# Supplementary material for: Tracing and Capturing the Epiblast Pluripotency of Sheep Preimplantation Embryos
Source: Adv Sci (Weinh). 2025 Jun 30;12(36):e17764. doi: 10.1002/advs.202417764 (PMC12463017; doi:10.1002/advs.202417764)
Supplement: Supplementary file 2 — Supporting Tables [file ADVS-12-e17764-s001.zip › Table S1.xlsx]

## Sheet: a
Table S1. Sample information of scRNA-seq
a Description of samples used in embryo scRNA-seq.
Cell_ID	RunName	barcode	Group	Embryonic_day	nUMI	nGenes	mitoRatio	QC	Outlier
1-1-1	H1	AACGTGAT	embryo	E1	3548087	12664	0.0260336	Pass	Pass
1-1-2	H1	AAACATCG	embryo	E1	8.30165e+06	14017	0.00916195	Pass	Pass
1-1-3	H1	ATGCCTAA	embryo	E1	2853332	11415	0.022812	Pass	Pass
1-1-4	H1	AGTGGTCA	embryo	E1	1063540	8139	0.0405517	Pass	Pass
1-1-5	H1	ACCACTGT	embryo	E1	1.63614e+06	12070	0.0100064	Pass	Pass
1-1-6	H1	ACATTGGC	embryo	E1	1.13307e+06	11586	0.0133115	Pass	Pass
1-1-7	H1	CAGATCTG	embryo	E1	936626	11113	0.0122239	Pass	Pass
1-1-8	H1	CATCAAGT	embryo	E1	1253700	10940	0.0142643	Pass	Pass
1-2-1	H1	CGCTGATC	embryo	E1	2173518	12454	0.0144893	Pass	Pass
1-2-2	H1	ACAAGCTA	embryo	E1	3.37133e+06	12796	0.0177223	Pass	Pass
1-2-3	H1	CTGTAGCC	embryo	E1	1669722	12227	0.0121778	Pass	Pass
1-2-4	H1	AGTACAAG	embryo	E1	3.78195e+06	13120	0.0116978	Pass	Pass
1-2-5	H1	AACAACCA	embryo	E1	1194432	11023	0.0106374	Pass	Pass
1-2-6	H1	AACCGAGA	embryo	E1	2.34429e+06	11846	0.00919728	Pass	Pass
1-2-7	H1	AACGCTTA	embryo	E1	1379484	10923	0.00987516	Pass	Pass
1-2-8	H1	AAGACGGA	embryo	E1	1549444	11479	0.00681758	Pass	Pass
1-3-1	H1	AAGGTACA	embryo	E3	765087	9083	0.0235532	Pass	Fail
1-3-2	H1	ACACAGAA	embryo	E3	467469	8307	0.0196661	Pass	Fail
1-3-3	H1	ACAGCAGA	embryo	E3	673151	8982	0.0267972	Pass	Fail
1-3-4	H1	ACCTCCAA	embryo	E3	225150	7652	0.026651	Pass	Fail
1-3-5	H1	ACGCTCGA	embryo	E3	61603	5100	0.0258736	Pass	Fail
1-3-6	H1	ACGTATCA	embryo	E3	306666	7935	0.0276539	Pass	Fail
1-3-7	H1	ACTATGCA	embryo	E3	12617	2422	0.022258	Pass	Fail
1-3-8	H1	AGAGTCAA	embryo	E3	267238	8102	0.0314858	Pass	Fail
1-4-1	H1	AGATCGCA	embryo	E3	372870	8282	0.0171672	Pass	Fail
1-4-2	H1	AGCAGGAA	embryo	E3	55142	3464	0.0100616	Pass	Fail
1-4-3	H1	AGTCACTA	embryo	E3	775078	9310	0.0187953	Pass	Fail
1-4-4	H1	ATCCTGTA	embryo	E3	21517	2862	0.00788309	Pass	Fail
1-4-5	H1	ATTGAGGA	embryo	E3	798092	9678	0.0141923	Pass	Fail
1-4-6	H1	CAACCACA	embryo	E3	196766	7748	0.0140057	Pass	Fail
1-4-7	H1	CAAGACTA	embryo	E3	41000	4536	0.0113734	Pass	Fail
1-4-8	H1	CAATGGAA	embryo	E3	930550	10283	0.0139496	Pass	Fail
1-5-1	H1	CACTTCGA	embryo	E2	84823	5296	0.00766477	Pass	Pass
1-5-2	H1	CAGCGTTA	embryo	E2	42291	5052	0.0153709	Pass	Pass
1-5-3	H1	CATACCAA	embryo	E2	775685	10259	0.0112362	Pass	Pass
1-5-4	H1	CCAGTTCA	embryo	E2	948827	10490	0.0122757	Pass	Pass
1-5-5	H1	CCGAAGTA	embryo	E3	300085	8443	0.0168678	Pass	Fail
1-5-6	H1	CCGTGAGA	embryo	E3	1135754	10274	0.0287893	Pass	Fail
1-5-7	H1	CCTCCTGA	embryo	E3	120157	6752	0.0349474	Pass	Fail
1-5-8	H1	CGAACTTA	embryo	E3	666828	9517	0.0336192	Pass	Fail
1-6-1	H1	CGACTGGA	embryo	E3	471604	8778	0.0332804	Pass	Fail
1-6-2	H1	CGCATACA	embryo	E3	305382	7923	0.0160114	Pass	Fail
1-6-3	H1	CTCAATGA	embryo	E3	259672	7912	0.0175975	Pass	Fail
1-6-4	H1	CTGAGCCA	embryo	E3	264557	8147	0.0230098	Pass	Fail
1-6-5	H1	CTGGCATA	embryo	E3	226414	6963	0.0288348	Pass	Fail
1-6-6	H1	GAATCTGA	embryo	E3	79320	5675	0.0325353	Pass	Fail
1-6-7	H1	GACTAGTA	embryo	E3	381842	7284	0.0321091	Pass	Fail
1-6-8	H1	GAGCTGAA	embryo	E3	615154	8031	0.0325022	Pass	Fail
1-7-1	H1	GATAGACA	embryo	E3	682871	8456	0.0321501	Pass	Fail
1-7-2	H1	GCCACATA	embryo	E3	506057	7722	0.0355919	Pass	Fail
1-7-3	H1	GCGAGTAA	embryo	E3	283036	7313	0.0363512	Pass	Fail
1-7-4	H1	GCTAACGA	embryo	E3	628995	8033	0.0387305	Pass	Fail
1-7-5	H1	GCTCGGTA	embryo	E3	86401	5468	0.0379071	Pass	Fail
1-7-6	H1	GGAGAACA	embryo	E3	429661	6991	0.0279431	Pass	Fail
1-7-7	H1	GGTGCGAA	embryo	E3	108753	5331	0.0397434	Pass	Fail
1-7-8	H1	GTACGCAA	embryo	E3	81388	5824	0.0273981	Pass	Fail
1-8-1	H1	GTCGTAGA	embryo	E2	1.05521e+06	11438	0.00858679	Pass	Pass
1-8-2	H1	GTCTGTCA	embryo	E2	1.30121e+06	11106	0.0112628	Pass	Pass
1-8-3	H1	GTGTTCTA	embryo	E2	691985	10688	0.0117673	Pass	Pass
1-8-4	H1	TAGGATGA	embryo	E2	2077784	11535	0.00914547	Pass	Pass
1-8-5	H1	TATCAGCA	embryo	E2	598061	8028	0.0271925	Pass	Pass
1-8-6	H1	TCCGTCTA	embryo	E2	1174966	9743	0.0197523	Pass	Pass
1-8-7	H1	TCTTCACA	embryo	E2	828411	8427	0.0191401	Pass	Pass
1-8-8	H1	TGAAGAGA	embryo	E2	804930	8200	0.0208743	Pass	Pass
1-9-1	H1	TGGAACAA	embryo	E3	746286	8482	0.0362967	Pass	Pass
1-9-2	H1	TGGCTTCA	embryo	E3	908064	8478	0.0288582	Pass	Pass
1-9-3	H1	TGGTGGTA	embryo	E3	692201	8446	0.0325777	Pass	Pass
1-9-4	H1	TTCACGCA	embryo	E3	1215099	8474	0.0335309	Pass	Pass
1-9-5	H1	AACTCACC	embryo	E3	490536	7621	0.0348438	Pass	Pass
1-9-6	H1	AAGAGATC	embryo	E3	748073	8129	0.0318335	Pass	Pass
1-9-7	H1	AAGGACAC	embryo	E3	474406	7242	0.030736	Pass	Pass
1-9-8	H1	AATCCGTC	embryo	E3	394309	7094	0.0356854	Pass	Pass
1-10-1	H1	AATGTTGC	embryo	E3	54267	4811	0.0307172	Pass	Pass
1-10-2	H1	ACACGACC	embryo	E3	643628	7404	0.0262625	Pass	Pass
1-10-3	H1	ACAGATTC	embryo	E3	451606	7571	0.0340108	Pass	Pass
1-10-4	H1	AGATGTAC	embryo	E3	369416	7709	0.0218504	Pass	Pass
1-10-5	H1	AGCACCTC	embryo	E3	645718	7406	0.0261282	Pass	Pass
1-10-6	H1	AGCCATGC	embryo	E3	146722	6286	0.0260256	Pass	Pass
1-10-7	H1	AGGCTAAC	embryo	E3	784846	8221	0.0315133	Pass	Pass
1-10-8	H1	ATAGCGAC	embryo	E3	612235	7605	0.0321994	Pass	Pass
1-11-1	H1	ATCATTCC	embryo	E2	491683	7978	0.0228628	Pass	Pass
1-11-2	H1	ATTGGCTC	embryo	E2	154210	6812	0.0242433	Pass	Pass
1-11-3	H1	CAAGGAGC	embryo	E3	220563	6031	0.0495851	Pass	Pass
1-11-4	H1	CACCTTAC	embryo	E3	499449	6952	0.0512738	Pass	Pass
1-11-5	H1	CCATCCTC	embryo	E3	28371	3261	0.0583007	Pass	Pass
1-11-6	H1	CCGACAAC	embryo	E3	349791	5965	0.0391851	Pass	Pass
1-11-7	H1	CCTAATCC	embryo	E3	78305	4251	0.0886735	Pass	Fail
1-11-8	H1	CCTCTATC	embryo	E3	4469	711	0.029326	Fail	Fail
1-12-1	H1	CGACACAC	embryo	E3	526029	6010	0.0304386	Pass	Pass
1-12-2	H1	CGGATTGC	embryo	E3	328233	7202	0.0328449	Pass	Pass
1-12-3	H1	CTAAGGTC	embryo	E3	337301	7198	0.0447052	Pass	Pass
1-12-4	H1	GAACAGGC	embryo	E3	600148	7942	0.0275347	Pass	Pass
1-12-5	H1	GACAGTGC	embryo	E3	81091	4752	0.035345	Pass	Pass
1-12-6	H1	GAGTTAGC	embryo	E3	414229	6517	0.0348728	Pass	Pass
1-12-7	H1	GATGAATC	embryo	E3	331808	6103	0.0440318	Pass	Pass
1-12-8	H1	GCCAAGAC	embryo	E3	588790	7387	0.0354128	Pass	Pass
2-1-1	H2	AACGTGAT	embryo	E3	1.5775e+06	8739	0.0223284	Pass	Pass
2-1-2	H2	AAACATCG	embryo	E3	2695137	9356	0.0210086	Pass	Pass
2-1-3	H2	ATGCCTAA	embryo	E3	1287954	7755	0.0318844	Pass	Pass
2-1-4	H2	AGTGGTCA	embryo	E3	827608	6949	0.0249614	Pass	Pass
2-1-5	H2	ACCACTGT	embryo	E3	276308	6367	0.0233004	Pass	Pass
2-1-6	H2	ACATTGGC	embryo	E3	103670	5083	0.0177567	Pass	Pass
2-1-7	H2	CAGATCTG	embryo	E3	341651	6355	0.0201678	Pass	Pass
2-1-8	H2	CATCAAGT	embryo	E3	416648	7272	0.020464	Pass	Pass
2-2-1	H2	CGCTGATC	embryo	E4	112023	4720	0.00435807	Pass	Pass
2-2-2	H2	ACAAGCTA	embryo	E4	361654	5225	0.0834309	Pass	Pass
2-2-3	H2	CTGTAGCC	embryo	E4	247574	4934	0.0242217	Pass	Pass
2-2-4	H2	AGTACAAG	embryo	E4	663952	5549	0.0256913	Pass	Pass
2-2-5	H2	AACAACCA	embryo	E4	539008	5385	0.0287018	Pass	Pass
2-2-6	H2	AACCGAGA	embryo	E4	1122849	6136	0.0234738	Pass	Pass
2-2-7	H2	AACGCTTA	embryo	E4	1172719	6567	0.0230471	Pass	Pass
2-2-8	H2	AAGACGGA	embryo	E4	882260	6793	0.0216503	Pass	Pass
2-3-1	H2	AAGGTACA	embryo	E4	17577	1568	0.0166331	Fail	Fail
2-3-2	H2	ACACAGAA	embryo	E4	505865	4633	0.0223435	Pass	Pass
2-3-3	H2	ACAGCAGA	embryo	E4	1071476	5965	0.0253654	Pass	Pass
2-3-4	H2	ACCTCCAA	embryo	E4	308212	5450	0.0205287	Pass	Pass
2-3-5	H2	ACGCTCGA	embryo	E4	119082	4483	0.0215075	Pass	Pass
2-3-6	H2	ACGTATCA	embryo	E4	467820	4982	0.023688	Pass	Pass
2-3-7	H2	ACTATGCA	embryo	E4	16782	1880	0.0170235	Fail	Fail
2-3-8	H2	AGAGTCAA	embryo	E4	473364	5111	0.0304053	Pass	Pass
2-4-1	H2	AGATCGCA	embryo	E4	40332	2404	0.013022	Pass	Pass
2-4-2	H2	AGCAGGAA	embryo	E4	43728	2418	0.00572262	Pass	Pass
2-4-3	H2	AGTCACTA	embryo	E4	70883	3428	0.00774068	Pass	Pass
2-4-4	H2	ATCCTGTA	embryo	E4	55321	3622	0.00416622	Pass	Fail
2-4-5	H2	ATTGAGGA	embryo	E4	44522	2577	0.0105855	Pass	Pass
2-4-6	H2	CAACCACA	embryo	E4	72363	3383	0.0149018	Pass	Pass
2-4-7	H2	CAAGACTA	embryo	E4	19055	1862	0.0110451	Fail	Fail
2-4-8	H2	CAATGGAA	embryo	E4	65841	2916	0.0234212	Pass	Pass
2-5-1	H2	CACTTCGA	embryo	E4	15656	1360	0.0191903	Fail	Fail
2-5-2	H2	CAGCGTTA	embryo	E4	3051	509	0.00775325	Fail	Fail
2-5-3	H2	CATACCAA	embryo	E4	24481	2001	0.0210847	Fail	Fail
2-5-4	H2	CCAGTTCA	embryo	E4	28219	2489	0.0100578	Pass	Pass
2-5-5	H2	CCGAAGTA	embryo	E4	27943	2273	0.0120521	Pass	Pass
2-5-6	H2	CCGTGAGA	embryo	E4	53740	3143	0.0153234	Pass	Pass
2-5-7	H2	CCTCCTGA	embryo	E4	21182	2813	0.00248271	Pass	Pass
2-5-8	H2	CGAACTTA	embryo	E4	22547	1945	0.00632191	Fail	Fail
2-6-1	H2	CGACTGGA	embryo	E4	245347	4901	0.0123074	Pass	Pass
2-6-2	H2	CGCATACA	embryo	E4	170665	4384	0.00849673	Pass	Pass
2-6-3	H2	CTCAATGA	embryo	E4	58279	2544	0.00935254	Pass	Pass
2-6-4	H2	CTGAGCCA	embryo	E4	52697	2608	0.0106631	Pass	Pass
2-6-5	H2	CTGGCATA	embryo	E4	64864	2974	0.0106096	Pass	Pass
2-6-6	H2	GAATCTGA	embryo	E4	22167	2381	0.0167683	Pass	Pass
2-6-7	H2	GACTAGTA	embryo	E4	172734	4052	0.00790528	Pass	Pass
2-6-8	H2	GAGCTGAA	embryo	E4	313624	5566	0.0105325	Pass	Pass
2-7-1	H2	GATAGACA	embryo	E4	81442	3530	0.0187563	Pass	Pass
2-7-2	H2	GCCACATA	embryo	E4	70761	3109	0.015905	Pass	Pass
2-7-3	H2	GCGAGTAA	embryo	E4	31808	2725	0.0109499	Pass	Pass
2-7-4	H2	GCTAACGA	embryo	E4	173123	4633	0.0131063	Pass	Pass
2-7-5	H2	GCTCGGTA	embryo	E4	12650	1683	0.0115807	Fail	Fail
2-7-6	H2	GGAGAACA	embryo	E4	69220	2744	0.00746647	Pass	Pass
2-7-7	H2	GGTGCGAA	embryo	E4	37727	2255	0.0162966	Pass	Pass
2-7-8	H2	GTACGCAA	embryo	E4	307305	5671	0.043335	Pass	Pass
2-8-1	H2	GTCGTAGA	embryo	E4	488692	5981	0.0201881	Pass	Pass
2-8-2	H2	GTCTGTCA	embryo	E4	638942	5580	0.0142273	Pass	Pass
2-8-3	H2	GTGTTCTA	embryo	E4	339369	5767	0.0185638	Pass	Pass
2-8-4	H2	TAGGATGA	embryo	E4	1.9496e+06	6869	0.0175225	Pass	Pass
2-8-5	H2	TATCAGCA	embryo	E4	849500	6242	0.0170827	Pass	Pass
2-8-6	H2	TCCGTCTA	embryo	E4	1407047	6998	0.014526	Pass	Pass
2-8-7	H2	TCTTCACA	embryo	E4	1099556	6090	0.0137928	Pass	Pass
2-8-8	H2	TGAAGAGA	embryo	E4	674350	5654	0.01944	Pass	Pass
2-9-1	H2	TGGAACAA	embryo	E4	873997	6880	0.0227945	Pass	Pass
2-9-2	H2	TGGCTTCA	embryo	E4	813262	6955	0.0193934	Pass	Pass
2-9-3	H2	TGGTGGTA	embryo	E4	1.07469e+06	6995	0.0284227	Pass	Pass
2-9-4	H2	TTCACGCA	embryo	E4	1.52229e+06	6710	0.0160583	Pass	Pass
2-9-5	H2	AACTCACC	embryo	E4	659620	6816	0.0146097	Pass	Pass
2-9-6	H2	AAGAGATC	embryo	E4	1358225	7640	0.0165883	Pass	Pass
2-9-7	H2	AAGGACAC	embryo	E4	622483	5843	0.0172845	Pass	Pass
2-9-8	H2	AATCCGTC	embryo	E4	418378	5071	0.0191139	Pass	Pass
2-10-1	H2	AATGTTGC	embryo	E4	47783	3358	0.0214333	Pass	Pass
2-10-2	H2	ACACGACC	embryo	E4	377233	4551	0.0178652	Pass	Pass
2-10-3	H2	ACAGATTC	embryo	E4	418293	5231	0.022585	Pass	Pass
2-10-4	H2	AGATGTAC	embryo	E4	137237	5330	0.012268	Pass	Pass
2-10-5	H2	AGCACCTC	embryo	E4	110447	3603	0.011158	Pass	Pass
2-10-6	H2	AGCCATGC	embryo	E4	22330	2613	0.0145926	Pass	Pass
2-10-7	H2	AGGCTAAC	embryo	E4	180062	4442	0.0113075	Pass	Pass
2-10-8	H2	ATAGCGAC	embryo	E4	302128	3974	0.0280433	Pass	Pass
2-11-1	H2	ATCATTCC	embryo	E4	221271	3916	0.0314765	Pass	Pass
2-11-2	H2	ATTGGCTC	embryo	E4	282206	5657	0.0196412	Pass	Pass
2-11-3	H2	CAAGGAGC	embryo	E4	453049	5129	0.0202232	Pass	Pass
2-11-4	H2	CACCTTAC	embryo	E4	912396	6576	0.0178354	Pass	Pass
2-11-5	H2	CCATCCTC	embryo	E4	31141	2745	0.0232378	Pass	Pass
2-11-6	H2	CCGACAAC	embryo	E4	546928	5005	0.0235499	Pass	Pass
2-11-7	H2	CCTAATCC	embryo	E4	169242	3766	0.00723609	Pass	Fail
2-11-8	H2	CCTCTATC	embryo	E4	5987	890	0.102023	Fail	Fail
2-12-1	H2	CGACACAC	embryo	E5	50536	2438	0.18109	Pass	Fail
2-12-2	H2	CGGATTGC	embryo	E5	251144	4055	0.011554	Pass	Fail
2-12-3	H2	CTAAGGTC	embryo	E5	106182	3940	0.0118364	Pass	Fail
2-12-4	H2	GAACAGGC	embryo	E5	494280	6707	0.0178663	Pass	Fail
2-12-5	H2	GACAGTGC	embryo	E5	80667	2635	0.0196474	Pass	Fail
2-12-6	H2	GAGTTAGC	embryo	E5	409847	5178	0.03149	Pass	Pass
2-12-7	H2	GATGAATC	embryo	E5	382694	5248	0.0402578	Pass	Pass
2-12-8	H2	GCCAAGAC	embryo	E5	908211	6072	0.0951908	Pass	Pass
3-1-1	H3	AACGTGAT	embryo	E5	78482	3771	0.316546	Fail	Fail
3-1-2	H3	AAACATCG	embryo	E5	77507	4498	0.0786942	Pass	Pass
3-1-3	H3	ATGCCTAA	embryo	E5	851317	5588	0.0423963	Pass	Pass
3-1-4	H3	AGTGGTCA	embryo	E5	381866	4017	0.0622499	Pass	Pass
3-1-5	H3	ACCACTGT	embryo	E5	201762	4681	0.11589	Pass	Pass
3-1-6	H3	ACATTGGC	embryo	E5	75058	3984	0.100326	Pass	Pass
3-1-7	H3	CAGATCTG	embryo	E5	218246	4862	0.135901	Pass	Pass
3-1-8	H3	CATCAAGT	embryo	E5	169581	4390	0.124378	Pass	Pass
3-2-1	H3	CGCTGATC	embryo	E5	49039	2933	0.0262329	Pass	Pass
3-2-2	H3	ACAAGCTA	embryo	E5	779335	5695	0.235136	Fail	Fail
3-2-3	H3	CTGTAGCC	embryo	E5	46273	3198	0.10369	Pass	Pass
3-2-4	H3	AGTACAAG	embryo	E5	40685	2882	0.123632	Pass	Pass
3-2-5	H3	AACAACCA	embryo	E5	206570	3374	0.556542	Fail	Fail
3-2-6	H3	AACCGAGA	embryo	E5	895626	5663	0.166111	Pass	Pass
3-2-7	H3	AACGCTTA	embryo	E5	946297	5595	0.0973075	Pass	Pass
3-2-8	H3	AAGACGGA	embryo	E5	544936	4950	0.11353	Pass	Pass
3-3-1	H3	AAGGTACA	embryo	E5	266468	4115	0.10619	Pass	Pass
3-3-2	H3	ACACAGAA	embryo	E5	19184	1507	0.0297895	Fail	Fail
3-3-3	H3	ACAGCAGA	embryo	E5	1192387	5640	0.0721395	Pass	Pass
3-3-4	H3	ACCTCCAA	embryo	E5	105350	3846	0.1028	Pass	Pass
3-3-5	H3	ACGCTCGA	embryo	E5	60607	3035	0.0929628	Pass	Pass
3-3-6	H3	ACGTATCA	embryo	E5	1.38546e+06	6381	0.128105	Pass	Pass
3-3-7	H3	ACTATGCA	embryo	E5	6685	540	0.0307992	Fail	Fail
3-3-8	H3	AGAGTCAA	embryo	E5	131816	4473	0.111912	Pass	Pass
3-4-1	H3	AGATCGCA	embryo	E5	1155407	6066	0.127414	Pass	Pass
3-4-2	H3	AGCAGGAA	embryo	E5	3034288	7051	0.0682826	Pass	Pass
3-4-3	H3	AGTCACTA	embryo	E5	2.45736e+06	7155	0.100531	Pass	Pass
3-4-4	H3	ATCCTGTA	embryo	E5	835266	6722	0.0620112	Pass	Pass
3-4-5	H3	ATTGAGGA	embryo	E5	1070632	5390	0.282079	Fail	Fail
3-4-6	H3	CAACCACA	embryo	E5	4440004	7616	0.0898621	Pass	Pass
3-4-7	H3	CAAGACTA	embryo	E5	107972	3452	0.304026	Fail	Fail
3-4-8	H3	CAATGGAA	embryo	E5	527966	5194	0.306236	Fail	Fail
3-5-1	H3	CACTTCGA	embryo	E5	253735	3922	0.407572	Fail	Fail
3-5-2	H3	CAGCGTTA	embryo	E5	1486	305	0.0217525	Fail	Fail
3-5-3	H3	CATACCAA	embryo	E5	18197	1540	0.0206075	Fail	Fail
3-5-4	H3	CCAGTTCA	embryo	E5	30391	2210	0.0194127	Pass	Fail
3-5-5	H3	CCGAAGTA	embryo	E5	28522	1884	0.00918435	Fail	Fail
3-5-6	H3	CCGTGAGA	embryo	E5	6694	1275	0.043291	Fail	Fail
3-5-7	H3	CCTCCTGA	embryo	E5	4381	634	0.0285056	Fail	Fail
3-5-8	H3	CGAACTTA	embryo	E5	12540	1250	0.0278911	Fail	Fail
3-6-1	H3	CGACTGGA	embryo	E5	622946	5854	0.0989134	Pass	Pass
3-6-2	H3	CGCATACA	embryo	E5	1088662	6087	0.0784072	Pass	Pass
3-6-3	H3	CTCAATGA	embryo	E5	541113	5302	0.0538582	Pass	Pass
3-6-4	H3	CTGAGCCA	embryo	E5	579206	5491	0.0801039	Pass	Pass
3-6-5	H3	CTGGCATA	embryo	E5	1151651	5891	0.074909	Pass	Pass
3-6-6	H3	GAATCTGA	embryo	E5	281377	4916	0.060182	Pass	Pass
3-6-7	H3	GACTAGTA	embryo	E5	1268467	5822	0.0722873	Pass	Pass
3-6-8	H3	GAGCTGAA	embryo	E5	1.69046e+06	6328	0.0736902	Pass	Pass
3-7-1	H3	GATAGACA	embryo	E5	3328525	7152	0.057092	Pass	Pass
3-7-2	H3	GCCACATA	embryo	E5	2.92461e+06	7243	0.06867	Pass	Pass
3-7-3	H3	GCGAGTAA	embryo	E5	11816	1177	0.0373088	Fail	Fail
3-7-4	H3	GCTAACGA	embryo	E5	1.32037e+06	6279	0.0836091	Pass	Pass
3-7-5	H3	GCTCGGTA	embryo	E5	150386	4727	0.0724797	Pass	Pass
3-7-6	H3	GGAGAACA	embryo	E5	2162776	6375	0.0651663	Pass	Pass
3-7-7	H3	GGTGCGAA	embryo	E5	588570	5190	0.0708557	Pass	Pass
3-7-8	H3	GTACGCAA	embryo	E5	310097	5312	0.103276	Pass	Pass
3-8-1	H3	GTCGTAGA	embryo	E5	727733	6179	0.0879293	Pass	Pass
3-8-2	H3	GTCTGTCA	embryo	E5	2.00571e+06	6897	0.0843915	Pass	Pass
3-8-3	H3	GTGTTCTA	embryo	E5	394483	5429	0.0937619	Pass	Pass
3-8-4	H3	TAGGATGA	embryo	E5	2273698	6791	0.0758013	Pass	Pass
3-8-5	H3	TATCAGCA	embryo	E5	2724863	7276	0.0671555	Pass	Pass
3-8-6	H3	TCCGTCTA	embryo	E5	1875971	6567	0.062121	Pass	Pass
3-8-7	H3	TCTTCACA	embryo	E5	2219402	6786	0.0830112	Pass	Pass
3-8-8	H3	TGAAGAGA	embryo	E5	2425325	6830	0.0617123	Pass	Pass
3-9-1	H3	TGGAACAA	embryo	E5	3585591	7455	0.144953	Pass	Pass
3-9-2	H3	TGGCTTCA	embryo	E5	3.97793e+06	8065	0.055769	Pass	Pass
3-9-3	H3	TGGTGGTA	embryo	E5	2.73906e+06	7182	0.0779046	Pass	Pass
3-9-4	H3	TTCACGCA	embryo	E5	3559183	7408	0.0657554	Pass	Pass
3-9-5	H3	AACTCACC	embryo	E5	959394	6183	0.0611394	Pass	Pass
3-9-6	H3	AAGAGATC	embryo	E5	1748653	6704	0.107403	Pass	Pass
3-9-7	H3	AAGGACAC	embryo	E5	851430	5279	0.0874986	Pass	Pass
3-9-8	H3	AATCCGTC	embryo	E5	1530218	6421	0.0746548	Pass	Pass
3-10-1	H3	AATGTTGC	embryo	E5	142836	4525	0.0927245	Pass	Pass
3-10-2	H3	ACACGACC	embryo	E5	651352	5107	0.0425913	Pass	Pass
3-10-3	H3	ACAGATTC	embryo	E5	648734	5854	0.0442923	Pass	Pass
3-10-4	H3	AGATGTAC	embryo	E5	1.14531e+06	7094	0.0591574	Pass	Pass
3-10-5	H3	AGCACCTC	embryo	E5	1638505	6266	0.0545979	Pass	Pass
3-10-6	H3	AGCCATGC	embryo	E5	489265	6238	0.0964475	Pass	Pass
3-10-7	H3	AGGCTAAC	embryo	E5	2035054	6873	0.0623941	Pass	Pass
3-10-8	H3	ATAGCGAC	embryo	E5	3111518	7753	0.0957232	Pass	Pass
3-11-1	H3	ATCATTCC	embryo	E5	105208	3563	0.0487472	Pass	Fail
3-11-2	H3	ATTGGCTC	embryo	E5	244790	4879	0.10494	Pass	Pass
3-11-3	H3	CAAGGAGC	embryo	E5	63715	2692	0.0988903	Pass	Fail
3-11-4	H3	CACCTTAC	embryo	E5	2.7512e+06	7289	0.0657026	Pass	Pass
3-11-5	H3	CCATCCTC	embryo	E5	110974	4442	0.0798031	Pass	Pass
3-11-6	H3	CCGACAAC	embryo	E5	417970	3910	0.4382	Fail	Fail
3-11-7	H3	CCTAATCC	embryo	E5	999224	6411	0.0644321	Pass	Fail
3-11-8	H3	CCTCTATC	embryo	E5	209472	4956	0.0685803	Pass	Pass
3-12-1	H3	CGACACAC	embryo	E6	1018288	5737	0.1318	Pass	Pass
3-12-2	H3	CGGATTGC	embryo	E6	687545	6310	0.0669221	Pass	Fail
3-12-3	H3	CTAAGGTC	embryo	E6	465129	6075	0.119103	Pass	Fail
3-12-4	H3	GAACAGGC	embryo	E6	1.81134e+06	8370	0.105786	Pass	Fail
3-12-5	H3	GACAGTGC	embryo	E6	308898	5634	0.105147	Pass	Fail
3-12-6	H3	GAGTTAGC	embryo	E6	1324711	6688	0.143559	Pass	Pass
3-12-7	H3	GATGAATC	embryo	E6	331508	4306	0.306516	Fail	Fail
3-12-8	H3	GCCAAGAC	embryo	E6	100964	2856	0.0640723	Pass	Fail
4-1-1	H4	AACGTGAT	embryo	E6	2.40544e+06	6765	0.111112	Pass	Pass
4-1-2	H4	AAACATCG	embryo	E6	1921785	6779	0.104621	Pass	Pass
4-1-3	H4	ATGCCTAA	embryo	E6	2010104	6536	0.113903	Pass	Pass
4-1-4	H4	AGTGGTCA	embryo	E6	1145028	6072	0.114981	Pass	Pass
4-1-5	H4	ACCACTGT	embryo	E6	33165	2681	0.119274	Pass	Fail
4-1-6	H4	ACATTGGC	embryo	E6	92600	4213	0.107174	Pass	Pass
4-1-7	H4	CAGATCTG	embryo	E6	296915	5196	0.136135	Pass	Pass
4-1-8	H4	CATCAAGT	embryo	E6	298790	5157	0.0876622	Pass	Pass
4-2-1	H4	CGCTGATC	embryo	E6	320617	4662	0.106973	Pass	Pass
4-2-2	H4	ACAAGCTA	embryo	E6	2133943	6812	0.13839	Pass	Pass
4-2-3	H4	CTGTAGCC	embryo	E6	693693	5888	0.0924386	Pass	Pass
4-2-4	H4	AGTACAAG	embryo	E6	798780	5400	0.286066	Fail	Fail
4-2-5	H4	AACAACCA	embryo	E6	124031	3670	0.146595	Pass	Pass
4-2-6	H4	AACCGAGA	embryo	E6	1503941	6406	0.121181	Pass	Pass
4-2-7	H4	AACGCTTA	embryo	E6	2001378	6746	0.135367	Pass	Pass
4-2-8	H4	AAGACGGA	embryo	E6	2043419	6703	0.129037	Pass	Pass
4-3-1	H4	AAGGTACA	embryo	E6	272720	3298	0.661342	Fail	Fail
4-3-2	H4	ACACAGAA	embryo	E6	56799	1551	0.0235453	Fail	Fail
4-3-3	H4	ACAGCAGA	embryo	E6	1751692	6002	0.102227	Pass	Pass
4-3-4	H4	ACCTCCAA	embryo	E6	903519	5169	0.0934843	Pass	Pass
4-3-5	H4	ACGCTCGA	embryo	E6	377902	4094	0.0936742	Pass	Pass
4-3-6	H4	ACGTATCA	embryo	E6	668142	6059	0.229652	Fail	Fail
4-3-7	H4	ACTATGCA	embryo	E6	19324	1927	0.0862548	Fail	Fail
4-3-8	H4	AGAGTCAA	embryo	E6	1028604	6387	0.117897	Pass	Pass
4-4-1	H4	AGATCGCA	embryo	E6	1008494	5894	0.0921024	Pass	Pass
4-4-2	H4	AGCAGGAA	embryo	E6	19206	1683	0.0217454	Fail	Fail
4-4-3	H4	AGTCACTA	embryo	E6	214776	2898	0.599956	Fail	Fail
4-4-4	H4	ATCCTGTA	embryo	E6	705857	6639	0.0977892	Pass	Fail
4-4-5	H4	ATTGAGGA	embryo	E6	80514	3175	0.197321	Fail	Fail
4-4-6	H4	CAACCACA	embryo	E6	589720	5869	0.536687	Fail	Fail
4-4-7	H4	CAAGACTA	embryo	E6	87268	3146	0.338087	Fail	Fail
4-4-8	H4	CAATGGAA	embryo	E6	762557	5566	0.223704	Fail	Fail
4-5-1	H4	CACTTCGA	embryo	E6	230479	2037	0.699591	Fail	Fail
4-5-2	H4	CAGCGTTA	embryo	E6	4823	566	0.344583	Fail	Fail
4-5-3	H4	CATACCAA	embryo	E6	2215097	6363	0.102493	Pass	Pass
4-5-4	H4	CCAGTTCA	embryo	E6	1309337	6170	0.0927925	Pass	Pass
4-5-5	H4	CCGAAGTA	embryo	E6	1220433	5984	0.0848119	Pass	Pass
4-5-6	H4	CCGTGAGA	embryo	E6	1421104	5693	0.0724788	Pass	Pass
4-5-7	H4	CCTCCTGA	embryo	E6	96230	3749	0.129915	Pass	Pass
4-5-8	H4	CGAACTTA	embryo	E6	1404175	6056	0.0805312	Pass	Pass
4-6-1	H4	CGACTGGA	embryo	E6	1074798	5074	0.115364	Pass	Pass
4-6-2	H4	CGCATACA	embryo	E6	1539464	6078	0.0867161	Pass	Pass
4-6-3	H4	CTCAATGA	embryo	E6	1138300	6241	0.0709051	Pass	Pass
4-6-4	H4	CTGAGCCA	embryo	E6	804002	5292	0.190593	Pass	Pass
4-6-5	H4	CTGGCATA	embryo	E6	473531	3295	0.376882	Fail	Fail
4-6-6	H4	GAATCTGA	embryo	E6	202993	4507	0.153959	Pass	Pass
4-6-7	H4	GACTAGTA	embryo	E6	2105878	6298	0.0819785	Pass	Pass
4-6-8	H4	GAGCTGAA	embryo	E6	207903	2259	0.714027	Fail	Fail
4-7-1	H4	GATAGACA	embryo	E6	1445021	5493	0.224072	Fail	Fail
4-7-2	H4	GCCACATA	embryo	E6	916847	5207	0.237121	Fail	Fail
4-7-3	H4	GCGAGTAA	embryo	E6	922301	5474	0.135661	Pass	Pass
4-7-4	H4	GCTAACGA	embryo	E6	1068539	5603	0.123919	Pass	Pass
4-7-5	H4	GCTCGGTA	embryo	E6	164714	4185	0.0951121	Pass	Pass
4-7-6	H4	GGAGAACA	embryo	E6	2779033	6896	0.101732	Pass	Pass
4-7-7	H4	GGTGCGAA	embryo	E6	762772	5361	0.14069	Pass	Pass
4-7-8	H4	GTACGCAA	embryo	E6	266015	4363	0.117401	Pass	Pass
4-8-1	H4	GTCGTAGA	embryo	E6	29633	2189	0.101881	Pass	Pass
4-8-2	H4	GTCTGTCA	embryo	E6	696259	5276	0.11266	Pass	Pass
4-8-3	H4	GTGTTCTA	embryo	E6	313926	4587	0.111178	Pass	Pass
4-8-4	H4	TAGGATGA	embryo	E6	729783	4879	0.0962157	Pass	Pass
4-8-5	H4	TATCAGCA	embryo	E6	956731	5203	0.143445	Pass	Pass
4-8-6	H4	TCCGTCTA	embryo	E6	1.91758e+06	6203	0.0660105	Pass	Pass
4-8-7	H4	TCTTCACA	embryo	E6	1.98519e+06	6172	0.107659	Pass	Pass
4-8-8	H4	TGAAGAGA	embryo	E6	867635	5270	0.157773	Pass	Pass
4-9-1	H4	TGGAACAA	embryo	E6	1417618	5698	0.0857922	Pass	Pass
4-9-2	H4	TGGCTTCA	embryo	E6	981172	5996	0.0971067	Pass	Pass
4-9-3	H4	TGGTGGTA	embryo	E6	1.41512e+06	5649	0.117055	Pass	Pass
4-9-4	H4	TTCACGCA	embryo	E6	928392	5269	0.139776	Pass	Pass
4-9-5	H4	AACTCACC	embryo	E6	512043	4989	0.088833	Pass	Pass
4-9-6	H4	AAGAGATC	embryo	E6	66633	4123	0.0310431	Pass	Fail
4-9-7	H4	AAGGACAC	embryo	E6	1345148	5798	0.0870404	Pass	Pass
4-9-8	H4	AATCCGTC	embryo	E6	678902	5453	0.0963666	Pass	Pass
4-10-1	H4	AATGTTGC	embryo	E6	90027	4211	0.095556	Pass	Pass
4-10-2	H4	ACACGACC	embryo	E6	998967	5209	0.094827	Pass	Pass
4-10-3	H4	ACAGATTC	embryo	E6	1095011	5866	0.108559	Pass	Pass
4-10-4	H4	AGATGTAC	embryo	E6	710381	6115	0.0891511	Pass	Fail
4-10-5	H4	AGCACCTC	embryo	E6	1166595	5431	0.0940352	Pass	Pass
4-10-6	H4	AGCCATGC	embryo	E6	335467	5386	0.0847004	Pass	Pass
4-10-7	H4	AGGCTAAC	embryo	E6	1313159	6241	0.116882	Pass	Pass
4-10-8	H4	ATAGCGAC	embryo	E6	1053345	5722	0.127751	Pass	Pass
4-11-1	H4	ATCATTCC	embryo	E6	369713	4330	0.581401	Fail	Fail
4-11-2	H4	ATTGGCTC	embryo	E6	283764	4986	0.0811543	Pass	Pass
4-11-3	H4	CAAGGAGC	embryo	E6	861419	5792	0.116636	Pass	Pass
4-11-4	H4	CACCTTAC	embryo	E6	1361990	6109	0.108456	Pass	Pass
4-11-5	H4	CCATCCTC	embryo	E6	36404	2850	0.0693434	Pass	Pass
4-11-6	H4	CCGACAAC	embryo	E6	486168	4259	0.264225	Fail	Fail
4-11-7	H4	CCTAATCC	embryo	E6	629207	5761	0.0699525	Pass	Fail
4-11-8	H4	CCTCTATC	embryo	E6	128450	3727	0.139482	Pass	Pass
4-12-1	H4	CGACACAC	embryo	E6	134690	3362	0.230824	Fail	Fail
4-12-2	H4	CGGATTGC	embryo	E6	786377	5950	0.0930849	Pass	Fail
4-12-3	H4	CTAAGGTC	embryo	E6	437833	4781	0.0109921	Pass	Fail
4-12-4	H4	GAACAGGC	embryo	E6	2846861	8540	0.0764096	Pass	Fail
4-12-5	H4	GACAGTGC	embryo	E6	373091	5454	0.069647	Pass	Fail
4-12-6	H4	GAGTTAGC	embryo	E6	1871996	6915	0.176219	Pass	Pass
4-12-7	H4	GATGAATC	embryo	E6	275326	3322	0.29847	Fail	Fail
4-12-8	H4	GCCAAGAC	embryo	E6	1656099	6152	0.102964	Pass	Pass
5-1-1	H5	AACGTGAT	embryo	E6	992775	6240	0.17346	Pass	Pass
5-1-2	H5	AAACATCG	embryo	E6	1196700	6288	0.123135	Pass	Pass
5-1-3	H5	ATGCCTAA	embryo	E6	1219921	5859	0.112387	Pass	Pass
5-1-4	H5	AGTGGTCA	embryo	E6	1105247	5786	0.107731	Pass	Pass
5-1-5	H5	ACCACTGT	embryo	E6	242956	4543	0.23155	Fail	Fail
5-1-6	H5	ACATTGGC	embryo	E6	61380	3612	0.0934704	Pass	Pass
5-1-7	H5	CAGATCTG	embryo	E6	261836	5011	0.124833	Pass	Pass
5-1-8	H5	CATCAAGT	embryo	E6	248777	4712	0.145908	Pass	Pass
5-2-1	H5	CGCTGATC	embryo	E6	662811	5630	0.0955739	Pass	Pass
5-2-2	H5	ACAAGCTA	embryo	E6	3.70285e+06	7710	0.15054	Pass	Pass
5-2-3	H5	CTGTAGCC	embryo	E6	1055564	6699	0.0979813	Pass	Pass
5-2-4	H5	AGTACAAG	embryo	E6	1519051	6232	0.143011	Pass	Pass
5-2-5	H5	AACAACCA	embryo	E6	1.51814e+06	6153	0.142321	Pass	Pass
5-2-6	H5	AACCGAGA	embryo	E6	2.28051e+06	6533	0.0966677	Pass	Pass
5-2-7	H5	AACGCTTA	embryo	E6	581063	4708	0.199681	Fail	Fail
5-2-8	H5	AAGACGGA	embryo	E6	664588	5075	0.230129	Fail	Fail
5-3-1	H5	AAGGTACA	embryo	E6	1205795	5976	0.113465	Pass	Pass
5-3-2	H5	ACACAGAA	embryo	E6	1.7248e+06	6190	0.110821	Pass	Pass
5-3-3	H5	ACAGCAGA	embryo	E6	138006	1729	0.733721	Fail	Fail
5-3-4	H5	ACCTCCAA	embryo	E6	613187	5726	0.117098	Pass	Pass
5-3-5	H5	ACGCTCGA	embryo	E6	417942	5605	0.0827429	Pass	Pass
5-3-6	H5	ACGTATCA	embryo	E6	1.20038e+06	5789	0.109795	Pass	Pass
5-3-7	H5	ACTATGCA	embryo	E6	8004	624	0.241293	Fail	Fail
5-3-8	H5	AGAGTCAA	embryo	E6	413026	4100	0.453625	Fail	Fail
5-4-1	H5	AGATCGCA	embryo	E10	1021208	6462	0.131586	Pass	Pass
5-4-2	H5	AGCAGGAA	embryo	E10	1285176	6294	0.161281	Pass	Pass
5-4-3	H5	AGTCACTA	embryo	E10	1514065	7093	0.0988115	Pass	Pass
5-4-4	H5	ATCCTGTA	embryo	E10	733031	7188	0.0828957	Pass	Fail
5-4-5	H5	ATTGAGGA	embryo	E10	2215895	6945	0.0967103	Pass	Pass
5-4-6	H5	CAACCACA	embryo	E10	2674316	7395	0.0808773	Pass	Pass
5-4-7	H5	CAAGACTA	embryo	E10	125699	4005	0.159072	Pass	Pass
5-4-8	H5	CAATGGAA	embryo	E10	3.90707e+06	8577	0.068867	Pass	Pass
5-5-1	H5	CACTTCGA	embryo	E10	1389614	6916	0.0937272	Pass	Pass
5-5-2	H5	CAGCGTTA	embryo	E10	25515	2701	0.127048	Pass	Pass
5-5-3	H5	CATACCAA	embryo	E10	1771198	6991	0.120628	Pass	Pass
5-5-4	H5	CCAGTTCA	embryo	E10	1727438	7178	0.0777935	Pass	Pass
5-5-5	H5	CCGAAGTA	embryo	E10	937613	6575	0.0864441	Pass	Pass
5-5-6	H5	CCGTGAGA	embryo	E10	1349958	6165	0.0864811	Pass	Pass
5-5-7	H5	CCTCCTGA	embryo	E10	193609	4858	0.124067	Pass	Pass
5-5-8	H5	CGAACTTA	embryo	E10	1078304	6217	0.100567	Pass	Pass
5-6-1	H5	CGACTGGA	embryo	E10	2026005	7387	0.102307	Pass	Pass
5-6-2	H5	CGCATACA	embryo	E10	2.47845e+06	7653	0.130958	Pass	Pass
5-6-3	H5	CTCAATGA	embryo	E10	1901229	8170	0.200667	Fail	Fail
5-6-4	H5	CTGAGCCA	embryo	E10	1173755	6190	0.109	Pass	Pass
5-6-5	H5	CTGGCATA	embryo	E10	2.59186e+06	8908	0.160433	Pass	Pass
5-6-6	H5	GAATCTGA	embryo	E10	184606	3927	0.410371	Fail	Fail
5-6-7	H5	GACTAGTA	embryo	E10	2947452	7211	0.0925359	Pass	Pass
5-6-8	H5	GAGCTGAA	embryo	E10	1845720	6893	0.181635	Pass	Pass
5-7-1	H5	GATAGACA	embryo	E10	6.42874e+06	8910	0.110576	Pass	Pass
5-7-2	H5	GCCACATA	embryo	E10	474186	4615	0.490143	Fail	Fail
5-7-3	H5	GCGAGTAA	embryo	E10	1.5156e+06	7087	0.120711	Pass	Pass
5-7-4	H5	GCTAACGA	embryo	E10	4.35003e+06	8515	0.112218	Pass	Pass
5-7-5	H5	GCTCGGTA	embryo	E10	290304	5457	0.0449507	Pass	Pass
5-7-6	H5	GGAGAACA	embryo	E10	3.02935e+06	7172	0.0381531	Pass	Pass
5-7-7	H5	GGTGCGAA	embryo	E10	2403799	7712	0.115559	Pass	Pass
5-7-8	H5	GTACGCAA	embryo	E10	480136	5042	0.20825	Fail	Fail
5-8-1	H5	GTCGTAGA	embryo	E10	434631	5807	0.0924285	Pass	Pass
5-8-2	H5	GTCTGTCA	embryo	E10	1187855	6052	0.0927432	Pass	Pass
5-8-3	H5	GTGTTCTA	embryo	E10	461168	5623	0.0885652	Pass	Pass
5-8-4	H5	TAGGATGA	embryo	E10	1420902	6574	0.0947262	Pass	Pass
5-8-5	H5	TATCAGCA	embryo	E10	1.68991e+06	6831	0.088159	Pass	Pass
5-8-6	H5	TCCGTCTA	embryo	E10	2.06198e+06	7124	0.0797697	Pass	Pass
5-8-7	H5	TCTTCACA	embryo	E10	3223323	7767	0.0838106	Pass	Pass
5-8-8	H5	TGAAGAGA	embryo	E10	1954190	6875	0.0828886	Pass	Pass
5-9-1	H5	TGGAACAA	embryo	E10	2.64451e+06	7099	0.147824	Pass	Pass
5-9-2	H5	TGGCTTCA	embryo	E10	1940665	7425	0.0799673	Pass	Pass
5-9-3	H5	TGGTGGTA	embryo	E10	1656496	6742	0.0992049	Pass	Pass
5-9-4	H5	TTCACGCA	embryo	E10	1762971	6592	0.0800961	Pass	Pass
5-9-5	H5	AACTCACC	embryo	E10	752358	5850	0.0894776	Pass	Pass
5-9-6	H5	AAGAGATC	embryo	E10	1986346	6774	0.0843398	Pass	Pass
5-9-7	H5	AAGGACAC	embryo	E10	728120	5182	0.0799587	Pass	Pass
5-9-8	H5	AATCCGTC	embryo	E10	829863	5910	0.125487	Pass	Pass
5-10-1	H5	AATGTTGC	embryo	E10	23596	2537	0.180527	Pass	Fail
5-10-2	H5	ACACGACC	embryo	E10	1078007	6262	0.112705	Pass	Pass
5-10-3	H5	ACAGATTC	embryo	E10	164638	3959	0.335926	Fail	Fail
5-10-4	H5	AGATGTAC	embryo	E10	3063206	9036	0.139139	Pass	Pass
5-10-5	H5	AGCACCTC	embryo	E10	1555420	6461	0.106296	Pass	Pass
5-10-6	H5	AGCCATGC	embryo	E10	161504	5082	0.0855271	Pass	Fail
5-10-7	H5	AGGCTAAC	embryo	E10	249159	5108	0.224224	Fail	Fail
5-10-8	H5	ATAGCGAC	embryo	E10	1921215	7156	0.101682	Pass	Pass
5-11-1	H5	ATCATTCC	embryo	E10	2.2759e+06	7866	0.136492	Pass	Pass
5-11-2	H5	ATTGGCTC	embryo	E10	325133	4959	0.478297	Fail	Fail
5-11-3	H5	CAAGGAGC	embryo	E10	176681	3553	0.310843	Fail	Fail
5-11-4	H5	CACCTTAC	embryo	E10	128659	3710	0.243236	Fail	Fail
5-11-5	H5	CCATCCTC	embryo	E10	48485	3049	0.185394	Pass	Pass
5-11-6	H5	CCGACAAC	embryo	E10	2021347	6938	0.149193	Pass	Pass
5-11-7	H5	CCTAATCC	embryo	E10	368604	4640	0.108413	Pass	Fail
5-11-8	H5	CCTCTATC	embryo	E10	194630	4857	0.120077	Pass	Pass
5-12-1	H5	CGACACAC	embryo	E10	896838	5871	0.125834	Pass	Pass
5-12-2	H5	CGGATTGC	embryo	E10	619938	6119	0.0638836	Pass	Fail
5-12-3	H5	CTAAGGTC	embryo	E10	918008	7135	0.0925092	Pass	Fail
5-12-4	H5	GAACAGGC	embryo	E10	1219343	8089	0.0476169	Pass	Fail
5-12-5	H5	GACAGTGC	embryo	E10	130945	4202	0.0503849	Pass	Fail
5-12-6	H5	GAGTTAGC	embryo	E10	1.29851e+06	7396	0.096079	Pass	Pass
5-12-7	H5	GATGAATC	embryo	E10	184883	5140	0.0748342	Pass	Fail
5-12-8	H5	GCCAAGAC	embryo	E10	564156	5618	0.0912386	Pass	Pass
6-1-1	H6	AACGTGAT	embryo	E10	1.58116e+06	7629	0.119169	Pass	Pass
6-1-2	H6	AAACATCG	embryo	E10	2127506	7487	0.0887231	Pass	Pass
6-1-3	H6	ATGCCTAA	embryo	E10	1.46932e+06	7066	0.0983611	Pass	Pass
6-1-4	H6	AGTGGTCA	embryo	E10	640300	5855	0.113438	Pass	Pass
6-1-5	H6	ACCACTGT	embryo	E10	296675	5315	0.0991251	Pass	Pass
6-1-6	H6	ACATTGGC	embryo	E10	217966	6289	0.102367	Pass	Pass
6-1-7	H6	CAGATCTG	embryo	E10	156977	4950	0.10333	Pass	Pass
6-1-8	H6	CATCAAGT	embryo	E10	155337	4789	0.0788852	Pass	Pass
6-2-1	H6	CGCTGATC	embryo	E10	334465	5158	0.127014	Pass	Pass
6-2-2	H6	ACAAGCTA	embryo	E10	3.38777e+06	8609	0.149972	Pass	Pass
6-2-3	H6	CTGTAGCC	embryo	E10	939082	6398	0.242939	Fail	Fail
6-2-4	H6	AGTACAAG	embryo	E10	7.73394e+06	9728	0.108228	Pass	Pass
6-2-5	H6	AACAACCA	embryo	E10	2.01598e+06	8266	0.198152	Pass	Pass
6-2-6	H6	AACCGAGA	embryo	E10	1.48175e+06	6829	0.188857	Pass	Pass
6-2-7	H6	AACGCTTA	embryo	E10	865544	5065	0.141669	Pass	Pass
6-2-8	H6	AAGACGGA	embryo	E10	1257015	6943	0.225678	Fail	Fail
6-3-1	H6	AAGGTACA	embryo	E10	926249	6002	0.526801	Fail	Fail
6-3-2	H6	ACACAGAA	embryo	E10	132113	4293	0.0528857	Pass	Pass
6-3-3	H6	ACAGCAGA	embryo	E10	1471089	7201	0.344009	Fail	Fail
6-3-4	H6	ACCTCCAA	embryo	E10	558477	5987	0.267882	Fail	Fail
6-3-5	H6	ACGCTCGA	embryo	E10	63485	2239	0.429529	Fail	Fail
6-3-6	H6	ACGTATCA	embryo	E10	327996	4667	0.326937	Fail	Fail
6-3-7	H6	ACTATGCA	embryo	E10	47979	3273	0.139053	Pass	Pass
6-3-8	H6	AGAGTCAA	embryo	E10	867896	6759	0.311297	Fail	Fail
6-4-1	H6	AGATCGCA	embryo	E9	774210	5836	0.0576769	Pass	Pass
6-4-2	H6	AGCAGGAA	embryo	E9	3.167e+06	7459	0.0622908	Pass	Pass
6-4-3	H6	AGTCACTA	embryo	E9	1209197	6659	0.0588953	Pass	Pass
6-4-4	H6	ATCCTGTA	embryo	E9	749696	7079	0.0605039	Pass	Pass
6-4-5	H6	ATTGAGGA	embryo	E9	1.99958e+06	6507	0.069053	Pass	Pass
6-4-6	H6	CAACCACA	embryo	E9	1141907	6490	0.103152	Pass	Pass
6-4-7	H6	CAAGACTA	embryo	E9	108480	4377	0.0922697	Pass	Pass
6-4-8	H6	CAATGGAA	embryo	E9	735935	5229	0.0657188	Pass	Pass
6-5-1	H6	CACTTCGA	embryo	E9	1450932	7028	0.0659929	Pass	Pass
6-5-2	H6	CAGCGTTA	embryo	E9	2580	458	0.143937	Fail	Fail
6-5-3	H6	CATACCAA	embryo	E9	158099	3764	0.295791	Fail	Fail
6-5-4	H6	CCAGTTCA	embryo	E9	1.70058e+06	7311	0.0639469	Pass	Pass
6-5-5	H6	CCGAAGTA	embryo	E9	638210	5917	0.120249	Pass	Pass
6-5-6	H6	CCGTGAGA	embryo	E9	880934	5199	0.0883927	Pass	Pass
6-5-7	H6	CCTCCTGA	embryo	E9	32871	2292	0.255086	Fail	Fail
6-5-8	H6	CGAACTTA	embryo	E9	454083	4714	0.122769	Pass	Pass
6-6-1	H6	CGACTGGA	embryo	E9	70699	2170	0.379568	Fail	Fail
6-6-2	H6	CGCATACA	embryo	E9	1785775	6390	0.0579312	Pass	Pass
6-6-3	H6	CTCAATGA	embryo	E9	784007	5619	0.058512	Pass	Pass
6-6-4	H6	CTGAGCCA	embryo	E9	769249	5858	0.0696856	Pass	Pass
6-6-5	H6	CTGGCATA	embryo	E9	2958743	7052	0.0753932	Pass	Pass
6-6-6	H6	GAATCTGA	embryo	E9	362989	5153	0.0709712	Pass	Pass
6-6-7	H6	GACTAGTA	embryo	E9	1828365	6454	0.0955681	Pass	Pass
6-6-8	H6	GAGCTGAA	embryo	E9	1156302	5830	0.194342	Pass	Pass
6-7-1	H6	GATAGACA	embryo	E9	5.05623e+06	8001	0.0668621	Pass	Pass
6-7-2	H6	GCCACATA	embryo	E9	1800220	6770	0.0766771	Pass	Pass
6-7-3	H6	GCGAGTAA	embryo	E9	2.56782e+06	7833	0.0850507	Pass	Pass
6-7-4	H6	GCTAACGA	embryo	E9	2743371	8373	0.123198	Pass	Pass
6-7-5	H6	GCTCGGTA	embryo	E9	123050	3898	0.222334	Fail	Fail
6-7-6	H6	GGAGAACA	embryo	E9	3.75145e+06	7768	0.0480784	Pass	Pass
6-7-7	H6	GGTGCGAA	embryo	E9	808410	5915	0.127623	Pass	Pass
6-7-8	H6	GTACGCAA	embryo	E9	421773	5755	0.170339	Pass	Pass
6-8-1	H6	GTCGTAGA	embryo	E8	356594	4799	0.0660902	Pass	Pass
6-8-2	H6	GTCTGTCA	embryo	E8	102957	1825	0.574656	Fail	Fail
6-8-3	H6	GTGTTCTA	embryo	E8	302827	4896	0.0638513	Pass	Pass
6-8-4	H6	TAGGATGA	embryo	E8	1086759	5280	0.0655907	Pass	Pass
6-8-5	H6	TATCAGCA	embryo	E8	1224467	5771	0.0705282	Pass	Pass
6-8-6	H6	TCCGTCTA	embryo	E8	1143151	5720	0.0584672	Pass	Pass
6-8-7	H6	TCTTCACA	embryo	E8	1869059	6574	0.0643157	Pass	Pass
6-8-8	H6	TGAAGAGA	embryo	E8	371108	3484	0.508202	Fail	Fail
6-9-1	H6	TGGAACAA	embryo	E8	625484	4809	0.403583	Fail	Fail
6-9-2	H6	TGGCTTCA	embryo	E8	2260322	7449	0.0600461	Pass	Pass
6-9-3	H6	TGGTGGTA	embryo	E8	1880116	6576	0.0769429	Pass	Pass
6-9-4	H6	TTCACGCA	embryo	E8	1946720	6269	0.143768	Pass	Pass
6-9-5	H6	AACTCACC	embryo	E8	1499488	6042	0.0809352	Pass	Pass
6-9-6	H6	AAGAGATC	embryo	E8	1741413	6483	0.0726001	Pass	Pass
6-9-7	H6	AAGGACAC	embryo	E8	855790	5473	0.0695047	Pass	Pass
6-9-8	H6	AATCCGTC	embryo	E8	1013028	6195	0.0556661	Pass	Pass
6-10-1	H6	AATGTTGC	embryo	E8	64273	3995	0.079053	Pass	Pass
6-10-2	H6	ACACGACC	embryo	E8	754531	5560	0.0575608	Pass	Pass
6-10-3	H6	ACAGATTC	embryo	E8	540278	5668	0.0587421	Pass	Pass
6-10-4	H6	AGATGTAC	embryo	E8	652879	6651	0.0500845	Pass	Pass
6-10-5	H6	AGCACCTC	embryo	E8	619104	5112	0.0785178	Pass	Pass
6-10-6	H6	AGCCATGC	embryo	E8	414460	5800	0.0791721	Pass	Pass
6-10-7	H6	AGGCTAAC	embryo	E8	814676	5664	0.104319	Pass	Pass
6-10-8	H6	ATAGCGAC	embryo	E8	768225	5252	0.0858922	Pass	Pass
6-11-1	H6	ATCATTCC	embryo	E8	3.34448e+06	7716	0.089273	Pass	Pass
6-11-2	H6	ATTGGCTC	embryo	E8	378486	5415	0.131423	Pass	Pass
6-11-3	H6	CAAGGAGC	embryo	E8	68686	2148	0.352046	Fail	Fail
6-11-4	H6	CACCTTAC	embryo	E8	76169	2960	0.212916	Fail	Fail
6-11-5	H6	CCATCCTC	embryo	E8	3416	379	0.235859	Fail	Fail
6-11-6	H6	CCGACAAC	embryo	E8	66992	2309	0.503218	Fail	Fail
6-11-7	H6	CCTAATCC	embryo	E8	434250	4664	0.060413	Pass	Fail
6-11-8	H6	CCTCTATC	embryo	E8	44314	2385	0.0657016	Pass	Pass
6-12-1	H6	CGACACAC	embryo	E8	729951	5386	0.0741924	Pass	Pass
6-12-2	H6	CGGATTGC	embryo	E8	465938	5490	0.0545278	Pass	Fail
6-12-3	H6	CTAAGGTC	embryo	E8	437554	6006	0.0754946	Pass	Fail
6-12-4	H6	GAACAGGC	embryo	E8	1598180	8547	0.0566163	Pass	Fail
6-12-5	H6	GACAGTGC	embryo	E8	203387	4834	0.0894615	Pass	Fail
6-12-6	H6	GAGTTAGC	embryo	E8	1233420	6634	0.0719079	Pass	Pass
6-12-7	H6	GATGAATC	embryo	E8	551099	5502	0.0643847	Pass	Pass
6-12-8	H6	GCCAAGAC	embryo	E8	1496672	6642	0.0789359	Pass	Pass
7-1-1	H7	AACGTGAT	embryo	E8	3.90482e+06	6879	0.138595	Pass	Pass
7-1-2	H7	AAACATCG	embryo	E8	8228864	7929	0.0889598	Pass	Pass
7-1-3	H7	ATGCCTAA	embryo	E8	7.15869e+06	7721	0.103784	Pass	Pass
7-1-4	H7	AGTGGTCA	embryo	E8	965396	4742	0.393029	Fail	Fail
7-1-5	H7	ACCACTGT	embryo	E8	2516160	6453	0.107404	Pass	Pass
7-1-6	H7	ACATTGGC	embryo	E8	376518	4982	0.11371	Pass	Pass
7-1-7	H7	CAGATCTG	embryo	E8	2519443	6851	0.0925155	Pass	Pass
7-1-8	H7	CATCAAGT	embryo	E8	1786054	6620	0.0870361	Pass	Pass
7-2-1	H7	CGCTGATC	embryo	E8	5176	553	0.0712916	Fail	Fail
7-2-2	H7	ACAAGCTA	embryo	E8	6.33505e+06	7520	0.144764	Pass	Pass
7-2-3	H7	CTGTAGCC	embryo	E8	878473	4912	0.278142	Fail	Fail
7-2-4	H7	AGTACAAG	embryo	E8	1038488	2641	0.784057	Fail	Fail
7-2-5	H7	AACAACCA	embryo	E8	3.79236e+06	6756	0.0685147	Pass	Pass
7-2-6	H7	AACCGAGA	embryo	E8	625150	3474	0.629153	Fail	Fail
7-2-7	H7	AACGCTTA	embryo	E8	3.60928e+06	6408	0.125591	Pass	Pass
7-2-8	H7	AAGACGGA	embryo	E8	6.29605e+06	7357	0.0561297	Pass	Pass
7-3-1	H7	AAGGTACA	embryo	E8	16571	1068	0.0556085	Fail	Fail
7-3-2	H7	ACACAGAA	embryo	E8	5.36865e+06	8320	0.115071	Pass	Pass
7-3-3	H7	ACAGCAGA	embryo	E8	2.84797e+06	6093	0.0230629	Pass	Pass
7-3-4	H7	ACCTCCAA	embryo	E8	1578376	6043	0.0161263	Pass	Pass
7-3-5	H7	ACGCTCGA	embryo	E8	110259	3021	0.0119232	Pass	Pass
7-3-6	H7	ACGTATCA	embryo	E8	1534027	4945	0.00572818	Pass	Pass
7-3-7	H7	ACTATGCA	embryo	E8	55419	3289	0.0690494	Pass	Pass
7-3-8	H7	AGAGTCAA	embryo	E8	1557813	4800	0.24254	Fail	Fail
7-4-1	H7	AGATCGCA	embryo	E8	3778671	6727	0.0820625	Pass	Pass
7-4-2	H7	AGCAGGAA	embryo	E8	5.49603e+06	7276	0.0619509	Pass	Pass
7-4-3	H7	AGTCACTA	embryo	E8	2.16768e+06	5874	0.0794497	Pass	Pass
7-4-4	H7	ATCCTGTA	embryo	E8	1391834	6620	0.0759822	Pass	Pass
7-4-5	H7	ATTGAGGA	embryo	E8	3541224	6373	0.0706877	Pass	Pass
7-4-6	H7	CAACCACA	embryo	E8	5.08789e+06	7202	0.0543726	Pass	Pass
7-4-7	H7	CAAGACTA	embryo	E8	422531	4890	0.0587271	Pass	Pass
7-4-8	H7	CAATGGAA	embryo	E8	5.01731e+06	7344	0.0546895	Pass	Pass
7-5-1	H7	CACTTCGA	embryo	E13	24175	1281	0.0193422	Fail	Fail
7-5-2	H7	CAGCGTTA	embryo	E13	3579	305	0.0734127	Fail	Fail
7-5-3	H7	CATACCAA	embryo	E13	26900	1254	0.0414295	Fail	Fail
7-5-4	H7	CCAGTTCA	embryo	E13	44389	1741	0.0394097	Fail	Fail
7-5-5	H7	CCGAAGTA	embryo	E13	51119	1818	0.00946994	Fail	Fail
7-5-6	H7	CCGTGAGA	embryo	E13	14431	662	0.0121354	Fail	Fail
7-5-7	H7	CCTCCTGA	embryo	E13	4817	638	0.0365657	Fail	Fail
7-5-8	H7	CGAACTTA	embryo	E13	17665	867	0.0133181	Fail	Fail
7-6-1	H7	CGACTGGA	embryo	E13	354608	4650	0.0484871	Pass	Pass
7-6-2	H7	CGCATACA	embryo	E13	244764	3596	0.0913544	Pass	Pass
7-6-3	H7	CTCAATGA	embryo	E13	26869	1394	0.151589	Fail	Fail
7-6-4	H7	CTGAGCCA	embryo	E13	13090	882	0.105805	Fail	Fail
7-6-5	H7	CTGGCATA	embryo	E13	11100	699	0.0169845	Fail	Fail
7-6-6	H7	GAATCTGA	embryo	E13	3144	304	0.0743048	Fail	Fail
7-6-7	H7	GACTAGTA	embryo	E13	28441	968	0.262213	Fail	Fail
7-6-8	H7	GAGCTGAA	embryo	E13	25808	1128	0.0236403	Fail	Fail
7-7-1	H7	GATAGACA	embryo	E13	49900	2112	0.0401381	Pass	Pass
7-7-2	H7	GCCACATA	embryo	E13	44393	2405	0.0471654	Pass	Pass
7-7-3	H7	GCGAGTAA	embryo	E13	17647	1015	0.0257518	Fail	Fail
7-7-4	H7	GCTAACGA	embryo	E13	72149	1765	0.0105466	Fail	Fail
7-7-5	H7	GCTCGGTA	embryo	E13	3673	595	0.0333682	Fail	Fail
7-7-6	H7	GGAGAACA	embryo	E13	32300	1256	0.130786	Fail	Fail
7-7-7	H7	GGTGCGAA	embryo	E13	21714	1206	0.0174988	Fail	Fail
7-7-8	H7	GTACGCAA	embryo	E13	8454	695	0.0276515	Fail	Fail
7-8-1	H7	GTCGTAGA	embryo	E13	86822	2020	0.39434	Fail	Fail
7-8-2	H7	GTCTGTCA	embryo	E13	388453	3087	0.0713368	Pass	Pass
7-8-3	H7	GTGTTCTA	embryo	E13	43994	1953	0.304279	Fail	Fail
7-8-4	H7	TAGGATGA	embryo	E13	388576	4734	0.471181	Fail	Fail
7-8-5	H7	TATCAGCA	embryo	E13	186733	4110	0.142212	Pass	Pass
7-8-6	H7	TCCGTCTA	embryo	E13	124140	2817	0.185538	Pass	Pass
7-8-7	H7	TCTTCACA	embryo	E13	962002	4903	0.15796	Pass	Pass
7-8-8	H7	TGAAGAGA	embryo	E13	1483488	5353	0.0947038	Pass	Pass
7-9-1	H7	TGGAACAA	embryo	E13	178770	4153	0.0801048	Pass	Pass
7-9-2	H7	TGGCTTCA	embryo	E13	187977	3386	0.00734021	Pass	Fail
7-9-3	H7	TGGTGGTA	embryo	E13	43560	1914	0.109887	Fail	Fail
7-9-4	H7	TTCACGCA	embryo	E13	77843	2089	0.0126437	Pass	Pass
7-9-5	H7	AACTCACC	embryo	E13	9294	573	0.0142854	Fail	Fail
7-9-6	H7	AAGAGATC	embryo	E13	17826	793	0.0220279	Fail	Fail
7-9-7	H7	AAGGACAC	embryo	E13	12295	505	0.0260801	Fail	Fail
7-9-8	H7	AATCCGTC	embryo	E13	100004	3175	0.202599	Fail	Fail
7-10-1	H7	AATGTTGC	embryo	E13	14059	1851	0.122428	Fail	Fail
7-10-2	H7	ACACGACC	embryo	E13	97182	3066	0.0712444	Pass	Fail
7-10-3	H7	ACAGATTC	embryo	E13	155435	4176	0.180874	Pass	Fail
7-10-4	H7	AGATGTAC	embryo	E13	354838	5840	0.196499	Pass	Fail
7-10-5	H7	AGCACCTC	embryo	E13	69922	2293	0.110756	Pass	Fail
7-10-6	H7	AGCCATGC	embryo	E13	61882	3329	0.098555	Pass	Fail
7-10-7	H7	AGGCTAAC	embryo	E13	135795	2849	0.0149855	Pass	Fail
7-10-8	H7	ATAGCGAC	embryo	E13	176735	3709	0.304725	Fail	Fail
7-11-1	H7	ATCATTCC	embryo	E13	876597	6020	0.120029	Pass	Pass
7-11-2	H7	ATTGGCTC	embryo	E13	117849	3273	0.215531	Fail	Fail
7-11-3	H7	CAAGGAGC	embryo	E13	367094	4229	0.296998	Fail	Fail
7-11-4	H7	CACCTTAC	embryo	E13	488995	4608	0.220184	Fail	Fail
7-11-5	H7	CCATCCTC	embryo	E13	38541	1819	0.0742542	Fail	Fail
7-11-6	H7	CCGACAAC	embryo	E13	252554	3590	0.147909	Pass	Pass
7-11-7	H7	CCTAATCC	embryo	E13	1857108	6471	0.0266881	Pass	Fail
7-11-8	H7	CCTCTATC	embryo	E13	183945	3132	0.109025	Pass	Pass
7-12-1	H7	CGACACAC	embryo	E13	556538	4398	0.153169	Pass	Pass
7-12-2	H7	CGGATTGC	embryo	E13	995991	5634	0.0124079	Pass	Fail
7-12-3	H7	CTAAGGTC	embryo	E13	298828	4705	0.168274	Pass	Fail
7-12-4	H7	GAACAGGC	embryo	E13	918774	7277	0.105486	Pass	Fail
7-12-5	H7	GACAGTGC	embryo	E13	153218	3090	0.0558656	Pass	Fail
7-12-6	H7	GAGTTAGC	embryo	E13	647313	5033	0.168	Pass	Pass
7-12-7	H7	GATGAATC	embryo	E13	456754	4020	0.0414386	Pass	Fail
7-12-8	H7	GCCAAGAC	embryo	E13	584655	4019	0.170693	Pass	Fail
8-1-1	H8	AACGTGAT	embryo	E13	159101	3608	0.0223635	Pass	Fail
8-1-2	H8	AAACATCG	embryo	E13	112841	2821	0.0516098	Pass	Fail
8-1-3	H8	ATGCCTAA	embryo	E13	36231	2021	0.040463	Fail	Fail
8-1-4	H8	AGTGGTCA	embryo	E13	61727	2160	0.135653	Pass	Fail
8-1-5	H8	ACCACTGT	embryo	E13	12241	1182	0.0643632	Fail	Fail
8-1-6	H8	ACATTGGC	embryo	E13	4912	545	0.0292114	Fail	Fail
8-1-7	H8	CAGATCTG	embryo	E13	15066	1154	0.0371404	Fail	Fail
8-1-8	H8	CATCAAGT	embryo	E13	12315	1171	0.0370266	Fail	Fail
8-2-1	H8	CGCTGATC	embryo	E13	24185	1165	0.0356294	Fail	Fail
8-2-2	H8	ACAAGCTA	embryo	E13	41944	2031	0.0900815	Fail	Fail
8-2-3	H8	CTGTAGCC	embryo	E13	29158	1520	0.0288165	Fail	Fail
8-2-4	H8	AGTACAAG	embryo	E13	54012	1911	0.0397973	Fail	Fail
8-2-5	H8	AACAACCA	embryo	E13	30628	1841	0.0492357	Fail	Fail
8-2-6	H8	AACCGAGA	embryo	E13	35584	1837	0.168843	Fail	Fail
8-2-7	H8	AACGCTTA	embryo	E13	57163	2472	0.0689988	Pass	Fail
8-2-8	H8	AAGACGGA	embryo	E13	19658	1728	0.0332068	Fail	Fail
8-3-1	H8	AAGGTACA	embryo	E13	17714	695	0.01181	Fail	Fail
8-3-2	H8	ACACAGAA	embryo	E13	16410	1468	0.0345509	Fail	Fail
8-3-3	H8	ACAGCAGA	embryo	E13	33099	2097	0.0296343	Pass	Fail
8-3-4	H8	ACCTCCAA	embryo	E13	19881	1075	0.0321903	Fail	Fail
8-3-5	H8	ACGCTCGA	embryo	E13	16124	782	0.0291453	Fail	Fail
8-3-6	H8	ACGTATCA	embryo	E13	105865	2363	0.00780801	Pass	Fail
8-3-7	H8	ACTATGCA	embryo	E13	7586	326	0.00400847	Fail	Fail
8-3-8	H8	AGAGTCAA	embryo	E13	72182	2487	0.0176484	Pass	Fail
8-4-1	H8	AGATCGCA	embryo	E13	737291	4198	0.10882	Pass	Pass
8-4-2	H8	AGCAGGAA	embryo	E13	4.74446e+06	6250	0.0410053	Pass	Pass
8-4-3	H8	AGTCACTA	embryo	E13	382567	3129	0.291042	Fail	Fail
8-4-4	H8	ATCCTGTA	embryo	E13	336923	4389	0.294168	Fail	Fail
8-4-5	H8	ATTGAGGA	embryo	E13	377561	2105	0.54994	Fail	Fail
8-4-6	H8	CAACCACA	embryo	E13	680075	3953	0.355624	Fail	Fail
8-4-7	H8	CAAGACTA	embryo	E13	865163	5208	0.0459084	Pass	Pass
8-4-8	H8	CAATGGAA	embryo	E13	596036	4169	0.477488	Fail	Fail
8-5-1	H8	CACTTCGA	embryo	E13	3266932	5324	0.0495846	Pass	Pass
8-5-2	H8	CAGCGTTA	embryo	E13	9740	631	0.454829	Fail	Fail
8-5-3	H8	CATACCAA	embryo	E13	6115831	6568	0.0604873	Pass	Pass
8-5-4	H8	CCAGTTCA	embryo	E13	421872	3190	0.348043	Fail	Fail
8-5-5	H8	CCGAAGTA	embryo	E13	311349	2829	0.401027	Fail	Fail
8-5-6	H8	CCGTGAGA	embryo	E13	190398	1406	0.634153	Fail	Fail
8-5-7	H8	CCTCCTGA	embryo	E13	416880	3711	0.366494	Fail	Fail
8-5-8	H8	CGAACTTA	embryo	E13	512587	2766	0.25494	Fail	Fail
8-6-1	H8	CGACTGGA	embryo	E13	263545	2313	0.522032	Fail	Fail
8-6-2	H8	CGCATACA	embryo	E13	240691	2621	0.197899	Fail	Fail
8-6-3	H8	CTCAATGA	embryo	E13	608147	3915	0.265793	Fail	Fail
8-6-4	H8	CTGAGCCA	embryo	E13	143393	1559	0.585389	Fail	Fail
8-6-5	H8	CTGGCATA	embryo	E13	328155	2189	0.55923	Fail	Fail
8-6-6	H8	GAATCTGA	embryo	E13	180195	2472	0.263192	Fail	Fail
8-6-7	H8	GACTAGTA	embryo	E13	722993	3161	0.60281	Fail	Fail
8-6-8	H8	GAGCTGAA	embryo	E13	1008822	4616	0.387325	Fail	Fail
8-7-1	H8	GATAGACA	embryo	E13	59359	2930	0.0332703	Pass	Fail
8-7-2	H8	GCCACATA	embryo	E13	41827	2352	0.0385829	Pass	Fail
8-7-3	H8	GCGAGTAA	embryo	E13	31946	1820	0.0321828	Fail	Fail
8-7-4	H8	GCTAACGA	embryo	E13	199215	3158	0.0160815	Pass	Fail
8-7-5	H8	GCTCGGTA	embryo	E13	4927	356	0.04957	Fail	Fail
8-7-6	H8	GGAGAACA	embryo	E13	72673	2959	0.0596779	Pass	Fail
8-7-7	H8	GGTGCGAA	embryo	E13	46458	2314	0.0761629	Pass	Fail
8-7-8	H8	GTACGCAA	embryo	E13	24641	1736	0.0353814	Fail	Fail
8-8-1	H8	GTCGTAGA	embryo	E13	32129	1364	0.0206596	Fail	Fail
8-8-2	H8	GTCTGTCA	embryo	E13	73255	2637	0.0190184	Pass	Fail
8-8-3	H8	GTGTTCTA	embryo	E13	38541	1990	0.0404049	Fail	Fail
8-8-4	H8	TAGGATGA	embryo	E13	64503	2611	0.0289352	Pass	Fail
8-8-5	H8	TATCAGCA	embryo	E13	145197	2961	0.0191179	Pass	Fail
8-8-6	H8	TCCGTCTA	embryo	E13	127508	3583	0.035469	Pass	Fail
8-8-7	H8	TCTTCACA	embryo	E13	79282	3157	0.0565786	Pass	Fail
8-8-8	H8	TGAAGAGA	embryo	E13	142782	4028	0.046757	Pass	Fail
8-9-1	H8	TGGAACAA	embryo	E13	131960	3282	0.0711782	Pass	Fail
8-9-2	H8	TGGCTTCA	embryo	E13	369601	4364	0.0108855	Pass	Fail
8-9-3	H8	TGGTGGTA	embryo	E13	67671	2530	0.0431255	Pass	Fail
8-9-4	H8	TTCACGCA	embryo	E13	108067	3553	0.0346421	Pass	Fail
8-9-5	H8	AACTCACC	embryo	E13	5217	477	0.0149504	Fail	Fail
8-9-6	H8	AAGAGATC	embryo	E13	80086	2516	0.0231564	Pass	Fail
8-9-7	H8	AAGGACAC	embryo	E13	29228	1596	0.0310172	Fail	Fail
8-9-8	H8	AATCCGTC	embryo	E13	26085	1618	0.0730238	Fail	Fail
8-10-1	H8	AATGTTGC	embryo	E14	141686	3846	0.419762	Fail	Fail
8-10-2	H8	ACACGACC	embryo	E14	5.01472e+06	7124	0.0802001	Pass	Pass
8-10-3	H8	ACAGATTC	embryo	E14	1611317	6191	0.210787	Fail	Fail
8-10-4	H8	AGATGTAC	embryo	E14	4.23385e+06	7820	0.04976	Pass	Pass
8-10-5	H8	AGCACCTC	embryo	E14	2252835	5234	0.327603	Fail	Fail
8-10-6	H8	AGCCATGC	embryo	E14	1787914	7335	0.0866329	Pass	Pass
8-10-7	H8	AGGCTAAC	embryo	E14	541074	3949	0.121002	Pass	Fail
8-10-8	H8	ATAGCGAC	embryo	E14	3236058	5484	0.146052	Pass	Pass
8-11-1	H8	ATCATTCC	embryo	E14	908187	6791	0.0826201	Pass	Pass
8-11-2	H8	ATTGGCTC	embryo	E14	1110642	6058	0.051736	Pass	Pass
8-11-3	H8	CAAGGAGC	embryo	E14	1491932	5910	0.0466993	Pass	Pass
8-11-4	H8	CACCTTAC	embryo	E14	2.09884e+06	6615	0.0563565	Pass	Pass
8-11-5	H8	CCATCCTC	embryo	E14	193782	4571	0.0564941	Pass	Pass
8-11-6	H8	CCGACAAC	embryo	E14	1376304	6494	0.0941888	Pass	Pass
8-11-7	H8	CCTAATCC	embryo	E14	3065067	7302	0.0320347	Pass	Fail
8-11-8	H8	CCTCTATC	embryo	E14	233068	4459	0.0405752	Pass	Pass
8-12-1	H8	CGACACAC	embryo	E14	534358	4349	0.106423	Pass	Pass
8-12-2	H8	CGGATTGC	embryo	E14	1048520	5062	0.0151208	Pass	Fail
8-12-3	H8	CTAAGGTC	embryo	E14	1316500	6382	0.0360496	Pass	Fail
8-12-4	H8	GAACAGGC	embryo	E14	2410438	7612	0.0205386	Pass	Fail
8-12-5	H8	GACAGTGC	embryo	E14	384098	3786	0.0333705	Pass	Fail
8-12-6	H8	GAGTTAGC	embryo	E14	218168	4476	0.0193952	Pass	Fail
8-12-7	H8	GATGAATC	embryo	E14	567638	3971	0.0390677	Pass	Fail
8-12-8	H8	GCCAAGAC	embryo	E14	427647	3342	0.0341649	Pass	Fail
9-1-1	H9	AACGTGAT	embryo	E14	692897	5188	0.203632	Fail	Fail
9-1-2	H9	AAACATCG	embryo	E14	644503	4733	0.0760416	Pass	Pass
9-1-3	H9	ATGCCTAA	embryo	E14	1983805	6745	0.0529802	Pass	Pass
9-1-4	H9	AGTGGTCA	embryo	E14	995783	5919	0.0868736	Pass	Pass
9-1-5	H9	ACCACTGT	embryo	E14	226046	3630	0.0692548	Pass	Pass
9-1-6	H9	ACATTGGC	embryo	E14	14802	1346	0.183673	Fail	Fail
9-1-7	H9	CAGATCTG	embryo	E14	126865	3749	0.0290801	Pass	Pass
9-1-8	H9	CATCAAGT	embryo	E14	594339	5035	0.0822397	Pass	Pass
9-2-1	H9	CGCTGATC	embryo	E14	66383	2206	0.166946	Pass	Pass
9-2-2	H9	ACAAGCTA	embryo	E14	713538	5098	0.120219	Pass	Pass
9-2-3	H9	CTGTAGCC	embryo	E14	905999	6024	0.0427894	Pass	Pass
9-2-4	H9	AGTACAAG	embryo	E14	603767	5311	0.0378838	Pass	Pass
9-2-5	H9	AACAACCA	embryo	E14	206466	3236	0.11813	Pass	Pass
9-2-6	H9	AACCGAGA	embryo	E14	41031	2068	0.160714	Pass	Pass
9-2-7	H9	AACGCTTA	embryo	E14	967622	5540	0.0423133	Pass	Pass
9-2-8	H9	AAGACGGA	embryo	E14	1008440	5415	0.0486979	Pass	Pass
9-3-1	H9	AAGGTACA	embryo	E14	2.62395e+06	7595	0.0600238	Pass	Pass
9-3-2	H9	ACACAGAA	embryo	E14	2467701	7999	0.0215646	Pass	Pass
9-3-3	H9	ACAGCAGA	embryo	E14	2.3801e+06	7396	0.0464196	Pass	Pass
9-3-4	H9	ACCTCCAA	embryo	E14	861710	6738	0.032224	Pass	Pass
9-3-5	H9	ACGCTCGA	embryo	E14	823318	7031	0.0324929	Pass	Pass
9-3-6	H9	ACGTATCA	embryo	E14	2.04123e+06	7080	0.0338361	Pass	Pass
9-3-7	H9	ACTATGCA	embryo	E14	12716	1219	0.0691325	Fail	Fail
9-3-8	H9	AGAGTCAA	embryo	E14	993389	5623	0.0392049	Pass	Pass
9-4-1	H9	AGATCGCA	embryo	E14	1850115	6600	0.100499	Pass	Pass
9-4-2	H9	AGCAGGAA	embryo	E14	504439	4030	0.324167	Fail	Fail
9-4-3	H9	AGTCACTA	embryo	E14	533838	3929	0.377441	Fail	Fail
9-4-4	H9	ATCCTGTA	embryo	E14	150742	4285	0.135449	Pass	Fail
9-4-5	H9	ATTGAGGA	embryo	E14	458318	4155	0.366754	Fail	Fail
9-4-6	H9	CAACCACA	embryo	E14	597914	4440	0.283727	Fail	Fail
9-4-7	H9	CAAGACTA	embryo	E14	133675	2491	0.464848	Fail	Fail
9-4-8	H9	CAATGGAA	embryo	E14	143408	3331	0.141037	Pass	Fail
9-5-1	H9	CACTTCGA	embryo	E14	189001	4245	0.0504581	Pass	Pass
9-5-2	H9	CAGCGTTA	embryo	E14	5499	821	0.191297	Fail	Fail
9-5-3	H9	CATACCAA	embryo	E14	404204	4868	0.0861668	Pass	Pass
9-5-4	H9	CCAGTTCA	embryo	E14	754736	4758	0.0490159	Pass	Pass
9-5-5	H9	CCGAAGTA	embryo	E14	214378	3886	0.110633	Pass	Fail
9-5-6	H9	CCGTGAGA	embryo	E14	129630	2452	0.0537469	Pass	Pass
9-5-7	H9	CCTCCTGA	embryo	E14	78342	2844	0.106589	Pass	Pass
9-5-8	H9	CGAACTTA	embryo	E14	232055	3480	0.0803265	Pass	Pass
9-6-1	H9	CGACTGGA	embryo	E14	319914	4357	0.107156	Pass	Pass
9-6-2	H9	CGCATACA	embryo	E14	202069	3220	0.116674	Pass	Pass
9-6-3	H9	CTCAATGA	embryo	E14	684286	4852	0.0413679	Pass	Pass
9-6-4	H9	CTGAGCCA	embryo	E14	212645	2728	0.0141443	Pass	Pass
9-6-5	H9	CTGGCATA	embryo	E14	628119	4383	0.0719016	Pass	Pass
9-6-6	H9	GAATCTGA	embryo	E14	308645	4345	0.0513028	Pass	Pass
9-6-7	H9	GACTAGTA	embryo	E14	468380	4157	0.158547	Pass	Pass
9-6-8	H9	GAGCTGAA	embryo	E14	893563	6008	0.0387143	Pass	Pass
9-7-1	H9	GATAGACA	embryo	E14	2777477	7244	0.0566493	Pass	Pass
9-7-2	H9	GCCACATA	embryo	E14	839011	5270	0.0282133	Pass	Pass
9-7-3	H9	GCGAGTAA	embryo	E14	1535712	6413	0.0519515	Pass	Pass
9-7-4	H9	GCTAACGA	embryo	E14	380347	4335	0.174823	Pass	Pass
9-7-5	H9	GCTCGGTA	embryo	E14	351528	4589	0.050335	Pass	Pass
9-7-6	H9	GGAGAACA	embryo	E14	1140583	5409	0.0415332	Pass	Pass
9-7-7	H9	GGTGCGAA	embryo	E14	1397941	6551	0.0595439	Pass	Pass
9-7-8	H9	GTACGCAA	embryo	E14	300777	3979	0.0720033	Pass	Pass
9-8-1	H9	GTCGTAGA	embryo	E1	588692	8939	0.0108236	Pass	Pass
9-8-2	H9	GTCTGTCA	embryo	E1	185463	5888	0.0223071	Pass	Fail
9-8-3	H9	GTGTTCTA	embryo	E1	62163	4042	0.0364154	Pass	Fail
9-8-4	H9	TAGGATGA	embryo	E1	292114	6936	0.0244293	Pass	Fail
9-8-5	H9	TATCAGCA	embryo	E1	3425547	10885	0.022085	Pass	Pass
9-8-6	H9	TCCGTCTA	embryo	E1	4.34468e+06	12420	0.0117364	Pass	Pass
9-8-7	H9	TCTTCACA	embryo	E1	2.53883e+06	10945	0.0145809	Pass	Pass
9-8-8	H9	TGAAGAGA	embryo	E1	870933	8061	0.0209167	Pass	Pass
9-9-1	H9	TGGAACAA	embryo	E7	1998923	6461	0.10817	Pass	Pass
9-9-2	H9	TGGCTTCA	embryo	E7	1561579	6531	0.105068	Pass	Pass
9-9-3	H9	TGGTGGTA	embryo	E7	1747522	6745	0.128044	Pass	Pass
9-9-4	H9	TTCACGCA	embryo	E7	2329540	6543	0.10036	Pass	Pass
9-9-5	H9	AACTCACC	embryo	E7	1119176	5809	0.131544	Pass	Pass
9-9-6	H9	AAGAGATC	embryo	E7	2674062	6926	0.100823	Pass	Pass
9-9-7	H9	AAGGACAC	embryo	E7	1002725	5837	0.0974264	Pass	Pass
9-9-8	H9	AATCCGTC	embryo	E7	1218931	6350	0.12926	Pass	Pass
9-10-1	H9	AATGTTGC	embryo	E7	51555	3478	0.110681	Pass	Pass
9-10-2	H9	ACACGACC	embryo	E7	1922639	6859	0.0816145	Pass	Pass
9-10-3	H9	ACAGATTC	embryo	E7	1211061	6539	0.106051	Pass	Pass
9-10-4	H9	AGATGTAC	embryo	E7	877768	6809	0.105742	Pass	Fail
9-10-5	H9	AGCACCTC	embryo	E7	43401	1747	0.0434948	Fail	Fail
9-10-6	H9	AGCCATGC	embryo	E7	337608	5551	0.117089	Pass	Pass
9-10-7	H9	AGGCTAAC	embryo	E7	1344544	6008	0.0959291	Pass	Pass
9-10-8	H9	ATAGCGAC	embryo	E7	2.21675e+06	6662	0.061673	Pass	Pass
9-11-1	H9	ATCATTCC	embryo	E7	185220	3005	0.683278	Fail	Fail
9-11-2	H9	ATTGGCTC	embryo	E7	320230	4733	0.30913	Fail	Fail
9-11-3	H9	CAAGGAGC	embryo	E7	1248262	6318	0.18619	Pass	Pass
9-11-4	H9	CACCTTAC	embryo	E7	2024838	6984	0.115579	Pass	Pass
9-11-5	H9	CCATCCTC	embryo	E7	49497	542	0.817105	Fail	Fail
9-11-6	H9	CCGACAAC	embryo	E7	267693	2147	0.76666	Fail	Fail
9-11-7	H9	CCTAATCC	embryo	E7	709558	5592	0.136099	Pass	Fail
9-11-8	H9	CCTCTATC	embryo	E7	295964	4971	0.0885286	Pass	Pass
9-12-1	H9	CGACACAC	embryo	E7	350857	4724	0.104618	Pass	Pass
9-12-2	H9	CGGATTGC	embryo	E7	380232	4803	0.0292433	Pass	Fail
9-12-3	H9	CTAAGGTC	embryo	E7	182921	4159	0.0105593	Pass	Fail
9-12-4	H9	GAACAGGC	embryo	E7	1106180	7613	0.0275616	Pass	Fail
9-12-5	H9	GACAGTGC	embryo	E7	144843	3527	0.0399056	Pass	Fail
9-12-6	H9	GAGTTAGC	embryo	E7	120279	4392	0.0299881	Pass	Fail
9-12-7	H9	GATGAATC	embryo	E7	202340	4220	0.0531789	Pass	Pass
9-12-8	H9	GCCAAGAC	embryo	E7	366487	4473	0.0733091	Pass	Pass
10-1-1	H10	AACGTGAT	embryo	E7	886371	5355	0.118781	Pass	Pass
10-1-2	H10	AAACATCG	embryo	E7	2.44737e+06	6710	0.0710856	Pass	Pass
10-1-3	H10	ATGCCTAA	embryo	E7	1499533	5814	0.0967563	Pass	Pass
10-1-4	H10	AGTGGTCA	embryo	E7	7107	1337	0.0744913	Fail	Fail
10-1-5	H10	ACCACTGT	embryo	E7	911445	5511	0.0794354	Pass	Pass
10-1-6	H10	ACATTGGC	embryo	E7	3897	358	0.172136	Fail	Fail
10-1-7	H10	CAGATCTG	embryo	E7	191354	3718	0.227829	Fail	Fail
10-1-8	H10	CATCAAGT	embryo	E7	354691	4772	0.184237	Pass	Pass
10-2-1	H10	CGCTGATC	embryo	E7	63245	2209	0.406822	Fail	Fail
10-2-2	H10	ACAAGCTA	embryo	E7	1436856	5901	0.132689	Pass	Pass
10-2-3	H10	CTGTAGCC	embryo	E7	625439	5264	0.111721	Pass	Pass
10-2-4	H10	AGTACAAG	embryo	E7	1085075	5645	0.112485	Pass	Pass
10-2-5	H10	AACAACCA	embryo	E7	1156869	5171	0.106919	Pass	Pass
10-2-6	H10	AACCGAGA	embryo	E7	1632128	5600	0.099343	Pass	Pass
10-2-7	H10	AACGCTTA	embryo	E7	597388	4722	0.145138	Pass	Pass
10-2-8	H10	AAGACGGA	embryo	E7	866366	4899	0.123235	Pass	Pass
10-3-1	H10	AAGGTACA	embryo	E7	398844	4349	0.100739	Pass	Pass
10-3-2	H10	ACACAGAA	embryo	E7	1111999	5928	0.103843	Pass	Pass
10-3-3	H10	ACAGCAGA	embryo	E7	1556718	5957	0.0923049	Pass	Pass
10-3-4	H10	ACCTCCAA	embryo	E7	693047	5489	0.112972	Pass	Pass
10-3-5	H10	ACGCTCGA	embryo	E7	8896	799	0.0119632	Fail	Fail
10-3-6	H10	ACGTATCA	embryo	E7	56838	2171	0.101391	Pass	Fail
10-3-7	H10	ACTATGCA	embryo	E7	7251	728	0.0294571	Fail	Fail
10-3-8	H10	AGAGTCAA	embryo	E7	1.41688e+06	6176	0.0832124	Pass	Pass
10-4-1	H10	AGATCGCA	embryo	E7	317417	3938	0.143259	Pass	Pass
10-4-2	H10	AGCAGGAA	embryo	E7	708627	4882	0.0805248	Pass	Pass
10-4-3	H10	AGTCACTA	embryo	E7	902788	4545	0.10767	Pass	Pass
10-4-4	H10	ATCCTGTA	embryo	E7	111486	4070	0.0478595	Pass	Fail
10-4-5	H10	ATTGAGGA	embryo	E7	679540	4439	0.104116	Pass	Pass
10-4-6	H10	CAACCACA	embryo	E7	64598	2133	0.0556134	Pass	Fail
10-4-7	H10	CAAGACTA	embryo	E7	161013	3928	0.138898	Pass	Pass
10-4-8	H10	CAATGGAA	embryo	E7	856675	5587	0.0837849	Pass	Pass
10-5-1	H10	CACTTCGA	embryo	E11	998325	6081	0.240216	Fail	Fail
10-5-2	H10	CAGCGTTA	embryo	E11	43753	3308	0.110194	Pass	Pass
10-5-3	H10	CATACCAA	embryo	E11	2.94027e+06	6793	0.0987681	Pass	Pass
10-5-4	H10	CCAGTTCA	embryo	E11	887505	5403	0.358302	Fail	Fail
10-5-5	H10	CCGAAGTA	embryo	E11	1327572	6307	0.322486	Fail	Fail
10-5-6	H10	CCGTGAGA	embryo	E11	1781908	6272	0.092388	Pass	Pass
10-5-7	H10	CCTCCTGA	embryo	E11	1100937	7065	0.0827756	Pass	Pass
10-5-8	H10	CGAACTTA	embryo	E11	1316004	6976	0.141911	Pass	Pass
10-6-1	H10	CGACTGGA	embryo	E11	4959763	8508	0.0681028	Pass	Pass
10-6-2	H10	CGCATACA	embryo	E11	5660888	8031	0.0549386	Pass	Pass
10-6-3	H10	CTCAATGA	embryo	E11	1601993	6231	0.0838239	Pass	Pass
10-6-4	H10	CTGAGCCA	embryo	E11	1722702	6133	0.154429	Pass	Pass
10-6-5	H10	CTGGCATA	embryo	E11	3955004	7367	0.106949	Pass	Pass
10-6-6	H10	GAATCTGA	embryo	E11	572930	5220	0.085064	Pass	Pass
10-6-7	H10	GACTAGTA	embryo	E11	152558	4609	0.042104	Pass	Pass
10-6-8	H10	GAGCTGAA	embryo	E11	122847	4100	0.045533	Pass	Pass
10-7-1	H10	GATAGACA	embryo	E11	590418	5826	0.0833051	Pass	Pass
10-7-2	H10	GCCACATA	embryo	E11	848349	5400	0.0653096	Pass	Pass
10-7-3	H10	GCGAGTAA	embryo	E11	2.33361e+06	7216	0.0870152	Pass	Pass
10-7-4	H10	GCTAACGA	embryo	E11	2570546	7292	0.11642	Pass	Pass
10-7-5	H10	GCTCGGTA	embryo	E11	197521	4922	0.0628535	Pass	Pass
10-7-6	H10	GGAGAACA	embryo	E11	27452	2376	0.051364	Pass	Pass
10-7-7	H10	GGTGCGAA	embryo	E11	1260884	6594	0.0755585	Pass	Pass
10-7-8	H10	GTACGCAA	embryo	E11	626786	5748	0.0739059	Pass	Pass
10-8-1	H10	GTCGTAGA	embryo	E11	539278	5010	0.0967975	Pass	Pass
10-8-2	H10	GTCTGTCA	embryo	E11	424212	4268	0.0672381	Pass	Pass
10-8-3	H10	GTGTTCTA	embryo	E11	656302	5213	0.0798144	Pass	Pass
10-8-4	H10	TAGGATGA	embryo	E11	1148003	5758	0.0835258	Pass	Pass
10-8-5	H10	TATCAGCA	embryo	E11	447367	4693	0.10652	Pass	Pass
10-8-6	H10	TCCGTCTA	embryo	E11	490199	4961	0.0884493	Pass	Pass
10-8-7	H10	TCTTCACA	embryo	E11	94954	2918	0.0863937	Pass	Pass
10-8-8	H10	TGAAGAGA	embryo	E11	433578	4590	0.0879311	Pass	Pass
10-9-1	H10	TGGAACAA	embryo	E11	622250	5788	0.0836331	Pass	Pass
10-9-2	H10	TGGCTTCA	embryo	E11	540769	5892	0.044165	Pass	Fail
10-9-3	H10	TGGTGGTA	embryo	E11	617003	5558	0.0731403	Pass	Pass
10-9-4	H10	TTCACGCA	embryo	E11	891397	6089	0.0655505	Pass	Pass
10-9-5	H10	AACTCACC	embryo	E11	378920	3759	0.15892	Pass	Pass
10-9-6	H10	AAGAGATC	embryo	E11	356553	4461	0.0752334	Pass	Pass
10-9-7	H10	AAGGACAC	embryo	E11	141135	3350	0.0621445	Pass	Pass
10-9-8	H10	AATCCGTC	embryo	E11	584020	5180	0.076063	Pass	Pass
10-10-1	H10	AATGTTGC	embryo	E11	135420	4829	0.140939	Pass	Pass
10-10-2	H10	ACACGACC	embryo	E11	2.35876e+06	6992	0.0976328	Pass	Pass
10-10-3	H10	ACAGATTC	embryo	E11	1879950	7006	0.105221	Pass	Pass
10-10-4	H10	AGATGTAC	embryo	E11	2.19257e+06	7797	0.0894242	Pass	Pass
10-10-5	H10	AGCACCTC	embryo	E11	1726790	6091	0.121079	Pass	Pass
10-10-6	H10	AGCCATGC	embryo	E11	711804	6561	0.174958	Pass	Pass
10-10-7	H10	AGGCTAAC	embryo	E11	3.94963e+06	7586	0.0947444	Pass	Pass
10-10-8	H10	ATAGCGAC	embryo	E11	3613114	7359	0.0719743	Pass	Pass
10-11-1	H10	ATCATTCC	embryo	E11	200331	5155	0.0279759	Pass	Fail
10-11-2	H10	ATTGGCTC	embryo	E11	83257	2992	0.0246917	Pass	Fail
10-11-3	H10	CAAGGAGC	embryo	E11	114044	3739	0.0222751	Pass	Fail
10-11-4	H10	CACCTTAC	embryo	E11	210352	4710	0.0190387	Pass	Fail
10-11-5	H10	CCATCCTC	embryo	E11	25761	1830	0.0274651	Fail	Fail
10-11-6	H10	CCGACAAC	embryo	E11	80442	3512	0.0286271	Pass	Fail
10-11-7	H10	CCTAATCC	embryo	E11	329312	4234	0.00799839	Pass	Fail
10-11-8	H10	CCTCTATC	embryo	E11	24288	1795	0.0297811	Fail	Fail
10-12-1	H10	CGACACAC	embryo	E11	250326	5320	0.0383661	Pass	Pass
10-12-2	H10	CGGATTGC	embryo	E11	409466	4960	0.0206794	Pass	Fail
10-12-3	H10	CTAAGGTC	embryo	E11	493845	5900	0.162423	Pass	Fail
10-12-4	H10	GAACAGGC	embryo	E11	986505	7199	0.0536058	Pass	Fail
10-12-5	H10	GACAGTGC	embryo	E11	167841	3378	0.0659628	Pass	Fail
10-12-6	H10	GAGTTAGC	embryo	E11	343377	5266	0.148824	Pass	Fail
10-12-7	H10	GATGAATC	embryo	E11	380239	5230	0.0329117	Pass	Fail
10-12-8	H10	GCCAAGAC	embryo	E11	663255	6420	0.0503396	Pass	Pass
11-1-1	H11	AACGTGAT	embryo	E11	433856	5908	0.135917	Pass	Pass
11-1-2	H11	AAACATCG	embryo	E11	492646	6028	0.108327	Pass	Pass
11-1-3	H11	ATGCCTAA	embryo	E11	292776	5132	0.124515	Pass	Pass
11-1-4	H11	AGTGGTCA	embryo	E11	455707	5788	0.150382	Pass	Pass
11-1-5	H11	ACCACTGT	embryo	E11	165197	4457	0.130527	Pass	Pass
11-1-6	H11	ACATTGGC	embryo	E11	53400	2107	0.517695	Fail	Fail
11-1-7	H11	CAGATCTG	embryo	E11	176899	4322	0.214701	Fail	Fail
11-1-8	H11	CATCAAGT	embryo	E11	42668	2620	0.126081	Pass	Pass
11-2-1	H11	CGCTGATC	embryo	E12	761542	5764	0.159311	Pass	Pass
11-2-2	H11	ACAAGCTA	embryo	E12	4.70072e+06	9190	0.097527	Pass	Pass
11-2-3	H11	CTGTAGCC	embryo	E12	1337011	6992	0.0648526	Pass	Pass
11-2-4	H11	AGTACAAG	embryo	E12	1418756	6260	0.101681	Pass	Pass
11-2-5	H11	AACAACCA	embryo	E12	1626478	7209	0.0758895	Pass	Pass
11-2-6	H11	AACCGAGA	embryo	E12	1195550	6283	0.0899379	Pass	Pass
11-2-7	H11	AACGCTTA	embryo	E12	1116418	6232	0.0835874	Pass	Pass
11-2-8	H11	AAGACGGA	embryo	E12	1688	284	0.100229	Fail	Fail
11-3-1	H11	AAGGTACA	embryo	E12	2.25095e+06	7848	0.126998	Pass	Pass
11-3-2	H11	ACACAGAA	embryo	E12	836944	5703	0.167234	Pass	Pass
11-3-3	H11	ACAGCAGA	embryo	E12	2.38859e+06	7669	0.076732	Pass	Pass
11-3-4	H11	ACCTCCAA	embryo	E12	564327	5573	0.138385	Pass	Pass
11-3-5	H11	ACGCTCGA	embryo	E12	474324	5837	0.065923	Pass	Pass
11-3-6	H11	ACGTATCA	embryo	E12	1603612	6884	0.101979	Pass	Pass
11-3-7	H11	ACTATGCA	embryo	E12	19335	2376	0.0802319	Pass	Pass
11-3-8	H11	AGAGTCAA	embryo	E12	849768	6226	0.0696658	Pass	Pass
11-4-1	H11	AGATCGCA	embryo	E12	1759077	7196	0.113438	Pass	Pass
11-4-2	H11	AGCAGGAA	embryo	E12	2.69371e+06	7320	0.106964	Pass	Pass
11-4-3	H11	AGTCACTA	embryo	E12	1524864	6768	0.156826	Pass	Pass
11-4-4	H11	ATCCTGTA	embryo	E12	594282	5978	0.112614	Pass	Pass
11-4-5	H11	ATTGAGGA	embryo	E12	482097	4505	0.465828	Fail	Fail
11-4-6	H11	CAACCACA	embryo	E12	1493814	6510	0.116205	Pass	Pass
11-4-7	H11	CAAGACTA	embryo	E12	6653	669	0.215562	Fail	Fail
11-4-8	H11	CAATGGAA	embryo	E12	1266766	6468	0.139342	Pass	Pass
11-5-1	H11	CACTTCGA	embryo	E12	511507	5604	0.10566	Pass	Pass
11-5-2	H11	CAGCGTTA	embryo	E12	36119	2999	0.109281	Pass	Pass
11-5-3	H11	CATACCAA	embryo	E12	639027	5185	0.123513	Pass	Pass
11-5-4	H11	CCAGTTCA	embryo	E12	945085	5849	0.0970406	Pass	Pass
11-5-5	H11	CCGAAGTA	embryo	E12	545750	5080	0.146035	Pass	Pass
11-5-6	H11	CCGTGAGA	embryo	E12	1714819	7199	0.0922708	Pass	Pass
11-5-7	H11	CCTCCTGA	embryo	E12	327277	5392	0.0973125	Pass	Pass
11-5-8	H11	CGAACTTA	embryo	E12	583938	5085	0.15929	Pass	Pass
11-6-1	H11	CGACTGGA	embryo	E12	34003	2417	0.0537634	Pass	Pass
11-6-2	H11	CGCATACA	embryo	E12	195258	3926	0.108084	Pass	Pass
11-6-3	H11	CTCAATGA	embryo	E12	22553	1342	0.0446481	Fail	Fail
11-6-4	H11	CTGAGCCA	embryo	E12	567778	5651	0.108873	Pass	Pass
11-6-5	H11	CTGGCATA	embryo	E12	73809	3001	0.0663592	Pass	Pass
11-6-6	H11	GAATCTGA	embryo	E12	17607	1629	0.0645105	Fail	Fail
11-6-7	H11	GACTAGTA	embryo	E12	66282	2700	0.0704119	Pass	Pass
11-6-8	H11	GAGCTGAA	embryo	E12	151534	3885	0.0705895	Pass	Pass
11-7-1	H11	GATAGACA	embryo	E12	1345608	7111	0.33697	Fail	Fail
11-7-2	H11	GCCACATA	embryo	E12	1.22733e+06	6242	0.212564	Fail	Fail
11-7-3	H11	GCGAGTAA	embryo	E12	1390927	6899	0.228467	Fail	Fail
11-7-4	H11	GCTAACGA	embryo	E12	1767727	7270	0.0992357	Pass	Pass
11-7-5	H11	GCTCGGTA	embryo	E12	452468	5898	0.0895602	Pass	Pass
11-7-6	H11	GGAGAACA	embryo	E12	1404721	6118	0.0913766	Pass	Pass
11-7-7	H11	GGTGCGAA	embryo	E12	1160523	6274	0.0881936	Pass	Pass
11-7-8	H11	GTACGCAA	embryo	E12	548117	5816	0.119394	Pass	Pass
11-8-1	H11	GTCGTAGA	embryo	E12	213231	4428	0.125248	Pass	Pass
11-8-2	H11	GTCTGTCA	embryo	E12	213179	3979	0.084616	Pass	Pass
11-8-3	H11	GTGTTCTA	embryo	E12	617488	6064	0.0947913	Pass	Pass
11-8-4	H11	TAGGATGA	embryo	E12	1025383	5650	0.115364	Pass	Pass
11-8-5	H11	TATCAGCA	embryo	E12	1032327	6080	0.128299	Pass	Pass
11-8-6	H11	TCCGTCTA	embryo	E12	203837	1866	0.76079	Fail	Fail
11-8-7	H11	TCTTCACA	embryo	E12	1053404	5990	0.0776006	Pass	Pass
11-8-8	H11	TGAAGAGA	embryo	E12	279312	3501	0.558081	Fail	Fail
11-9-1	H11	TGGAACAA	embryo	E12	3.00052e+06	7999	0.141749	Pass	Pass
11-9-2	H11	TGGCTTCA	embryo	E12	70007	3517	0.0501811	Pass	Pass
11-9-3	H11	TGGTGGTA	embryo	E12	86711	3750	0.0475422	Pass	Pass
11-9-4	H11	TTCACGCA	embryo	E12	20593	1966	0.0497824	Fail	Fail
11-9-5	H11	AACTCACC	embryo	E12	26102	2220	0.0515629	Pass	Pass
11-9-6	H11	AAGAGATC	embryo	E12	52887	2877	0.0445986	Pass	Pass
11-9-7	H11	AAGGACAC	embryo	E12	22698	1949	0.0916073	Fail	Fail
11-9-8	H11	AATCCGTC	embryo	E12	35276	2497	0.04983	Pass	Pass
11-10-1	H11	AATGTTGC	embryo	E12	44813	2931	0.15514	Pass	Pass
11-10-2	H11	ACACGACC	embryo	E12	968927	5589	0.128857	Pass	Pass
11-10-3	H11	ACAGATTC	embryo	E12	877619	5965	0.136442	Pass	Pass
11-10-4	H11	AGATGTAC	embryo	E12	844446	6084	0.145065	Pass	Pass
11-10-5	H11	AGCACCTC	embryo	E12	878197	5521	0.140236	Pass	Pass
11-10-6	H11	AGCCATGC	embryo	E12	382956	5401	0.10266	Pass	Pass
11-10-7	H11	AGGCTAAC	embryo	E12	1410590	6368	0.0976807	Pass	Pass
11-10-8	H11	ATAGCGAC	embryo	E12	1508142	6563	0.116325	Pass	Pass
11-11-1	H11	ATCATTCC	embryo	E12	719054	5842	0.102264	Pass	Pass
11-11-2	H11	ATTGGCTC	embryo	E12	508132	6308	0.143185	Pass	Pass
11-11-3	H11	CAAGGAGC	embryo	E12	804422	6527	0.0912215	Pass	Pass
11-11-4	H11	CACCTTAC	embryo	E12	1332365	6876	0.0853749	Pass	Pass
11-11-5	H11	CCATCCTC	embryo	E12	326419	5648	0.0892848	Pass	Pass
11-11-6	H11	CCGACAAC	embryo	E12	858842	5336	0.10268	Pass	Pass
11-11-7	H11	CCTAATCC	embryo	E12	902177	6644	0.0743798	Pass	Pass
11-11-8	H11	CCTCTATC	embryo	E12	122702	4075	0.0909626	Pass	Pass
11-12-1	H11	CGACACAC	embryo	E12	298960	4795	0.141964	Pass	Pass
11-12-2	H11	CGGATTGC	embryo	E12	670282	5706	0.210652	Fail	Fail
11-12-3	H11	CTAAGGTC	embryo	E12	1232207	6316	0.124199	Pass	Pass
11-12-4	H11	GAACAGGC	embryo	E12	1534142	6842	0.134827	Pass	Pass
11-12-5	H11	GACAGTGC	embryo	E12	372069	5772	0.126607	Pass	Pass
11-12-6	H11	GAGTTAGC	embryo	E12	1424806	6747	0.192651	Pass	Pass
11-12-7	H11	GATGAATC	embryo	E12	4623	354	0.198626	Fail	Fail
11-12-8	H11	GCCAAGAC	embryo	E12	1934602	6333	0.236673	Fail	Fail
12-1-1	H12	AGATCGCA	embryo	E12	189328	5149	0.0326865	Pass	Pass
12-1-2	H12	AGCAGGAA	embryo	E12	502766	6542	0.0282732	Pass	Pass
12-1-3	H12	AGTCACTA	embryo	E12	161784	4812	0.0387785	Pass	Pass
12-1-4	H12	ATCCTGTA	embryo	E12	59810	3473	0.0363071	Pass	Pass
12-1-5	H12	ATTGAGGA	embryo	E12	101468	4226	0.0357362	Pass	Pass
12-1-6	H12	CAACCACA	embryo	E12	120883	4280	0.0298455	Pass	Pass
12-1-7	H12	CAAGACTA	embryo	E12	44248	3134	0.0314281	Pass	Pass
12-1-8	H12	CAATGGAA	embryo	E12	819628	5646	0.189688	Pass	Pass
12-2-1	H12	CACTTCGA	embryo	E12	367204	4679	0.127303	Pass	Pass
12-2-2	H12	CAGCGTTA	embryo	E12	62267	3839	0.0752492	Pass	Pass
12-2-3	H12	CATACCAA	embryo	E12	1466789	6474	0.0803916	Pass	Pass
12-2-4	H12	CCAGTTCA	embryo	E12	1204976	6620	0.10764	Pass	Pass
12-2-5	H12	CCGAAGTA	embryo	E12	1114532	6086	0.103985	Pass	Pass
12-2-6	H12	CCGTGAGA	embryo	E12	1273660	6019	0.0856396	Pass	Pass
12-2-7	H12	CCTCCTGA	embryo	E12	364742	5579	0.10951	Pass	Pass
12-2-8	H12	CGAACTTA	embryo	E12	1486571	6450	0.0972791	Pass	Pass
12-3-1	H12	CGACTGGA	embryo	E12	743483	5462	0.0788993	Pass	Pass
12-3-2	H12	CGCATACA	embryo	E12	1403381	6181	0.109374	Pass	Pass
12-3-3	H12	CTCAATGA	embryo	E12	657930	5710	0.0833039	Pass	Pass
12-3-4	H12	CTGAGCCA	embryo	E12	1161709	6179	0.0979843	Pass	Pass
12-3-5	H12	CTGGCATA	embryo	E12	1196729	5857	0.129373	Pass	Pass
12-3-6	H12	GAATCTGA	embryo	E12	1487	486	0.0584483	Fail	Fail
12-3-7	H12	GACTAGTA	embryo	E12	1386228	6294	0.0982504	Pass	Pass
12-3-8	H12	GAGCTGAA	embryo	E12	759749	5327	0.232297	Fail	Fail
12-4-1	H12	GATAGACA	embryo	E12	4.82161e+06	7658	0.065226	Pass	Pass
12-4-2	H12	GCCACATA	embryo	E12	2940066	6778	0.064049	Pass	Pass
12-4-3	H12	GCGAGTAA	embryo	E12	1.56661e+06	6698	0.0672789	Pass	Pass
12-4-4	H12	GCTAACGA	embryo	E12	1389398	5729	0.0898847	Pass	Pass
12-4-5	H12	GCTCGGTA	embryo	E12	159136	3884	0.232227	Fail	Fail
12-4-6	H12	GGAGAACA	embryo	E12	787660	5319	0.150432	Pass	Pass
12-4-7	H12	GGTGCGAA	embryo	E12	3484	918	0.0523917	Fail	Fail
12-4-8	H12	GTACGCAA	embryo	E12	3193	619	0.0843345	Fail	Fail
12-5-1	H12	GTCGTAGA	embryo	E12	609794	5184	0.219068	Fail	Fail
12-5-2	H12	GTCTGTCA	embryo	E12	1875371	6648	0.110696	Pass	Pass
12-5-3	H12	GTGTTCTA	embryo	E12	23788	1242	0.0853934	Fail	Fail
12-5-4	H12	TAGGATGA	embryo	E12	2387360	6764	0.0878735	Pass	Pass
12-5-5	H12	TATCAGCA	embryo	E12	2938492	7258	0.0706414	Pass	Pass
12-5-6	H12	TCCGTCTA	embryo	E12	3.59562e+06	7776	0.0608703	Pass	Pass
12-5-7	H12	TCTTCACA	embryo	E12	2036398	6891	0.12798	Pass	Pass
12-5-8	H12	TGAAGAGA	embryo	E12	8.57509e+06	8915	0.0369902	Pass	Pass

## Sheet: b
Table S1. Sample information of scRNA-seq
b Description of samples used in sPSC scRNA-seq.
Cell_ID	RunName	barcode	Group	celltype	nCount_RNA	nFeature_RNA	mitoRatio	QC
V9	sESC-library	CGCTGATC	cell_line	spPSCs	1.0011e+06	5538	0.0322487	pass
V10	sESC-library	ACAAGCTA	cell_line	spPSCs	1.35592e+06	6098	0.0302785	pass
V11	sESC-library	CTGTAGCC	cell_line	spPSCs	1.24568e+06	5909	0.0370559	pass
V12	sESC-library	AGTACAAG	cell_line	spPSCs	1.36318e+06	5919	0.0432653	pass
V13	sESC-library	AACAACCA	cell_line	spPSCs	1.52602e+06	6307	0.0245196	pass
V14	sESC-library	AACCGAGA	cell_line	spPSCs	1.20734e+06	5742	0.0277623	pass
V15	sESC-library	AACGCTTA	cell_line	spPSCs	1.36978e+06	5950	0.0295402	pass
V16	sESC-library	AAGACGGA	cell_line	spPSCs	1.3348e+06	5963	0.0394825	pass
V17	sESC-library	AAGGTACA	cell_line	spPSCs	727028	5108	0.0447068	pass
V18	sESC-library	ACACAGAA	cell_line	spPSCs	444408	4557	0.0649866	pass
V19	sESC-library	ACAGCAGA	cell_line	spPSCs	623493	4965	0.0415217	pass
V20	sESC-library	ACCTCCAA	cell_line	spPSCs	982846	5742	0.038044	pass
V21	sESC-library	ACGCTCGA	cell_line	spPSCs	530877	4763	0.0372277	pass
V22	sESC-library	ACGTATCA	cell_line	spPSCs	845323	5116	0.037869	pass
V23	sESC-library	ACTATGCA	cell_line	spPSCs	14352.1	2100	0.0492029	fail
V24	sESC-library	AGAGTCAA	cell_line	spPSCs	743722	5197	0.0580477	pass
V25	sESC-library	AGATCGCA	cell_line	sfPSCs	1.60618e+06	6280	0.0415624	pass
V26	sESC-library	AGCAGGAA	cell_line	sfPSCs	1.36349e+06	5954	0.0515199	pass
V27	sESC-library	AGTCACTA	cell_line	sfPSCs	772036	5376	0.0591856	pass
V28	sESC-library	ATCCTGTA	cell_line	sfPSCs	94843.5	3210	0.0217727	fail
V29	sESC-library	ATTGAGGA	cell_line	sfPSCs	835218	5278	0.0402222	pass
V30	sESC-library	CAACCACA	cell_line	sfPSCs	1.41478e+06	5880	0.0451465	pass
V31	sESC-library	CAAGACTA	cell_line	sfPSCs	429331	5088	0.0379471	pass
V32	sESC-library	CAATGGAA	cell_line	sfPSCs	1.71322e+06	6373	0.0316604	pass
V33	sESC-library	CACTTCGA	cell_line	sfPSCs	1.45963e+06	6403	0.031793	pass
V34	sESC-library	CAGCGTTA	cell_line	sfPSCs	22807.1	2938	0.0314974	fail
V35	sESC-library	CATACCAA	cell_line	sfPSCs	1.89742e+06	6996	0.0465291	pass
V36	sESC-library	CCAGTTCA	cell_line	sfPSCs	1.77812e+06	7120	0.0325441	pass
V37	sESC-library	CCGAAGTA	cell_line	sfPSCs	1.64652e+06	6788	0.0341685	pass
V38	sESC-library	CCGTGAGA	cell_line	sfPSCs	1.59476e+06	6298	0.0475911	pass
V39	sESC-library	CCTCCTGA	cell_line	sfPSCs	443881	5865	0.0397583	pass
V40	sESC-library	CGAACTTA	cell_line	sfPSCs	2.20761e+06	6786	0.0472031	pass
V41	sESC-library	CGACTGGA	cell_line	sfPSCs	968155	5583	0.0482159	pass
V42	sESC-library	CGCATACA	cell_line	sfPSCs	113840	4006	0.013832	pass
V43	sESC-library	CTCAATGA	cell_line	sfPSCs	204513	4537	0.0259898	pass
V44	sESC-library	CTGAGCCA	cell_line	sfPSCs	614492	5684	0.0409197	pass
V45	sESC-library	CTGGCATA	cell_line	sfPSCs	1.54042e+06	6741	0.0484399	pass
V46	sESC-library	GAATCTGA	cell_line	sfPSCs	571320	5829	0.034857	pass
V47	sESC-library	GACTAGTA	cell_line	sfPSCs	1.39789e+06	6642	0.0479629	pass
V48	sESC-library	GAGCTGAA	cell_line	sfPSCs	1.35897e+06	6297	0.0447785	pass
V49	sESC-library	GATAGACA	cell_line	sfPSCs	1.69371e+06	6402	0.0430608	pass
V50	sESC-library	GCCACATA	cell_line	sfPSCs	1.39831e+06	6641	0.0476403	pass
V51	sESC-library	GCGAGTAA	cell_line	sfPSCs	978352	5750	0.0448167	pass
V52	sESC-library	GCTAACGA	cell_line	sfPSCs	24801.3	1153	0.045029	fail
V53	sESC-library	GCTCGGTA	cell_line	sfPSCs	2089.31	367	0.0331862	fail
V54	sESC-library	GGAGAACA	cell_line	sfPSCs	1.06577e+06	5508	0.0406664	pass
V55	sESC-library	GGTGCGAA	cell_line	sfPSCs	8356.86	840	0.0188576	fail
V56	sESC-library	GTACGCAA	cell_line	sfPSCs	768187	5562	0.0413736	pass
V57	sESC-library	GTCGTAGA	cell_line	sfPSCs	1.18982e+06	6252	0.0405326	pass
V58	sESC-library	GTCTGTCA	cell_line	sfPSCs	1.79649e+06	6696	0.0410868	pass
V59	sESC-library	GTGTTCTA	cell_line	sfPSCs	6344.88	799	0.0100729	fail
V60	sESC-library	TAGGATGA	cell_line	sfPSCs	1.84768e+06	6861	0.0488469	pass
V61	sESC-library	TATCAGCA	cell_line	sfPSCs	779581	5143	0.0704902	pass
V62	sESC-library	TCCGTCTA	cell_line	sfPSCs	1.13823e+06	6064	0.0436478	pass
V63	sESC-library	TCTTCACA	cell_line	sfPSCs	1.82033e+06	6445	0.0426035	pass
V64	sESC-library	TGAAGAGA	cell_line	sfPSCs	2.01618e+06	6762	0.0400012	pass

## Sheet: c
Table S1. Sample information of scRNA-seq
c Summary of samples used in scRNA-seq.
Group	embryo														Total	cell_line	cell_line
Embryonic Day	E1	E2	E3	E4	E5	E6	E7	E8	E9	E10	E11	E12	E13	E14		sfPSCs	spPSCs
No. Embryos	15	3	9	4	4	4	2	2	1	3	3	4	4	2	60
No. Cells	24	14	74	80	96	128	64	72	32	96	72	128	136	80	1096	40	16
No. Cells after QC	24	14	73	71	79	100	53	58	27	79	65	106	58	68	875	34	15
No. Cells Retained	21	14	36	69	70	86	43	53	27	70	52	106	21	56	724	34	15
