# Supplementary material for: Tracing and Capturing the Epiblast Pluripotency of Sheep Preimplantation Embryos
Source: Adv Sci (Weinh). 2025 Jun 30;12(36):e17764. doi: 10.1002/advs.202417764 (PMC12463017; doi:10.1002/advs.202417764)
Supplement: Supplementary file 2 — Supporting Tables [file ADVS-12-e17764-s001.zip › Table S2.xlsx]

## Sheet: WGCNA
Table S2. Weighted Gene Co-expression Network Analysis (WGCNA) of scRNA-seq and Functional Enrichment
a.Gene co expression module and average expression level of cell type identity. Related to FigS1.C
		average expression level
gene_symbol	module_label	RNA.b.ZGA	RNA.16C	RNA.EM	RNA.LM	RNA.ICM	RNA.Epiblast	RNA.TE	RNA.Hypo
HPDL	12	0.00142884	0.070517	0.00286237	0.100492	0.155423	0.0555518	0.0540671	0.0789096
ENSOARG00020000045	2	0.156643	4.35197	1.1255	0.0115133	0.000471192	0	0	0
NFYC	5	0.885867	1.06577	1.05535	1.55041	0.757997	0.729067	0.598521	0.483587
MUTYH	4	0.0630531	0.0490043	0.0518197	0.17102	0.169823	0.326274	0.116629	0.113632
TOE1	2	0.0538859	0.193158	0.0267046	0.0899685	0.104122	0.126845	0.0698937	0.0578003
CTPS1	1	0.447987	0.129089	0.146579	0.0924437	0.036857	0.0290841	0.0198938	0.0221016
SLFNL1	1	0.536608	0.0707411	0.00267636	0.00608261	0.00398189	0.00128858	0.00470927	0.0107252
ENSOARG00020000062	2	0.169136	0.414656	0.181563	0.0455688	0.0301511	0.0288141	0.0373099	0.0651143
DTYMK	1	0.249612	1.05738	1.79824	2.209	2.25327	1.99363	1.43947	1.49766
SCMH1	1	0.321419	0.018944	0.0138262	0	0.000196947	0.00195131	0.00104916	0.000116749
THAP4	1	0.58238	0.271573	0.206791	0.559389	0.497843	0.334321	0.309246	0.224543
STK25	1	0.186802	0.0655163	0.0118264	0.0404218	0.062901	0.0407615	0.0371616	0.0251898
TESK2	1	0.129893	0.0402668	0.0108247	0.00745622	0.00412827	0.0101208	0.00123206	0.0028549
SEPTIN2	2	0.0592334	1.20883	0.509755	0.182745	0.149801	0.144545	0.239525	0.117402
GUCA2A	5	0.0533213	0.569618	1.045	0.103268	0.244941	0.104578	0.0381608	0.827719
B4GALT3	1	0.144217	0.0156362	0.00110276	0.00886809	0.00122823	0.0022621	0.0161241	0.00290864
FOXJ3	1	1.27076	0.171641	0.0233539	0.0131758	0.00946875	0.00316446	0.0110938	0.00181444
HDLBP	5	1.99221	1.28953	0.555443	1.18449	1.0829	1.22217	1.82306	1.37396
HACD2	5	1.87841	0.249589	0.573191	1.25397	0.735371	0.595036	2.37424	1.45468
EFHB	1	0.324292	0.0413673	0.0509735	0.0559303	0.0287005	0.0226046	0.0220918	0.0212863
RIMKLA	1	0.41578	0.106405	0.036274	0.054394	0.0746131	0.0909911	0.0515579	0.0238433
RAB5A	2	0.0699989	0.523115	0.0687138	0.0373375	0.0182423	0.0328664	0.0419921	0.0406896
BCL6	1	0.137594	0.00130198	0.00621439	0.00399769	6.51818e-05	0.000533086	0	0.000293519
PPCS	1	0.432413	0.075697	0.06442	0.191112	0.159916	0.142862	0.188664	0.123829
NDUFS2	10	0.22753	0.269235	0.308416	1.43513	1.56234	2.34293	2.31418	2.52493
PRDX1	4	5.4303	2.32296	6.7123	0.70914	1.24369	19.1013	4.96057	9.33319
RARRES1	1	0.720805	0.10974	0.0626683	0.0292609	0.0477274	0.0538856	0.0254385	0.0112577
PAXBP1	2	0.219138	1.41573	0.312132	0.368582	0.554046	0.591438	0.280096	0.271087
APOA2	7	0.18181	0.0342939	0.0327741	0.0341361	0.182578	2.68765	1.16143	50.1318
AKR1A1	4	0.16821	0.402952	1.22966	0.788857	1.02454	2.17238	0.798346	1.02287
ENSOARG00020000194	1	0.111768	0.706969	0.40474	0.535147	0.480104	0.502521	0.522859	0.547259
GFM1	1	0.0418486	0.181356	0.0924108	0.210473	0.252294	0.299881	0.306282	0.258167
TBL1XR1	1	0.922028	0.46431	0.220159	0.326355	0.217882	0.405907	0.222408	0.184452
KAT2B	1	0.661361	0.302368	0.224015	0.180754	0.167609	0.0853733	0.10735	0.0340041
ACAD11	1	0.246113	0.0370035	0.0211572	0.020515	0.0152151	0.0299208	0.0183424	0.0169565
ENSOARG00020000265	4	3.14066	1.88814	1.29957	1.31593	3.72477	7.06327	1.72968	2.34747
PPIH	2	1.512	3.43808	2.41284	1.80145	1.6584	2.28602	1.20719	1.33673
ENSOARG00020000296	1	0.953146	0.0933085	0.0998976	0.0909089	0.0631234	0.148071	0.0557749	0.0517322
LXN	2	0.0200721	0.590422	0.351711	0.088684	0.200439	0.146019	0.0188046	0.0466549
CLDND1	1	1.51969	0.514456	0.127333	0.0181364	0.032515	0.0281882	0.0630946	0.018733
ATP1A1	4	5.50349	3.49582	5.3912	3.77704	2.74112	1.07335	4.45589	2.70402
ARHGAP29	1	0.856348	0.19058	0.0477572	0.10137	0.106267	0.28141	0.130188	0.178584
NAALADL2	1	0.274581	0.0412728	0.0204459	0.00348801	0.00136798	0.00464943	0.0678414	0.0109788
MLF1	1	0.56109	0.252553	0.0767388	0.056314	0.0830486	0.0259918	0.0912763	0.0332824
P3H1	7	0.0532827	0	0.0116869	0.0164154	0.0331188	0.116849	0.0457372	0.328487
ABCD3	1	1.26335	0.164117	0.0747598	0.141332	0.0550467	0.0775142	0.0522631	0.0383316
ENSOARG00020000393	1	0.0449724	0.0900864	0.163124	0.0896422	0.0954212	0.0950219	0.121164	0.127203
PRKACB	1	0.407491	0.136097	0.0117203	0.00606992	0.0334002	0.0254539	0.0269792	0.0331467
SGO1	1	4.63349	2.25798	1.54826	0.888977	0.642537	0.47253	0.284571	0.230208
SVBP	4	0.33762	0.508163	0.595101	0.365439	0.454009	1.05517	0.238738	0.336478
RFC4	9	1.39235	1.03254	0.356335	0.777461	1.42988	1.2511	0.592031	0.790474
CD200	1	0.610248	0.0855487	0.0115188	0.0051958	0.00921373	0.0036093	0.00432068	0.0010908
GPBP1L1	1	0.249155	0.0817248	0.0445655	0.0195696	0.0191145	0.0251012	0.0216662	0.0273459
SYNJ1	2	0.117134	0.212878	0.127784	0.0215696	0.0120445	0.0219732	0.0424791	0.0459344
SLC2A1	4	0.0460937	0.0651389	0.0715393	0.0671677	0.193314	0.228294	0.126817	0.241146
ENSOARG00020000452	3	1.70164	1.92293	0.69632	0.224423	0.186382	0.249091	0.172804	0.147707
TMEM69	1	2.17426	0.783125	0.303859	0.203938	0.100886	0.143539	0.180146	0.0656627
UBA5	8	0.303344	0.300568	0.343093	0.541367	0.404171	0.237737	0.477942	0.304145
KALRN	1	0.502719	0.0843744	0.0101902	0.0135577	0.0600969	0.0470266	0.0202834	0.161826
F3	1	0.180196	0.0192008	0.0123116	0.000166047	0.0017652	0.00567369	0.00503522	0.00435699
CPOX	1	0.191231	0.0191708	0	0.00727995	0.00710471	0.0207786	0.00866683	0.00544387
ATG3	1	0.683941	1.85184	2.61493	3.35768	1.56994	1.73058	1.90433	1.7969
ENSOARG00020000516	1	13.2076	3.67754	0.308847	0.247405	0.288954	0.256393	0.109432	0.0843518
SLC35A5	1	1.27969	0.263603	0.146017	0.0200558	0.0893245	0.0144236	0.0187539	0.00611075
SDHC	1	1.92963	0.511864	0.421387	1.2733	0.682343	0.539469	0.715059	0.610132
SLC44A3	1	0.213197	0.0149882	0.0272278	0.0143445	0.0331244	0.0210279	0.00418177	0.00209452
CCDC80	5	0.0209634	0.0874372	0.523008	0.0813535	0.0169329	0.00345783	0.00185377	0
HRG	5	0.0112152	0.00407254	0.251946	0.0213515	0	0.00144615	0.000135162	0.000311618
ECT2	1	1.28255	0.566092	0.330376	0.229118	0.0625499	0.192208	0.0989236	0.0664953
MAST2	1	0.418308	0.143467	0.201509	0.189538	0.195083	0.137667	0.0884001	0.173275
FETUB	7	0.0192606	0.018445	0.00861092	0.0164339	0.0221264	0.174638	0.135489	7.00579
AHSG	7	0.0607452	0.0214975	0.0635394	0.00806265	0.0528595	0.293685	0.0248936	5.84462
DNAJC13	5	0.292571	0.246637	0.125194	0.312135	0.387353	0.285106	0.377285	0.256536
C21orf91	2	0.272504	1.58871	0.370369	0.0178177	0.0139917	0.0415451	0.00318036	0.0129741
DNAJB11	9	1.38397	1.54151	1.41061	1.67311	1.1538	1.26226	1.71657	1.74968
HSPA6	8	0.0759185	0.00767044	0.00136402	0.437608	0.0102817	0.0225908	0.0371349	0.112191
GTPBP8	5	0.0551381	0.0905729	0.165029	0.116923	0.0598578	0.0631186	0.0601464	0.0436235
BTG3	2	0.0722612	2.71614	1.96693	0.289574	0.136493	0.38928	0.13549	0.146973
DCBLD2	7	0.0968776	0.050185	0.0169387	0.0891407	0.0540548	0.128946	0.0263438	0.221247
ENSOARG00020000663	2	0.0165904	0.415931	0.000818523	0.000264679	0	0.000159241	0	0
EBNA1BP2	2	1.27341	4.08954	2.97628	2.7111	1.8532	2.29288	1.82888	2.09726
FCGR2B	7	0.000437638	0	0	0.0581777	0.0887679	0.00554775	0.00132241	0.118679
RSRC1	3	0.351497	0.19719	0.152463	1.02808	1.10263	1.41356	1.12571	1.4027
ENSOARG00020000728	8	0.148565	0.184814	0.174183	0.0861103	0.147055	0.175795	0.10461	0.189585
CXADR	13	0.623231	1.16394	0.653803	0.646659	0.377443	1.20405	0.783467	0.642462
BOC	1	0.41262	0.0495215	0.00308827	0.00786653	0.00583619	0.0200433	0.00161206	0.00826033
IGSF3	2	0.0216612	0.123922	0.0169706	0.000931778	0.00644017	0.00237451	0.030614	0.0204734
ENSOARG00020000809	11	0.00428514	0.00432868	0.00540365	0.239143	1.18696	0.00129339	0.0223849	0.00274288
FILIP1L	7	0.0806302	0.129492	0.116619	0.375027	0.167002	0.239035	0.408703	1.00576
KIF1A	4	0.00268641	0.00323251	0.00390237	0.00403416	0.000231099	0.156721	0.0162962	0.0358543
S100A5	6	0.0234428	0.00647599	0.00641382	0.0131629	0.00261576	0.0132963	0.322148	0.107567
ETV5	3	0.114916	0.0786886	0.00635518	0.0011826	0.00336369	0.0154924	0.0102951	0.0104668
VEPH1	7	0.0226627	0.104016	0.0368515	0.0361028	0.0464655	0.0658891	0.0267803	0.126703
TSPAN1	8	0.00973959	0.00133062	0.0239233	1.18653	0.0831925	0.0199427	0.726972	0.0319963
CMSS1	7	0.189415	0.353248	0.566741	0.45253	0.509741	0.578035	0.449192	1.09074
S100A2	10	0.0369689	0.0102661	0.0363368	1.5806	0.365158	0.76482	2.45848	2.43057
TTF2	1	1.30976	0.841073	0.352916	0.284354	0.418735	0.850518	0.336597	0.297951
S100A16	6	0.544722	0.109541	0.374007	5.34741	0.973955	0.758925	12.584	6.35251
POMGNT1	4	0.0418934	0.0153251	0.00620625	0.0440262	0.0868886	0.116121	0.11456	0.0667997
FNDC3B	1	2.82482	0.203096	0.0851545	0.0867972	0.0753285	0.136096	0.0977826	0.112451
CDC20	2	1.37918	2.95983	1.85388	1.36916	1.41777	1.46773	1.04139	1.16289
S100A14	10	0.00216639	0.0022486	0.00132312	0.0591822	0.00822848	0.0160753	0.106975	0.128481
S100A13	4	0.0120793	0.00379259	0	0.00235492	0.0369975	0.957972	0.069448	0.291129
ELOVL1	1	0.181943	0.0108983	0.00441518	0.00300176	0.0122925	0.0119004	0.0536573	0.0623455
TBC1D23	1	0.82681	0.300372	0.206934	0.0546232	0.0229311	0.066175	0.0345343	0.112456
ENSOARG00020000933	3	0.52038	0.739947	0.194531	0.448855	0.551405	0.272141	0.326826	0.218376
MED8	2	0.207013	1.06016	0.523897	0.455614	0.387539	0.203234	0.43272	0.302881
RAD54L	11	0.0704158	0.297114	0.199488	0.132644	0.586076	0.407664	0.192642	0.130751
DUSP12	2	0.634815	3.00234	1.68454	1.45989	0.667077	0.65086	0.883675	0.61151
ATF6	1	1.26582	0.20952	0.200909	0.506122	0.148546	0.248301	0.331588	0.200401
SNAPIN	1	0.597611	0.133228	0.0656807	0.0762764	0.0469076	0.0824062	0.068382	0.0905461
ILF2	1	0.228847	0.740804	0.56495	0.377601	0.436074	0.723995	0.553769	0.46237
CCNL1	5	0.0870405	0.53706	1.11383	0.458182	0.238274	0.101956	0.149955	0.105935
UQCRH	3	4.87527	3.79797	12.4656	16.031	13.6507	11.2186	14.439	9.90367
UMPS	1	0.317322	1.02752	0.639997	0.889886	0.966936	1.13532	0.848219	0.948402
CAPN10	5	0.112144	0.0800268	0.0183469	0.0754862	0.0957254	0.141312	0.0852666	0.0902682
ITGB5	1	0.141981	0.0520874	0.0101116	0.0041692	0.00745427	0.0522206	0.0357505	0.0201997
INTS3	1	0.472492	0.039264	0.0220542	0.00291808	0.0118637	0.00434591	0.0028562	0.00110025
NIT2	2	0.333982	0.104811	0.273988	0.345782	0.350031	0.515989	0.305308	0.330187
ENSOARG00020001059	1	0.437015	0.14715	0.337741	0.288607	0.258799	0.341063	0.223193	0.154096
TRA2B	2	0.270512	7.9525	2.77876	1.35238	2.09396	2.42482	1.33289	1.30599
CNN3	1	1.92923	0.121253	0.055992	0.089423	0.0272081	0.0411224	0.0229039	0.0380628
TIPARP	1	1.85983	0.534757	0.206631	0.21576	0.244925	0.214753	0.140069	0.116386
ENSOARG00020001075	1	0.430449	0.152895	0.0556096	0.103999	0.0951994	0.156169	0.264967	0.239434
SSR3	1	3.37006	5.1491	8.29182	5.89058	4.34172	3.91891	5.90505	6.35607
SLC27A3	4	0.00951694	0.00231283	0.00482994	0.0203369	0.0321746	0.110087	0.0133213	0.0473247
ALG14	2	0.800787	0.401753	0.81857	0.667899	0.620584	0.7277	0.576261	0.710868
MAN1A2	11	0.311481	0.238916	0.196876	0.23087	0.829454	0.720087	0.228618	0.33054
TLCD4	1	1.58702	0.0893179	0.0345648	0.0150454	0.0894998	0.024616	0.0200764	0.022374
ENSOARG00020001104	1	0.361362	0.0357005	0.0015284	0.0111976	0.0213535	0.00678447	0.00168265	0.0019163
GATAD2B	3	0.183858	0.225137	0.0436333	0.0116704	0.00697223	0.018637	0.0107472	0.00790081
RWDD3	1	1.71061	0.679625	0.138084	0.101802	0.105221	0.217905	0.239762	0.128484
TENT5C	1	1.18246	0.0422467	0.00611679	0.00843059	0.0159722	0.00210084	0.00077748	0.000705964
MKNK1	1	0.65261	0.122752	0.0574877	0.0309161	0.00905628	0.0151401	0.0033841	0.000859901
ZNF148	2	0.0861794	0.766933	0.131363	0.174383	0.132442	0.10955	0.0995459	0.0740167
ENSOARG00020001133	1	0.111757	0.0158419	0.00120845	3.16277e-05	0.00101028	0	0	0
IGF2BP2	1	0.587539	0.161748	0.0188114	0.0360771	0.00934394	0.100331	0.0132819	0.0157147
GDAP2	3	1.29718	1.10244	0.265826	0.147467	0.245817	0.158786	0.209498	0.13705
PTBP2	1	0.329341	0.0658288	0.0461051	0.0222926	0.00802815	0.071836	0.010083	0.0727291
TOMM70	2	1.27903	0.490083	0.722717	1.195	1.35952	0.977032	0.907433	0.929584
USF3	3	0.100437	0.102821	0.0332584	0.0446096	0.0294901	0.0516999	0.0402512	0.0272337
SNX4	9	0.137833	0.0835361	0.0736646	0.0525723	0.0491855	0.142693	0.101632	0.123719
WDR3	2	0.200583	0.79601	0.517268	0.220293	0.171611	0.204769	0.149618	0.0990389
MRPL3	3	0.323614	0.525818	0.438952	0.766927	0.905721	0.763815	0.793475	0.6817
CFAP298	1	2.90995	0.348127	0.321345	0.355816	0.554135	0.516019	0.197821	0.153118
OSBPL11	1	0.101162	0.0242294	0.0125508	0.00792193	0.0961214	0.0186798	0.0176798	0.00315814
UHMK1	3	0.632586	1.27794	0.445132	0.110212	0.0648954	0.0468554	0.0819477	0.052044
ENSOARG00020001188	2	1.43365	4.56336	3.50592	0.99362	0.343116	0.18392	0.461024	0.281614
RPF1	3	4.32282	6.34454	4.80583	2.85601	2.39046	1.26582	1.73985	0.958951
TNIK	6	0.356747	0.082916	0.0143926	0.0451445	0.137906	0.223752	0.598502	0.209916
GNG5	3	2.14106	2.33674	5.29963	4.44121	3.60779	4.39194	4.58612	2.64444
NUDT16	4	0.0718555	0.0325791	0.261737	0.22757	0.539336	0.790735	0.516161	0.374042
ENSOARG00020001222	1	0.36473	0.0616469	0.00863696	0.0026449	0.000855427	0.0467757	0.000422123	0.00100457
CRTC2	1	0.211993	0.0269923	0.00391839	0.0179695	0.0261527	0.0181071	0.010676	0.00862197
ATP6V1A	2	0.0160609	0.253871	0.0556009	0.100994	0.0149068	0.0285718	0.133533	0.0295872
ADGRG7	1	0.231714	0.0136943	0.019515	0.000322239	0	0.000288231	0.000797711	0.00250894
UAP1	4	0.0389228	0.0916454	0.0794189	0.0958609	0.0893891	0.158714	0.112731	0.216513
EFCAB14	1	3.96508	0.637752	0.155619	0.0952281	0.100621	0.039472	0.11189	0.023016
HSPA13	2	0.10063	0.428105	0.201179	0.0980506	0.0711971	0.0495545	0.111874	0.0603331
ENSOARG00020001277	4	0.218264	0.0404478	0.27102	0.183817	0.102195	0.3476	0.0569008	0.0721476
WARS2	5	0.0709177	0.174004	0.333489	0.0940705	0.144774	0.131243	0.123905	0.0529651
SSX2IP	1	0.333098	0.199303	0.05625	0.0560859	0.102134	0.103129	0.0847276	0.0402544
NDUFA10	12	0.24375	0.287383	0.764446	2.57424	1.71876	1.22746	1.86607	1.68056
TFG	1	0.999248	0.383267	0.233768	0.170027	0.107438	0.101553	0.135096	0.115387
JTB	1	0.859947	0.302968	0.607976	0.524718	0.42142	0.645286	0.513421	0.366768
SCAF4	1	1.90453	0.591802	0.278216	0.520602	0.352036	0.364744	0.236183	0.264018
RAB13	4	0.0826071	0.0139818	0.0212682	0.0220043	0.0480827	0.609374	0.452479	0.216144
QTRT2	1	0.181594	0.109648	0.0632856	0.0208407	0.0128664	0.0462665	0.012141	0.0260131
ENSOARG00020001330	1	5.66888	23.5921	40.9285	37.3928	50.5715	48.9016	39.007	39.3186
SOD1	6	7.38405	4.48666	8.50114	8.97234	5.46805	11.0428	12.6536	5.21219
ROBO2	1	0.165784	0.00573471	0.0106386	0.0112849	0.00925979	0.0160267	0.000253606	0.000436282
DDR2	7	0.0827822	0.00096055	0	0	0.00175711	0.010234	0.00174142	0.126584
ABI3BP	1	0.505836	0.0664481	0.0215159	0.0094458	0.0200737	0.0066252	0.00234183	0.00270925
TIAM1	1	0.644001	0.0580881	0.0255876	0.160162	0.0639273	0.084162	0.0345805	0.0137798
PHGDH	11	0.358046	0.200102	0.0752472	1.36615	5.63207	1.60334	0.819632	0.762171
ATP2C1	7	0.496292	0.273917	0.291715	0.415797	0.475192	0.361139	0.622162	0.164442
ENSOARG00020001415	1	6.28388	7.30599	10.3071	9.93528	10.0309	7.85218	10.8846	8.10726
ZBTB20	1	0.164498	0.0540893	0.0156166	0.0278135	0.0176301	0.0240172	0.043654	0.047462
ENSOARG00020001437	1	10.8986	18.1455	36.8443	32.4478	29.7762	31.4446	23.7458	23.1845
IQCG	1	0.157692	0.0513347	0.0693239	0.019135	0.0201336	0.0686313	0.012679	0.00972319
SENP2	2	0.37977	1.05915	0.669065	0.641387	0.648545	0.70902	0.331049	0.303246
HYI	3	0.00637171	0.0158498	0.0121613	0.080356	0.187753	0.0890886	0.238254	0.114199
NUF2	4	0.779707	0.411036	0.838032	0.722369	1.00923	1.26009	0.548812	0.415353
LSAMP	11	0.015102	0.00350934	0.000615564	0.0113521	0.123296	0.0943671	0.0151285	0.00835114
TRAF3IP1	1	0.268849	0.0383862	0.01314	0.0259529	0.0561693	0.0861354	0.0171658	0.0162494
TMEM41A	1	0.175666	0.0719826	0.0583426	0.0124995	0.0455553	0.0140306	0.0222162	0.0220061
LRCH3	1	0.604057	0.170452	0.053416	0.0216106	0.0204239	0.03546	0.0144034	0.0167578
MAP3K13	1	0.222709	0.0299652	0.00434391	0.00382409	0.0102157	0.0135768	0.00521386	0.0164546
SNX7	8	0.146865	0.177097	0.459444	1.1652	0.503918	0.172719	0.521549	0.104329
C1orf43	3	0.444252	0.434415	0.11342	0.123227	0.156805	0.237169	0.12682	0.128498
NOTCH2	1	0.694773	0.0811962	0.00653317	0.00911845	0.00433912	0.00161648	0.00126951	0.002968
EIF5A2	2	0.159266	1.0779	0.0972699	0.00994933	0.00239789	0.0251583	0.00341066	0.00132084
ROBO1	1	0.333106	0.0817104	0.0120878	0.00346699	0.0289055	0.0562436	0.00232206	0.00183852
PBX1	4	0.0464093	0.0230877	0.000586915	0.0018812	0.014476	0.140791	0.00359649	0.0188542
ENSOARG00020001599	5	1.50846	14.4569	14.7826	10.5102	10.0792	6.55798	8.83372	5.78461
ENSOARG00020001640	1	0.787451	0.236148	0.125014	0.0785971	0.154142	0.0933983	0.19548	0.127356
KDM4A	11	0.307355	0.352625	0.150882	0.094462	0.512567	0.207614	0.0671441	0.0546226
SKIL	4	0.0135653	0.0969412	0.0618864	0.0844952	0.16924	0.567628	0.0389325	0.0933117
ENSOARG00020001660	4	0.0121196	0.0229812	0.0551154	0.202929	0.363376	0.511854	0.308232	0.370929
UBAP2L	1	1.35298	0.927736	0.843409	0.531476	0.616026	0.622972	0.438525	0.391561
PRKCI	5	0.0188415	0.0277104	0.181422	0.14156	0.0492954	0.0478336	0.0193522	0.0708127
IGSF11	1	0.107521	0.00163212	0.000769754	0	0	0.00568381	0.000121568	0
ILKAP	9	1.00735	0.20974	0.473331	0.667846	0.785723	1.24917	0.541655	0.516846
ENSOARG00020001691	3	0.133272	0.127326	0.0221891	0.0234792	0.0164408	0.00458168	0.00718813	0.011036
VPS8	1	3.11657	0.378761	0.142263	0.122346	0.239324	0.333531	0.271357	0.137351
PHC3	1	5.55332	0.287871	0.11006	0.0838043	0.276284	0.0958582	0.0341119	0.129039
HAX1	10	0.445681	0.810511	0.806618	0.773866	0.474053	0.291245	0.277463	0.265045
UPK1B	1	0.385282	0.0055583	0.00210497	0	0	0	0	0
ENSOARG00020001756	2	0.0481941	0.956171	0.393832	0.147253	0.0686485	0.0596829	0.0807011	0.0128957
ST3GAL3	1	0.185289	0.0456107	0.12177	0.0584065	0.0867236	0.0652793	0.0203403	0.00875515
RUBCN	1	0.152567	0.0415377	0.00828735	0.0463997	0.0328312	0.00915885	0.0511713	0.00976328
SCLY	12	0.104396	0.199094	0.172308	0.796499	0.673779	0.568915	0.560335	0.507182
PDE4DIP	1	0.37951	0.129485	0.0207576	0.0547897	0.0209211	0.0230972	0.0155549	0.0215653
ENSOARG00020001823	1	0.12057	0.0493218	0.0237738	0.0877285	0.00742451	0.00890665	0.0118691	0.00221484
GPR160	1	0.620359	0.0596461	0.0105319	0.0134629	0.00975972	0.0405452	0.0237451	0.0625809
SEC62	1	4.51606	3.17532	4.17412	1.93056	1.85728	2.9852	2.95533	1.98293
TMEM39A	1	1.45608	0.660682	0.614742	0.266325	0.216166	0.184466	0.166161	0.137561
TNK2	1	0.229839	0.0538984	0.00622177	0.00274779	0.0611131	0.00496995	0.00879521	0.00318919
GMPS	1	3.16285	0.779139	0.653305	1.10971	1.0075	1.33664	0.864915	0.990581
C1orf52	2	0.209052	5.64891	2.06545	0.679342	0.374938	0.68229	0.461103	0.303642
BCL10	1	0.813612	0.103684	0.0726875	0.192618	0.137621	0.13407	0.222955	0.1364
TIMMDC1	5	0.074554	0.527128	0.607348	0.389021	0.106649	0.102344	0.17808	0.118182
UBE2F	12	0.126695	0.0311341	0.10985	0.310342	0.192508	0.13147	0.226332	0.250183
ENSOARG00020001899	4	0.140859	0.102191	0.13727	0.213054	0.448183	0.530446	0.294425	0.271669
MGST3	1	0.511897	1.1725	1.72483	0.790944	2.14163	1.79189	0.96733	0.977185
IL6R	7	0.105253	0.0905734	0.129515	0.104495	0.0839353	0.0867177	0.0558433	0.178339
ENSOARG00020001921	5	1.31399	9.86316	18.4973	2.65175	1.5687	1.30697	2.8616	1.78363
LRRIQ4	1	0.38354	0.0572661	0.029437	0.0562557	0.0484043	0.0224933	0.00878417	0.0067104
TFRC	3	0.231735	0.129819	0.246182	0.0518739	0.0116688	0.00737436	0.0106214	0.0099895
MFSD14A	1	0.921416	0.0875816	0.0595955	0.0494978	0.0315114	0.027679	0.0445158	0.0280156
UCK2	2	0.0409376	0.608348	0.46299	0.136853	0.110362	0.090678	0.0547359	0.0540105
LRRC34	1	0.303108	0.00281265	0.000927547	0.0027339	0	0.00394363	0	0
TRMT10C	2	0.505449	3.49429	2.65187	1.61918	1.59967	1.01358	0.866389	0.633175
ENSOARG00020001979	2	0.834308	7.8028	2.79328	1.67099	1.08852	0.959986	0.965952	0.721493
SASS6	1	1.58001	0.511828	0.525631	0.609941	0.333451	0.36503	0.362193	0.197339
ZBTB11	2	0.132353	0.328347	0.100823	0.125711	0.052449	0.0801819	0.0661882	0.0400916
TADA1	3	2.01903	1.55257	0.550253	0.50233	0.238378	0.235952	0.204535	0.15247
ENSOARG00020002013	5	1.43491	3.16936	5.8299	4.19019	2.88372	3.0636	4.28888	1.86483
TDRD10	1	0.187056	0.0174913	0.00440317	0.00703577	0.00289126	0.0294715	0.00100987	0.0020457
PCYT1A	3	0.551618	0.484502	0.154118	0.0861212	0.0445052	0.0341935	0.0902856	0.0453052
RPL24	1	7.29304	14.0923	24.9765	25.8624	30.7104	26.0965	20.9094	20.4586
UBE2Q1	1	2.70294	1.04266	1.08106	0.714367	1.32976	0.97243	0.751419	0.9308
DYNLT2B	1	0.534499	0.23973	0.294135	0.152734	0.366634	0.372318	0.0698944	0.0691324
TRMT13	2	0.166181	0.716209	0.304783	0.154116	0.213149	0.194018	0.105825	0.108289
ENSOARG00020002080	6	0.0638269	0.0154263	0.03861	0.504122	0.0527452	0.164422	0.821184	0.179377
ODF2L	1	0.382237	0.194942	0.193798	0.139255	0.109353	0.228386	0.0843907	0.0599786
UBXN7	1	0.250635	0.113874	0.090016	0.00911046	0.0247508	0.0417115	0.020307	0.02554
MYNN	1	1.94552	0.932739	0.428148	0.34442	0.239037	0.171718	0.169127	0.205391
RTCA	1	0.257288	0.653658	0.389341	0.535194	0.533365	0.638719	0.408891	0.348918
CEP97	3	0.149582	0.197189	0.0640654	0.0271305	0.143482	0.142055	0.0639214	0.0343755
ADAR	1	0.378356	0.0704398	0.00395253	0.0108961	0.0291606	0.0123479	0.00462569	0.0129071
RNF168	10	0.44821	0.574392	0.358083	0.104231	0.286222	0.403985	0.0901093	0.0774231
GSK3B	1	1.55292	0.627321	0.49482	0.571854	0.522245	0.771582	0.674932	0.730542
PSMG1	1	0.452836	1.07425	1.11239	1.43657	1.12404	1.40257	0.898551	0.811046
ILDR2	1	0.151696	0.0358148	0.0154449	0.00321993	0.0025571	0.0122634	0.0010197	0.000650657
WDR53	2	0.772026	1.71692	0.882805	0.48353	0.407461	0.315873	0.216428	0.13335
PLCH1	1	0.246489	0.0278376	0.000627233	0.0154968	0.0390658	0.0389209	0.00712563	0.00944131
MECOM	7	0.156555	0.0236801	0.0158052	0.0532426	0.010847	0.0551694	0.00734754	0.323058
BRWD1	1	1.86522	0.4882	0.214919	0.295217	0.276747	0.450345	0.403055	0.391303
KCNN3	1	1.5464	0.0896612	0.0316815	0.0100574	0.0936182	0.0256336	0.00661804	0.0014977
PIGX	2	0.1392	0.031812	0.0810965	0.112486	0.123685	0.0684526	0.108055	0.050081
ENSOARG00020002279	2	0.0167171	0.178646	0.0252601	0.0398855	0.00117724	0.0260972	0.0187094	0.00778155
PAK2	1	0.733264	0.0870077	0.246877	0.300426	0.291843	0.257067	0.204565	0.448733
LRRC58	2	0.0235781	0.246417	0.00483573	0.000101956	9.41781e-05	0.000273604	0.000523637	0.000263541
ENSOARG00020002292	5	0.337425	1.90271	4.66145	3.03523	3.11137	2.75087	2.10058	2.00923
PDZK1IP1	8	0.0539863	0.0734992	0.441832	2.02403	1.70564	0.0410204	0.700201	0.527585
SENP5	1	0.169461	0.14194	0.0996039	0.162044	0.123702	0.117988	0.068682	0.0570242
FSTL1	4	0.209343	0.8434	0.240147	0.0411135	0.0622436	2.00516	0.229652	0.283155
ENSOARG00020002318	4	3.00867	0.644122	1.09299	1.61614	4.12211	7.62253	3.10613	3.08382
STIL	3	0.299358	0.253014	0.10042	0.0423885	0.0618823	0.103922	0.029684	0.0333794
ENSOARG00020002330	11	0.000103965	0.000736248	0.00116941	0.0837216	0.391961	4.16563e-05	0.00732313	0.00246384
GET1	1	0.247413	0.107568	0.0211695	0.0107669	0.0189121	0.0392005	0.0418099	0.0191228
CMPK1	3	0.775932	1.04947	0.561447	0.243685	0.229135	0.222488	0.607172	0.373918
SHC1	1	0.406318	0.0541163	0.0171843	0.0398929	0.00293601	0.00591412	0.000827549	0.00162282
NDUFB4	3	1.28614	1.34129	5.28074	5.11348	3.83953	4.8248	4.18733	2.88456
NCBP2	2	0.373048	6.54843	3.6736	0.758392	0.472859	0.630588	0.470363	0.968988
ENSOARG00020002384	1	0.0262076	0.123998	0.0297865	0.0950196	0.0813106	0.122193	0.0924588	0.141421
ENSOARG00020002390	1	0.185796	0.0781415	0.0596939	0.0537615	0.0205005	0.0228819	0.0265555	0.0142176
MME	4	0.0247698	0.0252689	0.0165674	0.177246	0.371157	0.665202	0.0419842	0.0536007
RABL3	3	0.0708887	0.143918	0.0421259	0.0261103	0.00416617	0.0107943	0.028203	0.00549381
GTF2E1	1	0.495406	0.105404	0.0413748	0.0153047	0.00871941	0.00879745	0.013843	0.00463649
CKS1B	1	50.8411	17.855	15.2752	3.55691	3.92228	3.80225	2.93127	2.30215
ENSOARG00020002419	1	0.109541	0	0	0.0030052	0.00371321	0.00123352	0.00253397	0.000877565
CHMP2B	5	0.310582	0.307923	0.487317	0.274252	0.171827	0.219622	0.149769	0.0958977
EXTL2	1	0.12375	0.029532	0	0.00033202	0.00514981	0.0285269	0.00178487	0.00180434
SLC5A9	1	0.112024	0.0084728	0.00110385	0.00241975	8.69093e-05	0.00172933	0.000543992	0.01741
SLC30A7	1	0.346017	0.0152772	0.0146512	0.00969337	0.00863973	0.0177862	0.0157505	0.0125721
CBLB	1	0.410726	0.140372	0.033262	0.0246738	0.0790505	0.113911	0.0473742	0.154638
DPH5	1	0.199057	0.0156194	0.0207976	0.0324185	0.0215829	0.0386549	0.0558142	0.0245699
SPATA6	1	0.109617	0.0824369	0.0282501	0.0271699	0.0256363	0.0879394	0.0172589	0.0179989
POLR2H	2	1.45916	2.97672	2.39424	0.97039	1.5357	1.64523	0.894568	1.20324
STXBP5L	1	0.14876	0.0777432	0.0228949	0.00479454	0.00261102	0.00214826	0.00296643	0.00150096
GOLIM4	1	0.40043	0.065667	0.0387886	0.0217577	0.0457318	0.131476	0.0561097	0.032936
CGGBP1	2	0.700679	1.06928	0.754878	0.41753	0.29687	0.432003	0.419633	0.297559
ENSOARG00020002560	12	0.209677	0.81266	0.90701	4.613	3.52333	0.696254	3.18764	1.61077
ZNF654	2	0.118937	0.525892	0.127293	0.0628808	0.0325686	0.0470595	0.0493153	0.0284902
DHX36	1	2.9667	1.88825	1.25814	1.36181	1.58525	2.26514	1.23742	0.87572
PDCD10	2	0.800556	2.90299	1.65083	1.07881	1.07713	0.918954	0.960234	0.812569
ENSOARG00020002593	1	0.118939	0.0568953	0.0200411	0.0244781	0.0246061	0.0151332	0.0237886	0.0165018
CLCN2	7	0.021229	0.0857882	0.0392214	0.0407569	0.251076	0.0886902	0.0690365	0.465688
C3orf38	1	1.74566	0.442549	0.255792	0.419663	0.170746	0.196366	0.143072	0.342995
MAEL	1	1.00305	0.11313	0.593102	0.351871	0.018669	0.0170325	0.0123183	0.00474352
IPO13	2	0.0687706	0.525775	0.0987676	0.187197	0.256921	0.429384	0.233838	0.197997
CHD1L	9	0.145077	0.0882459	0.103164	0.0570961	0.0463141	0.205865	0.0507237	0.0734521
ENSOARG00020002674	1	0.878179	0.394559	0.333748	0.324545	0.223255	0.353837	0.152457	0.350426
MX2	4	0.0736431	0.0902622	0.0256981	0.0830264	0.0430856	0.135257	0.0959645	0.136234
PROS1	7	0.0024889	0.00472594	0.0419737	0.276481	0.481309	0.237436	0.0213582	0.642898
MX1	4	0.00718178	0.00908627	0	0.000138154	0.0321906	0.118593	0.0041692	0.01938
ATP6V0B	6	0.482421	0.238066	1.166	3.27513	2.15663	1.09954	3.88868	1.7171
DLG1	1	0.247598	0.137244	0.0839316	0.106382	0.181614	0.107622	0.0732612	0.0539715
POU2F1	9	0.422038	0.176177	0.146056	0.297157	0.331979	0.407085	0.203875	0.237615
ARL13B	1	1.77104	0.29351	0.172472	0.268512	0.311171	0.414108	0.142651	0.368325
ENSOARG00020002760	1	0.222982	0.018191	0.000552766	0.000703648	0	2.3337e-05	0	0
BBX	11	0.519967	0.0822572	0.43441	0.61031	2.28326	1.88276	0.380297	0.410873
ENSOARG00020002795	2	0.0871868	0.280389	0.151851	0.105549	0.130816	0.150893	0.0629725	0.0427485
DMAP1	9	0.172549	0.0694702	0.046563	0.0618665	0.0794908	0.144663	0.0775628	0.0682026
C2CD2	5	0.281983	0.218066	0.113002	0.303688	0.198528	0.287085	0.224542	0.22674
MPZL1	10	0.0348765	0.00347444	0.00859722	0.0409356	0.0851126	0.146887	0.194452	0.0872946
ENSOARG00020002843	4	1.17626	0.913772	2.15919	2.38045	5.0752	5.21491	2.53402	3.18429
ENSOARG00020002852	1	0.154233	0.116319	0.0575107	0.0674348	0.0784216	0.0642224	0.0720174	0.116879
ENSOARG00020002856	2	0.0844747	0.475332	0.152676	0.0888224	0.110006	0.173435	0.150407	0.127109
TMEM53	4	0.162282	0.210449	0.241257	0.214892	0.12072	0.112789	0.260831	0.118213
CD47	11	0.257967	0.0622062	0.093082	0.393926	1.27401	0.11601	0.0976121	0.137372
BACH1	9	0.145835	0.124336	0.108895	0.0915481	0.101561	0.150752	0.0913192	0.1196
IFT57	1	0.82197	0.3839	0.222349	0.0987061	0.221058	0.187885	0.0499294	0.182822
RPS8	1	5.82147	17.8435	34.4222	31.4549	35.1912	35.3163	29.8614	26.8023
ARHGEF26	1	0.936747	0.0921964	0.0227781	0.0958391	0.11629	0.0736542	0.0420382	0.026099
KIF2C	2	1.92186	4.0498	2.40733	0.398195	0.290653	0.653559	0.385652	0.237474
CCT8	4	5.59215	4.07764	4.08921	5.43664	5.74261	7.44053	4.23136	4.20538
RNPC3	1	1.25944	0.897875	0.475529	0.394287	0.373598	0.470547	0.22166	0.357888
BCL9	1	0.121197	0.0345708	0.00987601	0.00183676	0.00937254	0.0163985	0.00487608	0.00803929
ACP6	3	0.230978	0.058095	0.0305841	0.20837	1.02703	0.723857	0.502607	0.725396
MPC2	6	0.449101	0.203782	1.11202	5.95161	3.67991	2.53109	5.51876	2.6446
ENSOARG00020003006	3	0.207597	0.267559	0.261388	0.101746	0.0166796	0.048618	0.0299847	0.0170633
EIF4G1	1	0.450404	2.28121	1.39318	1.53367	2.22136	1.918	1.63772	1.28434
PDZK1	6	0.0382981	0.0367019	0.147731	0.276113	0.10106	0.0177268	0.323099	0.111908
PLK3	1	0.63105	0.492369	0.252849	0.485578	0.202491	0.0507458	0.181116	0.0749173
RNF115	1	1.08758	0.209531	0.2992	0.174082	0.0766679	0.0555184	0.0550935	0.125957
POLR3C	3	0.210668	0.225806	0.0922352	0.0690672	0.140821	0.09359	0.0616595	0.0824161
MYH15	1	0.84085	0.118741	0.0244521	0.0402395	0.170398	0.0630225	0.00573906	0.00805728
USP16	3	2.35608	4.01815	1.5647	1.80817	1.47876	1.35589	1.24714	0.95305
PSMD2	4	1.23673	1.80525	1.3016	1.20435	1.74553	2.65391	1.82555	1.98229
DCAF6	1	0.210173	0.0901751	0.0608881	0.0330909	0.0669135	0.0808023	0.0592682	0.0612052
RASAL3	13	0.0976345	0.149663	0.0971555	0.116174	0.106932	0.157339	0.0504723	0.0937447
RWDD2B	1	0.207963	0.0520707	0.0328419	0.0419041	0.0433313	0.0243686	0.0259073	0.0235056
LTN1	3	0.226996	0.246086	0.130523	0.0814822	0.0489729	0.0744223	0.0523394	0.0455456
VAV3	1	0.305305	0.0654482	0.00322213	0.0545027	0.00946066	0.0395386	0.0137886	0.0127703
FAF1	4	0.0827337	0.0856528	0.139485	0.109249	0.252441	0.356678	0.359833	0.33011
EIF2B3	7	0.617108	0.848615	0.820005	0.974502	0.906112	0.916554	0.769263	0.588601
AKAP8L	2	0.0790555	0.789518	0.420406	0.277082	0.308003	0.461137	0.269854	0.392617
AKAP8	8	0.0520621	0.138938	0.074689	0.202778	0.097582	0.0484513	0.108967	0.0468722
UROD	2	0.173032	1.58036	0.739004	0.5992	1.04479	0.991345	0.630275	0.70618
SLC37A1	6	0.0610713	0.0249416	0.0298318	0.229801	0.171068	0.0733164	0.371126	0.0551172
ENSOARG00020003641	2	0.388299	0.987375	0.787103	0.305732	0.346781	0.327827	0.187765	0.346649
POLQ	2	0.1573	0.674347	0.246439	0.173316	0.0999344	0.184048	0.101282	0.103403
ENSOARG00020003710	1	2.532	1.16505	0.469306	0.924676	1.53628	1.22771	0.819261	0.745272
ENSOARG00020003749	1	0.170919	0.954682	0.731949	0.732392	1.27631	1.23037	0.716585	0.682312
EPHX3	1	0.264967	0.0288487	0.00565704	0.000237378	0.000561237	0.00152641	0.000665822	0.000609522
PDE9A	4	0.110785	0.0941097	0.132961	0.120677	0.0828624	0.196372	0.0964421	0.143584
HECTD3	1	0.097102	0.246696	0.128193	0.22959	0.333136	0.227804	0.232722	0.210516
MED12L	3	0.570782	0.646126	0.231843	0.15805	0.169914	0.140913	0.210204	0.0431836
EEF1AKMT4	1	0.022023	0.251675	0.171913	0.284483	0.171972	0.208842	0.218715	0.157096
RBM8A	5	1.08153	5.24525	7.42593	6.04785	4.43998	5.01624	3.54626	2.76001
ALG3	4	0.0337999	0.128375	0.128454	0.183842	0.339118	0.390144	0.395251	0.290716
FBXO40	1	0.257642	0.0174098	0.000545149	0	0	0	0.000969125	2.34347e-05
ENSOARG00020003930	1	0.130947	0.0128938	0.00511641	0.00240563	0.00404111	3.04005e-05	0.000126082	0.00130399
POLR3GL	10	0.112438	0.0898131	0.0978725	0.113801	0.0886561	0.145239	0.150836	0.150782
CDKN2C	2	0.0201928	0.559257	0.227595	0.0182174	0.00788998	0.037838	0.0578128	0.0119127
ADAMTS1	7	0.00621688	0.0720446	0.010126	0.0556109	0.000466272	0.129594	0.00916215	0.222985
GOLGB1	1	1.57444	0.382067	0.398578	0.303395	0.687501	0.759033	0.642083	0.633464
RNF11	2	0.17358	2.81462	0.256853	0.13648	0.056371	0.0654047	0.300866	0.200086
ABCF3	16	0.195417	0.638249	0.367138	0.569792	0.492901	0.461171	0.366196	0.333414
TTC39A	1	0.103593	0.0555986	0.0706424	0.0258296	0.00687157	0.0298298	0.0037293	0.00392681
AP2M1	6	0.344454	0.123447	0.0964023	0.431469	0.32018	0.354444	0.878103	0.326114
APP	1	0.143615	0.0908666	0.0124962	0.0435164	0.0163902	0.0675104	0.0047584	0.0266976
CIP2A	1	4.94443	0.940019	0.498689	0.284175	0.401511	0.421919	0.291094	0.285987
IQCB1	1	0.740272	0.408857	0.189057	0.0300097	0.00917146	0.0552404	0.0106219	0.0158853
DVL3	1	0.221132	0.144071	0.027149	0.120213	0.0666866	0.109955	0.112974	0.10149
COPS8	5	0.254817	0.940723	1.52066	1.10326	0.75006	0.88523	0.596449	0.615281
DZIP3	1	1.35924	0.345524	0.240023	0.0298162	0.0815558	0.148943	0.0154112	0.0569514
IQCA1	1	0.154367	0.0938337	0.071334	0.0207576	0.0356694	0.0807653	0.00390926	0.00303705
EIF2B5	1	0.043628	0.144332	0.134954	0.297285	0.175731	0.216317	0.242549	0.210377
GPR171	1	0.00297435	0.117175	0.0805678	0.0825434	0.127668	0.0515127	0.171542	0.08367
ENSOARG00020004413	1	0.0250516	0.0818983	0.0476371	0.0771462	0.0991906	0.0874283	0.0483184	0.111617
EPS15	1	1.19125	0.226428	0.180845	0.0761427	0.16616	0.0632197	0.0414274	0.10338
ARL6	1	1.00546	0.0260407	0.0151668	0.00517988	0.00554532	0.00318846	0.00355298	0.00157855
CRYBG3	1	0.377611	0.146148	0.0741894	0.00972699	0.077166	0.0606461	0.0139651	0.0419903
SELENOT	1	0.471736	0.144155	0.139134	0.0579704	0.0275153	0.0250572	0.0655424	0.0327223
RIOX2	1	2.57606	1.26204	0.880481	1.4722	1.40912	1.25694	1.5824	0.939095
EEIG2	1	0.161784	0.0181308	0.000687764	0.00104772	0	0.000807274	3.18003e-05	0
EIF2A	2	0.739939	1.72437	0.52492	0.796025	0.338618	0.516919	0.587834	0.387228
HENMT1	2	0.0646727	0.250797	0.090328	0.0169729	0.0290123	0.0363719	0.0033444	0
ENSOARG00020004705	1	0.195941	0.101413	0.0548378	0.0449154	0.0372581	0.0428633	0.0345749	0.134207
ENSOARG00020004727	1	1.60485	0.669772	0.429381	0.749736	0.958016	1.02382	0.716599	0.696107
ENSOARG00020004743	8	0.0238825	0.0291127	0.326732	0.687176	0.105937	0.0162539	0.339492	0.0099747
ABCC5	6	0.120483	0.0108613	0.0837961	0.384841	0.19881	0.159941	0.391839	0.0912063
SERP1	6	3.53981	2.51317	2.7431	2.83202	2.06736	1.97405	4.85861	3.08818
NMD3	1	1.54111	0.373716	0.110132	0.103159	0.058743	0.0878427	0.0792465	0.0835782
TSC22D2	1	0.612775	0.120092	0.0622896	0.0103114	0.0232028	0.0213973	0.0220459	0.00755654
STXBP3	1	2.19839	0.383905	0.18414	0.0989223	0.040149	0.0906772	0.0977833	0.0421494
PFN2	9	0.255141	0.0659166	0.0464183	0.0175218	0.0493219	0.223714	0.0384892	0.0460862
PARL	1	4.60413	1.67811	0.829517	0.714129	1.02265	1.04036	0.640872	0.547011
ENSOARG00020004923	1	1.31972	0.210488	0.0176694	0.00969174	0.00177113	0.00453534	0.00207448	0.000313652
GABPA	2	0.115562	2.73952	0.422347	0.174493	0.0643366	0.0386644	0.0716098	0.116061
RNF13	3	0.139153	0.107237	0.147846	0.0273891	0.0076865	0.0239335	0.023652	0.00981857
YEATS2	1	0.233613	0.122153	0.0707157	0.0194955	0.033614	0.0455043	0.0318845	0.0240883
ATP5PF	5	10.0997	14.9314	23.4779	18.7752	12.1406	10.5847	15.228	12.99
COMMD2	1	1.31334	0.361949	0.203434	0.375448	0.31424	0.205464	0.26973	0.195995
CLCC1	1	0.288191	0.0606149	0.0583159	0.031043	0.0296996	0.0672204	0.0136048	0.0150208
WWTR1	2	0.0252177	0.778286	0.379792	0.218261	0.239678	0.0390093	0.0846173	0.162035
KLHL24	5	0.0524718	0.446861	0.498122	0.23436	0.208386	0.540934	0.0917099	0.149474
WDR47	1	2.68932	0.376077	0.11048	0.077746	0.0692888	0.0346542	0.0307422	0.0086683
OSBPL9	1	4.62529	0.879617	0.99611	0.630332	0.467929	0.731348	0.575003	0.29593
GPR161	3	0.16357	0.176515	0.0268286	0.0031585	0.0323332	0.0299427	0.00115278	0.00511181
TM4SF1	2	0.00848578	0.155742	0.0433037	0.0130596	0.0407446	0.00493846	0.000243588	0.0143449
MRPL39	5	1.33165	1.93977	6.71163	4.07578	2.33444	3.15611	2.43579	1.67151
KPNA4	2	0.0487325	0.936957	0.222549	0.086572	0.103839	0.086562	0.082771	0.0575176
SCP2	1	0.168224	0.0107037	0.0103698	0.00733853	0.0144588	4.07093e-05	0.00414045	0.002547
DPPA2	5	0.0112138	0.263781	0.337146	0.16016	0.162258	0.0208567	0.0450661	0.0114312
NDUFV3	1	4.82439	2.29259	2.28033	3.35247	2.45007	2.31575	3.24849	1.91066
HJURP	3	0.922042	1.01676	0.182486	0.0785247	0.0301134	0.0391453	0.039015	0.0305371
TAF13	3	0.551577	0.39356	0.106519	0.0137579	0.0259182	0.0854602	0.0582786	0.0481556
ENSOARG00020005267	11	0.00715871	0	0.000263961	0.0568956	0.203492	0.0685271	0.00634993	0.00324186
TIPRL	2	0.418955	0.120703	0.186095	0.305704	0.252317	0.323976	0.350832	0.384929
ENSOARG00020005281	1	7.68054	0.352443	0.0981232	0.054655	0.0616462	0.117114	0.0365507	0.0742925
ENSOARG00020005287	3	0.0535372	0.101312	0.013178	0.00742858	0.00524117	0.00252338	0.0134069	0.00676984
PKNOX1	1	2.6445	0.30305	0.117793	0.174102	0.225933	0.190144	0.0479914	0.0630519
SMC4	13	3.18798	3.93422	2.28172	1.92567	2.53635	4.28204	2.04474	2.17291
ENSOARG00020005309	2	5.61956	11.2048	9.803	9.61832	6.97104	8.86967	7.18227	5.13009
CFAP276	1	0.306169	0.0437467	0.2431	0.0599974	0.0747535	0.270173	0.0905541	0.065361
ENSOARG00020005337	3	0.328379	0.304602	0.236899	0.18698	0.150277	0.166784	0.13148	0.197498
HPS3	2	0.173215	0.687791	0.225135	0.0960103	0.0728624	0.0440713	0.0318577	0.0473038
MCCC1	1	0.160021	0.103832	0.0838964	0.0397151	0.0579263	0.101598	0.0526583	0.0723448
NECTIN3	3	0.225607	0.325033	0.0563697	0.0175107	0.0927913	0.150213	0.101803	0.0532117
RCAN1	6	0.00500422	0.00113478	0	0.00379011	0.0135346	0.0667822	0.345776	0.070637
PLOD2	7	0.130142	0.277118	0.301987	0.358472	0.52163	0.477975	0.358442	1.15541
HLTF	4	0.106119	0.0380906	0.0386703	0.0531291	0.144707	0.361298	0.0385512	0.0969051
DCUN1D1	1	0.792287	0.0814114	0.15543	0.0328222	0.0413712	0.0184549	0.0194967	0.0162375
CZIB	4	0.294043	0.167846	0.416703	0.696426	0.728567	0.912565	0.733349	0.798035
SMIM11	4	0.510165	0.483759	0.693995	0.683533	0.768821	2.10001	0.89497	0.841017
ENSOARG00020005541	1	32.2784	10.9715	5.73353	3.39179	2.93225	3.82966	2.21647	1.99493
ATP11B	1	0.883889	0.464313	0.149658	0.187086	0.0574317	0.0825688	0.170298	0.031419
MRPS6	1	1.73782	0.380119	0.381283	0.600839	0.361053	0.785548	0.703174	0.780391
ATP5PO	3	1.48722	2.568	6.22558	8.63547	10.0926	11.5125	10.064	10.0544
U2AF1	1	1.06499	3.41536	2.70217	4.17912	4.81916	5.19099	2.63742	2.58812
PLCXD2	12	0.0253404	0.00338993	0.0364614	0.256159	0.120345	0.0800083	0.157351	0.203085
SARS1	10	1.15986	2.1762	1.02445	1.6261	1.24773	1.89175	2.66951	2.31512
ITSN1	2	0.762682	0.401685	0.390128	0.999978	1.52283	1.30457	1.08234	0.959202
GYG1	1	1.11732	0.206278	0.0218745	0.0164848	0.0285583	0.00623766	0.00063947	0.00113808
SLC9A9	1	0.116199	0.0135865	0.0672504	0.00789954	0.016829	0.000521132	0.00167207	0.000159368
SIK1	16	0.0452154	0.171482	0.0699926	0.22326	0.0603776	0.0796249	0.0946991	0.0428873
ENSOARG00020005692	4	0.0139019	0.0270667	0.0106182	0.0237796	0.0476301	0.159419	0.00855082	0.154149
U2SURP	4	1.33695	3.09008	2.17314	1.56672	2.55988	3.77317	1.72951	1.567
ENSOARG00020005742	3	0.276221	0.258945	0.149931	0.100536	0.111389	0.199679	0.0579873	0.0672989
HSF2BP	3	0.29613	0.211565	0.155684	0.0966113	0.101651	0.0509967	0.0414291	0.0360081
SOX2	11	0.0507455	0.244032	0.190652	0.276076	0.574983	0.525057	0.00987359	0.0195156
DNAJC19	4	0.813964	0.206015	0.570695	0.750224	0.779376	2.58549	1.11631	0.943396
SH3GLB1	1	1.88607	0.342678	0.370612	0.328224	0.154061	0.20809	0.228379	0.280605
PDXK	8	0.146277	0.139002	0.614254	3.12409	1.11361	0.70904	1.57193	0.418052
CRYZL1	4	0.137532	0.0954204	0.104306	0.118462	0.174114	0.248034	0.167216	0.136708
LRP8	16	0.00330423	0.0905926	0.045703	0.119331	0.0661569	0.0389218	0.00498444	0.0103133
ENSOARG00020005844	1	0.283449	0.0276618	0.00242923	0	0.0302113	0.00145123	0	7.89259e-05
MFSD1	1	0.181136	0.0154717	0.0203353	0.0238782	0.0309706	0.0134071	0.0460495	0.0217736
FXR1	3	5.84294	9.96704	4.26654	1.38955	1.57617	1.79807	1.04957	0.939149
SELENOF	3	0.697269	0.891663	0.100504	0.0437602	0.0759845	0.111133	0.103211	0.11411
DONSON	14	0.207212	0.40933	0.405284	0.489276	0.515813	0.353815	0.241971	0.222138
CSTB	6	9.99531	1.3939	0.997011	10.2685	5.37635	3.86074	29.0269	13.884
PSMA5	1	9.07932	6.61869	5.87978	3.44224	2.37075	5.20805	2.5764	2.95487
HS2ST1	1	0.165847	0.0695284	0.0163841	0.0176202	0.00414699	0.0184187	0.00692207	0.0126702
RRP1	1	0.201948	0.0401055	0.0291487	0.0559769	0.0440146	0.0609071	0.0485934	0.0450195
AGPAT3	14	0.349994	0.0966308	0.0109766	0.00407468	0.00847589	0.0308189	0.406979	0.113548
ATXN7L2	1	0.887507	0.137959	0.071897	0.0571456	0.0505424	0.0618985	0.00699053	0.0195854
TRAPPC10	3	0.123898	0.0480415	0.0625568	0.208723	0.230366	0.143343	0.278272	0.134732
ENSOARG00020006050	4	0.00906106	0.0383814	0.0123087	0.0436615	0.0595624	0.100276	0.0444113	0.100884
ABHD10	1	0.847022	0.201192	0.154053	0.151362	0.192954	0.294837	0.114162	0.116286
PCOLCE2	4	0.00486492	0	0.000512012	0.000858969	0.00357974	0.101937	0.00507913	0.0680264
PWP2	2	0.068972	0.428586	0.112535	0.127553	0.139569	0.17876	0.150071	0.0913383
LMO4	1	0.761449	0.431223	0.374679	0.0643232	0.0595168	0.0420201	0.0504881	0.0563575
TAGLN3	2	0.00230554	0.249598	0.14357	0.0049956	0.000251208	0.160619	0.00342163	0.0202665
PKN2	1	1.2409	0.798964	0.887954	0.791601	0.944865	0.72445	0.4929	0.291456
NRDC	1	0.659897	0.540023	0.352967	0.253391	0.296681	0.424775	0.43386	0.322762
SON	5	6.25982	10.1498	11.6051	6.50231	9.067	12.3214	6.70091	5.71651
PLS1	14	1.02062	0.0653846	0.0221653	0.111233	0.0262202	0.0441703	0.889563	0.15423
GART	2	0.0412223	0.432631	0.142869	0.0150178	0.0238915	0.0521526	0.0239806	0.040297
ATR	3	0.0898788	0.117584	0.126663	0.165016	0.189078	0.209888	0.151992	0.141438
ENSOARG00020006445	3	0.597897	1.16631	0.368944	0.184299	0.360369	0.250159	0.230012	0.0912218
FLAD1	4	0.305424	0.234907	0.0554575	0.197364	0.344503	0.617836	0.33529	0.279052
KYAT3	2	0.115362	0.396164	0.200828	0.339224	0.269599	0.225322	0.219846	0.172402
DNAJC28	9	0.148364	0.0657011	0.0773242	0.0653826	0.113042	0.150906	0.0593941	0.0223074
TMEM50B	1	0.808341	0.416877	0.576478	0.103963	0.0748125	0.0551977	0.206435	0.0473921
GNAI3	3	0.337749	0.317737	0.190305	0.120723	0.0701126	0.140063	0.0752766	0.0682567
H2BC18	1	3.50041	0.234837	0.36834	0.177354	0.142779	0.114217	0.0876809	0.0893334
H3-7	1	0.285509	0.0233479	0.0128879	0.0465581	0.0117192	0.0339095	0.000605386	0.00939823
ENSOARG00020006710	1	2.28392	0.0430732	0.0211416	0.00553044	0.00979574	0.00513993	0.00126262	0.000433041
IFNGR2	9	0.158805	0.0995572	0.0833438	0.0496908	0.0783006	0.23121	0.0449342	0.12991
TTC14	2	0.630118	1.31063	0.394691	0.664189	0.746148	0.819868	0.358505	0.323417
ENSOARG00020006725	8	0.0527758	0.0309202	0.0500928	0.334785	0.0293548	0.0469112	0.00834254	0.0962245
ENSOARG00020006745	1	0.388135	0.0368106	0.0212641	0.0219091	0.00855642	0.0107348	0.00246989	0.00502529
ENSOARG00020006772	1	1.31117	0.66478	0.515883	0.27356	0.158	0.202622	0.170912	0.0854778
ENSOARG00020006832	1	1.31117	0.66478	0.515883	0.27356	0.158	0.202622	0.170912	0.0854778
ENSOARG00020006850	1	0.388135	0.0368106	0.0212641	0.0219091	0.00855642	0.0107348	0.00246989	0.00502529
UBE2G2	5	0.142165	0.92443	1.87435	1.14998	0.490873	0.23666	0.805056	0.279368
ENSOARG00020006904	5	0.0249625	0.0750814	0.189302	0.192804	0.126464	0.0815473	0.0503259	0.0708618
HIST2H2AB	1	0.149373	0.0509497	0.0526751	0.013918	0.0275619	0.0755116	0.016945	0.0273258
BOLA1	4	0.058674	0.0803153	0.0850722	0.0711178	0.0753129	0.143537	0.114047	0.108871
CCDC39	1	0.154756	0.0258097	0.00125605	0.00454759	0.039304	0.0805564	0.00140541	0.0032474
PTTG1IP	1	2.03571	0.270153	0.484245	0.356779	0.280663	0.419605	1.52771	0.898272
SLX9	2	0.109009	1.6693	0.802297	0.483829	0.499099	0.376836	0.284389	0.264436
IFNAR1	1	0.329593	0.0510158	0.0358779	0.0909078	0.179786	0.0738331	0.0435009	0.0647008
USP40	3	0.199787	0.336721	0.0734164	0.0795674	0.0130335	0.0850943	0.025759	0.0265814
SF3B4	1	2.68169	1.42645	1.49176	2.30168	1.87697	2.31236	1.31478	1.44791
ADARB1	1	0.162136	0.0020405	0.00449407	0.00219046	0.00372216	0.00414141	0.000706274	0.000892417
COL18A1	7	0.00125226	0.00475102	0.000546416	0.00018223	0.114864	0.52781	0.047678	1.07397
XRN1	1	1.24458	0.784738	0.360627	0.374642	0.488344	0.49352	0.314445	0.331392
VPS45	3	0.567879	0.454562	0.251543	0.122836	0.100264	0.0913103	0.102902	0.0226345
RAB3B	4	0.0130555	0.0112187	0.00430024	0	0.0200239	0.0744974	0.00173819	0.108351
PCBP3	4	0.00261095	0.00419576	0.005133	0.0233287	0.123149	0.178405	0.0255365	0.0685734
PEX5L	1	0.877327	0.064559	0.0110291	0.0107801	0.00650628	0.00999773	0.0085104	0.0112129
BTF3L4	3	1.28101	1.96433	2.16105	0.928206	0.342998	0.543093	0.4759	0.368369
PLEKHO1	1	0.53643	0.0696288	0.0442308	0.00683566	0.0797502	0.345244	0.00584183	0.0607025
ENSOARG00020007614	4	0.244271	0.165855	0.0963593	0.22776	0.340193	0.693164	0.29462	0.285111
DGKD	1	0.978557	0.403391	0.335114	0.428123	0.427376	0.221479	0.388806	0.179612
ZFYVE9	1	0.479825	0.0633318	0.100031	0.0220083	0.00326313	0.0329673	0.00346996	0.0100268
GSTM5	4	0.0206699	0.0104558	0.0156832	0.0228941	0.0590488	0.15912	0.0376649	0.0681239
GK5	6	0.0608966	0.0305738	0.0402341	0.149645	0.040198	0.0691206	0.160851	0.0405906
LRRC8B	1	1.13984	0.0367669	0.0171053	0.0126594	0.0153794	0.00166054	0.000395856	4.6813e-05
LRRC8C	1	0.212762	0.0322112	0.000740787	0.0023782	0.00667713	0.0132222	0.0122032	0.0011875
ZNF326	4	0.482229	0.164848	0.63551	0.937324	1.81116	2.2414	1.03682	1.14085
CC2D1B	6	0.131095	0.196524	0.115357	0.131001	0.0600439	0.118591	0.271188	0.126889
C1orf54	7	0.0225649	0.00311946	0.00409349	0.0822633	0.630518	0.0750705	0.0180176	0.662745
CIART	1	7.17114	2.18507	0.21428	0.151374	0.216726	0.134883	0.0569707	0.0946589
TFDP2	2	1.47783	0.176212	1.18698	1.43788	1.32465	1.32975	1.05469	0.485782
BARHL2	1	0.131149	0.00781366	0.000162459	0.0630282	0	0.000536763	0.000376232	0
ORC1	11	0.155183	0.492597	0.456674	0.303422	0.924173	0.715656	0.272312	0.320655
MRPS21	1	0.608251	1.83201	2.36009	1.63614	1.53233	1.99241	1.78671	1.54449
ZNF644	4	0.130378	0.0873054	0.0318837	0.0354316	0.0294759	0.492447	0.0352017	0.0323912
PRPF3	3	0.576367	0.534341	0.522612	0.372265	0.202518	0.465607	0.304289	0.273148
PRPF38A	2	0.13432	0.282054	0.167192	0.0514054	0.0292671	0.0426496	0.0248831	0.0172363
TUT4	4	0.0771708	0.0551187	0.0617115	0.0460368	0.0293904	0.737236	0.172909	0.1499
RPRD2	1	0.259983	0.0622312	0.0803001	0.0303138	0.0360433	0.0944109	0.0236989	0.0582611
CDC7	3	0.635849	0.941776	0.834637	0.276912	0.340408	0.498483	0.226018	0.138245
ATG16L1	1	0.20095	0.014433	0.0358311	0.0112583	0.00286155	0.013449	0.0150672	0.0027116
TGFBR3	1	0.397282	0.24883	0.152237	0.0772327	0.0944694	0.157844	0.13878	0.216483
TARS2	4	0.0365979	0.186433	0.0775552	0.0971406	0.168996	0.355612	0.196291	0.187726
ATP1B3	6	0.0712087	0.442466	0.40909	0.644613	0.473207	0.245393	1.79315	0.363813
GSTM3	1	17.6476	6.46124	6.50092	0.717635	1.16973	1.98053	0.31255	0.668374
ENSOARG00020008386	1	2.96521	0.247958	0.0925408	0.128172	0.173407	0.0592349	0.157443	0.10234
DPM3	1	0.339966	0.869342	1.24203	1.06735	1.07982	0.956427	1.76606	1.13365
RNF7	5	0.519397	0.644766	1.01747	0.495743	0.475696	0.507764	0.700002	0.274054
CD86	1	0.180786	0.046531	0.0696008	0.119731	0.089441	0.0647407	0.0516857	0.0907046
KRTCAP2	1	1.06423	1.51987	4.30092	2.69704	2.40776	2.78505	4.41467	4.07557
BRDT	3	1.49893	2.0934	1.89097	0.326952	0.353662	0.0611798	0.070283	0.0245924
RASA2	2	0.13284	0.309734	0.246547	0.0562238	0.0770499	0.127691	0.0616742	0.0353153
MIER1	9	0.598733	0.457026	0.301106	0.40852	0.686639	0.521691	0.406169	0.307011
CASR	1	0.325659	0.00654908	0	0	0.00133279	0.00136671	5.95169e-05	0
MCL1	9	0.134215	0.409819	0.448205	0.347699	0.273428	0.171176	0.407668	0.272823
ENSA	1	0.538096	0.0754738	0.0893947	0.0129612	0.0499534	0.0189309	0.0196029	0.0276072
STRIP1	1	1.09232	0.127872	0.0228425	0.015593	0.0196795	0.011515	0.0172308	0.00302585
USP13	1	0.166602	0.0877539	0.0277711	0.0514743	0.0357978	0.0448467	0.0213891	0.0419862
CSTA	2	0.00646192	0.393533	0.386883	0.0330917	0.400253	0.0428669	0.040643	0.00901599
ENSOARG00020008869	4	0.000920066	0.00415481	0.00517336	0.00114579	0.00359862	0.15706	0.00196382	0.000396292
GOLPH3L	3	0.207169	0.192198	0.0203819	0.0136384	0.0173222	0.00870749	0.00541147	0.0052845
MIX23	5	1.16733	7.02085	8.73454	4.75133	2.6913	3.07413	2.62621	1.93927
ZBTB38	1	0.748332	0.0487611	0.0223433	0.0218583	0.0460836	0.123576	0.0363845	0.0772513
PXYLP1	1	0.104137	0.020772	0.0101596	0.00590156	0.00202165	0.00756173	0.029052	0.0106603
HORMAD1	2	0.00106237	0.176494	0.054754	0.000876577	0	6.24508e-05	0	0
GJB5	8	0.00295611	0	0.0153865	0.156413	0.0239937	0.00187602	0.0083888	0.00482265
PPP1R2	2	0.725224	2.58041	0.577338	0.18926	0.0759147	0.0795582	0.137995	0.0632266
ENSOARG00020009040	8	0.06639	0.00215362	0.0719446	0.133743	0.0258918	0.102051	0.0217101	0.00109581
NDUFB5	1	0.468789	1.13026	1.99585	3.53949	1.71363	2.37407	3.75795	2.47512
SLC35D1	1	2.05754	0.106353	0.17767	0.0575404	0.0819804	0.0466542	0.043591	0.17709
FAM162A	4	0.521996	0.292039	0.765717	0.981397	1.09619	3.1035	1.18881	1.32141
GJB3	8	0.00215907	0.0141156	0.0442943	0.171113	0.0687264	0.00282259	0.0682327	0.0809098
ACAP2	1	1.93853	0.501751	0.169906	0.176404	0.326475	0.562981	0.273681	0.229994
GJA4	1	0.598642	0.0491533	0.00898682	0.00841786	0.016452	0.00239117	0.000595638	0.00152178
BTBD8	9	0.154257	0.0523293	0.0358687	0.0418572	0.0433991	0.158436	0.0210243	0.0123637
SLC25A36	1	0.546865	0.0998856	0.0657816	0.015593	0.00910211	0.0442471	0.0217143	0.0155729
RBM15	3	0.497155	0.792526	0.211042	0.389931	0.483349	0.423427	0.285445	0.370267
KPNA1	2	0.243697	0.775823	0.61095	0.317682	0.229514	0.263571	0.238285	0.185028
CADM3	7	5.69751	5.14243	5.45124	6.32946	7.15063	9.08197	7.22946	20.8734
MRPL47	1	0.528882	1.34841	1.85807	2.09425	1.86152	1.64409	1.18068	1.23397
C1orf146	1	0.205283	0.088803	0.11044	0.0545598	0.0852207	0.0441908	0.046413	0.0186374
XXYLT1	1	0.136304	0.00537548	0	0.00068654	0.000540587	0.00302268	0.000266093	0.000885458
LAMTOR5	1	0.545214	3.38088	3.61282	1.9071	1.4101	2.39166	3.2987	2.0564
ZMYM6	7	4.53509	3.35596	4.85953	3.6303	2.39778	3.80431	1.98807	10.5666
GLMN	2	0.116925	0.302456	0.27891	0.15515	0.11573	0.207313	0.0976989	0.0928902
LSG1	3	0.781632	1.1865	0.27263	0.181302	0.279307	0.331122	0.166237	0.176902
ACTL6A	8	0.931459	0.489542	0.740235	1.6044	0.588363	0.846871	0.70423	0.617022
MCM3AP	3	0.611148	0.740421	0.435551	0.442325	0.291755	0.250737	0.217509	0.172632
ACKR1	7	0.108227	0.0905037	0.0864043	0.111165	0.128044	0.093336	0.0541803	0.162526
RPAP2	1	0.928685	0.220173	0.279451	0.251677	0.114948	0.113276	0.08739	0.141478
ENSOARG00020009460	1	0.0097302	0.0690545	0.0819703	0.0797665	0.0652914	0.0795285	0.0375412	0.150842
ZMYM1	2	0.217925	1.94665	1.2747	1.10706	0.767724	0.430482	0.296855	0.0937752
YBEY	5	0.0699918	0.109479	0.223557	0.103393	0.147403	0.121991	0.159459	0.102054
EVI5	4	0.539324	0.684785	0.4444	0.520495	0.201771	0.260672	0.295405	0.570076
GNB4	1	0.117185	0.0321452	0.00835127	0.0417489	0.00620073	0.0162059	0.0660487	0.0274692
ATP13A3	3	0.650597	0.697812	0.399628	0.472035	0.399091	0.144732	0.266148	0.215561
HSPBAP1	1	0.105842	0.00427995	0.00694173	0.0151455	0.0282499	0.0308434	0.0178357	0.0234618
LRIF1	3	1.31127	1.50988	0.523265	0.401884	0.288583	0.0985188	0.106823	0.0643956
SFPQ	13	0.423204	1.51607	0.651683	0.744365	1.07316	1.63192	0.742792	0.966548
DRAM2	5	0.668506	1.04227	1.39556	0.557919	0.510687	0.334324	0.441579	0.439948
MFN1	1	0.3019	0.142173	0.0874643	0.196364	0.1406	0.136772	0.14565	0.0664256
ARNT	1	0.154261	0.0709292	0.0115482	0.0081764	0.00859248	0.0121626	0.0160954	0.0155822
PDIA5	1	0.749883	0.247099	0.302682	0.441875	0.242553	0.554343	0.373648	0.57479
SERBP1	4	4.08047	3.07064	3.20516	5.91874	9.47587	11.6285	7.27507	5.72584
MTX1	1	0.109938	0.394279	1.41501	1.15509	0.868254	0.818425	0.850046	0.731722
CEPT1	3	0.127054	0.101318	0.0946491	0.0431404	0.0234055	0.0168286	0.0284309	0.0179359
DUSP23	2	0.0900804	1.28125	0.723939	0.239416	0.169236	0.149747	0.207427	0.191872
SEC22A	1	0.284433	0.0286034	0.0526955	0.0117342	0.00140201	0.00143718	0.00451133	0.00370606
ZNF639	1	1.24941	0.332984	0.295886	0.177812	0.151922	0.10699	0.0792649	0.102277
GADD45A	2	0.273448	1.21707	0.809587	0.829765	0.445737	0.412995	0.765673	0.439688
ENSOARG00020009956	4	6.14995	19.8853	11.8641	17.9198	36.0543	34.5009	26.2998	26.9863
DENND2D	6	0.0178678	0.134274	0.157571	0.375741	0.242521	0.0165587	0.520123	0.0621915
ZMYM4	1	0.340852	0.060798	0.0365965	0.0739362	0.184079	0.248589	0.0454858	0.0602291
PIK3CA	1	0.837998	0.291399	0.445384	0.301215	0.200562	0.14341	0.206021	0.534826
RBP1	4	0.0600423	0.0139624	0.00963703	0.141369	0.184073	2.17301	0.0810739	1.46375
GNG12	1	0.874185	0.15635	0.0352459	0.0495744	0.123137	0.0282903	0.114853	0.0767466
COPB2	1	0.74532	0.437053	0.419908	0.547994	0.5077	0.539591	0.522211	0.453851
GBA1	6	0.0231212	0.0428912	0.0679039	0.110582	0.0961905	0.0757208	0.23067	0.0801259
WLS	1	1.4726	0.125009	0.0539384	0.00596801	0.0145852	0.0227635	0.0205307	0.0600858
ENSOARG00020010396	1	0.00734762	0.0878861	0.0770377	0.060981	0.187124	0.121601	0.0989832	0.0614793
KIAA0319L	1	0.43423	0.0607691	0.0284475	0.0195699	0.0222248	0.0327957	0.0347696	0.0115171
MRPS22	1	0.283547	0.669574	0.960813	0.64774	1.05012	1.34293	0.663962	0.814631
MTF2	1	2.5851	1.0099	0.520436	0.635958	0.6914	0.904512	0.383903	0.324294
PSMB2	3	11.2658	11.3239	10.2939	5.02986	3.89652	4.53433	3.66986	3.41268
PIK3CB	3	0.26647	0.289971	0.184282	0.085452	0.0667035	0.0729996	0.0589394	0.0454456
DEPDC1	1	0.12535	0.0118378	0.0125114	0.0108763	0.0224053	0.0773694	0.046201	0.0678615
CLSPN	1	4.59472	1.85529	0.640594	0.745254	1.39466	1.63441	0.675401	0.560942
HES1	1	26.1761	2.17751	1.45754	0.888536	1.31492	1.65362	0.661017	0.709823
ENSOARG00020011028	4	0.146745	0.128904	0.143103	0.107908	0.140549	0.191175	0.138582	0.222706
FAIM	1	0.206523	0.0331536	0.0409858	0.0220146	0.020408	0.041498	0.00755053	0.0147505
ENSOARG00020011067	3	0.00814926	0.0665311	0.0883397	0.0999148	0.272147	0.12129	0.14884	0.176567
NGEF	14	0.11811	0.0206643	0.0025622	0.0535042	0.0393419	0.0165428	0.132207	0.034208
TMED5	2	0.00846028	0.309153	0.0217329	0.00869364	0.0185388	0.0117536	0.0244574	0.0196879
SETDB1	1	1.68512	0.236932	0.282093	0.0790496	0.222541	0.240282	0.0780407	0.0975699
CCDC18	1	1.1986	0.173468	0.0917885	0.195909	0.418739	0.329744	0.146689	0.116299
CEP70	3	3.51623	2.28438	0.833064	0.415075	0.242312	0.33098	0.171185	0.0705062
SCAMP3	1	0.866499	0.585114	0.303019	0.209464	0.244488	0.150967	0.219946	0.166292
OPA1	1	3.91954	0.442759	0.282416	0.315369	0.264184	0.327022	0.305709	0.334073
GIGYF2	3	0.701634	0.584517	0.232361	0.214281	0.303124	0.257284	0.246469	0.172182
DR1	1	1.06016	0.17209	0.0915937	0.0284048	0.112463	0.0410726	0.0471765	0.0326103
CERS2	1	0.650723	0.0433881	0.010985	0.0195151	0.00345701	0.00285365	0.00322673	0.00786323
CLK2	1	0.353996	0.118484	0.0357862	0.0733077	0.129984	0.282422	0.140731	0.0725647
FNBP1L	1	8.17722	0.639485	0.295691	0.335789	0.452511	1.10883	0.392937	0.236723
TAGLN2	6	0.29359	0.391115	0.200278	1.03448	0.858147	0.392493	3.97075	1.64685
MINDY1	12	0.0796937	0.170478	0.243419	0.561817	0.712315	0.118333	0.532706	0.20527
PRUNE1	1	0.188677	0.0533587	0.00825478	0.0085715	0.0453963	0.0115234	0.00855481	0.0036266
BCAR3	7	0.0594791	0.0505108	0.0404423	0.00952848	0.00886249	0.0475426	0.0822686	0.125607
DNTTIP2	3	2.30762	2.04201	2.27432	1.57764	1.28771	1.03634	0.898611	0.554367
WDR77	2	0.0212457	0.36664	0.0436042	0.0402152	0.0484308	0.0337515	0.0541678	0.0400878
CDC42SE1	1	0.19892	0.0448397	0.00963068	0.00260943	0.0100298	0.0109134	0.00922495	0.00321329
MLLT11	2	0.150226	0.456637	0.201	0.0132587	0.0206433	0.142348	0.028232	0.0289961
FDPS	4	1.5865	0.353012	0.15986	0.283731	0.842465	4.10624	1.36645	3.06463
GABPB2	2	0.0429692	0.16375	0.0402644	0.0393718	0.00316693	0.00760501	0.00855887	0.00846535
GCLM	1	0.163589	0.0352772	0.0402717	0.0478562	0.0232362	0.0273724	0.0788606	0.0390831
MRAS	1	0.758911	0.198829	0.10622	0.115514	0.0526445	0.0573174	0.227938	0.0175477
ENSOARG00020012190	1	1.24379	5.60061	6.33418	9.09618	6.62717	4.84516	8.16601	5.50508
PIGM	2	0.0342074	0.202281	0.0097946	0.00819675	0.00446725	0.0142263	0.0360815	0.0123899
AGO1	1	0.277983	0.0290115	0.00371668	0.00771834	0.00815284	0.0024857	0.00148792	0.0065271
IGSF8	8	0.00648344	0.0109106	0.0288975	0.244527	0.032165	0.055961	0.0731372	0.0273136
LRRC40	12	0.211959	0.18877	0.139507	0.0403409	0.0312622	0.0981805	0.0284757	0.0384885
ASH1L	2	0.327886	0.581462	0.35743	0.242308	0.283921	0.456726	0.202699	0.151706
SRSF11	4	1.28927	1.59417	2.02504	1.37782	2.01174	2.55402	1.31743	1.14117
RAP1A	1	0.324586	0.143534	0.0567878	0.12971	0.0804087	0.0458028	0.100996	0.192096
ANKRD13C	1	0.25288	0.0242147	0.00604101	0.0176874	0.0152885	0.0204667	0.0225364	0.0268104
DAP3	16	0.753787	0.9736	0.613256	0.999957	0.985301	0.702117	0.650445	0.663011
DDX20	3	0.577588	0.400333	0.403767	0.171868	0.104169	0.120573	0.0654543	0.0657159
KCND3	1	0.103809	0.0325143	0.00282662	0.0003716	0.00634534	0.00343641	3.47478e-05	0.0204552
ARMC8	3	0.199267	0.277939	0.0936666	0.139014	0.191639	0.107455	0.0915433	0.270129
MSTO1	4	0.0577879	0.0693785	0.0175199	0.0499654	0.0741827	0.175559	0.0827874	0.0982437
CTTNBP2NL	14	0.11509	0.0657253	0.0373673	0.0611329	0.167326	0.09767	0.181546	0.0525982
CTH	10	0.0715471	0.0252738	0.00662093	0.037224	0.01654	0.166961	0.187567	0.168383
ST7L	1	0.137271	0.0347781	0.0172802	0.00595077	0.022632	0.0215945	0.0177643	0.0108975
TRAPPC3	2	0.314484	0.896803	0.440128	0.208919	0.126273	0.20956	0.179585	0.188527
ENSOARG00020013192	3	1.11155	1.13021	0.503346	0.300143	0.295432	0.534245	0.180726	0.144709
MAP7D1	1	0.157637	8.98724e-05	0	0.00398591	0.000184243	0.0116484	0.00575055	0.0191939
SCNM1	2	0.5925	4.23134	2.03809	0.754111	0.5838	0.552657	0.409625	0.321585
THRAP3	13	1.01868	2.86344	1.87188	2.2386	2.10373	3.10306	1.53935	1.46919
VPS72	1	2.20287	0.57923	0.400461	0.335499	0.316092	0.352848	0.273613	0.169016
FBXO25	1	3.56473	0.668774	0.353788	0.211557	0.140912	0.115099	0.0945772	0.242746
ENSOARG00020013812	8	0.0162282	0.024563	0.0687332	0.520045	0.179761	0.0282688	0.441208	0.0572832
ENSOARG00020013817	2	0.936106	4.54851	1.90167	0.959433	0.567595	1.47786	0.747993	0.996185
RIT1	3	0.139103	0.132316	0.0214206	0.0143162	0.00393055	0.025857	0.0485461	0.0149858
ENSOARG00020014006	3	0.205331	0.133511	0.038084	0.0170318	0.0165291	0.020085	0.0208375	0.0118186
ENSOARG00020014033	4	0.00202677	0	0.000207141	0	0.0470207	0.18705	0.00545279	0.0361096
MOV10	11	0.316108	0.111469	0.0304604	0.427321	2.03942	0.645022	0.418138	0.365602
KHDC4	2	0.0256783	0.518955	0.117431	0.025949	0.0354183	0.15748	0.0728222	0.0620113
PSMD4	4	0.305671	0.61009	0.404411	0.507115	0.739084	1.09289	0.801235	0.862806
CFAP410	5	0.0238726	0.380424	0.834298	0.287665	0.162722	0.104519	0.210871	0.0754769
SETD4	11	0.108966	0.110299	0.30656	0.294087	0.402578	0.13482	0.15456	0.15775
RHOC	6	0.125225	0.0484093	0.0451582	0.514599	0.869306	0.273722	1.76145	0.606023
STK40	2	0.0831764	0.3686	0.0298091	0.0718639	0.0287591	0.016846	0.0488761	0.0279777
ZNF687	1	0.140956	0.0501166	0.0031582	0.00120716	0.0106272	0.00162747	0.00126971	0.00407507
ENSOARG00020014533	11	0.176543	0.999766	3.06104	3.30989	6.65594	0.477044	0.616462	0.472709
ENSOARG00020014594	7	0.00493633	0.0983507	0.0586821	0.0145014	0.133924	0.0431176	0.0795268	1.45599
PI4KB	3	0.244931	0.245788	0.0569548	0.0782748	0.091389	0.0612744	0.0947582	0.0663318
CBR3	1	0.432546	0.088303	0.228898	0.1126	0.41168	0.185733	0.0483874	0.282684
SLC16A1	2	0.126135	1.19	1.14869	0.539226	0.805816	0.321342	0.388887	0.694299
DOP1B	1	0.990642	0.279711	0.180927	0.150513	0.326897	0.250281	0.228222	0.143571
MRPS15	5	0.899265	1.46455	2.56231	2.49272	1.22315	1.61173	1.12031	0.996524
DBR1	2	0.152164	0.469304	0.206462	0.350867	0.194435	0.140763	0.203472	0.110935
CRYZ	1	0.430375	0.14886	0.0454405	0.0313863	0.0109472	0.015734	0.0480768	0.0135719
MORC3	5	0.0417734	0.0599372	0.117588	0.0984629	0.0488436	0.150637	0.0144889	0.0335185
SELENBP1	1	0.83642	0.132192	0.014473	0.03425	0.0285933	0.208608	0.0269035	0.0498834
CHAF1B	1	0.203171	0.0325282	0.0162035	0.006573	0.0113992	0.020219	0.0141649	0.0170211
TYW3	2	0.0511327	1.2482	0.811142	0.309431	0.398405	0.4012	0.346731	0.142799
PSMB4	1	1.09547	4.74552	6.99907	4.43499	6.57249	9.53143	3.49592	3.3323
MAGI3	1	0.334492	0.174609	0.276167	0.110105	0.101128	0.0954572	0.343741	0.0555816
LHX8	1	1.35854	0.195509	0.129023	0.0489732	0.0567981	0.0282867	0.0310906	0.0582536
POGZ	1	0.140327	0.0398288	0.00819734	0.00743304	0.0474608	0.0280765	0.025364	0.0132202
DCAF8	2	0.655317	0.173314	0.247268	0.584264	0.532878	0.664995	0.432129	0.481948
NCK1	1	2.10807	0.540205	0.377977	1.17302	1.96061	0.677408	1.12135	0.848244
MEAF6	1	0.513726	0.153791	0.128157	0.120026	0.0654463	0.0726259	0.0553552	0.0453326
SSR2	4	0.512832	0.774065	1.31622	1.73859	2.10165	3.69653	3.1575	4.22819
STAG1	1	0.529908	0.0530673	0.0740501	0.126561	0.162372	0.205763	0.133084	0.082903
COPA	1	0.597575	0.115458	0.0441602	0.0431696	0.0515295	0.0665849	0.0702199	0.0486823
SNIP1	3	0.172414	0.268819	0.0629416	0.06368	0.159276	0.0565444	0.0697357	0.0405625
DNALI1	1	0.11236	0.00412847	0.0137887	0.000310514	0.0036025	0.00245277	0.00408873	0.00116373
PIGP	1	2.30978	0.955869	0.926538	0.823051	0.649603	0.63427	0.395483	0.237168
LAMTOR2	1	0.242216	0.445338	3.06453	2.77679	2.04646	2.87778	1.85578	1.71246
PHTF1	1	0.952868	0.166197	0.0469847	0.00997372	0.139496	0.00590332	0.0150457	0.00501195
TTC3	1	1.27526	0.423842	0.128563	0.213896	0.138095	0.503192	0.195497	0.602473
RAB25	6	0.00637304	0.0301387	0.0852265	0.230401	0.0554985	0.346918	0.417163	0.103166
GNL2	11	0.850352	0.983958	1.04473	0.969029	2.26357	1.70729	0.90637	0.854988
ENSOARG00020016001	1	0.10178	0.00916975	0.0112624	0.0359986	0.0374429	0.0186794	0.0445901	0.0179569
LMNA	12	0.602893	0.613719	0.87787	1.41871	1.76617	0.275508	0.966113	1.30756
NCSTN	2	0.0812151	0.18322	0.0600431	0.0571613	0.0394205	0.0451665	0.0861159	0.0708517
PCCB	1	0.878291	0.24507	0.0537883	0.322819	0.258068	0.255133	0.217381	0.295258
RSBN1	3	0.522756	0.726906	0.781443	0.425373	0.188539	0.309795	0.283685	0.278804
CDCA8	1	2.91641	0.958595	0.704857	0.19433	0.125033	0.111246	0.100896	0.0817313
ENSOARG00020016590	17	0.0109847	0.117547	0.0536339	0.435051	0.120961	0.124451	0.0966638	0.296317
PMF1	8	0.0616643	0.0269601	0.0172255	0.122767	0.0307269	0.0858753	0.0565837	0.033779
RABGGTB	5	0.667985	2.29588	2.42144	3.27742	1.67243	1.46419	1.77324	1.57639
NDC1	1	0.293062	0.0150893	0.0271013	0.035384	0.0405495	0.0484146	0.0568599	0.0627353
ENSOARG00020016635	1	0.150116	0.058616	0.050253	0.042758	0.064407	0.0235883	0.0166891	0.0390256
ENSOARG00020016648	17	0.0370064	0.0753506	0.0517425	0.199482	0.109618	0.0747066	0.0352429	0.171727
MSL2	3	0.179635	0.171572	0.0179031	0.0460959	0.0269452	0.0487307	0.0509622	0.0143344
PPP2R3A	4	0.100659	0.0515003	0.0600818	0.0713335	0.0526351	0.175214	0.123659	0.0969335
YRDC	2	0.0481424	1.38365	0.348525	0.345427	0.303978	0.225553	0.255471	0.243823
C1orf122	5	0.252647	0.032956	0.0347787	0.106726	0.196778	0.205063	0.186862	0.201365
VPS26C	3	0.0904891	0.101884	0.0227908	0.0119073	0.01029	0.00240745	0.00801812	0.00633893
MTF1	1	0.448068	0.166032	0.0415364	0.0171553	0.0212265	0.0104665	0.011424	0.0318193
SNX27	1	0.441114	0.216599	0.14135	0.22478	0.244886	0.160434	0.240464	0.0542692
TMEM79	6	0.0115529	0.00669843	0.00145691	0.236382	0.0203683	0.0103204	0.352715	0.0204149
GLMP	3	0.00581062	0.0125382	0.00464676	0.0301947	0.130904	0.0897184	0.17903	0.116869
SF3A3	1	2.73038	1.81868	1.4472	1.42963	1.62491	1.86204	1.02955	1.26725
PIGK	4	0.15386	0.0235963	0.0164517	0.209896	0.215724	0.666127	0.535038	0.410243
CCT3	4	1.85587	1.43935	1.56409	2.44956	2.52311	2.9677	2.11489	1.8774
ITLN	8	0.00405007	0.00183185	0.0471431	0.131	0.1347	0.00573914	0.0178628	0.00549478
DYRK1A	1	1.52575	0.172711	0.0742879	0.137017	0.155283	0.0897765	0.0771815	0.118867
HSPB11	2	0.217951	0.678886	0.185817	0.0932177	0.0397075	0.187623	0.0223327	0.0408217
TSACC	4	0.219299	0.261924	0.241353	0.104084	0.195441	0.686412	0.203056	0.157667
UTP11	2	1.00995	6.9536	3.54305	1.38536	1.13907	1.31614	0.660843	0.701012
LRRC42	2	0.325272	1.06203	0.575448	0.28567	0.302938	0.640478	0.18777	0.387932
F11R	5	0.0420818	0.476074	0.68796	0.337285	0.102131	0.0222106	0.05567	0.0261332
RRAGC	1	2.73658	0.435954	0.231614	0.223156	0.283005	0.191744	0.385374	0.117851
ZZZ3	1	2.94698	0.690326	0.317383	0.780732	0.619226	0.471734	0.388173	0.210747
ENSOARG00020017637	4	0.615218	0.597347	0.71183	0.563478	0.760543	1.32718	0.923496	0.57827
ENSOARG00020017787	13	0.10458	0.20191	0.10195	0.0953299	0.148781	0.162778	0.0734888	0.067799
ENSOARG00020017826	1	1.0992	0.399422	0.91801	0.335707	0.394564	0.139838	0.293428	0.16602
TMEM59	1	1.49	1.08182	0.792576	0.514959	0.8135	0.301584	0.359732	0.218973
RIIAD1	1	1.49905	0.240376	0.122762	0.128911	0.200359	0.144602	0.103539	0.159273
USP33	3	0.464393	0.316351	0.24366	0.055512	0.060169	0.0913995	0.07315	0.0711039
AKIRIN1	2	0.426106	2.79689	1.63357	0.459489	0.144005	0.0632349	0.144056	0.0766854
TCEANC2	1	1.01536	0.372602	0.201548	0.0476239	0.135591	0.0394664	0.0162795	0.00636285
CEP63	1	0.417569	0.27528	0.178008	0.237989	0.300292	0.199512	0.165447	0.0843523
NDUFS5	3	1.73604	1.88236	8.81252	8.77818	7.4894	5.89159	7.66171	5.63416
TDRKH	1	0.116143	0.0456012	0.0282656	0.00629967	0.000123711	0.0207014	0.0395682	0.000679762
PFDN2	1	0.497162	1.38358	2.50872	1.53517	2.52216	4.06728	2.18107	2.01228
ETS2	3	0.00503665	0.000413313	0.00597553	0.0519486	0.311054	0.166878	0.336963	0.213456
MRPL37	3	4.65352	4.05267	2.75651	2.8432	1.65514	1.89578	1.80612	1.66391
ANAPC13	9	0.706366	0.319921	0.341574	0.421087	0.420809	0.791403	0.568706	0.557248
PIK3R4	1	0.415113	0.0343768	0.0222172	0.0150642	0.0342448	0.0367772	0.0323665	0.0128771
SSBP3	1	0.298225	0.0344677	0.0467017	0.0499632	0.077235	0.162951	0.0646244	0.0748216
ENSOARG00020018454	1	1.09779	0.457786	0.247745	0.195154	0.0756694	0.0176085	0.0343993	0.0142399
UFC1	1	0.323461	0.743629	1.62559	1.32954	0.849824	0.834252	1.61179	1.09506
RYK	1	0.60961	0.145804	0.184079	0.13987	0.191756	0.285978	0.268958	0.164036
USP21	1	0.146738	0.0383655	0.0169765	0.0572219	0.0482023	0.0394765	0.0264352	0.0373553
NEXN	1	0.841099	0.0847222	0.166884	0.0206211	0.083262	0.222045	0.0489697	0.0881996
THEM4	5	0.00952829	0.0698326	0.183956	0.125987	0.029264	0.00732198	0.0362383	0.0521476
ENSOARG00020018693	2	0.0841243	0.595808	0.139332	0.0507126	0.0137435	0.0205406	0.0425535	0.0254647
S100A10	12	0.643707	1.9401	6.0371	18.8345	15.0407	2.82402	15.667	9.82294
MACF1	2	0.513999	0.128477	0.242586	0.360729	0.608394	0.585798	0.760137	0.352568
S100A11	3	0.296284	0.692057	5.89496	4.86083	0.970948	3.04483	5.77791	3.78582
IQGAP3	2	0.0591331	0.201622	0.147025	0.0601203	0.0562122	0.0457745	0.0477793	0.0630912
PPOX	4	0.0161944	0.0163633	0.0062975	0.0899841	0.151195	0.226078	0.197304	0.123103
ENSOARG00020018828	8	0.913159	1.62632	9.54442	46.9135	22.3239	0.28776	32.6251	1.00895
COL6A6	1	0.171623	0.0110573	0.00256904	0.00122688	0.00447675	0.000746547	0	0.00101492
FUBP1	13	0.532418	1.12625	0.191804	0.266165	0.542781	0.990225	0.403746	0.39905
TF	7	0.0935771	0.0105552	0	0.00658034	0.0092622	0.0309353	0.00944166	0.750295
CAPN7	1	0.477615	0.0290708	0.0379791	0.0491479	0.0537998	0.0309389	0.0272608	0.023168
TTC4	3	0.776193	0.623962	0.698054	0.363255	0.240376	0.223764	0.138141	0.0543711
RAB6B	1	0.309368	0.00984445	0.00409572	0.00259417	0.00102077	0.000803789	6.89685e-05	0.00618706
METTL6	1	2.47847	0.806299	0.392106	0.330665	0.440832	0.239339	0.134596	0.114357
SRPRB	2	0.138693	0.681224	0.388906	0.273023	0.12683	0.116053	0.194434	0.200723
DNAJB4	1	0.141779	0.0186364	0.00642261	5.12045e-05	0.00130303	0.0548343	0.0243863	0.0205485
ENSOARG00020019583	6	0.0045636	0.00797364	0.0502508	0.148771	0.0404002	0.0402281	1.02831	0.172223
GIPC2	1	1.91989	0.0977045	0.0153892	0.0274658	0.0833538	0.00522243	0.067443	0.0334694
TOPBP1	3	0.86681	0.862718	0.29918	0.216332	0.261978	0.237807	0.139295	0.223425
PTGFR	5	0.157767	0.369942	0.652288	0.43715	0.184578	0.472049	0.128253	0.127181
DHCR24	1	0.101972	0.00950806	0.00149751	0.000215887	0.0188709	0.0061067	0.0055571	0.00832538
USP24	14	0.168568	0.0230951	0.0176005	0.0744434	0.0597104	0.0935048	0.146035	0.0746065
HACL1	8	0.16294	0.0629283	0.0406062	0.216866	0.115967	0.0910983	0.0816262	0.0440881
ENSOARG00020020181	7	0.0883418	0.0702556	0.0548282	0.145029	0.0616623	0.081913	0.0492537	0.391807
HIPK1	1	0.324969	0.0958032	0.0253136	0.00595334	0.0210945	0.02515	0.0166507	0.0176237
ADGRL2	4	0.0657322	0.0605264	0.0256877	0.0126176	0.15978	1.06724	0.210336	0.0778059
SYT6	1	0.109292	0.0213568	0.00367378	5.09069e-05	0.00615655	0.00102413	6.72848e-05	0
BTD	8	0.00944406	0.0100259	0.0143976	0.176591	0.0558077	0.0344029	0.0336345	0.0712194
ANKRD28	1	0.524247	0.0378129	0.0367709	0.0127742	0.00535651	0.0131695	0.00552243	0.00385459
TRIM33	1	0.55691	0.441877	0.279163	0.421583	0.56653	0.31548	0.268594	0.225439
PLPP3	6	0.0403796	0.157584	0.0630173	0.151326	0.11857	0.0646104	0.28115	0.0757825
BCAS2	2	0.747066	5.01408	4.24252	1.28495	1.1543	1.4346	0.972881	0.838238
DENND2C	2	0.0105295	0.130764	0.0326436	0.0140973	0.0112702	0.00773857	0.00044425	0.00508942
OXNAD1	8	0.0549832	0.0607424	0.0425387	0.139715	0.062185	0.0616719	0.0561261	0.0446654
NRAS	1	0.158831	0.0926292	0.0251874	0.0124811	0.00433979	0.0155396	0.0207896	0.0214355
CSDE1	1	14.6719	4.61503	1.30376	1.18115	2.4523	2.41141	1.4204	1.17529
TBC1D5	1	0.301108	0.0109107	0.0172748	0.0203147	0.0163916	0.0273439	0.00957418	0.0276144
SATB1	1	0.396521	0.0748782	0.03301	0.000144937	0.0352241	0.015189	0.00307666	0.00136369
SIKE1	2	0.0412187	0.320539	0.139743	0.0631642	0.0472731	0.0639903	0.051993	0.0250924
DAB1	1	0.454644	0.0825493	0.0213617	0.00579759	0.0431904	0.0443699	0.00333076	0.0192703
OMA1	1	0.680781	0.128357	0.0473468	0.0361634	0.109018	0.190849	0.0966284	0.06594
TSPAN2	7	0.00312889	0.066427	0.204639	0.0223035	0.0864578	0.0430842	0.0532603	0.262527
NGF	4	0.000717055	0	0	6.95272e-05	0.0231247	0.120765	0.00117978	0.0110967
VANGL1	11	0.12154	0.0199838	0.0711152	0.0345176	0.261806	0.0976969	0.117223	0.121332
MYSM1	2	0.139909	0.353374	0.22287	0.258507	0.190406	0.210306	0.16819	0.112348
JUN	6	0.0829299	0.065039	0.107922	0.204835	0.149362	0.136691	0.340546	0.139449
HOOK1	1	0.394027	0.0692544	0.0113101	0.0760792	0.0267555	0.0713309	0.118554	0.04348
CYP2J	7	0.822389	0.854612	1.20841	0.991982	0.863122	0.682874	0.331013	1.84969
ENSOARG00020023771	5	0.181361	0.267052	0.283891	0.234619	0.151756	0.258987	0.0781478	0.0952491
IL1RAP	5	0.0602023	0.0278833	0.146241	0.0260715	0.0206777	0.0300512	0.0269275	0.0624633
TM2D1	1	1.18169	0.310069	0.523147	0.744966	0.516185	0.649539	0.630059	0.486488
TMEM207	6	0.000161227	0	0.0566806	0.179908	0.0507687	0.00193374	0.207698	0.0331617
PATJ	1	1.36584	0.290421	0.228656	0.438575	0.081234	0.352989	0.731773	0.455507
LPP	3	0.0226011	0.0027207	0.0156197	0.0543721	0.170768	0.101432	0.137343	0.155158
USP1	3	5.85522	6.14935	1.33581	1.44856	1.37477	1.236	0.872102	0.904808
DOCK7	9	0.36627	0.0912713	0.0835542	0.093561	0.100191	0.294133	0.128993	0.152555
ATG4C	2	0.0860023	0.870534	0.246781	0.103997	0.0923569	0.191789	0.156954	0.120901
ENSOARG00020025841	1	0.118883	0.00782567	0.00824191	0.0157879	0.042998	0.0236712	0.000908411	0.000627134
ALG6	1	1.01104	0.0834465	0.119554	0.219868	0.126333	0.0738902	0.11701	0.0722742
ITGB3BP	1	1.7618	0.473772	0.824974	0.242642	0.166422	0.193173	0.101702	0.0741372
PABPC4	1	2.03802	0.467646	0.46602	0.703983	1.16932	1.00688	0.77898	0.496957
HEYL	5	0.00135336	0.0851863	0.370758	0.208709	0.0595555	0.008026	0.0525115	0.000155187
PPIE	1	0.0772837	0.749067	0.66319	0.375609	0.580523	0.6809	0.41722	0.284918
ENSOARG00020025955	1	0.20393	0.0572988	0.00886737	0.0102762	0.0245141	0.00273963	0.00196064	0.00102212
JAK1	1	1.08369	0.173792	0.251523	0.270486	0.251937	0.0736406	0.0490163	0.0854751
MFSD2A	2	0.0403516	0.20145	0.0742187	0.00252045	0.00861687	0.0151553	0.00667756	0.00512159
ENSOARG00020025972	1	0.24741	0.0182383	0.00580754	0.000674634	0.0205951	0.0107832	0.00267471	0.00282918
PPT1	1	0.21966	0.0740084	0.0972607	0.036993	0.041921	0.0543648	0.067747	0.0477219
DNAJC6	1	0.281877	0.029769	0.0060185	0.00326169	0.00736596	0.00114835	0.00163378	0.00799639
RLF	3	0.931703	1.42205	0.694151	0.706099	0.710939	0.377771	0.172369	0.142611
ZMPSTE24	1	0.299084	0.0566766	0.119653	0.0775191	0.0646878	0.0622178	0.0788919	0.0268608
SMAP2	2	0.020346	0.22416	0.126428	0.075142	0.0157677	0.0461322	0.0307179	0.0253065
ZFP69	8	0.0573926	0.0478226	0.0545299	0.119348	0.0377726	0.024831	0.0321515	0.0144629
NAXE	1	0.0885455	0.360588	0.482669	0.422385	0.351748	0.58063	0.455746	0.647482
GPATCH4	2	0.221297	1.2315	0.728436	0.937138	0.594886	0.510846	0.6822	0.440259
NES	4	0.11623	0.0211351	0.000162556	0.00622868	0.0198452	0.60563	0.0176157	0.162476
CRABP2	4	0.0405419	0.0141604	0.0702237	0.00108292	0.0157222	1.78547	0.0152546	0.0866782
MRPL24	1	0.229905	0.954461	1.32186	0.787413	0.979367	1.23405	1.61366	1.59174
HDGF	1	0.144569	0.00956505	0.0220258	0.0183996	0.0268039	0.061847	0.0293961	0.0312014
PRCC	9	0.710778	0.616141	0.395747	0.630279	0.769709	0.779716	0.399934	0.425924
ARHGEF11	1	0.31572	0.0936107	0.0562615	0.0267433	0.0298901	0.0265449	0.0154012	0.104149
ETV3	1	0.735054	0.262212	0.169334	0.0352327	0.00946695	0.017349	0.028277	0.0163095
ENSOARG00020026159	3	0.0875815	0.0964679	0.21057	0.123562	0.270723	0.172831	0.187479	0.27327
CD1D	11	0.00647055	0.00261521	0	0.00259462	0.10452	0.010326	0.00551645	0.00590649
ENSOARG00020000088	9	0.445472	0.249065	0.219309	0.260483	0.245529	0.514926	0.317628	0.359732
DNAJC25	9	0.104632	1.1807	0.756072	0.733165	0.344622	0.274414	0.999376	0.559111
HNRNPA3	1	0.817787	0.510968	0.573925	0.349023	0.297174	0.417524	0.243797	0.163131
PTGR1	10	0.0369498	0.00944436	0.021047	0.0502046	0.127443	0.314732	0.89353	0.592524
ATP6V1B2	8	1.56386	1.47225	1.51365	3.84609	2.16486	0.956662	2.73072	1.05889
MTX2	5	0.212126	0.767556	1.91959	1.85359	0.904898	1.02315	0.917542	0.704088
ECPAS	5	0.928982	0.29463	0.458006	0.662222	0.511321	0.503471	0.576358	0.775109
LNPK	1	0.339073	0.15218	0.224242	0.023958	0.0384571	0.047625	0.0371474	0.0233087
AUH	1	0.397511	0.146793	0.140573	0.267376	0.227867	0.219709	0.159235	0.0918084
NFIL3	1	0.482842	0.0506175	0.0139915	0.0222716	0.0292591	0.0284251	0.0176066	0.0133031
ATP5MC3	3	4.81614	2.40489	13.3976	24.7585	22.0657	19.1608	28.2042	23.0211
SPTLC1	1	0.647987	0.245919	0.273778	0.0835461	0.0527439	0.0586094	0.0406677	0.0455165
ATF2	1	5.69749	1.25173	0.43748	0.189015	0.159233	0.252737	0.106313	0.110352
LPAR1	7	0.00395082	0.128687	0.0442115	0.121277	0.101124	0.0140641	0.0866824	0.246044
TEX10	2	0.391374	2.30054	0.749391	0.683387	0.86621	0.791483	0.588234	0.32674
MUSK	1	0.260979	0.0353376	0.00116424	0.00560542	0.00597521	0.00292487	0.000219598	0.00223016
SH3YL1	1	0.129744	0.0333005	0.00765786	0.0159664	0.0151382	0.0115079	0.0880176	0.0503196
INVS	1	0.15737	0.0371489	0.0194406	0.0269915	0.0151866	0.045285	0.0188599	0.0338772
CHN1	1	0.457314	0.226229	0.0972401	0.0509875	0.00965099	0.146926	0.0334397	0.026761
ACP1	1	0.325071	1.95481	2.54438	3.38765	3.0598	3.43335	3.27941	2.69978
ERP44	3	0.509219	0.284562	0.148027	0.598952	0.527615	0.713302	0.913615	0.692908
TMEM18	1	0.0650308	0.251254	0.256704	0.61873	0.257391	0.280244	0.558407	0.356365
STX17	1	0.970234	0.0678613	0.050166	0.051683	0.0392818	0.0219396	0.010512	0.0107414
FAM120A	2	0.190688	0.058406	0.0827353	0.232753	0.403291	0.295368	0.243538	0.202571
ENSOARG00020000997	15	16.2139	13.8947	21.405	9.5326	5.5561	5.17976	5.18138	4.98607
TGFBR1	1	0.209345	0.0552548	0.0486236	0.01737	0.00427648	0.0180019	0.00882604	0.0943126
ENSOARG00020001058	1	0.132823	0.0347198	0.000460618	3.54466e-05	0.0080268	0.00239921	0.00119381	0.000407979
NINJ1	15	0.0848038	0.0564628	0.132009	0.0445719	0.0502328	0.0790144	0.00296136	0.0437117
CARD19	7	0.42259	0.215717	0.211378	0.107135	0.429757	0.105574	0.0458824	0.501139
BICD2	1	0.104543	0.0429832	0.00864034	0.00649186	0.00417654	0.000575848	0.00293087	0.0246906
CENPP	2	0.522742	0.778207	0.603552	0.66233	0.566833	0.635292	0.434735	0.349737
NOL8	2	0.902894	1.34777	0.728102	1.06406	1.15894	0.846342	0.660365	1.00928
TXN	10	1.63134	7.2065	8.07919	6.74489	5.55521	12.3948	20.5163	12.4355
IARS1	13	0.0544207	0.196448	0.0607893	0.0947615	0.111156	0.232037	0.104292	0.0746142
GPR155	2	0.0316503	0.401688	0.0724657	0.0288083	0.00771053	0.0285092	0.0101218	0.0143959
GALNT12	2	0.0835392	1.16342	0.28849	0.875004	0.427136	0.210741	0.713204	0.134392
PTPN3	1	0.423206	0.0741904	0.0342359	0.0851185	0.0243124	0.0793977	0.130922	0.0640257
SCRN3	1	0.142903	0.0436457	0.0208739	0.0144287	0.00496725	0.0086769	0.017638	0.0128086
TBC1D2	2	0.0390986	0.292214	0.0807194	0.0360159	0.0763251	0.0322746	0.0773236	0.0805482
CIR1	3	3.93006	3.49131	2.50423	1.55533	1.1988	1.20384	0.673596	0.55752
OLA1	5	0.301361	0.0796148	0.0980395	0.159265	0.150811	0.338313	0.310996	0.293505
NANS	10	0.0445508	0.00707837	0.131588	0.521649	1.16318	1.36438	0.704617	1.70369
STOML2	1	0.294446	0.70351	0.635489	0.860403	1.06341	1.33703	1.00596	1.04607
ENSOARG00020001641	8	3.94994	3.97888	5.66009	7.40105	7.67171	2.85186	3.23301	3.30555
SP3	1	0.230513	0.0877667	0.0183272	0.0324091	0.0396289	0.0408983	0.0254686	0.025052
TRMO	8	0.0442163	0.185131	0.124304	0.303925	0.196803	0.109863	0.107778	0.082512
XPA	1	0.48492	0.19078	0.14703	0.102741	0.0827059	0.197658	0.107018	0.108441
EPB41L4B	1	0.893504	0.232971	0.0928879	0.0324227	0.0516056	0.042543	0.0461985	0.0249421
CTSV	5	0.10372	2.48943	4.27798	2.77249	2.22544	0.264976	0.620356	0.343611
PIGO	1	0.0103027	0.161608	0.132249	0.119291	0.185821	0.272168	0.290556	0.241808
CDCA7	1	0.383362	0.0353396	0.0281869	0.0473477	0.170055	0.189817	0.0558088	0.0352685
NCBP1	1	7.77525	0.823765	0.176934	0.198436	0.162065	0.306971	0.211678	2.66301
PRXL2C	1	0.341849	0.00892283	0.0266995	0.00553348	0.030564	0.057741	0.00886729	0.0397684
TSTD2	1	0.339057	0.033349	0.0171472	0.00813574	0.0135994	0.0100733	0.0204156	0.00276684
VCP	1	0.711162	4.78947	4.31074	8.24882	5.04345	4.85173	4.72052	4.70652
TMOD1	1	0.316955	0.0294649	0.0091276	0.00665102	0.00991876	0.0117037	0.00326614	0.014403
TDRD7	1	2.05801	0.156329	0.0283847	0.0367868	0.0670205	0.0324099	0.0395272	0.0362049
DNAJB5	4	0.0487913	0.0890385	0.11851	0.181623	0.104142	0.213598	0.0478131	0.0869994
CTNNAL1	2	0.602745	1.76534	0.970015	0.674438	0.58013	0.541865	0.341291	0.434856
TLE1	9	0.123156	0.11997	0.0290595	0.0310109	0.0134455	0.196858	0.046138	0.0594038
ELP1	5	0.27797	0.172513	0.0546	0.0595831	0.199218	0.28041	0.129724	0.201825
ACTL7B	1	0.100648	0.0362234	0.0176265	0.00682819	0.00421441	0.00458016	0.00160572	0.00471111
SLC25A51	1	0.674823	0.110747	0.051149	0.0400487	0.0375588	0.0266273	0.0503394	0.0335403
ENSOARG00020002084	2	0.537256	2.68594	1.15016	1.13194	2.13303	0.117684	0.122008	0.0552231
EXOSC3	2	0.3584	2.4665	1.35978	1.05752	0.924653	0.661455	0.699536	0.424801
TLE4	1	0.566204	0.329421	0.125374	0.0569098	0.147425	0.0806445	0.0437565	0.238452
TRMT10B	12	0.761566	0.746989	0.690259	0.228466	0.422571	0.582033	0.307452	0.284481
RAD23B	1	0.465758	0.053011	0.0939074	0.150644	0.0881569	0.179491	0.178349	0.158617
ZNF462	9	0.476552	0.112101	0.123394	0.0638795	0.215086	0.623605	0.0553575	0.424343
TOMM5	2	0.918455	12.9126	7.50723	3.5658	2.30698	2.81775	3.47394	2.60238
FBXO10	1	0.531372	0.0551226	0.00823327	0.00951077	0.0200984	0.0055154	0.00123298	0.00449251
POLR1E	3	0.750762	1.06301	0.383051	0.261383	0.277218	0.23309	0.158012	0.104247
ERCC6L2	3	0.158152	0.359433	0.113625	0.0904514	0.0781734	0.117577	0.0476841	0.0485992
ZBTB5	1	0.406223	0.0321115	0.00117864	0.00146332	0.00867038	0.01323	0.00155686	0.00027578
GRHPR	1	1.38571	0.344114	0.189276	0.110594	0.205633	0.240262	0.146021	0.155157
TMEM38B	1	0.142724	0.0876251	0.0431998	0.0171922	0.0192658	0.0123473	0.015953	0.0218177
ZCCHC7	1	1.08072	0.268884	0.159997	0.144994	0.183134	0.134514	0.235027	0.0563187
FKTN	3	0.08964	0.0351883	0.0323728	0.14281	0.234586	0.26525	0.249596	0.263448
PDK1	10	0.0690186	0.016451	0.0122468	0.0334075	0.0142154	0.0893885	0.111983	0.115262
FSD1L	1	1.02199	0.311213	0.162769	0.0350416	0.0350905	0.144581	0.0373739	0.0991422
ITGA6	1	0.532757	0.238405	0.0747085	0.016519	0.0701281	0.103061	0.216733	0.109015
SLC44A1	1	0.217965	0.0235716	0.0212936	0.0119403	0.0118096	0.00558741	0.00869374	0.00494584
CEP78	1	0.534596	0.111124	0.0739971	0.0919495	0.181754	0.278904	0.0770391	0.0851079
AOPEP	1	1.86196	0.182624	0.0726661	0.0341417	0.100646	0.105946	0.0164246	0.0730414
HAT1	2	0.378103	6.98661	1.5419	0.568865	0.595279	0.528184	0.259189	0.211481
FBP2	1	0.189193	0.000995258	0	0.00524157	0.00495867	0.00147206	0.00025429	0.0151672
CTSL	6	0.00785199	0.0104095	0.0160962	0.246895	0.155335	0.0869901	0.451846	0.241771
EIPR1	1	0.163054	0.599605	0.696856	0.874492	0.675836	0.495833	0.491967	0.483881
DAPK1	1	0.137963	0.0367161	0.0297769	0.0330944	0.0225776	0.0561436	0.0174921	0.0778864
TRAPPC12	5	0.117523	0.0998195	0.0309042	0.106948	0.146535	0.0897117	0.0860525	0.0676514
DYNC1I2	1	10.8937	1.74954	3.63007	3.05688	3.46695	2.16089	1.55886	1.69084
ADI1	6	0.0906169	0.0833262	0.0534372	0.342752	0.197884	0.395719	0.525423	0.338823
RNASEH1	2	0.262857	0.697595	0.464555	0.253191	0.22544	0.130254	0.156111	0.0970703
ENSOARG00020002748	1	10.7056	18.1927	18.9381	17.6686	24.3532	21.4287	18.6676	17.091
TUT7	2	0.998596	4.74391	1.25079	0.435448	0.445947	0.381319	0.347136	0.272209
CYBRD1	1	1.94422	0.013998	0.00764214	0.00494884	0.00469476	0.00449176	0.00422632	0.0380617
SMC2	1	5.12525	1.0969	0.725004	1.17612	1.22556	1.90256	1.03802	1.20508
ENSOARG00020002835	1	0.162336	0.00358719	0.00242516	0	0.000234052	0	0.000107086	0
METTL8	1	0.373464	0.0389379	0.0324488	0.0591761	0.0242066	0.00855857	0.014493	0.0205337
STOM	2	0.00780458	0.563533	0.197131	0.0558576	0.00251879	0.0160335	0.038868	0.0206854
RNF20	1	2.09829	0.530533	0.118655	0.204968	0.154112	0.323529	0.197927	0.205472
ISCA1	5	0.65186	1.45813	10.3399	6.1149	2.72203	2.05609	2.37618	1.20016
ALDOB	1	11.2449	0.661286	0.104583	0.0523461	0.0195774	0.103221	0.0193927	0.295554
GSN	7	0.0660609	0.0544099	0.00599417	0.0179833	0.274774	0.108583	0.157286	1.16198
TLK1	1	0.368773	0.0468514	0.0526391	0.0471294	0.0990436	0.220886	0.139309	0.102388
MRPL50	1	0.305326	1.5447	1.89649	1.45905	0.84762	1.19267	1.31043	1.00326
NAA35	1	4.55406	1.57621	0.802552	0.65683	0.832591	1.0353	0.774164	0.460767
MSANTD3-TMEFF1	9	1.10672	0.160876	0.0585727	0.0389571	0.197333	0.853326	0.0458661	0.298918
CNTRL	1	0.76332	0.340798	0.175255	0.188138	0.185195	0.393333	0.183786	0.256491
MELK	1	5.28435	0.644307	0.25214	0.240807	0.284443	0.184324	0.151891	0.0928344
GORASP2	1	0.750719	0.332446	0.300133	0.219596	0.193064	0.158485	0.264133	0.238735
CDK20	2	0.333525	0.517156	0.275525	0.346327	0.353545	0.323456	0.150288	0.220506
ENSOARG00020003463	4	0.0381347	0.232337	0.132512	0.0320222	0.0707725	0.346847	0.0124285	0.0234424
MYO3B	1	0.133676	0.0211864	0.000810399	0.00949905	0.00466533	0.0026811	0.00139293	7.74749e-05
ENSOARG00020003604	2	0.118883	0.651024	0.149472	0.317553	0.254285	0.138719	0.131396	0.126507
SLC28A3	12	0.0074685	0.013927	0.0292818	0.0855814	0.163083	0.000732839	0.128231	0.0132961
RMI1	2	0.0690592	0.329925	0.191601	0.0747062	0.0722054	0.121809	0.060637	0.0679892
HNRNPK	2	0.859103	2.03523	2.27137	0.844349	0.456509	0.773229	0.530893	0.306938
CKS2	3	54.1604	134.561	50.5679	17.2661	10.8537	11.1732	7.83637	7.87001
SEMA4D	4	0.102851	0.22273	0.119216	0.167759	0.183616	0.385508	0.324812	0.160415
KIF27	3	0.156377	0.139862	0.0658317	0.0258076	0.0567359	0.0506888	0.0213042	0.0115436
RNF38	1	0.508686	0.203931	0.015967	0.0242617	0.0815375	0.00401552	0.00903289	0.00220176
RAB14	3	0.54212	0.739058	0.363398	0.43711	0.384376	0.269051	0.323181	0.291355
C5	1	0.467123	0.0183578	0.00189452	0.00434436	0.00788855	0.00742608	0.000879606	0.063236
GKAP1	1	3.37796	0.730162	0.415697	0.974568	0.990994	0.290517	0.381598	0.195409
GNE	1	0.206988	0.0280067	0.0250182	0.0251133	0.0192958	0.0159435	0.0364399	0.0282356
UBR3	1	0.14779	0.0276462	0.00759241	0.0938725	0.0066163	0.0300613	0.0327537	0.0394323
UBQLN1	1	4.23698	1.87113	0.555706	0.31673	0.231836	0.198566	0.36119	0.167629
FRMD3	1	0.134563	0.023479	0.0171756	0.0157577	0.00230376	0.00175091	0.00517519	3.90595e-05
CLTA	6	2.10078	3.13744	2.4367	2.55684	2.13071	2.57707	3.73157	2.194
DIRAS2	1	0.570276	0.062004	0.000611481	0.00971422	0.00834738	0.00627476	0.0027122	0.000251879
ENSOARG00020004274	1	0.107787	0.00186768	0.000198164	0.000101486	0.000263799	0.00067982	0.000351277	0.00910539
PSMD5	2	0.0542719	0.180846	0.0945548	0.0740328	0.0561926	0.0665286	0.066863	0.0495655
FBXW2	2	0.26613	0.752433	0.158693	0.374873	0.236355	0.28205	0.265924	0.29375
METTL5	5	0.135248	0.182449	0.272952	0.252274	0.203869	0.271406	0.171708	0.182416
MEGF9	1	0.19001	0.0224548	0.00177512	0.000493553	0.00472913	0.00373027	0.00622296	0.00229533
GLIPR2	6	0.285296	1.7453	1.27294	2.27707	0.253257	0.816335	3.98003	1.36826
SSB	2	6.30108	15.4691	8.79344	6.35294	5.3301	6.11039	5.0836	3.49537
PHOSPHO2	1	2.10252	0.776864	0.503171	0.59745	0.536366	0.411351	0.450547	0.263759
CFAP210	1	1.48137	0.156186	0.133759	0.0338414	0.0949231	0.052346	0.0213075	0.0388814
ENSOARG00020004532	5	0.0226064	0.0800206	0.197306	0.0647928	0.0211235	0.0480376	0.0794278	0.069617
CCL27	6	0.00774836	0.0268935	0.0680141	0.0180725	0.0118968	0.0329904	0.274656	0.112502
PPIG	1	3.49144	2.74749	2.00081	1.87408	2.28904	2.63325	1.55821	1.04507
GALT	5	0.240144	1.11987	2.34443	1.89354	0.926154	0.698949	0.832839	0.648048
FASTKD1	11	0.0806654	0.111331	0.0997213	0.114235	0.0303183	0.154036	0.122917	0.0704457
BBS5	1	0.883708	0.224919	0.134173	0.0713174	0.0637921	0.0961537	0.0918565	0.232624
VPS13A	1	0.961109	0.243839	0.109766	0.137643	0.140826	0.155657	0.0741507	0.404174
HINT2	4	0.0461272	0.122109	0.111947	0.425871	0.27251	0.592233	0.536248	0.381823
LRP2	6	0.728228	0.790304	2.24178	1.67801	0.263473	0.189054	5.71113	1.37464
MSMP	1	0.112186	0.00418903	0.00117883	0.00236934	0.00962053	0.000789351	0.00230755	0.0109484
RGP1	1	0.443216	0.0832972	0.0292874	0.0333262	0.0267443	0.00934832	0.0217913	0.00992528
GBA2	1	0.12078	0.096373	0.0283103	0.0290114	0.049142	0.0438343	0.057428	0.0219633
CREB3	6	0.112888	0.287839	0.302869	0.169879	0.260079	0.191438	0.522566	0.414632
TLN1	10	0.0595692	0.081943	0.0814915	0.113202	0.220614	0.229073	0.316067	0.297094
TPM2	4	0.0299508	0.0320404	0.14031	0.0201857	0.778873	1.28832	0.115757	1.15382
SPC25	5	0.911441	0.872017	1.96437	1.46118	0.793385	1.06245	0.631912	0.609599
CA9	1	1.33114	0.175372	0.0445457	0.0185237	0.0431205	0.0915824	0.0345852	0.0245587
CCDC107	15	0.231082	0.154829	0.287312	0.147325	0.153946	0.0619562	0.134602	0.114677
PAGE4	6	0.0543045	0.133959	1.14623	1.60597	0.162002	0.261144	3.72491	0.152932
ZNF395	1	0.164805	0.0213646	0.0160785	0.0526783	0.0837405	0.101774	0.0475352	0.0409824
STK39	1	0.588982	0.175677	0.0549309	0.0271481	0.0339797	0.100315	0.0276108	0.0864229
FZD3	1	1.19654	0.690176	0.569557	0.191852	0.140655	0.222591	0.0765114	0.0771691
EXTL3	1	0.220136	0.0910584	0.0256601	0.00864768	0.0421096	0.0036707	0.016075	0.0138728
INTS9	1	0.443003	0.0374987	0.00345719	0.00706363	0.00817875	0.0124953	0.00350568	0.0444867
LRP1B	8	0.0210226	0.0127733	0	0.125405	0	6.73909e-05	0.00143054	0.00238418
HMBOX1	1	0.776733	0.313846	0.139497	0.0771764	0.154031	0.221956	0.156626	0.111053
DCTN3	3	0.534508	0.142161	0.579017	0.827823	0.97528	1.2171	1.08005	0.856693
AMMECR1L	1	0.222334	0.120192	0.0245053	0.0052024	0.0431545	0.00832393	0.00965863	0.00393445
AAMP	5	0.0546408	0.0887379	0.113285	0.0511786	0.0392134	0.0531835	0.0300314	0.0396418
ENSOARG00020006557	7	0.175377	0.159763	0.119901	0.387096	0.142577	0.279295	0.139734	1.00309
CRYBG2	6	0.124491	0.0983655	0.031982	0.0521529	0.0496401	0.115976	0.462869	0.0986072
BMPR2	1	0.614875	0.110621	0.0158973	0.0203262	0.0317228	0.0884508	0.0585793	0.0525868
TMEM39B	1	1.29888	0.144543	0.0599694	0.0788246	0.23149	0.147136	0.033261	0.0372084
POLR2D	2	0.231941	1.11527	0.427784	0.314401	0.187601	0.156045	0.19126	0.115461
PUM3	3	4.42569	4.77255	2.68218	1.75311	2.05162	2.35532	1.76574	1.16568
ENSOARG00020006595	1	0.116434	0.0380312	0.0167847	0.0278366	0.0491713	0.0190173	0.00613896	0.0273946
KHDRBS1	4	0.355225	0.25366	0.403339	0.360388	0.242164	1.07249	0.484653	0.474409
ENSOARG00020006612	7	0.0168805	0.0548633	0.0285886	0.0910223	0.0387665	0.0846304	0.03334	0.235164
AGFG1	2	1.47366	1.87353	1.9992	0.932747	0.825102	0.903218	2.02159	0.916498
KIF13B	14	0.459258	0.156038	0.0172514	0.253474	0.525444	0.185596	0.582137	0.211576
TTC21B	1	0.226707	0.0402169	0.00656091	0.0149093	0.00967028	0.0845527	0.0196625	0.00492505
ENSOARG00020006681	7	0.232038	0.178599	0.149503	0.220967	0.11896	0.182475	0.127535	0.327678
PTP4A2	1	11.3966	2.46401	1.75366	1.50023	1.5645	1.10065	2.24651	1.33632
PNKD	4	0.245885	0.352401	0.472723	0.316037	0.431273	0.675801	0.650696	0.46233
WDR33	9	0.537979	0.352053	0.3278	0.338585	0.618281	0.664502	0.344204	0.44941
PLA2G5	11	0.000105283	0.000208901	0.000162461	0.0281969	0.211424	0.00139109	0.00403122	0.00455232
RFX3	1	0.187375	0.100136	0.000554458	0.00104567	0.000280597	0.0265733	0.00230201	0.0302289
ENSOARG00020006782	7	0.0010542	0	0	0.0302942	0	0.0288925	0.00403402	0.364512
WDR12	1	0.0427318	0.458939	0.405386	0.598944	0.540509	0.586926	0.517559	0.385971
TMBIM1	10	0.204893	0.220568	0.328269	0.172991	0.206462	0.29776	0.337255	0.314878
CARF	1	0.106964	0.0311233	0.00317349	0.0104776	0.00358834	0.00804236	0.00285532	0.00606322
OTUD3	1	0.192408	0.0423671	0.0443348	0.0463535	0.0826424	0.0171984	0.0366327	0.0101358
MYO1B	6	0.307394	0.105247	0.116252	0.17066	0.063722	0.184585	0.430185	0.149355
GLIS3	1	0.410541	0.147467	0.0919185	0.123096	0.102614	0.133311	0.11257	0.333267
SH3BGRL3	10	0.10162	0.639025	0.990042	0.894272	0.953165	3.11607	3.796	3.38745
ENSOARG00020007346	5	6.38577	7.40421	14.5843	15.0072	11.6705	10.9016	11.8384	8.55092
SLC1A1	6	0.0461829	0.00791409	0.14862	0.471081	0.179792	0.0141866	0.446966	0.181484
CEP85	1	0.471552	0.0927474	0.0380906	0.0238094	0.0126065	0.0281828	0.0113912	0.00525384
IFNT6	6	0.026212	0.00628333	0.0151936	0.0172592	0.0441064	0.184351	15.1461	1.79318
NBEAL1	10	0.409572	0.395081	0.332473	0.261817	0.146135	0.309532	0.146304	0.133471
TP-1P8	6	0.124336	0.0115598	0.0251297	0.0838125	0.207169	1.37251	81.7796	22.5461
ENSOARG00020007453	1	0.27295	0.0318651	0.0758327	0.0230175	0.0146567	0.0291856	0.0356927	0.0236726
CDC37L1	1	2.55171	0.986527	0.412723	0.190881	0.221259	0.201926	0.192314	0.100139
ENSOARG00020007481	6	0.0204076	0.00262049	0.00122011	0.019498	0.0275588	0.186688	4.2773	2.56801
USP37	1	0.362187	0.186653	0.0988339	0.0395865	0.0499794	0.0758499	0.0350633	0.0326763
CYP20A1	5	0.196462	0.354809	1.72245	0.73005	0.440796	0.623773	0.43406	0.473748
ENSOARG00020007545	2	0.234163	1.1773	0.24119	0.280799	0.21234	0.257271	0.379945	0.244319
PINX1	1	2.07524	0.672297	0.782132	0.640346	0.551393	0.481473	0.452826	0.330854
ABI2	1	0.509494	0.195976	0.0483661	0.0220627	0.0155528	0.161912	0.00849393	0.00375168
RCL1	5	0.0951129	0.13983	0.226747	0.0608982	0.0775176	0.0665147	0.0355322	0.0211811
MTMR9	2	0.0407942	0.387165	0.0465145	0.0365257	0.0462272	0.0496035	0.0669699	0.0843377
ELAVL2	1	2.5792	0.0895718	0.028284	0.0099672	0.0439436	0.00301951	0.00337766	0.000206394
ENSOARG00020007668	11	0.197532	0.230401	0.251405	0.263394	0.440672	0.329266	0.215221	0.281618
JAK2	3	0.14436	0.24678	0.0471273	0.0249064	0.0467479	0.0357549	0.0306098	0.0541595
ENSOARG00020007692	11	0.173015	0.0918081	0.108474	0.220064	0.409552	0.19614	0.110316	0.143894
ENSOARG00020007703	1	1.63751	0.30265	0.140414	0.220135	0.140085	0.0410673	0.0557471	0.0344049
ENSOARG00020007711	1	0.348496	0.160455	0.0209231	0.0501503	0.00322931	0.0724339	0.0360505	0.0028277
MRTO4	5	0.0905329	1.451	1.64397	1.13248	0.577728	0.426549	0.55246	0.427516
ENSOARG00020007752	1	1.72999	0.212072	0.0684945	0.122838	0.150458	0.153796	0.169786	0.210639
PID1	1	0.57559	0.0361423	0.00374105	0.00484335	0.05466	0.00859235	0.00182921	0.000776989
ZNF593	9	0.664737	2.60936	2.71858	1.95313	1.37597	1.09001	2.30604	1.75254
RAPH1	1	0.170179	0.0467095	0.018578	0.0115484	0.0287141	0.0279351	0.0151438	0.0122254
CNOT9	3	0.0860442	0.12622	0.0406124	0.0116376	0.0153376	0.00617207	0.0109612	0.00880714
TRIP12	3	3.95718	3.73889	2.41362	1.92217	0.982956	0.879123	0.849977	0.552339
GATA4	7	0.019867	0.000296933	0.00107452	0.00437261	0.0270116	0.0166178	0.00704155	0.156558
PLGRKT	1	0.288557	0.0649529	0.10004	0.102459	0.180519	0.161859	0.065549	0.0998252
TRIM63	2	0.00133149	0.205257	0.0439706	0.0292802	0.0152518	0.00199014	0.041982	0.00153115
SLC39A10	12	0.789961	1.06296	1.19005	0.126514	0.0939417	0.818256	0.0401994	0.176469
IWS1	3	1.89191	1.75577	0.534934	0.761981	0.961634	1.20419	0.633498	0.517223
NEIL2	1	0.455104	0.0514098	0.00363551	0.00598182	0.0231833	0.0123461	0.00444154	0.00439093
ENSOARG00020008046	3	0.168219	0.254549	0.0777724	0.0328949	0.0741997	0.0600186	0.0355743	0.0500836
FDFT1	1	0.13453	0.629899	0.453538	0.837981	0.455227	0.907307	0.403264	0.578242
PLAA	1	4.85187	0.835265	0.401686	0.498477	0.378061	0.405751	0.271611	0.290909
BCS1L	1	0.208358	0.896727	0.908017	1.26011	0.765321	0.425575	1.05244	0.532569
UBAP1	3	0.514922	0.720971	0.166113	0.125851	0.0595117	0.048505	0.0699544	0.0667522
RIC1	1	0.306046	0.182866	0.0261908	0.014807	0.0304415	0.06139	0.0214689	0.00817553
COL16A1	1	0.361042	0.05072	0.0226594	5.09986e-05	0.000944192	0.0400488	0.00132972	0.00689755
RNF25	3	0.303279	0.35465	0.0823928	0.186949	0.344144	0.235016	0.183546	0.151852
IFT74	1	4.32223	1.5701	0.300948	0.230286	0.244679	0.394944	0.102055	0.055365
CTSB	1	1.38371	0.150938	0.0246081	0.011049	0.00678088	0.02037	0.0118989	0.00448537
DCAF12	1	1.50491	0.543399	0.200293	0.151923	0.14621	0.0660922	0.107348	0.0850028
STMN1	4	0.47013	0.128659	0.291619	0.149375	0.426	4.12735	0.118138	0.369664
PAQR7	1	0.143261	0.0103149	0.00162496	0	0.000419318	0.000789346	0.0008766	0.000707506
ERCC3	1	0.8213	0.335636	0.228255	0.709871	0.554175	0.473523	0.421007	0.372573
AUNIP	1	0.629508	0.305559	0.152233	0.0610793	0.0780269	0.0615029	0.0201345	0.0114083
TTLL4	1	1.71539	0.538695	0.0799053	0.172693	0.273133	0.336924	0.148078	0.113312
MTFR1L	2	0.153451	1.11204	0.449818	0.116009	0.0364516	0.0374475	0.0219267	0.00923855
UBR4	3	0.544385	0.669517	0.403735	0.278576	0.611998	0.46567	0.304123	0.289585
UBAP2	1	0.976184	0.403177	0.339064	0.377212	0.555931	0.510891	0.479234	0.411472
PARD3B	1	0.5171	0.0885238	0.0278858	0.0358746	0.148727	0.065076	0.119591	0.0795864
CYP27A1	6	0.0146147	0.0049182	0.0328063	0.487946	0.531723	0.0522268	0.824582	0.2521
ENSOARG00020008748	2	0.0101667	0.300208	0.311727	0.00943838	0	0	0	5.29623e-05
UBE2R2	1	0.19145	0.0349815	0.022982	0.00701115	0.0151232	0.00759408	0.00765763	0.0100341
ERMP1	1	1.20247	0.240073	0.0559185	0.0368726	0.117129	0.0422663	0.0803427	0.0629851
GCNT1	1	0.834578	0.0137526	0.0326011	0.0215916	0.00411007	0.00266157	0.0183928	0.0053236
MOB3B	6	0.0112923	0.0854851	0.0980118	0.781817	0.215381	0.13404	0.846813	0.163802
RFK	3	1.24991	1.64034	0.531474	0.0814818	0.0848955	0.0461655	0.118025	0.089593
ENSOARG00020008983	1	0.0758538	0.288497	0.30816	0.178828	0.369691	0.268814	0.332933	0.404231
GTF3C3	3	0.192061	0.293363	0.0434585	0.0314732	0.0525981	0.131626	0.0540506	0.0382978
PCSK5	5	0.123651	0.0351856	0.00431204	0.0230673	0.0449686	0.12322	0.128833	0.0556945
C9orf72	1	0.396766	0.0659005	0.0343976	0.0109963	0.01085	0.00783264	0.00695595	0.00332827
LINGO2	1	0.377349	0.0406633	0.00653835	0.00339796	0.000739532	0.000308678	0.00150645	0.000155547
SP110	1	0.792368	0.205867	0.0252484	0.0181584	0.00143726	0.435387	0.00220418	0.161224
KIAA2026	3	0.526561	0.714077	0.153808	0.214837	0.137158	0.21588	0.122875	0.213962
MACO1	1	1.07398	0.410495	0.216986	0.415657	0.289139	0.35986	0.312693	0.518996
C2orf66	1	1.81334	0.100831	0.0139726	0.0270028	0.0104255	0.0099412	0.00435815	0.00062648
CEP44	1	2.43063	0.224739	0.492998	0.259057	0.393387	0.472883	0.261607	0.312351
GRB14	7	0.00243297	0	0	0	0.00148438	0.016395	0.00415162	0.105128
ENSOARG00020009264	1	0.13923	0.000899117	0.0032544	0.00334087	0.00480677	0.0035866	0.00680859	0.0157295
ENSOARG00020009265	1	0.176954	0.0376204	0.00443963	0.000549419	0.000525665	0.0101989	0.000719362	0.000148243
MFSD6	1	0.311337	0.0585798	0.0529039	0.0119842	0.0880878	0.0126826	0.0186427	0.00522548
PGAP1	1	0.382708	0.0470621	0.0152896	0.00434769	0.00368216	0.0116158	0.00791896	0.00678042
ACO1	3	0.301245	0.0992256	0.228571	0.343132	0.562633	0.504442	0.521872	0.471688
INPP1	1	14.6137	1.00855	0.178486	0.167354	0.247544	0.257907	0.126236	0.0893421
HIBCH	15	2.87674	2.97547	5.86134	2.34714	1.642	0.474259	0.368569	0.979958
UHRF2	1	1.15904	0.458701	0.0580452	0.046032	0.0448631	0.0659331	0.0173839	0.00840127
FBXO8	3	1.27203	1.35548	0.745356	0.277854	0.120358	0.145298	0.182613	0.30004
RIGI	1	1.99831	0.80623	0.408247	0.557038	0.722356	0.683596	0.446372	0.536791
ALDH4A1	2	0.0925425	0.0511089	0.0566647	0.127382	0.100086	0.113139	0.104218	0.10472
SAP30	3	0.184474	0.2985	0.0622124	0.0801019	0.0897564	0.111687	0.0619718	0.0633945
PMS1	1	0.973523	0.393228	0.217059	0.160679	0.205663	0.404461	0.125523	0.142798
ENSOARG00020009633	2	0.394237	2.13825	1.81795	0.629421	0.435997	0.49928	0.473337	0.333918
GALNT7	6	0.112682	0.0353882	0.00430929	0.0137116	0.0873467	0.0411979	0.208706	0.0598933
NDUFB6	5	2.27632	3.91969	6.37025	6.35356	3.807	3.19909	4.66469	3.74146
TMEM50A	5	2.45762	3.80531	5.40106	1.92861	0.975169	1.48225	0.708649	0.887523
RSRP1	2	0.00849099	0.132718	0.0567549	0.0570564	0.00253074	0.00841448	0.0112068	0.00514899
NFX1	16	0.178399	0.304272	0.195964	0.295002	0.268774	0.242345	0.168098	0.196984
SYF2	3	1.5311	1.99768	1.39434	0.93467	0.366913	0.354407	0.412397	0.30771
ENSOARG00020009753	4	0.076072	0.0949501	0.105251	0.038428	0.548085	0.692387	0.0799427	0.607152
CLIC4	1	1.7667	0.851452	0.365881	0.515414	0.0872832	0.131924	0.893315	0.190743
SRRM1	4	3.21181	4.25606	3.78686	4.19328	4.58973	5.26676	3.22622	2.50256
ENSOARG00020010017	7	0.201859	0.297182	0.649301	0.432836	0.279901	0.421261	0.219893	0.718997
ENSOARG00020010095	2	0.524683	1.46043	0.853768	0.712389	0.57094	0.624792	0.670552	0.416404
ANKRD44	5	0.597871	0.469294	1.06563	0.953416	0.421838	0.607572	0.243791	0.256745
TINAGL1	6	0.000908817	0.0277929	0	0.00946706	0.00486939	0.0191937	0.187742	0.0126627
ESCO2	1	3.27775	0.838571	0.480973	0.171601	0.132972	0.212387	0.0484305	0.0550752
ENSOARG00020010317	10	4.41698	3.49106	3.10689	1.98476	1.49659	2.51242	0.991524	0.867594
PSMD1	1	4.07088	2.45541	1.836	2.54936	2.22073	2.92695	2.15332	2.09904
ENSOARG00020010370	1	0.138274	0.0380699	0.012216	0.00567833	0.0311029	0.00899119	7.37879e-05	0.00134797
PBK	3	0.247043	0.273826	0.103608	0.0319712	0.023167	0.0285122	0.0194863	0.0204617
ENSOARG00020010532	3	0.6623	0.907564	0.968006	0.638912	0.429994	0.475922	0.477055	0.433551
RCAN3	1	0.598991	0.220049	0.0291718	0.0239544	0.0473302	0.0458383	0.0102655	0.00727538
GCA	1	0.636292	0.0789781	0.00872815	0.0199973	0.00766518	0.011316	0.102202	0.0129797
DMAC1	3	0.0320471	0.0300687	0.247323	0.376742	0.375607	0.532899	0.583627	0.483754
BAG1	10	0.0023209	0.0172525	0.0224668	0.0650214	0.0608095	0.0404221	0.0880935	0.121364
SERINC2	10	0.276475	0.10703	0.463396	1.51145	0.785452	0.804703	2.87062	1.95405
PTPRD	1	0.20158	0.0552073	0.00515392	0.0179381	0.0304119	0.10257	0.000949063	0.0158252
SPINK4	8	0.00160064	0.000556764	0.040013	0.194396	0.0120793	0.000871491	0.044303	0.00156659
ENSOARG00020010802	5	2.42382	9.32831	14.6988	10.4911	5.60693	4.65272	4.69316	6.70296
ELP3	1	0.277268	0.126666	0.126358	0.074448	0.124	0.0988095	0.0588912	0.118495
ARMC9	9	0.115693	0.0209333	0.0138732	0.00715282	0.0315684	0.13917	0.012976	0.0191604
ENSOARG00020010854	1	0.122721	0.0630177	0.0440873	0.0741619	0.0276241	0.0641504	0.0651919	0.0505095
B4GALT1	2	0.337101	1.21574	0.3259	0.7799	0.374806	0.337322	1.0033	0.358098
ZFAND2B	1	0.0347775	0.30382	0.267999	0.13075	0.124091	0.292016	0.150785	0.236417
ENSOARG00020010953	2	0.184371	0.890376	0.738689	0.290987	0.258045	0.318516	0.198621	0.182533
ACTL8	1	0.169345	0.0058586	0.00114562	0	0.000387219	8.02552e-05	0.000368037	0
FABP3	10	4.79295	6.39163	15.9223	21.4383	8.74095	3.36817	26.2972	27.5806
ENSOARG00020011015	1	5.11756	3.49698	3.76378	3.06014	3.03802	4.51217	2.32991	2.12068
OSTF1	14	1.03758	0.153767	0.763291	0.485157	0.553579	0.539735	1.34906	0.415614
APTX	1	0.373744	0.264981	0.254817	0.11458	0.186565	0.270073	0.163606	0.203954
ZCCHC17	4	0.615841	0.71801	0.932609	0.623731	0.938271	1.18589	0.52158	0.476388
HPF1	1	3.26175	1.48105	1.91025	1.18459	1.5821	1.13401	0.694021	0.692902
ABCB6	4	0.0121289	0.0101656	0.00808908	0.195855	0.184054	0.405012	0.312256	0.676208
FAP	1	0.340501	0.0238364	0.00684858	0.000112695	0	0.000742104	0.000185684	0
SPOPL	2	0.226956	3.57492	0.356487	0.0628062	0.110317	0.0195796	0.017546	0.0441051
CLCN3	1	0.413526	0.085645	0.0486527	0.127303	0.176793	0.208687	0.208632	0.166559
ENSOARG00020011332	1	2.4445	5.83202	4.75856	6.48678	6.15595	8.15538	5.61107	5.1581
ENSOARG00020011354	1	0.0350637	0.108783	0.0571126	0.107151	0.0786698	0.10783	0.074746	0.110824
GRHL3	1	0.215914	0.0367483	0.00115983	0.0111203	0.00648243	0.0088276	0.0102735	0.0272839
PTMA	4	4.9157	5.99677	14.631	16.6639	21.7868	51.1799	19.883	20.0259
ATG9A	4	0.0335729	0.0503799	0.0427507	0.0726227	0.0769812	0.118449	0.111805	0.080383
PDE6D	1	0.251555	0.0403328	0.117662	0.0289204	0.042496	0.039429	0.0137362	0.00897235
TRPM6	3	0.154106	0.14822	0.0519557	0.0231474	0.032706	0.0348265	0.00780514	0.154465
THSD7B	1	0.218915	0.0388449	0.00381631	0.00429124	0.000832722	0.00785054	0.00317096	0.00066193
SNRNP40	1	0.17343	0.0288228	0.0197336	0.0445447	0.0230484	0.0347708	0.0288173	0.0180985
COPS7B	1	0.184422	0.0380678	0.0236476	0.00716776	0.00101222	0.0115714	0.00253816	0.0995718
EPHX2	11	0.000807647	0.00152417	0.00590222	0.0644271	0.170935	0.0597071	0.0359362	0.0847508
SF3B1	5	1.21409	2.26127	2.39461	1.34279	1.20661	2.0082	1.30973	1.15589
PUM1	13	0.25369	0.384882	0.207359	0.196957	0.246773	0.323362	0.18067	0.221553
GLB1L	4	0.0111617	0.0391048	0.0533449	0.0645691	0.0890278	0.144804	0.0664382	0.114227
NEK1	1	0.702752	0.20494	0.0537735	0.0593355	0.0936111	0.226407	0.0317178	0.0567911
ENSOARG00020011961	2	1.08022	2.82118	1.13268	1.18971	1.11293	0.801027	0.822874	0.507734
COQ10B	3	0.713459	0.592858	0.412721	0.177533	0.133941	0.174222	0.311915	0.149872
ASDURF	3	0.29072	0.413887	0.460143	0.140971	0.0990699	0.102285	0.0642162	0.0275368
CXCR4	4	0.11398	0.0342867	0.0101672	0.0155976	0.0287668	0.309985	0.0176951	0.162678
DPP4	1	6.2019	0.336049	0.0609522	0.0689366	0.0190404	0.0150183	0.120822	0.0454671
DARS1	1	0.151982	0.586086	0.706517	0.952001	0.672608	1.08865	0.671886	0.789664
SLC40A1	1	0.147013	0.0154194	0.0200212	0.00113545	0.0271188	0.0121269	0.113334	0.0422949
ENSOARG00020012172	12	0.720882	1.29423	4.35028	10.372	9.05754	8.73138	8.25807	7.57527
ENSOARG00020012227	3	10.488	7.24377	20.2631	21.6049	15.4693	16.1319	17.4698	13.6367
STK16	1	0.123687	0.035452	0.0045799	0.0332339	0.0440361	0.0334858	0.0370156	0.0333138
WDR75	1	1.99583	1.38589	0.889416	0.575701	0.580938	0.991628	0.465045	0.568245
ENSOARG00020012334	1	4.69415	0.703435	0.862785	0.408801	0.435664	0.722634	0.528448	0.402637
MCM6	13	0.623311	1.41856	0.528453	0.697301	1.42919	1.5933	0.624785	0.725488
RCC2	16	0.19464	0.491519	0.217799	0.39982	0.49145	0.359427	0.361654	0.210652
ENSOARG00020012579	8	0.0188522	0.178282	0.304886	0.700553	0.0199	0.00488042	0.156237	0.0289598
TUBA4A	4	0.0652018	0.383894	0.0202409	0.123311	0.0452034	1.26108	0.20196	0.451321
BOLL	1	0.514736	0.100722	0.0229742	0.00780375	0.000616233	0.0115535	0.00278916	0.000152564
SRSF10	3	1.74786	2.86573	1.52634	0.916591	0.821102	1.27734	0.675741	0.593918
LURAP1L	4	0.000289002	0	0.00197137	0.00176758	0.0125922	0.195436	0.017422	0.0274412
ENSOARG00020012860	1	0.581452	0.392124	0.324515	0.269891	0.203287	0.220073	0.279753	0.137905
R3HDM1	1	6.96854	2.8038	1.81504	2.01675	1.54269	2.97704	1.37876	1.19129
FUCA1	6	0.250538	0.152177	0.623358	1.69021	0.583304	0.342213	2.66024	0.509529
ANXA1	12	0.0340396	0.0128808	0.0734183	0.783147	1.95792	0.465551	1.16603	0.263408
HMGCL	1	0.0222757	0.175817	0.141363	0.153129	0.100034	0.0842703	0.245816	0.0722822
GALE	6	0.0513642	0.0817233	0.0618436	0.11483	0.0898111	0.0832107	0.244181	0.0574912
COL3A1	4	0.00602163	0.0217956	0.0307434	0.0160733	0.0113061	0.231081	0.0134775	0.00968897
ENSOARG00020013371	1	0.600777	0.0584831	0	0.0293519	0.0192012	0.0625213	0.136876	0.0715139
INO80D	1	1.80849	0.266718	0.284054	0.384759	0.524978	0.388563	0.272929	0.1043
DPYSL2	4	0.0464559	0.172251	0.0423248	0.011987	0.0302414	0.267174	0.0131151	0.112686
NDUFS1	3	0.0870609	0.0771353	0.128467	0.606048	0.468767	0.608931	0.786954	0.645533
PITHD1	3	0.512503	0.334259	0.187773	0.0427384	0.0430864	0.0144824	0.0116855	0.0197738
SATB2	1	0.168977	0.018364	0.00361027	0.00324375	0.00726783	0.000796712	0.00341456	0.0172394
ELOA	1	0.353448	0.274894	0.222553	0.0940716	0.181872	0.122706	0.329782	0.159667
RPL11	3	2.98679	5.82574	14.1144	17.0461	24.4265	20.746	18.0027	17.8113
DNPEP	5	1.34598	0.209606	0.198558	0.504702	0.787097	1.64084	1.05798	1.08812
ENSOARG00020013805	5	1.20385	3.23755	7.17675	8.63121	5.31325	4.08044	4.66776	3.53445
ENSOARG00020013834	1	0.557652	0.150341	0.150229	0.0846061	0.0399059	0.0593236	0.0241281	0.0207469
ID3	9	4.60109	1.16981	0.341454	0.541668	0.469153	4.12496	0.898773	0.922591
PPP2R2A	1	0.341344	0.162155	0.116043	0.083354	0.120498	0.176628	0.0778397	0.0548148
SH3RF1	1	0.248182	0.0981134	0.0336508	0.00890924	0.027178	0.0105707	0.0137296	0.00590271
ASAP3	1	0.346873	0.01964	0.00317515	0.000701409	8.85031e-05	0.00401411	0.00330494	0
C2orf69	1	0.487174	0.113004	0.0508334	0.0214934	0.0140063	0.0335849	0.02316	0.0149067
TYW5	2	0.0193521	0.749494	0.166271	0.0354716	0.0629371	0.0363055	0.0616342	0.104278
ENSOARG00020014163	3	3.1352	1.5516	2.16472	6.03755	7.96843	6.59839	6.79206	6.95592
SPEG	1	0.205022	0.0035867	0.00130473	0.000208398	0.00176909	0.0165707	0.00328665	0.0105516
MAIP1	10	0.396605	0.318812	0.358589	0.408374	0.341244	0.254904	0.243666	0.24877
PALLD	1	0.325189	0.0392195	0.00689102	0.00438328	0.0591707	0.00311128	0.000955682	0.000808896
ALDH1A1	7	0.0570498	0.0552872	0.0806484	0.0356786	0.0340629	0.0567508	0.042918	0.407518
SPATS2L	4	0.00806825	0.00608731	0.0607479	0.0374508	0.141102	0.195166	0.0752447	0.0977997
MFAP2	4	0.00668533	0.000418161	0	0.0117076	0.00138241	0.143019	0.000917153	0.0305727
CDCA2	1	1.38705	0.68001	0.295991	0.388748	0.254949	0.316121	0.25714	0.258043
KCTD9	1	1.5947	0.0863953	0.037982	0.0288211	0.189551	0.0286771	0.026638	0.0283984
ZDHHC21	1	0.265461	0.0512556	0.0514821	0.0377499	0.0124721	0.106157	0.0880333	0.0474471
DOCK5	1	1.8686	0.964811	0.538754	0.837432	0.517313	0.686793	0.482175	0.884039
CER1	4	0.00149036	0	0.000434661	0	0.00122017	0.461449	0.00270305	0.0910381
ZFAND5	3	3.23808	6.04926	3.66814	2.97846	1.50066	0.76368	0.698023	0.434667
FAM171B	1	0.786363	0.0836582	0.0114466	0.00807827	0.0951612	0.0770917	0.000296558	0.000704982
ZNF436	1	0.395273	0.0632016	0.0231666	0.00283428	0.0090033	0.00255005	0.00804073	0.00111311
HNRNPR	5	0.370779	1.18566	1.01616	0.668164	0.648567	0.935188	0.458076	0.409891
ITGAV	2	0.0224927	0.126158	0.0451994	0.0201363	0.0511742	0.0468059	0.00881244	0.0150928
ENSOARG00020015111	6	0.00949311	0.0163035	0.0727601	0.13552	0.0213358	0.00948065	0.14893	0.0430693
MFSD14B	1	0.505314	0.0801019	0.00916235	0.0169267	0.00697347	0.0118423	0.011206	0.0043747
ZRANB3	1	1.80997	0.249923	0.0703118	0.0517766	0.230907	0.195851	0.0800059	0.0656022
LUZP1	8	0.681928	0.722976	0.481464	1.88788	0.519588	0.762001	1.11749	0.322146
KDM1A	12	0.255484	0.203656	0.207101	0.0763352	0.149304	0.243589	0.104696	0.0741637
OBSL1	4	0.0139273	0.0248804	0.0121217	0.0256605	0.0169072	0.146966	0.0987537	0.0985455
ENSOARG00020015251	3	0.122448	0.178976	0.135447	0.0408864	0.0600412	0.0750706	0.0369438	0.0254913
NECAP2	2	0.0391001	0.311223	0.233589	0.117205	0.0659909	0.0220579	0.0739655	0.0424608
ENSOARG00020015326	3	0.618708	0.495697	0.605034	0.197063	0.156915	0.21914	0.121081	0.26853
ABHD17B	3	0.171123	0.115431	0.0154034	0.00382055	0.0103489	0.0170067	0.00802496	0.006058
FASTKD2	1	0.878974	0.642287	0.545578	0.607592	0.661889	0.580774	0.428651	0.502173
CEMIP2	4	0.212745	0.0927781	0.0283349	0.0817123	0.119899	0.530115	0.200785	0.477326
CPO	3	0.10961	0.0894353	0.00137977	3.16277e-05	0.00150046	0.00219401	0.000774526	0.00576802
ENSOARG00020015507	5	1.67715	3.81496	4.52161	2.20083	1.42205	1.61414	1.60287	1.21903
KLF7	1	0.136091	0.00710071	0	0.00012837	0.00231299	0.000118138	0.00111928	0.000164857
ENSOARG00020015571	1	0.579395	0.306045	0.171806	0.0818125	0.0301173	0.0229881	0.0824011	0.0115337
MECR	2	0.294523	0.169319	0.135987	0.380277	0.278053	0.267089	0.380272	0.340283
SZRD1	7	0.317078	0.247736	0.318672	0.334029	0.232961	0.225006	0.382646	0.175828
RAB3GAP1	1	0.658905	0.347841	0.121187	0.0684142	0.0721204	0.105653	0.0705467	0.0526446
CREB1	1	0.140593	0.103899	0.0851591	0.134251	0.0683695	0.0673032	0.0447299	0.0452614
GMPPA	1	0.269151	0.0202423	0.0318055	0.0440207	0.101457	0.0844753	0.1338	0.114475
SRSF4	3	0.214436	0.223546	0.115073	0.114232	0.0565662	0.097896	0.0862452	0.0381332
RBMS1	9	0.942937	0.251479	0.289847	0.527871	0.402154	0.91218	0.368345	0.703024
FBXO42	1	0.561162	0.0603517	0.0304137	0.0730732	0.100624	0.031645	0.0452972	0.0261436
BZW1	2	0.956097	10.2376	3.2559	2.71106	3.22461	3.11308	2.8613	2.54348
ZC3H15	2	2.55318	5.85787	4.30893	2.99322	1.66607	2.06547	1.66681	1.17452
METTL21A	3	0.0906717	0.131712	0.0781956	0.0757168	0.0674062	0.0567356	0.0824399	0.047483
HERC2	1	0.331214	0.265901	0.195387	0.142539	0.133692	0.276623	0.142189	0.149933
EPB41	1	2.0017	0.311771	0.0391957	0.0464112	0.0996073	0.0732171	0.100273	0.07344
ENSOARG00020015920	1	0.194385	0.00607777	0.0011096	0.0136457	0.00394392	0.0238424	0.00748415	0.00831204
ENSOARG00020016023	3	0.151879	0.140216	0.0524323	0.0447307	0.0388586	0.0172382	0.0144153	0.00351577
EPHA2	1	0.133084	0.0170469	0.00125134	0	0.000417656	0.000549278	0.00017494	0.000271663
ENSOARG00020016097	8	0.025275	0.0827206	0.0457623	0.163427	0.0278436	0.0674874	0.0776844	0.0669001
ZNF804A	4	0.0272846	0.0193085	0	0.00283005	0.0372012	0.119023	0.00136108	0.181752
NUP35	1	1.01826	0.33057	0.132104	0.0508087	0.0650696	0.0446882	0.0566245	0.0371864
INHA	15	0.217524	0.177979	0.447057	0.0910646	0.143489	0.0422957	0.101761	0.0499143
PLEKHM3	1	0.142288	0.0140599	0.0554074	0.00251323	0.0156483	0.0054122	0.00150505	0.000158849
STK11IP	1	0.268346	0.0517815	0.0230083	0.0783182	0.0627135	0.0238575	0.0289281	0.0234212
TRPM3	1	0.378188	0.0490933	0.00578164	0.000631159	0.0033132	0.0139483	0.00279424	0.000269463
CLK1	1	0.413751	0.836866	0.605162	0.773217	0.617861	0.654698	0.514735	0.761908
SLC4A3	2	0.240396	0.0992176	0.256342	0.23571	0.144146	0.273162	0.22761	0.214317
NCKAP1	1	0.681102	0.227472	0.0683349	0.0999512	0.218123	0.289242	0.208474	0.223677
PPIL3	5	0.0648732	0.554076	0.97263	0.345626	0.460024	0.506288	0.264444	0.222578
NIF3L1	3	0.231089	0.203031	0.121335	0.0612608	0.106469	0.0453602	0.0593228	0.0560655
ORC2	1	1.08899	0.361126	0.396738	0.484185	0.3597	0.32436	0.345222	0.281965
EPHA4	1	0.81313	0.201677	0.0162035	0.0135137	0.0752008	0.155064	0.00149052	0.0327468
FAM126B	1	0.977315	0.431816	0.0906757	0.104012	0.113024	0.0695129	0.0803399	0.0589438
PLA2R1	6	0.0239267	0.00316086	0	0.00492141	0.00421357	0.00628636	0.105393	0.0130802
IDH1	8	1.50521	2.45852	5.90417	9.87397	7.4144	3.08629	6.47998	1.78654
ENSOARG00020017061	1	0.224764	1.54765	2.1406	1.72832	1.8494	2.27253	2.7342	2.21502
PIKFYVE	2	0.102944	0.457504	0.117896	0.0789783	0.0707778	0.0270957	0.0373014	0.01003
FRZB	7	0.0327153	0.0218916	0.0158429	0.0057871	0.0446485	0.0735572	0.00940201	0.144376
ENSOARG00020017109	1	0.323903	0.0321603	0	0.0438664	0.0261588	0.0203441	0.0218791	0.0787526
PAX3	1	0.209736	0.0603058	0.0294209	0.00371422	0.00517163	0.00434259	0.00252958	9.69651e-05
EPHA8	7	4.89396e-05	0	0	0	0	0.000925418	0	0.303067
DNAJC10	4	1.12186	1.18183	0.927957	0.874668	1.18388	2.19369	1.02108	1.21513
LY75	1	0.405057	0.081291	0.0344209	0.0153934	0.0729882	0.0961509	0.0264196	0.00595318
PDE1A	4	0.0505009	0.0918365	0.198156	0.111482	0.0578935	0.523968	0.119945	0.193859
ENSOARG00020017583	2	1.05555	3.25503	2.02422	1.60409	1.14975	1.10278	2.1762	2.71962
TRAK2	1	1.55069	0.0584613	0.00756627	0.00749672	0.0477823	0.0136463	0.00300777	0.0101592
NEFL	1	0.273514	0.0662772	0.0351954	0.0256536	0.0134731	0.112318	0.00329086	0.00360107
ENSOARG00020017679	7	0.000112833	0.0384007	0.066828	0.0442838	0.0726792	0.0125596	0.0168055	0.183889
CCNT2	2	0.120617	0.418776	0.0465147	0.073627	0.0704615	0.166639	0.0875712	0.0874573
NEFM	4	0.0022778	0.00505942	0.00763467	0	0.00124627	0.265409	0.00640087	0.0227118
EIF4E2	2	0.760515	3.86724	1.94784	1.418	1.55853	1.96069	1.1924	0.936649
HSPG2	2	2.07617e-05	0.100214	0.000794964	0.00582909	0.00335858	0.0118997	0.00739958	0.040948
CD302	1	0.396293	0.0606741	0.00137708	0.00254705	0.0144438	0.00711725	0.00393676	0.00156504
ATP6V1G1	5	0.765957	8.4617	10.6993	6.39969	1.8495	2.15973	3.29055	1.76037
YTHDF2	2	0.187427	2.4314	1.25715	1.28789	0.878331	0.946615	0.902244	0.617516
TMEM163	1	1.75335	0.680533	0.0689026	0.0895685	0.188288	0.06019	0.037382	0.0333083
STRADB	1	1.48413	0.0158303	0.0287723	0.0108678	0.0423358	0.0374773	0.0131569	0.00859317
GMEB1	1	0.178285	0.0914444	0.0577802	0.0789722	0.0612475	0.0770822	0.0372803	0.0313991
PHC2	1	0.413637	0.0148181	0.000215216	0.00016888	0.00047327	0.000248391	0.0026297	5.25215e-05
MARCH7	3	0.580498	0.58487	0.42044	0.244582	0.189586	0.2511	0.280078	0.140371
MGAT5	1	0.449683	0.0531112	0.0142019	0.0269052	0.0667308	0.0434852	0.0281937	0.0312881
ENSOARG00020018108	3	0.706173	0.706427	0.565697	0.249183	0.187615	0.263479	0.336125	0.152024
SGPP2	8	0.468306	0.0607027	0.0155951	0.724076	0.282458	0.199144	0.0777489	0.0525475
TRNAU1AP	5	0.316833	0.662568	0.882507	0.479629	0.291312	0.341053	0.16462	0.133977
FARSB	1	0.738768	1.17334	0.986218	0.792056	1.04373	1.10684	0.931959	0.930882
ENSOARG00020018274	7	0.00298614	0	0	0.000856281	0.00310023	0.0301926	0.000925627	0.398079
SNAPC3	5	0.232603	0.9215	0.839873	0.612937	0.350811	0.264997	0.238219	0.135178
ITPRID2	1	4.16483	1.16263	0.258509	0.665161	0.441464	0.298905	0.388722	0.490214
PSIP1	9	7.09073	1.70903	1.37911	1.30077	1.87781	5.83347	0.891701	1.29386
ENSOARG00020018413	1	0.108827	0.0300845	0.00123072	0.00774429	0.00618705	0.00697964	0.00157076	0.00143307
MOGAT1	14	0.843232	0.0959293	0.0179431	0.0406792	0.132846	0.158712	0.984577	0.448056
PHACTR4	7	0.12431	0.0826299	0.198965	0.0676592	0.0597298	0.0437123	0.0519021	0.229728
BAZ2B	9	0.527118	0.0718205	0.0173318	0.0172368	0.0796179	0.440044	0.0205682	0.0909924
ACSL3	1	3.84908	0.42348	1.25815	2.33309	1.08069	1.04889	2.76507	1.27931
ZNF362	1	0.251776	0.0537651	0.00235304	0.00272851	0.00976944	0.107779	0.00241699	0.000872948
CCDC171	1	0.42435	0.186668	0.0925828	0.0171789	0.0362318	0.0573673	0.00225064	0.027603
LMBRD1	1	3.79111	1.11467	0.244528	0.30334	0.40024	0.454411	0.38561	0.402717
USP48	9	1.15873	0.257875	0.533229	0.872141	1.68338	0.835082	0.409283	0.410545
TMEM237	2	0.0293285	0.100587	0.032162	0.00994203	0.00816112	0.0186284	0.0150855	0.00936658
AZIN2	1	0.789994	0.129603	0.0416036	0.0169102	0.0687714	0.0322542	0.00750696	0.0404755
AK2	2	0.410215	0.760824	0.835591	0.38909	0.379735	0.465659	0.570738	0.404158
ENSOARG00020018830	1	2.11436	0.532405	0.319712	0.452062	0.56236	1.02459	0.501553	0.467125
WDFY1	1	0.794059	0.240521	0.299688	0.570238	0.470171	0.215093	0.20103	0.452901
BNC2	1	0.643222	0.017342	0.00791726	0.00331179	0.000269132	0.0024629	0.000118277	0
ATP5IF1	3	0.941209	0.619216	4.05194	7.2289	7.33512	8.6471	10.1289	7.99623
WDSUB1	1	0.526007	0.138711	0.0459027	0.0748298	0.0679695	0.365348	0.103324	0.131578
RNF19B	1	2.14292	0.500853	0.131283	0.132886	0.212533	0.171457	0.114375	0.0684152
ZNF618	9	0.0710416	0.0171725	0.0229373	0.0110673	0.00186841	0.100536	0.00142969	0.0124454
MRPL44	3	0.397281	0.399029	0.274924	0.327199	0.183692	0.18777	0.162106	0.137205
DNAJC8	3	5.81091	4.14609	4.62716	1.9135	1.95443	2.30834	1.62578	1.05836
SERPINE2	1	0.314827	0.0949938	0.17704	0.364074	0.13105	0.111551	0.141013	0.0878152
MAMDC2	1	0.129261	0.00318512	0.000435426	6.94043e-05	0.0014371	0.00394742	0.00697606	0.00123868
CNTLN	1	0.586694	0.34238	0.0860966	0.115476	0.0743238	0.130946	0.018741	0.00829583
EYA3	1	1.61532	0.294599	0.149493	0.212072	0.330195	0.361767	0.248792	0.172982
MAP2	3	0.261763	0.270272	0.210014	0.0124885	0.00876086	0.0338871	0.00165153	0.0116556
UBE2E3	1	0.435931	0.0703811	0.164134	0.212427	0.217905	0.115972	0.205482	0.103483
PTAR1	1	0.303253	0.0644275	0.0112911	0.00296308	0.0023631	0.00233893	0.00268271	0.00121839
TANC1	1	0.32226	0.116414	0.0453813	0.0240999	0.00756663	0.0715797	0.00609339	0.0413339
CUL3	1	0.409918	0.760605	0.698972	0.957467	1.25179	0.860267	1.05245	0.900265
NKX3-1	1	0.239248	0.031173	0.000506888	0.00355922	0.00835758	0.000293018	0.0011681	0.00126481
APBA1	1	0.459006	0.0375771	0.00847525	0.00504481	0.00619185	0.00327693	0.00112438	0
CWC22	1	0.481879	0.194839	0.119697	0.246733	0.277417	0.395557	0.21469	0.133453
S100PBP	3	0.254129	0.149911	0.0562058	0.0237728	0.0223427	0.0190537	0.00716065	0.00873457
ENTPD4	3	0.316142	0.381008	0.136522	0.0708687	0.0711178	0.11021	0.298981	0.166993
ENSOARG00020019730	1	0.113072	0.021387	0.0461536	0.063623	0.00297336	0.0860664	0.0140186	0.0138362
LYPD1	1	1.54596	0.254497	0.0380621	0.0168959	0.0835125	0.0407598	0.0122078	0.116678
ENSOARG00020019827	1	0.123198	0.0221963	0.000524252	0.00205224	0.0115123	0.00398996	0.000484661	0.00291696
TJP2	1	0.327101	0.0142721	0.0180156	0.0346784	0.00566291	0.0539608	0.0776317	0.0395463
SESTD1	1	1.29066	0.222472	0.0670511	0.047259	0.100921	0.237443	0.077197	0.175892
XKR8	1	0.204093	0.011439	0.000332209	0.00108937	0	0.000995348	0.000231185	0.00206126
BIN3	1	0.1638	0.0334887	0	0.000495212	0.0033516	0.0266873	0.00749077	0.00986987
CCAR2	1	0.117975	0.034949	0.0117733	0.00955627	0.0115354	0.0088955	0.0126798	0.0144237
RPA2	2	0.110531	0.39972	0.153401	0.0703998	0.04038	0.0205478	0.0188621	0.0237558
NIPA2	2	0.181873	0.615646	0.104761	0.181777	0.131618	0.106123	0.103481	0.0802263
ENSOARG00020020356	1	0.697166	0.100276	0.00699929	0.0211968	0.0177021	0.0109635	0.00434908	0.0586315
CYFIP1	1	0.852692	0.275022	0.412517	0.483869	0.41577	0.353021	0.394265	0.329445
RBBP4	3	1.86443	1.93389	1.11687	0.345141	0.326689	0.584228	0.1991	0.288683
PPP1R8	3	0.127927	0.164674	0.0694946	0.0421002	0.0122471	0.0220495	0.0207982	0.0155859
ACTR3	1	1.1609	0.16331	0.179818	0.273571	0.252012	0.37404	0.407209	0.194327
DAPL1	1	0.202508	0.0313446	0.00223884	0.0125844	0.0222867	0.0116146	0.00741932	0.0175143
STX12	3	0.415469	0.347554	0.150651	0.0310171	0.011146	0.0377103	0.0530703	0.0225493
PKP4	9	0.44481	0.117875	0.0355702	0.0552864	0.10356	0.441295	0.10591	0.194016
C9orf43	1	0.390914	0.0191576	0.0208823	0.00578459	0.00408017	0.00990881	0.000282729	0.00369748
PDLIM2	1	0.0917996	0.0192107	0.0209977	0.107795	0.0159111	0.0421905	0.0621915	0.0168458
FAM76A	1	0.139494	0.0160888	0.0453896	0.0219179	0.0330934	0.0702404	0.0391923	0.0234292
ZBTB8OS	2	0.0553528	0.351913	0.27035	0.24742	0.200077	0.207146	0.191143	0.150259
PLEKHA3	1	0.225447	0.0601023	0.022955	0.0604302	0.121311	0.147374	0.0466207	0.0234687
POLE3	1	5.52715	2.70964	2.04619	0.933706	0.768635	0.92445	0.687635	0.839667
ALAD	8	0.570217	0.21755	1.25472	3.99693	1.98612	0.941082	1.30299	2.24855
FKBP7	4	0.0426839	0.0170679	0.0356295	0.0409006	0.021204	0.172655	0.0147262	0.0736748
PPP3CC	1	0.156854	0.0423408	0.0117213	0.0213741	0.0307586	0.081077	0.0804316	0.0847035
ADAMTSL1	1	0.505608	0.0846638	0.00997753	0.000999287	0	0.0151432	0.000566187	0.0132428
BSDC1	1	0.23521	0.122279	0.053575	0.0579834	0.0448001	0.0450565	0.029317	0.024576
PRKRA	4	0.0750173	0.0158006	0.023171	0.016201	0.0799249	0.113591	0.0209763	0.0922898
TUBGCP5	12	0.572853	0.602553	0.442486	0.175783	0.256249	0.508041	0.16661	0.224604
CCDC148	4	0.132021	0.0127077	0.00755575	0.0105775	0.120272	0.30808	0.00696481	0.0977713
PRPF4	1	1.15643	0.233126	0.233749	0.0614163	0.0332772	0.112747	0.031095	0.0329136
OSBPL6	1	0.337652	0.0146731	0.00554244	0.026225	0.0933348	0.15754	0.00843961	0.0703122
IFI6	7	0	0.0276462	0.000390842	0.000887933	0.00422376	0.0297178	0.0113676	0.160979
RPE	2	0.0563321	0.754529	0.143225	0.177703	0.0656996	0.105283	0.116308	0.101709
UPP2	1	0.206744	0.0416222	0.0441099	0.0545733	0.0516279	0.124779	0.0515411	0.102231
CDC26	2	0.810727	2.05841	1.82472	0.690543	0.590068	0.90032	0.735504	0.812163
PIWIL2	1	0.100476	0.0632159	0.0510829	0.00992337	0.000418505	0.0274337	0.00181585	0.0134132
SLC31A1	3	0.108423	0.298487	0.0252021	0.00977592	0.00680035	0.00207658	0.00430437	0.00357804
KANSL1L	1	0.392793	0.132714	0.11268	0.195346	0.244885	0.170113	0.158742	0.112232
FKBP15	16	0.0964221	0.232176	0.0721373	0.286633	0.138836	0.15899	0.217841	0.120182
WASF2	11	0.209646	0.177815	0.204772	0.209232	0.310916	0.163314	0.150059	0.139374
ENSOARG00020021205	1	0.279886	0.060157	0.00862475	0.0210384	0.000857912	0.0358561	0.0186724	0.0201944
ACVR1	1	0.329727	0.0752968	0.0242674	0.0317442	0.0412152	0.0350878	0.00938598	0.0286979
CD164L2	1	0.466568	0.050936	0.0163835	0.0203343	0.0204162	0.0215279	0.00681107	0.00399486
MARCKSL1	8	0.0459611	0.0762134	0.0386911	0.194567	0.0347657	0.0972898	0.00870326	0.0147784
IMP4	3	0.406519	0.553948	0.645081	1.22261	1.15128	1.5918	1.0356	1.20641
HDAC1	5	0.175075	0.431238	0.695706	0.306575	0.331807	0.390875	0.218381	0.134259
LCK	4	0.00141459	0.0195275	0	0.040114	0.0043323	1.44225	0.0282526	0.191031
SAXO1	1	3.03029	0.270497	0.0488062	0.0857369	0.127953	0.0320184	0.0426428	0.0267098
RHBDD1	1	0.126275	0.00257492	0	0	0.00056621	0.000972872	0.00145043	0.000130578
POLR3D	3	1.0327	1.27978	0.568046	0.362735	0.474773	0.378188	0.296318	0.572759
RRAGA	1	0.422037	0.0225793	0.0102179	0.0507348	0.0385224	0.0568674	0.0561822	0.0336559
EIF3I	5	2.48918	7.94283	7.33036	5.84085	3.60921	4.27162	2.97472	2.83936
ENSOARG00020021542	7	0.000986677	0	0	0	0.00480986	0.00559599	0.00278287	0.123278
PLIN2	4	1.97471	0.439091	1.71101	1.58973	2.17474	0.76912	0.949179	0.459635
CCDC28B	9	0.144685	0.083472	0.022909	0.0012145	0.0210056	0.261796	0.0504874	0.0827339
TXLNA	11	0.0639948	0.0408094	0.0754842	0.0546534	0.107307	0.0654992	0.0704881	0.0396392
INIP	1	1.26063	0.387861	0.319253	0.0668156	0.108148	0.224241	0.0674188	0.0832624
PIP5K1B	1	0.166083	0.0331214	0.0162416	0.0345246	0.0197287	0.0253514	0.0249495	0.0130997
KPNA6	2	0.157417	0.399219	0.188274	0.0517252	0.0312262	0.0781348	0.0621447	0.0705519
HSDL2	2	0.0895971	0.939782	0.718073	0.392336	0.222599	0.196203	0.500642	0.582085
GPD2	1	0.299945	0.022108	0.00199587	0.0264067	0.0298405	0.0817069	0.180953	0.0575958
DENND4C	1	0.256093	0.0400175	0.147375	0.166113	0.15029	0.0899001	0.116593	0.105474
EIF4G3	1	2.4935	0.166606	0.262818	0.515666	0.885593	1.32836	0.395761	0.353602
SYTL1	5	0.0335035	0.0519605	0.104629	0.0363146	0.00980485	0.121383	0.0127995	0.0350252
PTBP3	3	0.704405	0.967512	0.445974	0.245897	0.36877	0.12888	0.329532	0.190871
RBM45	2	0.367431	0.877926	0.391384	0.683577	0.496963	0.702713	0.558964	0.456926
REEP4	1	0.124448	0.018305	0.015634	0.0337422	0.0138959	0.0289458	0.0346167	0.0275362
ENSOARG00020022058	1	0.365001	1.98688	5.00784	5.03852	5.0046	6.54921	5.11935	4.71586
ENSOARG00020022071	3	0.0158662	0.0120618	0.0524062	0.0904517	0.108117	0.109066	0.0803953	0.0778914
ENSOARG00020022078	3	0.148508	0.0978537	0.114629	0.0151677	0.00963485	0.0123651	0.00296563	0.000952336
ENSOARG00020022107	1	0.172361	0.882428	2.1	1.6952	2.40015	2.39285	2.02606	1.46954
PGM5	7	0.0242791	0.00535381	0	0.00365475	0.00376087	0.00895717	0.00296169	0.156539
ERBB4	7	0.0228154	0.00552143	0.00253174	0.0155698	0.000410543	0.00181437	0.000181528	0.197659
MFF	8	0.552329	0.196772	0.680215	1.01485	0.472321	0.449945	0.712113	0.399317
GALNT13	11	0.117602	0.00866547	0.0260921	0.104396	0.714528	0.0120619	0.117162	0.0209091
RPS6	1	3.73723	16.8226	24.6287	19.0835	18.0777	18.4756	15.828	16.8237
SLC9A1	1	0.134807	0.0568583	0.00519667	0.0251322	0.00374724	0.000731718	0.000467381	0.000309521
TENT5B	1	0.395269	0.0181137	0.00330955	0.00368594	0.00123532	0.00200206	0.00156622	0.00132892
NUDC	1	0.614087	1.40407	1.63117	2.24226	2.78062	3.47041	2.05284	1.86725
ENSOARG00020022373	1	0.146448	0.00684936	0.00200561	0.00295894	0.000941418	0.00354211	0.00168403	0.00330754
ENSOARG00020022393	2	0.567441	1.47089	0.943247	0.261296	0.312554	0.318543	0.41445	0.139875
AGPS	2	0.363532	0.985513	0.580507	0.167189	0.0622749	0.0987708	0.148659	0.151452
GPATCH3	9	0.0689556	0.245982	0.223652	0.180702	0.108465	0.0962722	0.159729	0.156413
SAP130	1	0.660474	0.0998373	0.0385348	0.0687059	0.0110771	0.0287312	0.0126391	0.00663261
DDX18	5	1.3375	3.85421	3.66677	3.44577	2.44463	2.75277	2.18301	1.55364
GPN2	1	0.115768	0.0572431	0.0614219	0.0508853	0.065112	0.0286001	0.0456039	0.0320581
SFN	6	0.17715	0.0503721	0.0108877	0.0844763	0.0359243	0.0967543	1.18648	0.688211
ZDHHC18	2	0.0462406	0.150645	0.0134857	0.0350045	0.0415982	0.00870768	0.0386311	0.0317872
MLLT3	1	1.20989	0.190548	0.0882993	0.031569	0.0143321	0.0533644	0.00511041	0.0268093
ARL6IP6	1	0.573023	0.220278	0.0469529	0.0128655	0.0356985	0.0269646	0.0231808	0.0159
CCDC93	1	1.11358	0.105392	0.0569564	0.165211	0.114087	0.175158	0.288763	0.131342
UGCG	6	0.0365789	0.0262931	0.224552	1.25237	0.388869	0.284308	1.51031	1.01602
PIGV	1	0.229042	0.0418893	0.00920494	0.00766243	0.0121414	0.0244254	0.0167968	0.01383
PRPF40A	1	25.5575	13.4334	8.6056	4.68119	4.97179	4.03234	2.78996	2.34789
HP1BP3	1	1.64013	0.303522	0.274614	0.283576	0.148192	0.319055	0.107924	0.205683
ARID1A	1	1.06149	0.228297	0.0853964	0.0550814	0.157443	0.0569076	0.043948	0.02755
FOCAD	1	1.06372	0.598373	0.0927596	0.109227	0.115589	0.216074	0.114597	0.148249
ALS2	1	0.168195	0.054214	0.010814	0.0364865	0.00650545	0.0145838	0.0143935	0.00988036
NFE2L2	5	0.106602	0.0623553	0.534571	0.413526	0.12762	0.165138	0.42522	0.272561
ENSOARG00020022883	1	0.301198	0.204275	0.0909259	0.196264	0.154739	0.265453	0.225244	0.220681
STEAP3	8	0.0731438	0.0314968	0.0890984	0.376743	0.135763	0.0390886	0.0424356	0.0322445
FMNL2	1	1.25387	0.228709	0.193658	0.107252	0.0418318	0.0729448	0.0679283	0.0298351
C2orf76	1	1.33171	0.260187	0.474483	0.504728	0.421138	0.19374	0.541252	0.325777
DBI	10	1.19228	4.43189	5.86069	7.50912	6.15953	3.01832	10.4625	14.1259
TMEM37	2	0.007117	0.461025	0.1373	0.00149126	0.00346294	0.00225466	0.00144159	0.00258846
ENSOARG00020023265	9	7.68331	5.6618	3.653	7.70224	7.13893	11.9985	3.12758	3.96725
SUMO1	1	6.03148	0.720872	1.28921	1.08906	1.36464	2.10998	1.05907	1.10691
IKZF2	1	0.750229	0.0806379	0.0230074	0.0341033	0.044103	0.0622472	0.0257276	0.00964568
DHDDS	2	0.0611196	0.27012	0.095288	0.0336877	0.0311749	0.0190813	0.0362089	0.0093504
PTPN4	1	0.770157	0.268997	0.219299	0.196906	0.206452	0.196388	0.0693706	0.253807
LIN28A	1	0.158987	0.00422855	0.0184339	0.0137571	0.0332423	0.0360313	0.0303421	0.0363543
NOP58	5	1.35936	9.88095	9.91031	5.54722	5.0855	4.76705	3.72801	3.34211
ENSOARG00020023411	1	3.98747	0.450526	0.119539	0.107	0.133213	0.142596	0.0640038	0.239711
STAM2	3	0.696466	0.751181	0.358277	0.233518	0.136926	0.119163	0.14409	0.0983454
VWC2L	1	0.629646	0.0171339	0.0077192	0	0.00493325	0.000440569	7.6161e-05	0
ENSOARG00020023578	5	0.0949092	0.284275	0.886489	0.669774	0.242087	0.492099	0.17568	0.139372
DDOST	10	0.391711	1.48228	0.834971	1.31915	2.27601	2.93695	2.86206	3.91798
EPB41L5	1	1.5022	0.313342	0.0846913	0.045694	0.0560098	0.0579677	0.0265934	0.057757
PINK1	8	0.156989	0.262517	0.475181	0.910346	1.17597	0.246215	0.608091	0.380745
ENSOARG00020023630	5	0.864756	0.371311	1.466	1.50846	1.61732	1.46179	0.732448	0.209556
GFRA2	11	0.0228555	0.00802299	0.016816	0.097722	0.292775	0.01486	0.0309714	0.00336946
TMEM185B	1	0.416037	0.0945169	0.00344822	0.114172	0.000666802	0.000980727	0.000297507	0.00227257
RALB	1	1.26116	0.156717	0.121579	0.0903463	0.128083	0.0755803	0.0485139	0.0480135
CLASP1	1	0.234772	0.126719	0.0346752	0.0116038	0.00815901	0.0247706	0.00612657	0.0137038
KANK1	1	0.182263	0.0116936	0.00204643	0.00521323	0.000544365	0.0207185	0.00552923	0.00057185
NIFK	3	5.37184	5.48251	3.65117	1.52446	1.46033	1.34631	1.23801	0.785184
TSN	2	0.448069	0.86335	0.456181	0.18447	0.170974	0.0827781	0.205508	0.126492
ENSOARG00020024083	1	0.0215853	0.0841095	0.0929354	0.09711	0.0839198	0.0956541	0.127652	0.187067
ENSOARG00020024099	4	0.989665	1.86755	1.53611	1.35699	2.13592	2.29316	0.982672	1.58854
ARL5A	3	0.441831	0.457901	0.727031	0.171524	0.10376	0.0398767	0.0451501	0.0578661
ABCA12	3	0.039426	0.103221	0.029307	0.0445771	0.00317582	0.00246767	0.00296462	0.0016192
SMARCA2	1	0.36138	0.149033	0.116875	0.0543301	0.0393433	0.0439975	0.0297315	0.0450803
NEB	1	2.32348	0.572267	0.222605	0.20997	0.111042	0.0559589	0.0542038	0.0624224
RIF1	2	0.700736	4.30467	1.26816	0.763666	1.32186	1.08677	0.365004	0.432166
NMI	4	0.0181048	0.010661	0.0191094	0.00155838	0.0599646	0.133397	0.00968835	0.0158707
ATIC	2	0.545911	8.21802	5.29664	1.95327	1.18931	1.65139	1.69481	1.49154
ENSOARG00020024716	2	0.131761	0.335207	0.171584	0.0366678	0.0295673	0.0767338	0.066683	0.0347274
MMADHC	1	0.0946656	0.516725	0.785979	0.959054	0.877787	1.29241	1.36367	1.25592
KIF5C	4	0.214278	0.13892	0.021595	0.0112031	0.0590489	0.432275	0.290638	0.117859
FN1	7	0.267053	0.0486028	0.00779235	0.0422213	0.640084	0.0733323	0.0338861	1.00233
EPC2	2	0.0862137	0.181926	0.0726312	0.0942639	0.0725155	0.0762903	0.0486048	0.101138
MBD5	1	0.212835	0.0171943	0.00146055	0.000480197	0.0034394	0.0309008	0.00314165	0.0177834
ORC4	1	0.396405	0.132678	0.0714019	0.182515	0.106573	0.170043	0.162686	0.114315
ACVR2A	1	0.560601	0.0447796	0.027495	0.00536248	0.0387745	0.0136988	0.0101557	0.155363
PECR	9	0.520864	0.135661	0.0657189	0.0262156	0.109524	0.519027	0.0504468	0.353376
XRCC5	9	0.58182	0.343956	0.22494	0.175493	0.341817	0.75106	0.179646	0.137755
SMARCAL1	1	0.360406	0.160108	0.0358224	0.122639	0.128726	0.196404	0.137393	0.103024
IGFBP2	11	0.209722	0.0372755	0.229972	3.10749	7.46539	2.85594	1.83599	0.7328
RPL37A	1	2.89457	10.187	19.2982	19.4729	24.8259	28.4171	22.5964	23.3184
TNS1	12	0.0037547	0.0316391	0.00223509	0.0169307	0.256075	0.0675306	0.144429	0.0679704
ENSOARG00020025604	5	1.91297	2.03156	2.72433	3.2624	1.99555	1.68262	2.3823	1.52598
ENSOARG00020000106	1	2.49409	0.144476	0.0664904	0.0431371	0.0570061	0.0924197	0.146306	0.0845749
CDK4	4	0.150452	0.0430727	0.0658257	0.180782	0.255335	0.351582	0.267567	0.192269
ENSOARG00020000167	1	0.118487	0.0481758	0.0005491	0	0.000396371	0.0136287	0.0020513	0.000903962
PTCD3	1	0.0423302	0.193354	0.142663	0.157733	0.140357	0.134464	0.141895	0.105827
IFT27	4	0.309814	0.568003	0.104874	0.0252385	0.086671	1.32539	0.154556	0.294541
NCKAP5L	1	0.198835	0.0224126	0.0108266	0.00650148	0.000312686	0.00364423	0.0043532	0.00992819
ENSOARG00020000190	7	0.239185	0.536093	0.358646	0.260123	0.341706	0.262902	0.136253	0.661982
RECQL	12	0.0963194	0.0775481	0.119367	0.302284	0.227333	0.296026	0.235077	0.152881
MED27	1	0.150602	0.0422236	0.0130405	0.0146951	0.0487053	0.0258314	0.0199751	0.0125751
TSPAN31	4	0.106186	0.274335	0.436609	0.395779	0.909839	1.0248	1.15857	0.77334
EFEMP1	1	0.137473	0.016412	0.000505609	0.00354224	0.000911654	0.00366753	0	0
PAXX	4	0.00657196	0.00489405	0.0184958	0.039602	0.0736962	0.200119	0.231854	0.106102
MORN2	1	0.195682	0.0579474	0.0715308	0.0236815	0.0798799	0.170499	0.0441849	0.0319181
NCAPH	1	0.418218	0.140097	0.0506902	0.116402	0.108017	0.142547	0.0881205	0.106538
RAB10	1	7.25906	1.75063	1.43318	1.94785	1.99833	1.15371	1.65345	1.06453
PNPT1	4	0.325312	0.473994	0.379316	0.591068	0.904954	0.803323	0.622433	0.601512
GABARAPL1	2	0.0588907	0.732606	0.438212	0.169515	0.145318	0.469797	0.277874	0.60411
IMMT	2	0.365484	0.153419	0.26622	0.486127	0.309392	0.273096	0.340478	0.291941
ENSOARG00020000259	1	0.103251	0.0337683	0.027042	0.0245299	0.0441151	0.0555625	0.0239557	0.0571413
PTGDS	6	0.000170428	0.00305898	0.00206209	0.0120057	0.00450312	0.034745	0.199327	0.109545
RAPGEF1	1	0.206256	0.0197728	0.00139067	0.00275585	0.0117589	0.00419454	0.0055616	0.00136757
HADHA	1	1.4641	0.359631	0.383817	0.346786	0.53448	0.615071	0.417052	0.4803
CNRIP1	3	0.139004	0.0857301	0.0100307	0.000289345	0.0010584	0.00939035	0.000209915	0.000658156
PPP4R3B	3	0.807551	0.890564	0.458854	0.724055	0.723359	0.623931	0.603639	0.419007
ENSOARG00020000307	1	1.32556	2.82607	6.50224	3.73189	2.23785	2.29951	5.92831	4.98678
SMDT1	3	0.0861634	0.263382	1.481	1.79555	1.5033	1.14692	2.27768	1.64053
MRPL35	5	1.15831	2.16202	4.3262	3.26714	1.76361	1.21274	2.00027	1.3134
NDUFA6	6	1.70479	1.89418	3.41713	2.59185	1.84124	3.0723	4.40163	2.79678
GEMIN6	2	0.146367	1.1258	0.175763	0.290141	0.242875	0.462529	0.264318	0.243396
SNRNP200	4	0.189706	0.342896	0.285191	0.398993	0.527283	0.718899	0.375722	0.364113
SRSF7	4	0.0239498	0.223379	0.152134	0.14216	0.484166	0.836132	0.334749	0.466203
PPP3R1	1	0.115718	0.0181741	0.0150819	0.00189153	0.00504572	0.00408195	0.00217139	0.00300139
TST	7	0.00269862	0.00303055	0	0.0172258	0.0128984	0.113365	0.0975832	0.330665
HADHB	1	0.252367	0.164668	0.0802511	0.143161	0.0763963	0.0613874	0.0536088	0.0597647
CFAP36	4	0.21413	0.282046	0.322813	0.399033	0.974934	1.10239	0.671837	0.45955
PYROXD1	2	0.0809002	0.00731284	0.0135092	0.0578633	0.0630098	0.11136	0.0526171	0.0611582
GALM	3	0.116778	0.0780229	0.0596951	0.00990589	0.0115379	0.00202246	0.0162379	0.00658046
MPST	7	0.00587621	0.00920653	0.0197911	0.081067	0.02387	0.102919	0.115089	0.245209
DCTN1	2	0.0774178	0.0171554	0.052259	0.138316	0.0583616	0.135126	0.0947566	0.150179
TRAF2	1	0.120026	0.00457051	0.00182936	0	0.000232768	0.00275582	0.00231842	0.00865755
FMNL3	1	0.419161	0.0741575	0.00619931	0.00171208	0.0302052	0.00130109	0.00191237	0.0141176
EDF1	1	0.249817	0.814343	2.61413	2.47321	1.92536	3.14298	2.49429	2.18294
PNO1	2	0.14773	1.82826	0.67729	0.357655	0.249495	0.303112	0.292617	0.184889
HNRNPLL	4	0.00840961	0.0293511	0.00319423	0.0511811	0.200005	0.2499	0.200211	0.201681
DNAAF10	1	0.166311	0.0930539	0.024323	0.00359065	0.0055831	0.0121293	0.020035	0.00604045
CCDC88A	1	2.03628	0.884503	0.474419	0.208403	0.332213	0.73029	0.122796	0.0746383
OS9	1	0.0163823	0.177454	0.0958399	0.139102	0.088347	0.0782994	0.159667	0.11725
C1D	2	0.0900464	1.71304	0.549026	0.22754	0.127295	0.17529	0.15786	0.15417
SELENOI	1	0.662435	0.289426	0.0422056	0.0039278	0.00796952	0.0066518	0.00503881	0.00633906
PHPT1	3	0.241322	0.251492	1.7232	3.0801	2.00477	2.84793	2.5876	2.14929
ETAA1	1	2.0075	0.899251	0.585676	0.293263	0.492706	0.956572	0.370364	0.33838
ATL2	1	2.86532	1.5128	0.391022	0.13803	0.121767	0.12284	0.178175	0.107128
ASTL	1	1.05788	0.103892	0.00973444	0.012851	0.00957815	0.0044338	0.00349148	0.0153775
ENSOARG00020000539	4	0.00406527	0.0155445	0.0021063	0.0478924	0.036382	0.209045	0.0184084	0.106904
PDE3A	1	0.271121	0.0406607	0.0134051	0.00552354	0.00649447	0.00900082	0.0070017	0.0118891
KDM3A	2	0.0914012	0.160399	0.145649	0.0737049	0.0518076	0.10255	0.034212	0.0607254
PRPF40B	1	0.826373	0.161886	0.049132	0.0770953	0.128358	0.262729	0.0401104	0.0669085
SPRED2	1	0.150056	0.0159671	0.0102573	0.0166136	0.00473866	0.0404689	0.0156926	0.0163683
TCF20	1	1.2702	0.169687	0.0867717	0.0554385	0.0688793	0.0572973	0.0253544	0.129223
PRRC2B	4	0.0196469	0.0460975	0.0407873	0.0374322	0.0495023	0.16427	0.0914877	0.203045
CHMP3	1	4.46202	0.911954	1.00888	1.57782	0.949919	1.20104	1.76917	1.07205
ENSOARG00020000668	1	0.039439	0.235862	0.732918	0.677209	0.701563	0.758421	0.710244	0.620832
AEBP2	1	0.498092	0.170304	0.0491892	0.057643	0.110679	0.0742278	0.0728703	0.0336475
PRKD3	1	1.03509	0.107511	0.134448	0.0271694	0.138345	0.100361	0.0209089	0.032954
RMND5A	3	0.167457	0.246785	0.0287666	0.0144688	0.0187779	0.00974221	0.0200611	0.0117978
ACTR2	1	0.456511	0.255656	0.052088	0.0739573	0.0178196	0.0680042	0.126388	0.0506601
MCRS1	3	0.436572	0.393466	0.189797	0.226937	0.14471	0.139393	0.153288	0.108144
MTIF2	1	0.645824	0.47773	0.309026	0.221976	0.317543	0.269623	0.247718	0.195058
SERHL2	1	0.0366014	0.248975	0.29866	0.474144	0.400033	0.257752	0.281278	0.171935
NDUFAF7	1	0.314722	0.0712093	0.10675	0.168921	0.222327	0.162827	0.163656	0.18561
RPS27A	1	21.2774	41.3726	52.7191	41.8196	46.0614	43.4655	34.6636	34.4803
RRP7A	2	0.0217846	0.167953	0.0314569	0.0199042	0.0313647	0.0336453	0.0363149	0.0505718
FAHD2A	10	0.0730196	0.021615	0.0398403	0.0335664	0.151375	0.358558	0.308494	0.3497
RAB1A	3	0.788874	0.964662	0.400609	0.213012	0.134019	0.0944707	0.258299	0.125629
NUP214	1	0.36714	0.196175	0.0691475	0.0582484	0.164632	0.21605	0.139506	0.203594
ENSOARG00020000790	2	0.00314281	0.394104	0.0592351	0.0107882	0.00722445	0	0.000354707	0
CEBPZ	10	1.97059	2.5048	2.1684	1.77371	2.0926	2.12177	1.39541	1.22983
ENSOARG00020000793	1	6.80825	1.62747	0.402016	0.210768	0.658383	1.29613	0.0714949	0.518942
ENSOARG00020000801	2	0.00330025	0.16319	0.0138961	0.00403836	0.000111482	0	0.00160587	0
POLDIP3	3	0.553183	0.872778	0.0934733	0.0194848	0.0167768	0.0184991	0.0249018	0.0139284
RTN4	2	0.256949	0.727039	0.590903	0.0893036	0.0388692	0.355692	0.250872	0.327153
KRCC1	1	0.203552	0.011483	0.0439112	0.0228808	0.0477674	0.0792105	0.0639224	0.0310289
ENSOARG00020000823	2	0.537711	3.884	0.732325	0.352705	0.303662	0.430139	0.280849	0.33927
CYB5R3	1	0.287039	0.0576191	0.0183039	0.00872903	0.00321003	0.0128005	0.00489715	0.0147798
CEBPZOS	1	0.241418	0.436862	0.47498	0.341694	0.555671	0.506318	0.402	0.297126
TROAP	1	0.585601	0.247132	0.239333	0.370457	0.263841	0.192543	0.361802	0.223918
PIERCE1	5	0.239713	0.0386781	0.0624869	0.0737646	0.0552783	0.269295	0.215444	0.203535
ARFGAP3	2	0.0756634	0.898729	0.12875	0.0474659	0.0202226	0.034892	0.0337026	0.0402932
ENSOARG00020000882	7	0.0785568	0.0390208	0.033789	0.00762523	0.0375489	0.054172	0.0466182	0.361822
ENSOARG00020000886	3	0.413676	0.316441	0.188555	0.110191	0.0454912	0.0481757	0.0361193	0.0367032
eIF2aK2	4	0.040115	0.00565934	0.007226	0.0108346	0.00836179	0.113202	0.0398484	0.0675836
FABP1	7	0.0201445	0.00928367	0.000203509	0.00205028	0.00621976	0.0995703	0.0152462	1.08471
PACSIN2	1	0.42466	0.0209165	0.0557409	0.499511	0.0242299	0.0599098	0.229813	0.0632404
PLEKHA5	5	0.0615237	0.375439	0.81125	0.38256	0.267016	0.646302	0.17479	0.0842022
TTLL1	5	0.236073	0.0951124	0.613627	0.380574	0.326614	0.296901	0.21552	0.146368
ENSOARG00020000929	14	6.21184	2.15478	1.08102	1.80685	1.56715	1.82988	5.28458	3.57758
FOXI3	1	0.110451	0.00333248	0.00264524	0.037044	0.000511672	0.00133124	4.06125e-05	3.93144e-05
PELI1	1	0.572034	0.025605	0.00430013	0.0158344	0.0124413	0.00608015	0.0224298	0.0151062
TUBA1C	1	3.19073	1.25644	0.466918	0.626144	0.709577	1.21225	1.93254	1.39899
ENSOARG00020000952	1	0.281272	1.23451	2.25162	3.18082	2.99817	2.11506	2.09649	1.53073
GPATCH11	1	1.29818	0.342775	0.36379	0.588883	0.543657	0.574489	0.496236	0.45168
TSPO	11	0.018317	0.0401493	0.0528237	0.346867	1.45374	0.168341	0.285943	0.638399
VPS54	1	0.204759	0.151602	0.0867282	0.0861762	0.0751328	0.0594332	0.10775	0.0730825
TTLL12	1	0.24994	0.0197218	0.000967175	0.00760682	0.0113827	0.00243143	0.00667844	0.00421421
TUBA1A	4	0.287433	0.238407	0.149923	0.115094	0.619725	1.12638	0.416745	0.384588
AIF1L	8	0.0107926	0.00277313	0.0214797	1.05928	0.0444298	0.0483725	0.0791853	0.0447434
SPTBN1	1	3.07703	0.418505	0.101604	0.0884904	0.0643437	0.729753	0.0877897	0.416568
RPIA	10	0.264868	0.289877	0.299295	0.47737	0.445041	0.0613066	0.0890917	0.0356006
ENSOARG00020001021	1	0.146509	0.00230283	0.000815331	0.0110046	0.0051591	5.77993e-05	0.000513986	0.000105925
YARS2	10	0.0536117	0.0820425	0.0315948	0.118963	0.085837	0.132915	0.143889	0.222412
ENSOARG00020001038	10	1.71957	1.35833	0.496806	1.01463	2.59349	3.24121	3.35795	2.78291
HEATR5B	1	0.627307	0.122812	0.102054	0.0489184	0.0756917	0.041933	0.0241499	0.0402672
MRPS5	1	0.66744	1.07075	2.2716	2.7545	2.13719	1.86526	1.8089	1.58931
DNM1L	1	0.998127	0.473174	0.652122	0.682863	0.735167	0.565337	0.61882	0.435612
RHEBL1	3	0.0874989	0.148287	0.0456312	0.0103207	0.00607249	0.0218434	0.00391992	0.00278845
UGP2	11	0.0178064	0.0434664	0.109111	0.127451	0.231337	0.0710035	0.0985335	0.0650981
ABL1	1	0.584865	0.0868975	0.0162268	0.00451946	0.0520549	0.0656602	0.00841465	0.0108208
SLC35F6	1	0.184553	0.000501004	0.00822095	0.00698256	0.0014284	0.00636046	0.00692458	0.00489069
CENPA	3	0.549272	0.416213	0.321249	0.216812	0.0431464	0.0543836	0.0442769	0.0231005
PSME4	1	0.599658	0.132813	0.0671428	0.0683611	0.0233162	0.03188	0.0444559	0.0307577
KMT2D	1	0.189582	0.0587158	0.0136156	0.00691034	0.0460781	0.0112659	0.014069	0.00589674
MDH1	4	0.200574	0.385887	1.36024	2.58575	2.96016	4.9236	3.74927	3.87828
DCTN2	1	0.180953	0.504537	0.325866	0.435943	0.505071	0.432315	0.411275	0.47841
NPHP1	4	0.284131	0.132807	0.0840028	0.064146	0.282976	0.744021	0.161263	0.193277
EXOSC2	3	0.107114	0.149769	0.0246855	0.0146407	0.00845877	0.00600757	0.0156499	0.00128287
MTLN	3	0.0649215	0.0321785	0.135763	0.24236	0.18012	0.348253	0.283579	0.177976
WDPCP	1	0.163529	0.044186	0.00429267	0.0164395	0.0556207	0.0473512	0.0137089	0.0382128
DDIT3	2	0.480416	6.81908	0.883861	0.375755	0.26302	0.152373	0.241077	0.243815
BUB1	4	0.501704	0.371918	0.426152	0.528606	0.651871	1.0411	0.289396	0.408095
MARS1	4	0.172012	0.197279	0.138364	0.584394	0.645986	0.607976	0.495766	0.480167
ASB3	1	0.490061	0.0930689	0.0631221	0.121746	0.142645	0.156512	0.181109	0.139491
EHBP1	1	1.50264	0.498396	0.115609	0.15611	0.227317	0.391985	0.143042	0.114377
OST4	7	0.490275	0.696999	0.734557	0.606986	0.675553	0.701406	0.664184	0.442162
ARHGAP9	11	8.90318e-05	0.000507396	0	0.0252047	0.183444	0.0364177	0.00293948	0.0278973
STRN	1	0.486794	0.130349	0.0383522	0.159463	0.339493	0.145336	0.218381	0.102277
SAMM50	3	0.391263	0.19021	0.0856738	0.50821	0.83176	0.925922	0.767901	0.72638
PRKAG1	3	0.304526	0.297872	0.09019	0.128284	0.161811	0.149674	0.104146	0.108341
FGD4	1	0.322079	0.127043	0.245239	0.286608	0.169005	0.132445	0.234775	0.0773786
PARVB	1	0.106532	8.92662e-05	0.00225926	0	0.00178968	0.00954038	0.0578047	0.019201
ERLEC1	1	2.97723	0.251097	0.172747	0.290731	0.240399	0.342427	0.395997	0.227618
ASS1	6	0.0277798	0.0107112	0.000475772	0.160507	0.107108	0.0566515	0.164402	0.0186065
ENSOARG00020001418	4	0.00815399	0.00418572	0.00638967	0.0557332	0.0540194	0.521775	0.383546	0.294531
R3HDM2	1	0.575449	0.198109	0.0643101	0.0469759	0.131493	0.148359	0.0437844	0.0391582
ENSOARG00020001431	7	0.45075	0.276108	0.345514	0.301667	0.341759	0.415532	0.232075	0.599527
SLC5A6	2	0.040225	0.139965	0.0291103	0.0192615	0.00277489	0.00198125	0.0107102	0.0110373
ARF3	9	0.135756	1.06994	0.766595	0.805976	0.609626	0.293961	0.840434	0.698807
FEZ2	12	0.0638614	0.0711486	0.155691	0.35138	0.408477	0.26727	0.208017	0.219906
ATRAID	1	1.97601	1.71652	1.56004	1.21901	0.876473	1.49214	1.79176	1.19193
COMMD1	6	0.0911116	0.0573732	0.198992	0.378917	0.376887	0.341248	0.54435	0.376204
FKBP11	1	0.0734368	1.82443	3.02615	1.01147	0.275485	1.19711	1.79987	2.66162
BCL2L11	3	0.371455	0.252301	0.274848	0.127288	0.0679418	0.0648315	0.0358434	0.0221945
ENSOARG00020001479	3	0.158632	0.840215	1.70373	2.89725	2.93333	4.82031	3.16805	3.09353
CCDC65	1	0.129435	0.0871277	0.0194057	0.0192	0.0729592	0.0205389	0.0179394	0.0354223
RND1	1	0.301193	0.022984	0.0152093	0.000259892	0.000515641	0.00208333	0.000621231	0
FAM161A	1	1.89114	0.273548	0.169509	0.329898	0.266488	0.334417	0.246395	0.135813
IL1RN	8	0.10564	0.112205	0.0811876	0.0547004	0.104251	0.0961696	0.0580338	0.115439
ARHGAP8	6	0.000513991	0.000725737	0.00307266	0.0707108	0.0925361	0.0428722	0.165949	0.0257051
DDX23	9	0.311807	0.211252	0.164985	0.365925	0.211913	0.376309	0.192613	0.0974988
WDR54	4	0.110937	0.0607105	0.0256362	0.00660032	0.0251016	0.232265	0.0465827	0.0569467
CAD	1	0.0202677	0.394757	0.337027	0.247565	0.407012	0.283459	0.430958	0.224023
ANAPC1	4	0.295231	0.0902122	0.0494675	0.124308	0.30618	0.501995	0.192382	0.373283
NDUFA4L2	4	0.00354792	0.00173943	0	0.00325538	0.00239617	0.117759	0.00300354	0.00547017
XPO1	3	0.451245	1.00613	0.306387	0.174987	0.247531	0.291477	0.259324	0.203073
SHMT2	10	0.119769	0.135445	0.0712732	0.107413	0.122682	0.167878	0.219538	0.143994
FAM98A	3	1.24368	1.56199	1.37192	1.01535	0.857946	0.964165	1.00961	0.551618
RESF1	7	0.423829	1.63133	1.11285	1.40786	1.46174	1.15257	0.928094	0.347771
NRXN1	1	1.30833	0.174457	0.181771	0.106569	0.323009	0.158332	0.0285777	0.0618018
INO80B	2	0.0594948	0.391749	0.249667	0.109056	0.0433478	0.0572194	0.0697173	0.0587952
GPR107	1	0.150437	0.0855263	0.0322439	0.0142794	0.00795636	0.00346535	0.00278753	0.0113436
CKAP2L	3	0.632984	0.500181	0.406838	0.285479	0.19748	0.205325	0.172541	0.130855
WBP1	4	0.00753986	0.0155089	0.017871	0.0119779	0.0742011	0.136113	0.0449162	0.052221
USP34	1	2.93773	0.955757	0.531318	0.641863	0.613696	0.900984	0.63503	0.748097
NUP50	2	1.35596	3.26122	1.63456	1.25671	0.941618	0.859414	1.07739	0.60445
SLC20A1	1	1.54109	0.0794108	0.0708473	0.0379025	0.211512	0.200835	0.119013	0.106265
ENSOARG00020001721	3	0.0565749	0	3.09784e-09	0.0494554	0.0740503	0.10197	0.124231	0.0479521
MOGS	10	0.00917729	0.0608366	0.0185674	0.0291336	0.0471734	0.237264	0.304532	0.259534
CHCHD5	1	0.562482	2.9015	3.40061	2.53942	2.30242	1.91315	2.23609	1.82143
WDR5	1	3.39433	0.651833	0.893029	0.788148	0.722981	0.750528	0.499153	0.771681
BRD3	1	2.94109	0.477966	0.14948	0.203174	0.444426	0.343405	0.101938	0.237895
MRPL53	5	0.4157	0.913544	1.03289	1.00013	0.644395	0.373832	0.771642	0.459981
POLR1B	1	0.315996	0.0419983	0.020834	0.0137894	0.0257926	0.0258276	0.0140031	0.0108058
DENND5B	1	0.202924	0.028586	0.0565569	0.0161009	0.0242878	0.034574	0.0199341	0.0533566
PIK3C2G	1	0.0779339	0.172745	0.197419	0.260573	0.164937	0.190495	0.107632	0.188252
FAM118A	5	0.00771018	0.0805557	0.127067	0.0273372	0.0132019	0.0264011	0.0224979	0.0198907
TMEM87B	1	0.270859	0.0495932	0.0320193	0.0121985	0.00647852	0.0393002	0.0253396	0.0147119
PCGF1	3	0.80739	1.17191	0.964082	0.643267	0.25514	0.182808	0.249873	0.113611
SMC1B	1	2.5104	0.53697	0.247898	0.073088	0.108337	0.132369	0.114277	0.138214
FNBP1	1	0.0411256	0.260915	0.137095	0.167636	0.13239	0.190984	0.219328	0.107576
NCK2	1	0.120887	0.0202909	0	0	0.000552898	0.000547458	0.00111736	0.00617752
AUP1	10	0.0429044	0.177319	0.17246	0.481548	0.569939	0.822738	1.52762	1.16244
HTRA2	4	0.0060677	0.0294396	0.0225018	0.10416	0.191866	0.224741	0.228181	0.199408
UXS1	1	0.581702	0.154758	0.117759	0.0780184	0.174969	0.0664493	0.0958345	0.045788
CCNT1	1	1.21622	0.646241	0.403014	0.229758	0.140662	0.15348	0.180155	0.0965044
LOXL3	4	0.00577132	0.0304352	0.0309316	0.083943	0.164673	0.213397	0.183345	0.22619
ZC3H8	1	0.615339	0.251605	0.220815	0.257011	0.102652	0.255851	0.222447	0.0938086
RIBC2	1	0.118876	0.000767311	0.00170088	0.00178894	0.000208376	0.000434234	0	1.34574e-05
GTF3C2	1	0.32258	0.179174	0.0491959	0.159591	0.118554	0.142653	0.101813	0.0568581
C9orf78	10	0.333046	0.390575	0.343576	0.299422	0.266687	0.298917	0.239223	0.160388
KANSL2	3	0.167013	0.310278	0.0629616	0.0418209	0.0458968	0.0668483	0.0317713	0.0480575
TOR1A	1	1.15639	0.155237	0.151822	0.19933	0.205398	0.278227	0.311604	0.264311
FBLN1	4	0.0199996	0.0115561	0.0297041	0.0422972	1.3921	0.879415	0.0392086	1.03809
EIF2B4	4	0.318967	0.327044	0.308096	0.469389	0.45865	0.475814	0.366636	0.436904
TOR1B	3	0.135921	0.111847	0.0219031	0.0265994	0.034477	0.00502457	0.0174121	0.00354268
PTGES	6	0.013905	0.197621	0.364962	0.0750254	0.0223878	0.0405985	1.22047	0.204111
ATXN10	9	0.193744	0.0343363	0.052763	0.0896806	0.130221	0.159412	0.113712	0.0605574
NEMP1	1	0.346222	0.0306234	0.0101974	0.00286491	0.0160752	0.0240952	0.00559473	0.0117535
ENSOARG00020002071	10	0.00831261	0.0228093	0.0218432	0.17481	0.0914358	0.129623	0.273016	0.219776
LMO3	1	0.524534	0.0613426	0.0105279	0.00116018	0.00815548	0.00749211	0.00207826	0.0008707
NTMT1	10	0.0234291	0.0631838	0.150629	0.191902	0.142625	0.280427	0.353191	0.311741
MGST1	6	0.0249906	0.0383965	0.28294	0.146402	0.0708691	0.26573	3.06364	1.02241
CDPF1	1	0.0438653	0.146987	0.4999	0.458748	0.381112	0.500018	0.368846	0.366806
SINHCAF	2	0.596724	2.17364	1.88504	0.610525	0.19642	0.355115	0.287089	0.0988502
CAPRIN2	1	3.38284	0.489057	0.121214	0.0985981	0.10302	0.137705	0.0623211	0.201893
PPM1G	13	1.40193	1.91307	0.980252	1.03998	1.17488	1.75803	1.06544	0.782997
ENSOARG00020002186	4	0.0256993	0.021921	0.0160918	0.0478121	0.048753	0.101744	0.051068	0.0435508
ASB8	1	0.114647	0.0577639	0.0214273	0.0158143	0.00645939	0.00308602	0.00472208	0.000531524
NRBP1	4	0.2744	0.172702	0.250523	0.318567	0.795122	1.24194	0.532864	0.596768
TRMU	4	0.154927	0.140475	0.166903	0.122726	0.0736233	0.0601919	0.0969761	0.0633433
HK2	5	0.043225	0.292521	0.563749	0.37111	0.0946489	0.0526933	0.0800777	0.0274914
IPO8	4	0.0683915	0.0531687	0.0149327	0.0419687	0.0936733	0.209077	0.087684	0.0475138
STRAP	1	0.184761	0.0123063	0.0250379	0.0432783	0.0242174	0.0290808	0.0259429	0.02391
KRTCAP3	2	0.593161	0.189787	0.257589	0.723869	0.4088	0.577905	0.336312	0.68465
PFKM	4	0.0166343	0.0158433	0.0191912	0.0130903	0.0986851	0.362521	0.0884967	0.218426
ZFC3H1	13	0.330475	0.553835	0.224924	0.34351	0.35911	0.545251	0.239341	0.300774
IFT172	2	0.0347111	0.123774	0.0112113	0.00273467	0.0102778	0.0743776	0.00970033	0.0794528
EPS8	1	0.176757	0.0174733	0.0192859	0.00548576	5.2137e-05	0.0143109	0.000736005	0.00295881
IER5L	6	0.0603587	0.0149011	0.00406936	0.120741	0.00423791	0.0762389	0.0963845	0.0432289
ENSOARG00020002275	4	0.07575	0.0407758	0.176277	0.125464	0.443883	0.457308	0.188902	0.219709
PRIM1	10	0.447929	0.477189	0.338081	0.228624	0.241861	0.381357	0.106547	0.130071
CRAT	1	0.248306	0.0529655	0.00751514	0.04461	0.0256996	0.0138286	0.0367118	0.0136211
RANBP2	2	1.72753	3.13539	4.18756	1.20825	1.78176	1.30372	1.3163	1.01106
ENSOARG00020002288	1	0.245942	0.113441	0.0872132	0.0475306	0.0732677	0.0826385	0.02876	0.0442173
ENSOARG00020002301	1	7.40019	11.1991	20.5627	16.0462	14.4477	18.2	13.1638	13.4859
SENP1	1	0.444697	0.171355	0.113802	0.0321854	0.0316028	0.031771	0.0157147	0.0198724
ENSOARG00020002335	2	0.0778483	1.43713	0.189766	0.0829203	0.0536378	0.119541	0.0759456	0.0719527
ENSOARG00020002342	1	0.168705	0.0144304	0.0092917	0.00584624	0.00721217	0.00364553	0.00458615	0.000964027
ENSOARG00020002346	11	0.00147732	0	0.000669311	0.166269	0.37905	0.0610286	0.00485055	0.00353531
FHL2	12	0.000444456	0.00826145	0.00555627	0.0573942	0.229247	0.103996	0.126509	0.120177
ATP5F1B	12	0.358746	2.40773	3.92303	12.8544	10.8125	7.16864	10.9007	7.63314
TMTC1	5	0.0285048	0.0394808	0.165378	0.0821344	0.0386466	0.160558	0.0565519	0.0494877
C2orf49	2	0.770336	1.12757	0.84676	0.30958	0.386914	0.261985	0.190104	0.207214
SURF4	1	0.427084	0.125705	0.217865	0.165543	0.1071	0.14595	0.301918	0.241246
BAZ2A	1	1.55179	0.7791	0.357157	0.345716	0.498486	0.488309	0.356989	0.32855
THAP2	1	0.876338	0.0702453	0.0233818	0.0128501	0.00858523	0.0228036	0.0188178	0.137072
TMEM19	1	0.234376	0.0252735	0.024272	0.0747934	0.0370283	0.00815676	0.00901671	0.00517202
COL2A1	4	0.0770717	0.0281295	0.00686192	0.00783253	0.00686156	0.306638	0.00757926	0.0376298
SURF1	3	0.19281	0.107061	0.0482236	0.267208	0.407284	0.378398	0.531094	0.334309
ENSOARG00020002423	3	13.6025	12.3249	19.6583	24.4212	32.608	27.412	21.5297	25.0631
RAB21	3	0.206284	0.310353	0.0931165	0.0831275	0.108408	0.0582867	0.0669755	0.0259262
MED22	1	0.111582	0.00983113	0.00119713	0.00650818	0.0033219	0.00840435	0.012088	0.00215549
MRPS9	10	0.24473	0.154786	0.260421	0.254464	0.199297	0.182467	0.146306	0.132755
SURF6	4	0.135686	0.131195	0.177718	0.164073	0.119229	0.098876	0.0938415	0.0500652
RBMS2	1	0.365593	0.128955	0.053463	0.0800651	0.074165	0.0283547	0.0491924	0.0285771
TBC1D15	1	1.58677	0.932305	0.512805	0.180285	0.105193	0.0989653	0.135469	0.0971412
CCDC138	5	0.0346612	0.115265	0.267755	0.0865762	0.0877519	0.214483	0.0835903	0.0931658
GLS2	1	0.311803	0.163921	0.0171917	0.0114625	0.00860786	0.068575	0.00864767	0.0139726
ENSOARG00020002513	6	0.0225337	0.0103459	0.00848337	0.0558528	0.00501431	0.014642	0.409034	0.0892045
ERGIC2	3	1.38018	1.99486	1.58374	0.696198	0.38344	0.737308	0.795408	0.976494
LRRTM1	1	0.418579	0.0731808	0.00411942	0.000357208	0.00347961	0.026055	0.002442	0.00167539
ENSOARG00020002535	1	0.320441	0.0649055	0.0619845	0.00686754	0.0378021	0.0465477	0.0233114	0.0813213
TTC27	1	1.91594	0.265738	0.203003	0.213657	0.53198	0.604332	0.248244	0.314862
ENSOARG00020002555	1	0.264107	0.0240571	0.024721	0.0256107	0.0229086	0.0087752	0.00895383	0.0197008
ENSOARG00020002597	3	0.218157	0.194867	0.119247	0.0451792	0.044794	0.100442	0.0213394	0.0262695
SUCLG1	12	0.523265	0.116496	0.921741	2.28091	1.50013	1.06607	1.67333	1.42642
TIMELESS	9	0.708663	0.342556	0.14338	0.356664	0.830403	1.0136	0.389122	0.419531
SEPTIN10	4	0.0143005	0.00759152	0.00741186	0.00267935	0.0504888	0.259505	0.144318	0.149742
NUP188	1	0.228499	0.0781222	0.0575031	0.0207587	0.0167142	0.0321973	0.0193398	0.0263232
CCDC91	2	0.202594	0.0345949	0.0938291	0.166842	0.17905	0.17358	0.13044	0.105105
CNOT2	1	0.331378	0.146308	0.0937975	0.0919393	0.0602342	0.0949688	0.0529622	0.0541697
STAT2	1	0.106988	0.0243872	0.0109796	0.00696793	0.00886142	0.00118627	0.00141582	0.00496879
PTHLH	2	0.0425436	2.76672	0.130322	0.0183541	0.000204023	0.000364354	0.00499495	0.000782671
ENSOARG00020002666	7	0.0070646	0.0109198	0.000484966	0.015619	0.00733038	0.0326967	0.0088369	0.10226
TMEM106C	1	0.00445799	0.0805376	0.168233	0.174376	0.0914525	0.0704645	0.259964	0.166304
ENSOARG00020002678	1	3.23926	1.83306	1.77473	1.40981	1.30479	1.20183	0.806064	0.620893
NSMCE1	12	0.793791	0.624074	0.876753	0.574425	0.532933	0.884921	0.356836	0.299882
H2AFJ	4	0.0162683	0.021871	0.0702089	0.129477	0.153502	0.313423	0.286072	0.125521
BIRC6	9	0.361284	0.272868	0.144914	0.154463	0.311805	0.383035	0.246443	0.242334
DOLK	14	0.0745201	0.0546365	0.0204786	0.0146959	0.0864527	0.0728414	0.130744	0.0596225
MRPS35	16	0.339573	1.07083	0.794871	1.1547	0.677944	0.474907	0.49185	0.359899
MRPL19	8	0.718603	0.858738	1.13326	1.37005	1.27383	0.823657	1.28084	0.785915
GUCY2C	1	0.557548	0.13813	0.115747	0.0582519	0.073478	0.130658	0.0189044	0.161738
ENSOARG00020002731	2	0.00464999	0.44609	0.117341	0.0420058	0.0075877	0.00740935	0.0360005	0.0129679
ATXN7L3B	5	0.275597	0.560236	0.871451	0.497166	0.468178	1.08704	0.488379	0.245015
HDAC7	1	0.486098	0.048353	0.0278518	0.00128867	0.00386817	0.00345674	0.00182452	0.00094552
TMSB10	4	1.20348	5.61209	3.20947	5.06869	15.4883	12.0856	9.20472	8.82928
LRRC8A	1	0.123947	0.0210592	0.00567371	0.00170612	0.000207685	0.00408964	0.000108523	6.85214e-05
RAB3IP	1	2.09944	0.668006	0.379301	0.484725	0.388836	0.431596	0.314163	0.307346
KCMF1	1	2.09192	0.265513	0.229227	0.432492	0.570053	0.335863	0.363525	0.247516
SANBR	4	0.0770521	0.114122	0.0734714	0.0254883	0.0375081	0.140171	0.0250458	0.179142
PPFIBP1	1	0.574213	0.0861079	0.00307764	0.0224284	0.0171307	0.294161	0.0753573	0.0947411
PMPCA	1	0.200513	0.12925	0.162442	0.0678048	0.0635217	0.109903	0.121172	0.0841419
PEX13	2	0.0154392	0.100233	0.078205	0.0310892	0.0192049	0.0123661	0.0158107	0.00328478
CNPY2	1	0.387773	1.11912	1.52173	1.34635	1.81156	2.4006	1.24018	1.60166
TCF7L1	4	0.00596561	0.0109758	0.0325165	0.0308703	0.282425	0.713256	0.233551	0.0824082
PUS10	1	0.210632	0.0901992	0.0392145	0.0342219	0.0366259	0.0151316	0.0462922	0.0269701
CS	3	2.09572	2.18388	0.819609	1.15233	0.759803	0.149344	0.884466	0.250216
ENTR1	3	0.143016	0.145651	0.0281603	0.0251907	0.0135501	0.0237503	0.0163504	0.00740593
ENSOARG00020002845	1	0.188454	0.151742	0.159247	0.127842	0.140186	0.110522	0.180515	0.10879
PLBD1	6	0.00337355	0.000153531	0.0140981	0.00201164	0.035415	0.249251	0.69933	0.215265
GLIPR1	1	0.0212043	0.0568996	0.160668	0.11052	0.162312	0.182168	0.167466	0.0687026
ENSOARG00020002871	9	4.44979	2.02472	2.524	2.64373	3.22818	4.5755	2.83498	2.77502
PAPOLG	3	2.30777	1.44756	0.338388	0.151216	0.224467	0.197768	0.0945701	0.129662
ANKRD52	1	0.107582	0.0133719	0.00488748	6.28423e-05	0.000126736	0.0043038	0.00269583	0.00668633
FRS2	1	0.530671	0.0408436	0.0257117	0.0180475	0.0583531	0.0938813	0.00688173	0.0265937
ATF7IP	2	0.587337	1.52947	1.32494	0.764817	0.535703	0.599694	0.291889	0.281978
KRR1	2	1.44741	6.34784	3.91476	1.52367	1.34069	1.78507	1.04973	0.826991
STK38L	3	0.119263	0.114182	0.0400987	0.034884	0.0394707	0.0691005	0.0131894	0.00457493
ENSOARG00020002907	3	2.33741	2.66586	2.59309	1.74478	0.885176	2.07699	0.764295	0.928985
YEATS4	5	0.290275	0.785733	0.751554	0.546853	0.462823	0.353985	0.287556	0.260137
TM7SF3	1	0.7198	0.134321	0.0410301	0.0491047	0.0510993	0.0448731	0.0202925	0.0235439
SLC39A5	7	0.000864059	0	0	0.00994529	0.0101116	0.0553689	0.00616827	0.480611
ENSOARG00020002933	4	3.29634	2.76352	3.75818	2.82652	4.47023	6.36557	3.34081	2.57476
CAPG	6	0.33404	1.09476	3.24974	7.6756	1.79871	0.793609	16.8083	4.01114
NABP2	4	0.221983	0.111598	0.125158	0.194524	0.204593	0.533145	0.204587	0.246792
RNF41	1	0.163659	0.00763277	0.0090021	0.0074845	0.000181959	0.00737192	0.00468998	0.00920579
GRIN2B	4	0.00116945	0.00059411	0	0.00270892	0.000380041	0.607543	0.0286906	0.366793
FGFR1OP2	1	0.51258	0.283131	0.0592891	0.0343956	0.0370739	0.0284239	0.0494101	0.0227958
ENSOARG00020002967	2	0.0181703	0.19093	0.19693	0.0555621	0.040015	0.0815316	0.0633175	0.0139234
MAT2A	3	0.10744	0.157664	0.0580841	0.0390767	0.0196966	0.0524329	0.0333374	0.0433949
ENSOARG00020002994	6	0.165108	0.885085	2.17871	1.11714	0.199501	0.443405	2.76869	1.60056
VAMP5	5	0.00259171	0.00618948	0.108877	0.00283622	0.000338928	0.0783956	0.000497798	0.0084178
INTS13	4	0.100095	0.118837	0.124883	0.135579	0.140648	0.464998	0.204778	0.224034
OSBPL8	8	1.31655	0.368561	0.748429	3.30468	1.12255	0.471249	1.43965	0.323884
RNF181	5	0.53813	1.5618	4.67091	1.91164	0.727309	1.46398	2.38344	1.38426
MAP4K4	1	0.607543	0.255053	0.181872	0.234231	0.180705	0.392793	0.267122	0.166034
GSG1	2	0.0444913	0.575882	0.0109856	0.000117859	0.000195753	2.7169e-05	0.000384877	0
SNAPC4	11	0.0085466	0.0947879	0.00637456	0.0385139	0.104164	0.0801212	0.0454988	0.0346483
TMEM150A	1	1.50048	0.137844	0.0220509	0.0256902	0.104698	0.0106539	0.0269134	0.0091654
FANCL	3	0.657604	0.692928	0.317524	0.443854	0.319904	0.261513	0.167866	0.189688
C2orf68	2	0.0101539	0.137034	0.0457931	0.0342982	0.00591669	0.00825016	0.0843133	0.0128907
SMARCC2	1	0.727318	0.189128	0.0567078	0.0845888	0.0474807	0.118468	0.0751509	0.0952471
RPAP3	4	0.304991	0.29991	0.200273	0.461315	0.578957	0.867688	0.397296	0.413276
USP39	16	0.245496	0.315149	0.105295	0.295639	0.17763	0.257577	0.270711	0.165599
CPSF6	2	0.398192	2.66682	1.08573	1.22377	1.1241	1.81407	0.982639	1.23248
ITPR2	4	0.396225	0.0618105	0.0221032	0.168695	0.0203603	0.934105	0.0421663	0.0782549
SPOUT1	3	0.31401	0.467266	0.187825	0.120297	0.0521687	0.0345815	0.0537951	0.0500468
ENDOG	1	0.0497342	0.286445	0.520803	0.70555	0.664679	0.31017	0.402189	0.317495
PCED1B	8	0.00574168	0.00728165	0.0441848	0.103159	0.0702124	0.00996268	0.0235574	0.0231119
AMIGO2	2	0.00312677	0.12457	0.0179294	0.00464757	0.00520077	0.000134102	0.00227552	0.00178554
ZDHHC17	2	0.0382891	0.179275	0.0555321	0.021573	0.00789119	0.0101645	0.015973	0.0665826
ZDHHC12	6	0.0967574	0.0581063	0.0179181	0.0883083	0.0701392	0.0648582	0.166739	0.0667043
ENSOARG00020003436	1	1.83239	0.616917	0.203932	0.454235	0.237305	0.179448	0.268321	0.384878
GTF2A1L	1	0.990587	0.510471	0.396206	0.182927	0.077667	0.0292764	0.0862168	0.057007
CSRP2	6	0.440002	0.263528	2.00672	7.25132	3.10436	8.12049	10.7412	3.81297
SLC38A2	1	0.259233	0.0245886	0.0178187	0.00727607	0.0190579	0.0261007	0.00996014	0.0306995
RASSF8	1	3.04757	0.306493	0.110787	0.316876	0.287151	0.10416	0.1197	0.0803714
HEBP1	4	0.0130874	0.212445	0.113996	0.0275705	0.354923	1.13878	0.264549	0.151762
E2F7	1	0.32271	0.12585	0.0728524	0.026892	0.0158547	0.0306103	0.0194581	0.0351419
ENSOARG00020003552	3	2.34933	2.79433	1.16942	0.460026	0.610801	0.468526	0.405331	0.246547
STON1	2	0.0500231	0.188691	0.0509248	0.0916187	0.0397178	0.0557991	0.0210945	0.126296
SLC38A1	4	0.000545902	0.0605115	0.0234696	0.00504103	0.000219907	0.102642	0.00485078	0.028585
KRAS	2	0.172252	1.86358	0.347374	0.205292	0.198163	0.223004	0.247481	0.137608
DDX47	3	1.08506	1.18989	0.42589	0.75844	0.617744	0.482384	0.395877	0.329392
POLR1A	1	0.335921	0.183837	0.121798	0.0839495	0.0443064	0.101156	0.0423117	0.0354558
ENSOARG00020003689	1	0.454284	0.0259281	0.00773878	0.00736768	0.00912553	0.014005	0.000918615	0.00410156
ENSOARG00020003693	2	0.027454	0.123337	0.053056	0.0741274	0.0694984	0.0992257	0.0669734	0.0454649
DYNC2I2	11	0.0259987	0.0892517	0.171519	0.148559	0.446765	0.284286	0.064071	0.129173
GPR19	1	0.302947	0.0388845	0.0926174	0.0089373	0.0512937	0.0200143	0.00627507	0.000939874
SCAF11	5	0.964347	2.10759	2.36661	1.55282	2.24038	2.00988	1.08854	0.63724
GPN1	1	0.290873	0.170056	0.104208	0.0852492	0.0453063	0.0675558	0.05601	0.0522539
CASC1	3	0.188998	0.181303	0.103823	0.0113195	0.0256845	0.0215416	0.00762593	0.0168585
DUSP16	3	0.145096	0.183201	0.0103176	0.0848317	0.0130167	0.0158604	0.0358975	0.0232484
ARID2	1	1.12015	0.309542	0.0645092	0.097707	0.280681	0.397413	0.149731	0.15014
NAV3	1	0.42527	0.132077	0.0266732	0.0339454	0.0124478	0.0142147	0.00131119	0.00932323
BORCS5	1	2.71925	0.199291	0.138266	0.222353	0.28544	0.123753	0.138943	0.0630404
SPTAN1	9	0.888799	0.294412	0.146046	0.117131	0.294159	0.988629	0.341521	0.492405
LRP6	1	1.27133	0.282153	0.0700312	0.0916915	0.176787	0.27776	0.0587774	0.114763
ANO6	3	0.175649	0.195285	0.209809	0.302982	0.487165	0.172337	0.575926	0.380158
YIPF4	1	0.446048	0.255125	0.157839	0.112914	0.0867782	0.102815	0.121099	0.1207
SLC4A1AP	9	1.05476	0.818291	0.475196	1.0592	0.923701	1.04529	0.678809	0.578612
SLC30A6	2	0.00743005	0.120268	0.0115517	0.0299002	0.0227003	0.0730019	0.034472	0.0320515
MRPL33	2	0.681567	7.05484	6.53062	2.39389	2.01117	1.77665	2.00173	1.19827
CARD9	1	0.120669	0.0268377	0.00450842	0.00735797	0.00601601	0.0364454	0.0290251	0.031801
BABAM2	1	0.380205	0.14935	0.116926	0.0817863	0.08307	0.16339	0.0883371	0.130597
ENSOARG00020004267	4	0.0175638	0.0145123	0.0370638	0.106053	0.0984667	0.226338	0.14815	0.128701
RBKS	4	0.00392446	0.00867203	0.0348692	0.0600396	0.142113	0.109425	0.0681345	0.0630991
ETV6	1	0.375634	0.0860116	0.0392505	0.063702	0.0585233	0.0435596	0.0304205	0.028774
SPAST	1	1.33844	0.196244	0.22903	0.329195	0.242352	0.272685	0.22299	0.164312
MYL6	10	1.18068	2.4538	4.69197	7.74026	8.05627	13.0001	19.305	15.0951
FOSL2	1	0.152958	0.0036503	0.00395907	0.00262048	0.00250964	0.000894332	0.00326447	0.000474586
SLC35E3	1	2.29568	0.146591	0.0733682	0.0610627	0.13842	0.136949	0.0389334	0.0966842
PLB1	3	2.36136	1.53747	0.202341	0.0625248	0.147703	0.00484889	0.00613405	0.000402404
NUP107	2	0.53518	1.23817	0.544349	0.498942	0.575053	0.70939	0.345298	0.372364
FOXN2	2	0.267718	0.521664	0.340481	0.16184	0.0928971	0.167031	0.174092	0.0384851
IRAG2	1	0.225669	0.0372459	0.000370081	0.00468359	0.0288257	0.00602419	0.00327342	0.022616
MYL6B	4	0.115872	0.0518524	0.0854565	0.0903251	0.312956	1.56987	0.167871	0.244351
ESYT1	1	0.546919	0.158118	0.0304664	0.0152098	0.030064	0.0427748	0.034708	0.0186999
BCAT1	1	0.176432	0.0297957	0.0107018	0.0120686	0.012636	0.0461178	0.0234263	0.0233942
ENSOARG00020004545	1	0.565245	1.25088	1.67841	1.31992	1.64458	2.12877	1.44631	1.4041
PTMS	11	1.47436	1.15107	1.60956	2.61912	7.52108	5.03676	2.60342	3.16549
ZC3H10	1	0.270859	0.00525054	0.000208463	0.00495974	0.000182563	0.000250434	0.000252114	0.000289819
FBXO11	8	0.044836	0.0240305	0.0291024	0.108538	0.0419472	0.070311	0.0384565	0.0633557
ENSOARG00020004572	3	7.2857	23.7316	47.2794	55.9945	69.2756	74.6932	60.9934	62.8689
COPS7A	1	0.135676	0.0220768	0.0260694	0.0011156	0.00751872	0.00600186	0.0166567	0.00797755
ENSOARG00020004605	3	4.22059	4.82587	6.4147	5.87221	7.47957	7.5006	6.76207	4.68514
ZNF384	1	0.10573	0.0171124	0.00284713	0.00015716	0.0254216	0.000558977	0.00147874	0.00446509
MSH6	11	0.411137	0.937105	1.05367	1.02582	4.27577	2.50308	0.778876	0.694001
NACC2	1	0.124261	0.00666111	0.00256836	0.00448576	0.00260558	0.0118211	0.0556898	0.0167458
PPP1CB	1	0.449214	0.132967	0.105095	0.0209093	0.0298032	0.0360932	0.0151069	0.0298761
UBAC1	12	0.240681	0.347407	0.493616	1.06371	0.800293	0.568143	0.721949	0.496939
ENSOARG00020004831	5	1.02424	1.93509	3.27861	1.80319	1.95179	2.70898	1.99432	1.73458
MEMO1	1	0.540835	0.253764	0.312968	0.435601	0.322431	0.307407	0.492051	0.354857
TRMT61B	3	0.246002	0.403435	0.0895326	0.0409774	0.0379	0.0307516	0.0415833	0.0175576
CAMSAP1	1	1.09462	0.28512	0.0135457	0.0857527	0.162052	0.0476339	0.0856374	0.0339995
WDR43	2	1.08336	2.34756	1.96564	1.65478	1.44793	1.61605	1.38906	1.17911
MSH2	11	0.603605	0.536541	0.498599	0.756665	1.43434	1.15227	0.424584	0.541367
ENSOARG00020004948	3	1.32054	1.05654	0.987833	4.84558	4.30909	4.65383	4.94149	4.6565
RAP1B	2	0.556581	2.12721	0.850802	0.320719	0.0884656	0.165811	0.447067	0.399956
CHD4	9	1.87456	1.72295	0.768394	0.701464	1.39052	2.96297	1.05987	1.0237
ENSOARG00020004987	3	0.184704	0.168505	0.01162	0.00513629	0.0274894	0.00174649	0.000909521	0.000918105
RAB5B	1	0.133787	0.0277559	0.0101684	3.90362e-05	0.00418491	0.0032885	0.00839443	6.20163e-05
EPCAM	10	0.190165	0.0851143	0.417666	0.655581	0.778515	1.87503	3.11371	1.41735
NELL2	2	0.0101872	0.326823	0.0578421	0.0026919	0.0472965	0.118375	0.00389144	0.00605601
ENSOARG00020005043	8	0.0354499	0.132166	0.32506	0.904191	0.201587	0.161925	0.18689	0.14656
CDK2	3	1.18305	1.11794	0.415559	0.35862	0.311699	0.570262	0.412656	0.483251
ENSOARG00020005091	4	34.3589	29.3771	36.8745	26.4223	9.03968	9.50397	25.0706	8.64972
TTC7A	7	0.103955	0.0303694	0.023101	0.0318023	0.0339135	0.0302775	0.0439569	0.104646
MDM1	3	0.567996	0.425566	0.0239864	0.0156339	0.0164942	0.0437032	0.0277096	0.00259268
PMEL	4	0.044747	0.115521	0.0281438	0.00583131	0.0276639	0.168949	0.0331146	0.0558563
TMEM117	1	0.101558	0.0119908	0.0119728	0.00417616	0.00475574	0.00138844	0.00356792	0.00424231
ETNK1	1	0.213187	0.0867928	0.088835	0.0657912	0.0409339	0.0307289	0.107657	0.0592898
ENSOARG00020005299	2	0.0551817	0.257915	0.207393	0.0846525	0.0725579	0.0866609	0.0555027	0.0856755
TWF1	1	0.987622	0.447505	0.555858	0.221134	0.25413	0.0583929	0.210996	0.0992662
NOP2	1	0.199355	0.73774	0.414286	0.874864	0.596183	0.464901	0.553381	0.425555
ENSOARG00020005347	3	2.44908	1.63686	0.75694	0.24123	0.102715	0.0516614	0.0376558	0.0190748
DGKA	4	0.000931587	0.00281327	0.00192142	0.00175328	0.0140425	0.118446	0.0450982	0.0713615
ANO4	1	0.645733	0.114674	0.0407887	0.012528	0.0441443	0.0132319	0.0106265	0.00983395
ENSOARG00020005365	5	0.351925	0.211255	1.11491	0.293295	0.553596	0.208762	0.911141	0.241855
C2CD5	1	0.1982	0.047849	0.0144127	0.0100341	0.0107814	0.0312094	0.00423929	0.00663101
IRAK4	1	1.29872	0.703022	0.357097	0.227961	0.214611	0.338842	0.220181	0.13499
LCLAT1	2	0.0909993	0.370353	0.306168	0.0789156	0.0589079	0.0242058	0.0236126	0.0437492
PIGF	3	1.44369	1.20687	0.906639	0.243052	0.322591	0.254596	0.352541	0.176678
FIGLA	1	0.533275	0.136642	0.109189	0.0649706	0.158483	0.0397959	0.044525	0.0323902
PYM1	1	0.248967	0.0117475	0.00947082	0.0138228	0.015484	0.0054918	0.015561	0.0111908
CAPN13	1	0.484449	0.0321913	0.00458145	0.0090191	0.00666296	0.00464809	0.00143877	0.00150923
ENSOARG00020005471	5	0.180509	0.180179	0.516444	0.333542	0.18227	0.383851	0.129288	0.260345
PUS7L	3	0.265365	0.225635	0.0825227	0.102863	0.05365	0.068463	0.050564	0.0268197
DNAJC14	3	0.420156	0.354964	0.0855889	0.163089	0.156758	0.0930078	0.174655	0.115246
CAND1	3	0.306675	0.27173	0.261183	0.139172	0.205596	0.211633	0.181332	0.131241
EPAS1	1	8.56925	1.78341	0.130739	0.0662131	0.102298	0.027073	0.141364	0.130976
ORMDL2	6	0.0701841	0.886938	0.14035	0.160071	0.24561	0.546572	1.31338	0.808406
ATP6V1B1	8	0.0742444	0.00375142	0.0107386	0.222412	0.0773742	0.0144647	0.0600674	0.057779
SARNP	2	1.87073	10.0063	5.35475	2.75638	2.25975	2.46595	1.84474	1.37106
UTP20	1	2.46865	1.77405	1.00425	0.689105	1.28899	0.82565	0.560115	0.68947
BRD1	1	0.421877	0.0266014	0.0102029	0.000882362	0.0283507	0.000972555	0.0013797	0.00136872
A2M	4	0.00652619	0.00115989	0.00813451	0.0152898	0.307116	0.469235	0.0123774	0.0206932
CD63	12	0.330413	0.229312	0.780355	0.558005	6.53325	2.84116	4.36181	4.15817
ENSOARG00020005655	4	1.23915	0.370389	0.0632765	0.947039	4.39632	10.2368	10.9784	4.95303
SNRPG	5	7.62255	9.43798	15.3593	9.54315	6.7793	11.1917	6.65227	7.35579
PAWR	1	0.968107	0.359842	0.296357	0.392783	0.227369	0.666868	0.8536	0.257699
TEX261	1	0.214825	0.00437002	0.00389701	0.00680581	0.0037582	0.00612671	0.00703934	0.00666897
NCAPD2	1	0.0766033	0.714864	0.35419	0.35043	0.39929	0.867047	0.356336	0.574163
ENSOARG00020005711	4	0.0929091	0.0424091	0.173629	1.10931	1.65647	1.73422	1.28942	1.12559
PCYOX1	4	0.00715293	0.0238292	0.00189377	0.0107714	0.0299481	0.117175	0.0399145	0.0364931
NAGK	6	0.459438	0.0862388	0.213375	0.518033	0.430862	0.459277	1.29508	0.514055
TIA1	4	0.00598573	0.00390236	0.0373105	0.0485638	0.079371	0.250417	0.0451546	0.0503802
CRELD2	6	0.978723	0.689026	0.411994	0.716224	0.721713	1.28954	2.50505	1.66231
SRBD1	1	0.950775	0.295379	0.224792	0.153072	0.243534	0.529127	0.146423	0.106985
MRPL51	2	0.940718	2.73475	2.17141	1.66229	1.18188	1.29827	1.55039	1.04719
[truncated: 6,781 more rows]

## Sheet: Module Eigengenes
Table S2. Weighted Gene Co-expression Network Analysis (WGCNA) of scRNA-seq and Functional Enrichment
b. Module Eigengenes for Cell Type Identity. Related to FigS1.C
	ME5	ME15	ME2	ME3	ME13	ME16	ME1	ME4	ME9	ME8	ME17	ME11	ME12	ME7	ME14	ME6	ME10
RNA.b.ZGA	-0.422752	0.331865	-0.194743	0.523445	-0.2258	-0.358871	0.927136	-0.269868	0.534908	-0.209008	-0.333071	-0.217501	-0.419799	-0.0732841	0.439824	-0.243872	-0.363564
RNA.16C	0.177951	-0.0682384	0.886766	0.642625	0.619315	0.547061	-0.0138042	-0.257687	-0.227844	-0.223899	-0.193643	-0.186285	-0.445411	-0.140578	-0.320617	-0.253445	-0.348212
RNA.Morula	0.772435	0.791574	0.157797	0.0637906	-0.243716	-0.239679	-0.148516	-0.283257	-0.345915	-0.0866782	-0.214006	-0.18317	-0.355514	-0.183356	-0.388124	-0.224718	-0.339471
RNA.EB	0.191626	-0.089812	-0.117037	-0.189134	-0.207122	0.577519	-0.154004	-0.185038	-0.240173	0.903006	0.666761	-0.00806182	0.412584	-0.131557	-0.208418	0.102227	-0.161529
RNA.ICM	-0.121981	-0.240844	-0.178004	-0.243409	0.0620645	0.0956928	-0.144653	0.0634509	0.0585919	0.023685	-0.0786305	0.896003	0.4859	-0.127692	-0.192562	-0.113027	-0.0490557
RNA.Epiblast	-0.091054	-0.14271	-0.14759	-0.229179	0.551746	-0.0937966	-0.128425	0.855112	0.628099	-0.175421	-0.061859	0.0841121	-0.0493648	-0.071066	-0.0624067	-0.135869	0.201385
RNA.TE	-0.203436	-0.252731	-0.184193	-0.279851	-0.273252	-0.15521	-0.167466	-0.0248632	-0.246161	-0.00386005	-0.297865	-0.205357	0.288712	-0.201005	0.682832	0.885342	0.529165
RNA.Hypo	-0.302788	-0.329103	-0.222998	-0.288289	-0.283237	-0.372716	-0.170268	0.10215	-0.161505	-0.227825	0.512313	-0.17974	0.0828928	0.928538	0.0494716	-0.0166386	0.531281

## Sheet: bZGA-GO
Table S2. Weighted Gene Co-expression Network Analysis (WGCNA) of scRNA-seq and Functional Enrichment
Functional enrichment analysis of bZGA(zygote,2C,4C,8C) upregulated genes
_MEMBER_MyList	_LogP_MyList	GO	_PATTERN_	_RANK_	GiniIndex	Category	CategoryID	Description	PARENT_GO	LogP	Enrichment	Z-score	#TotalGeneInLibrary	#GeneInGO	#GeneInHitList	#GeneInGOAndHitList	%InGO	STDV %InGO	GeneID	Hits	Log(q-value)	EvidenceCutoff	GROUP_ID	FirstInGroupByEnrichment	FirstInGroupByLogP	BestLogPInGroup	BestEnrichmentInGroup
1	-39.5734	GO:0006974	M1	1	0	GO Biological Processes	19	DNA damage response	19_GO:0050896 response to stimulus	-39.5734	2.79441	15.7339	30337	781	2655	191	7.19397	0.501465	25|324|331|598|604|867|900|1022|1025|1263|1386|1407|1457|1643|1663|1969|2021|2071|2073|2138|2139|2140|2305|2308|2309|2475|3014|3297|3364|3978|3981|4173|4361|4646|4773|4824|4862|5295|5378|5394|5426|5427|5536|5591|5594|5663|5781|5884|5887|5890|5893|5976|5980|5981|5985|6188|6794|7014|7189|7341|7415|7507|7516|8208|8239|8451|8458|8467|8554|8841|8846|8883|8924|9100|9149|9156|9319|9555|9575|9577|9643|97…	ABL1|APC|XIAP|BCL2L1|BCL6|CBL|CCNG1|CDK7|CDK9|PLK3|ATF2|CRY1|CSNK2A1|DDB2|DDX11|EPHA2|ENDOG|ERCC3|ERCC5|EYA1|EYA2|EYA3|FOXM1|FOXO1|FOXO3|MTOR|H2AX|HSF1|HUS1|LIG1|LIG4|MCM4|MRE11|MYO6|NFATC2|NKX3-1|NPAS2|PIK3R1|PMS1|EXOSC10|POLE|POLE2|PPP5C|PRKDC|MAPK1|PSEN1|PTPN11|RAD17|RAD23B|RAD51B|RAD52|UPF1|REV3L|RFC1|RFC5|RPS3|STK11|TERF2|TRAF6|SUMO1|VCP|XPA|XRCC2|CHAF1B|USP9X|CUL4A|TTF2|SMARCA5|PIAS1|HDAC3|…	-35.3992	0	1	1	1	-39.5734	2.99526
1	-32.0829	GO:0006259	M1	1	0	GO Biological Processes	19	DNA metabolic process	19_GO:0008152 metabolic process	-32.0829	2.64643	13.9842	30337	734	2655	170	6.40301	0.475106	25|604|1022|1025|1457|1643|1663|2021|2071|2073|2138|2139|2140|2305|3014|3149|3297|3364|3978|3981|4173|4361|4784|4999|5000|5001|5378|5394|5426|5427|5536|5591|5884|5887|5890|5893|5901|5931|5976|5980|5981|5985|6188|6929|7014|7341|7415|7507|7516|8208|8239|8451|8458|8467|8846|8924|9100|9149|9156|9319|9555|9577|9643|9985|10036|10075|10111|10269|10459|10635|10714|10973|11044|11169|22944|23075|23126|2319…	ABL1|BCL6|CDK7|CDK9|CSNK2A1|DDB2|DDX11|ENDOG|ERCC3|ERCC5|EYA1|EYA2|EYA3|FOXM1|H2AX|HMGB3|HSF1|HUS1|LIG1|LIG4|MCM4|MRE11|NFIX|ORC2|ORC4|ORC5|PMS1|EXOSC10|POLE|POLE2|PPP5C|PRKDC|RAD17|RAD23B|RAD51B|RAD52|RAN|RBBP7|UPF1|REV3L|RFC1|RFC5|RPS3|TCF3|TERF2|SUMO1|VCP|XPA|XRCC2|CHAF1B|USP9X|CUL4A|TTF2|SMARCA5|ALKBH1|HERC2|USP10|DYRK1B|EXO1|TRIP13|MACROH2A1|BABAM2|MORF4L2|REC8|CHAF1A|HUWE1|RAD50|ZMPSTE24|MA…	-28.3858	0	1	0	0	-39.5734	2.99526
1	-31.2684	GO:0006281	M1	1	0	GO Biological Processes	19	DNA repair	19_GO:0050896 response to stimulus	-31.2684	2.99526	14.1432	30337	515	2655	135	5.08475	0.426354	25|1022|1025|1457|1643|1663|2071|2073|2138|2139|2140|2305|3014|3297|3364|3978|3981|4173|4361|5378|5394|5426|5427|5536|5591|5884|5887|5890|5893|5976|5980|5981|5985|6188|7341|7415|7507|7516|8208|8239|8451|8458|8467|8846|8924|9100|9149|9156|9319|9555|9577|9643|9985|10036|10075|10111|10269|10459|10635|10714|10973|11044|11169|22944|23126|23198|23376|23503|25836|25898|25988|29128|50484|50485|51343|5137…	ABL1|CDK7|CDK9|CSNK2A1|DDB2|DDX11|ERCC3|ERCC5|EYA1|EYA2|EYA3|FOXM1|H2AX|HSF1|HUS1|LIG1|LIG4|MCM4|MRE11|PMS1|EXOSC10|POLE|POLE2|PPP5C|PRKDC|RAD17|RAD23B|RAD51B|RAD52|UPF1|REV3L|RFC1|RFC5|RPS3|SUMO1|VCP|XPA|XRCC2|CHAF1B|USP9X|CUL4A|TTF2|SMARCA5|ALKBH1|HERC2|USP10|DYRK1B|EXO1|TRIP13|MACROH2A1|BABAM2|MORF4L2|REC8|CHAF1A|HUWE1|RAD50|ZMPSTE24|MAD2L2|RAD51AP1|POLD3|ASCC3|TENT4A|WDHD1|KIN|POGZ|PSME4|UFL1…	-27.6962	0	1	0	0	-39.5734	2.99526
1	-10.7426	GO:0006302	M1	1	0	GO Biological Processes	19	double-strand break repair	19_GO:0050896 response to stimulus	-10.7426	2.72556	7.91862	30337	218	2655	52	1.95857	0.268932	1457|2073|2138|2140|3014|3364|3981|4173|4361|5536|5591|5890|5893|5980|7415|7516|9319|9577|9985|10111|10459|10635|11044|23126|23503|25836|29128|50485|51720|54617|54969|55345|55775|58493|64421|65123|79000|79184|80314|84250|84515|84893|84954|113510|157570|200558|253714|254225|317761|353497|375757|642636	CSNK2A1|ERCC5|EYA1|EYA3|H2AX|HUS1|LIG4|MCM4|MRE11|PPP5C|PRKDC|RAD51B|RAD52|REV3L|VCP|XRCC2|TRIP13|BABAM2|REC8|RAD50|MAD2L2|RAD51AP1|TENT4A|POGZ|ZFYVE26|NIPBL|UHRF1|SMARCAL1|UIMC1|INO80|HPF1|ZGRF1|TDP1|INIP|DCLRE1C|INTS3|AUNIP|BRCC3|EPC1|SLF1|MCM8|FBH1|MPND|HELQ|ESCO2|APLF|MMS22L|RNF169|C14orf39|POLN|SWI5|RAD21L1	-8.65467	0	1	0	0	-39.5734	2.99526
1	-7.33646	GO:0006310	M1	1	0	GO Biological Processes	19	DNA recombination	19_GO:0008152 metabolic process	-7.33646	2.26677	6.19081	30337	247	2655	49	1.84557	0.261209	604|2021|2073|3014|3149|3364|3981|4173|4361|5591|5890|5893|5980|6929|7516|9156|9319|9985|10111|10635|22944|23075|23126|23503|25836|29128|51176|51377|54617|54891|55345|58493|64421|65123|79000|79725|80314|84057|84250|84515|84893|113510|253714|254225|317761|353497|375757|388649|642636	BCL6|ENDOG|ERCC5|H2AX|HMGB3|HUS1|LIG4|MCM4|MRE11|PRKDC|RAD51B|RAD52|REV3L|TCF3|XRCC2|EXO1|TRIP13|REC8|RAD50|RAD51AP1|KIN|SWAP70|POGZ|ZFYVE26|NIPBL|UHRF1|LEF1|UCHL5|INO80|INO80D|ZGRF1|INIP|DCLRE1C|INTS3|AUNIP|THAP9|EPC1|MND1|SLF1|MCM8|FBH1|HELQ|MMS22L|RNF169|C14orf39|POLN|SWI5|C1orf146|RAD21L1	-5.57213	0	1	0	0	-39.5734	2.99526
1	-6.93603	GO:0000725	M1	1	0	GO Biological Processes	19	recombinational repair	19_GO:0050896 response to stimulus	-6.93603	2.78911	6.25715	30337	127	2655	31	1.16761	0.208481	2073|3014|3364|4173|4361|5890|5893|5980|7516|9985|10111|10635|23126|23503|25836|29128|54617|55345|58493|65123|79000|80314|84250|84515|84893|113510|253714|254225|353497|375757|642636	ERCC5|H2AX|HUS1|MCM4|MRE11|RAD51B|RAD52|REV3L|XRCC2|REC8|RAD50|RAD51AP1|POGZ|ZFYVE26|NIPBL|UHRF1|INO80|ZGRF1|INIP|INTS3|AUNIP|EPC1|SLF1|MCM8|FBH1|HELQ|MMS22L|RNF169|POLN|SWI5|RAD21L1	-5.20737	0	1	0	0	-39.5734	2.99526
1	-6.89526	GO:0000724	M1	1	0	GO Biological Processes	19	double-strand break repair via homologous recombination	19_GO:0050896 response to stimulus	-6.89526	2.83298	6.2567	30337	121	2655	30	1.12994	0.20513	2073|3014|3364|4173|4361|5890|5893|5980|7516|9985|10111|10635|23126|23503|25836|29128|54617|58493|65123|79000|80314|84250|84515|84893|113510|253714|254225|353497|375757|642636	ERCC5|H2AX|HUS1|MCM4|MRE11|RAD51B|RAD52|REV3L|XRCC2|REC8|RAD50|RAD51AP1|POGZ|ZFYVE26|NIPBL|UHRF1|INO80|INIP|INTS3|AUNIP|EPC1|SLF1|MCM8|FBH1|HELQ|MMS22L|RNF169|POLN|SWI5|RAD21L1	-5.17125	0	1	0	0	-39.5734	2.99526
1	-32.389	GO:0033365	M1	1	0	GO Biological Processes	19	protein localization to organelle	19_GO:0051179 localization	-32.389	2.6173	14.0217	30337	764	2655	175	6.59134	0.481557	25|287|439|585|617|701|754|819|867|868|1020|1386|1739|1861|1994|2099|2804|3014|3068|3621|3638|3842|3843|3916|3920|4001|4121|4218|4281|4487|4580|4775|5189|5191|5195|5295|5534|5562|5884|5898|5901|6449|6653|6747|6788|6789|6790|6794|7014|7095|7272|7275|7341|7485|7507|8019|8021|8239|8701|8878|8887|9201|9555|9631|9857|9927|10059|10133|10134|10139|10204|10440|10452|10464|10540|10542|10670|10758|10890|10…	ABL1|ANK2|GET3|BBS4|BCS1L|BUB1B|PTTG1IP|CAMLG|CBL|CBLB|CDK5|ATF2|DLG1|TOR1A|ELAVL1|ESR1|GOLGB1|H2AX|HDGF|ING1|INSIG1|TNPO1|IPO5|LAMP1|LAMP2|LMNB1|MAN1A1|RAB8A|MID1|MSX1|MTX1|NFATC3|PEX1|PEX7|PEX14|PIK3R1|PPP3R1|PRKAA1|RAD17|RALA|RAN|SGTA|SORL1|SSR3|STK3|STK4|AURKA|STK11|TERF2|SEC62|TTK|TUB|SUMO1|GET1|XPA|BRD3|NUP214|USP9X|DNAH11|SQSTM1|TAX1BP1|DCLK1|MACROH2A1|NUP155|CEP350|MFN2|DNM1L|OPTN|BCAP31|…	-28.5157	0	2	1	1	-32.389	3.00694
1	-24.8406	GO:0006886	M1	1	0	GO Biological Processes	19	intracellular protein transport	19_GO:0051179 localization	-24.8406	2.66206	12.2721	30337	558	2655	130	4.89642	0.418799	162|320|372|381|754|868|1020|1175|1314|1386|1939|1994|2054|3621|3799|3842|3843|3920|4218|4580|4646|4775|5189|5191|5195|5295|5534|5869|5901|6653|6788|6789|6809|6812|6814|7095|7415|8021|8239|8417|8498|8615|8878|8924|9215|9276|9364|9631|9699|9847|9871|9874|10013|10053|10124|10134|10139|10204|10228|10440|10452|10483|10758|10956|10981|11260|23161|23230|23233|23355|23431|23471|23511|23534|23557|23636|2…	AP1B1|APBA1|ARCN1|ARF5|PTTG1IP|CBLB|CDK5|AP2S1|COPA|ATF2|EIF2D|ELAVL1|STX2|ING1|KIF5B|TNPO1|IPO5|LAMP2|RAB8A|MTX1|MYO6|NFATC3|PEX1|PEX7|PEX14|PIK3R1|PPP3R1|RAB5B|RAN|SORL1|STK3|STK4|STX3|STXBP1|STXBP3|SEC62|VCP|NUP214|USP9X|STX7|RANBP3|USO1|SQSTM1|HERC2|LARGE1|COPB2|RAB28|NUP155|RIMS2|C2CD5|SEC24D|TLK1|HDAC6|AP1M2|ARL4A|BCAP31|ARFRP1|NUTF2|STX6|TIMM17A|TOMM40|SEC23B|TRAF3IP2|OS9|RAB32|XPOT|SNX13|…	-21.6663	0	2	0	0	-32.389	3.00694
1	-15.2196	GO:0072594	M1	1	0	GO Biological Processes	19	establishment of protein localization to organelle	19_GO:0051179 localization	-15.2196	2.61451	9.46274	30337	354	2655	81	3.05085	0.333772	617|754|867|868|1386|1994|3621|3842|3843|3916|3920|4121|4580|4775|5189|5191|5195|5295|5534|5898|5901|6449|6653|6747|6788|6789|7095|8021|8239|8878|9555|9631|9927|10134|10204|10440|10452|10758|10890|10953|22930|23203|23230|23355|23471|23511|23534|23636|25782|25793|25836|25913|26517|26520|27072|27183|30000|30849|51079|51307|51542|51555|51762|53371|55027|55122|55176|55198|55750|56478|64083|65057|7972…	BCS1L|PTTG1IP|CBL|CBLB|ATF2|ELAVL1|ING1|TNPO1|IPO5|LAMP1|LAMP2|MAN1A1|MTX1|NFATC3|PEX1|PEX7|PEX14|PIK3R1|PPP3R1|RALA|RAN|SGTA|SORL1|SSR3|STK3|STK4|SEC62|NUP214|USP9X|SQSTM1|MACROH2A1|NUP155|MFN2|BCAP31|NUTF2|TIMM17A|TOMM40|TRAF3IP2|RAB10|TOMM34|RAB3GAP1|PMPCA|VPS13A|VPS8|TRAM1|NUP188|TNPO3|NUP62|RAB3GAP2|FBXO7|NIPBL|POT1|TIMM13|TIMM9|VPS41|VPS4A|TNPO2|PIK3R4|NDUFA13|FAM53C|VPS54|PEX5L|RAB8B|NUP54…	-12.8087	0	2	0	0	-32.389	3.00694
1	-11.9644	GO:0034504	M1	1	0	GO Biological Processes	19	protein localization to nucleus	19_GO:0051179 localization	-11.9644	2.9912	8.54926	30337	191	2655	50	1.88324	0.263811	585|754|868|1020|1386|1861|1994|3068|3621|3842|3843|4001|4487|4775|5295|5534|5901|6788|6789|6794|7341|7507|8021|8878|9201|9631|10204|10758|23511|23534|23636|25777|25792|26092|26108|30000|51307|53371|54971|54984|55027|55122|55198|56478|83860|129401|144165|163590|166614|255919	BBS4|PTTG1IP|CBLB|CDK5|ATF2|TOR1A|ELAVL1|HDGF|ING1|TNPO1|IPO5|LMNB1|MSX1|NFATC3|PIK3R1|PPP3R1|RAN|STK3|STK4|STK11|SUMO1|XPA|NUP214|SQSTM1|DCLK1|NUP155|NUTF2|TRAF3IP2|NUP188|TNPO3|NUP62|SUN2|CIZ1|TOR1AIP1|PYGO1|TNPO2|FAM53C|NUP54|BANP|PINX1|HEATR3|AKIRIN2|APPL2|EIF4ENIF1|TAF3|NUP35|PRICKLE1|TOR1AIP2|DCLK2|CNEP1R1	-9.78134	0	2	0	0	-32.389	3.00694
1	-7.5235	GO:0006606	M1	1	0	GO Biological Processes	19	protein import into nucleus	19_GO:0051179 localization	-7.5235	3.00694	6.6486	30337	114	2655	30	1.12994	0.20513	754|868|1386|1994|3621|3842|3843|4775|5295|5534|5901|6788|6789|8021|8878|9631|10204|10758|23511|23534|23636|30000|51307|53371|55027|55122|55198|56478|129401|144165	PTTG1IP|CBLB|ATF2|ELAVL1|ING1|TNPO1|IPO5|NFATC3|PIK3R1|PPP3R1|RAN|STK3|STK4|NUP214|SQSTM1|NUP155|NUTF2|TRAF3IP2|NUP188|TNPO3|NUP62|TNPO2|FAM53C|NUP54|HEATR3|AKIRIN2|APPL2|EIF4ENIF1|NUP35|PRICKLE1	-5.74369	0	2	0	0	-32.389	3.00694
1	-7.06857	GO:0051170	M1	1	0	GO Biological Processes	19	import into nucleus	19_GO:0051179 localization	-7.06857	2.8806	6.36574	30337	119	2655	30	1.12994	0.20513	754|868|1386|1994|3621|3842|3843|4775|5295|5534|5901|6788|6789|8021|8878|9631|10204|10758|23511|23534|23636|30000|51307|53371|55027|55122|55198|56478|129401|144165	PTTG1IP|CBLB|ATF2|ELAVL1|ING1|TNPO1|IPO5|NFATC3|PIK3R1|PPP3R1|RAN|STK3|STK4|NUP214|SQSTM1|NUP155|NUTF2|TRAF3IP2|NUP188|TNPO3|NUP62|TNPO2|FAM53C|NUP54|HEATR3|AKIRIN2|APPL2|EIF4ENIF1|NUP35|PRICKLE1	-5.32567	0	2	0	0	-32.389	3.00694
1	-6.80534	GO:0006913	M1	1	0	GO Biological Processes	19	nucleocytoplasmic transport	19_GO:0051179 localization	-6.80534	2.20267	5.90151	30337	249	2655	48	1.80791	0.25858	754|868|1386|1977|1994|2733|3621|3842|3843|4686|4775|5295|5534|5901|5976|6788|6789|7248|8021|8498|8563|8878|9147|9631|10204|10212|10758|11260|23279|23325|23511|23534|23636|30000|51068|51307|53371|55027|55122|55198|55437|55706|56478|79023|129401|144165|160419|161424	PTTG1IP|CBLB|ATF2|EIF4E|ELAVL1|GLE1|ING1|TNPO1|IPO5|NCBP1|NFATC3|PIK3R1|PPP3R1|RAN|UPF1|STK3|STK4|TSC1|NUP214|RANBP3|THOC5|SQSTM1|NEMF|NUP155|NUTF2|DDX39A|TRAF3IP2|XPOT|NUP160|WASHC4|NUP188|TNPO3|NUP62|TNPO2|NMD3|FAM53C|NUP54|HEATR3|AKIRIN2|APPL2|STRADB|NDC1|EIF4ENIF1|NUP37|NUP35|PRICKLE1|C12orf50|NOP9	-5.09047	0	2	0	0	-32.389	3.00694
1	-6.75078	GO:0051169	M1	1	0	GO Biological Processes	19	nuclear transport	19_GO:0051179 localization	-6.75078	2.19386	5.87013	30337	250	2655	48	1.80791	0.25858	754|868|1386|1977|1994|2733|3621|3842|3843|4686|4775|5295|5534|5901|5976|6788|6789|7248|8021|8498|8563|8878|9147|9631|10204|10212|10758|11260|23279|23325|23511|23534|23636|30000|51068|51307|53371|55027|55122|55198|55437|55706|56478|79023|129401|144165|160419|161424	PTTG1IP|CBLB|ATF2|EIF4E|ELAVL1|GLE1|ING1|TNPO1|IPO5|NCBP1|NFATC3|PIK3R1|PPP3R1|RAN|UPF1|STK3|STK4|TSC1|NUP214|RANBP3|THOC5|SQSTM1|NEMF|NUP155|NUTF2|DDX39A|TRAF3IP2|XPOT|NUP160|WASHC4|NUP188|TNPO3|NUP62|TNPO2|NMD3|FAM53C|NUP54|HEATR3|AKIRIN2|APPL2|STRADB|NDC1|EIF4ENIF1|NUP37|NUP35|PRICKLE1|C12orf50|NOP9	-5.04339	0	2	0	0	-32.389	3.00694
1	-29.4019	GO:0000278	M1	1	0	GO Biological Processes	19	mitotic cell cycle	19_GO:0009987 cellular process	-29.4019	2.77003	13.4925	30337	594	2655	144	5.42373	0.43955	25|324|351|585|586|701|900|995|1033|1163|1263|1386|1785|1894|1977|2029|2059|2305|2491|3364|3796|3978|4085|4173|4361|4603|4659|4752|5243|5426|5536|5591|5884|5901|5921|6152|6194|6249|6683|6711|6790|6873|6881|6993|7272|7415|7516|8451|8452|8554|8841|8883|9101|9113|9133|9319|9371|9493|9577|9787|9793|9833|9918|10111|10274|10300|10309|10381|10426|10459|10464|10540|10592|10726|10769|10788|10899|10983|110…	ABL1|APC|APP|BBS4|BCAT1|BUB1B|CCNG1|CDC25C|CDKN3|CKS1B|PLK3|ATF2|DNM2|ECT2|EIF4E|ENSA|EPS8|FOXM1|CENPI|HUS1|KIF2A|LIG1|MAD2L1|MCM4|MRE11|MYBL1|PPP1R12A|NEK3|ABCB1|POLE|PPP5C|PRKDC|RAD17|RAN|RASA1|RPL24|RPS6|CLIP1|SPAST|SPTBN1|AURKA|TAF2|TAF10|DYNLT1|TTK|VCP|XRCC2|CUL4A|CUL3|PIAS1|HDAC3|NAE1|USP8|LATS1|CCNB2|TRIP13|KIF3B|KIF23|BABAM2|DLGAP5|CKAP5|MELK|NCAPD2|RAD50|STAG1|KATNB1|CCNO|TUBB3|TUBGCP3|M…	-25.9266	0	3	1	1	-29.4019	3.07945
1	-26.9671	GO:1903047	M1	1	0	GO Biological Processes	19	mitotic cell cycle process	19_GO:0009987 cellular process	-26.9671	2.83427	12.9635	30337	512	2655	127	4.78343	0.414184	324|351|585|586|701|900|995|1033|1163|1263|1386|1785|1894|1977|2029|2059|2305|2491|3364|3796|3978|4085|4173|4361|5243|5426|5591|5884|5901|5921|6152|6194|6683|6711|6790|6873|6881|6993|7272|7415|8451|8452|8554|8841|8883|9101|9113|9133|9319|9371|9493|9577|9787|9793|9833|9918|10111|10274|10300|10309|10459|10464|10540|10592|10726|10769|10788|10899|10983|11021|11044|11113|22974|23133|23175|23233|23332|…	APC|APP|BBS4|BCAT1|BUB1B|CCNG1|CDC25C|CDKN3|CKS1B|PLK3|ATF2|DNM2|ECT2|EIF4E|ENSA|EPS8|FOXM1|CENPI|HUS1|KIF2A|LIG1|MAD2L1|MCM4|MRE11|ABCB1|POLE|PRKDC|RAD17|RAN|RASA1|RPL24|RPS6|SPAST|SPTBN1|AURKA|TAF2|TAF10|DYNLT1|TTK|VCP|CUL4A|CUL3|PIAS1|HDAC3|NAE1|USP8|LATS1|CCNB2|TRIP13|KIF3B|KIF23|BABAM2|DLGAP5|CKAP5|MELK|NCAPD2|RAD50|STAG1|KATNB1|CCNO|MAD2L2|PIBF1|DCTN2|SMC2|NUDC|PLK2|IQGAP2|JTB|CCNI|RAB35|TE…	-23.571	0	3	0	0	-29.4019	3.07945
1	-23.1024	GO:0051301	M1	1	0	GO Biological Processes	19	cell division	19_GO:0009987 cellular process	-23.1024	2.65883	11.8164	30337	520	2655	121	4.55744	0.404762	324|585|678|701|900|904|995|1020|1022|1070|1163|1452|1894|2029|2035|2131|2770|3796|3978|3981|4085|4750|4752|5000|5500|5586|5898|5899|5901|5921|6188|6683|6711|6790|6993|8239|8452|8976|9101|9113|9133|9493|9577|9793|9798|9897|9918|10096|10097|10274|10296|10300|10309|10388|10459|10592|10726|10788|10890|10899|11021|11064|11113|22974|23111|23126|23233|23331|23332|23383|23384|23397|23421|23503|26271|271…	APC|BBS4|ZFP36L2|BUB1B|CCNG1|CCNT1|CDC25C|CDK5|CDK7|CETN3|CKS1B|CSNK1A1|ECT2|ENSA|EPB41|EXT1|GNAI1|KIF2A|LIG1|LIG4|MAD2L1|NEK1|NEK3|ORC4|PPP1CB|PKN2|RALA|RALB|RAN|RASA1|RPS3|SPAST|SPTBN1|AURKA|DYNLT1|USP9X|CUL3|WASL|USP8|LATS1|CCNB2|KIF23|BABAM2|CKAP5|IST1|WASHC5|NCAPD2|ACTR3|ACTR2|STAG1|MAEA|KATNB1|CCNO|SYCP2|MAD2L2|SMC2|NUDC|IQGAP2|RAB10|JTB|RAB35|CNTRL|CIT|TPX2|SPART|POGZ|EXOC6B|TTC28|CLASP1|M…	-20.1834	0	3	0	0	-29.4019	3.07945
1	-20.4251	GO:0000226	M1	1	0	GO Biological Processes	19	microtubule cytoskeleton organization	19_GO:0009987 cellular process	-20.4251	2.48221	10.9342	30337	557	2655	121	4.55744	0.404762	585|1020|1070|1263|1739|1785|2241|3796|4085|4281|4342|4659|4747|4957|5195|5590|5901|6188|6249|6683|6790|6993|7272|7415|7516|8481|8841|9053|9133|9371|9493|9654|9659|9662|9787|9793|9857|9897|10274|10297|10300|10345|10381|10426|10464|10540|10726|10769|10910|11116|11127|11190|22911|22974|22995|23093|23224|23299|23332|23387|23636|25777|25897|26005|26065|26271|29128|49856|51175|51199|51203|51361|54617|…	BBS4|CDK5|CETN3|PLK3|DLG1|DNM2|FER|KIF2A|MAD2L1|MID1|MOS|PPP1R12A|NEFL|ODF2|PEX14|PRKCZ|RAN|RPS3|CLIP1|SPAST|AURKA|DYNLT1|TTK|VCP|XRCC2|OFD1|HDAC3|MAP7|CCNB2|KIF3B|KIF23|TTLL4|PDE4DIP|CEP135|DLGAP5|CKAP5|CEP350|WASHC5|STAG1|APC2|KATNB1|TRDN|TUBB3|TUBGCP3|PIBF1|DCTN2|NUDC|PLK2|SUGT1|CEP43|KIF3A|CEP250|WDR47|TPX2|CEP152|TTLL5|SYNE2|BICD2|CLASP1|SIK3|NUP62|SUN2|RNF19A|C2CD3|LSM14A|FBXO5|UHRF1|WRAP73…	-17.6488	0	3	0	0	-29.4019	3.07945
1	-16.8179	GO:0051276	M1	1	0	GO Biological Processes	19	chromosome organization	19_GO:0009987 cellular process	-16.8179	2.42025	9.82595	30337	491	2655	104	3.91714	0.376509	25|701|1663|2071|2491|3005|3149|3306|3364|3796|3981|4085|4173|4361|5591|5901|5976|5981|5985|7014|7507|8452|9113|9156|9319|9371|9493|9631|9787|9918|9985|10111|10269|10274|10300|10388|10459|10464|10540|10592|10726|10910|10973|11044|22974|23126|23332|23369|23383|23397|23421|23636|25836|25913|26065|26277|27127|27183|29128|49856|50485|51203|51377|51652|54617|54891|54892|54908|54984|55143|55294|55345|5…	ABL1|BUB1B|DDX11|ERCC3|CENPI|H1-0|HMGB3|HSPA2|HUS1|KIF2A|LIG4|MAD2L1|MCM4|MRE11|PRKDC|RAN|UPF1|RFC1|RFC5|TERF2|XPA|CUL3|LATS1|EXO1|TRIP13|KIF3B|KIF23|NUP155|DLGAP5|NCAPD2|REC8|RAD50|ZMPSTE24|STAG1|KATNB1|SYCP2|MAD2L2|PIBF1|DCTN2|SMC2|NUDC|SUGT1|ASCC3|TENT4A|TPX2|POGZ|CLASP1|PUM2|MAU2|NCAPH|ITGB3BP|NUP62|NIPBL|POT1|LSM14A|TINF2|SMC1B|VPS4A|UHRF1|WRAP73|SMARCAL1|NUSAP1|UCHL5|CHMP3|INO80|INO80D|NCAP…	-14.3064	0	3	0	0	-29.4019	3.07945
1	-15.3579	GO:0007059	M1	1	0	GO Biological Processes	19	chromosome segregation	19_GO:0009987 cellular process	-15.3579	2.68451	9.5578	30337	332	2655	78	2.93785	0.327724	2491|3796|4085|4361|5901|6188|6790|7272|8239|8452|8841|9113|9133|9319|9371|9493|9787|9874|9897|9918|9985|10096|10097|10274|10300|10388|10426|10464|10540|10592|10726|11044|22974|23332|23383|23397|23421|23636|25836|26065|26271|27183|29128|49856|51203|51652|54617|54892|54908|54984|55143|55559|55706|55732|64151|64793|79023|79172|80152|80254|81610|81930|84057|84101|84944|90417|91687|128866|140609|1441…	CENPI|KIF2A|MAD2L1|MRE11|RAN|RPS3|AURKA|TTK|USP9X|CUL3|HDAC3|LATS1|CCNB2|TRIP13|KIF3B|KIF23|DLGAP5|TLK1|WASHC5|NCAPD2|REC8|ACTR3|ACTR2|STAG1|KATNB1|SYCP2|TUBGCP3|PIBF1|DCTN2|SMC2|NUDC|TENT4A|TPX2|CLASP1|MAU2|NCAPH|ITGB3BP|NUP62|NIPBL|LSM14A|FBXO5|VPS4A|UHRF1|WRAP73|NUSAP1|CHMP3|INO80|NCAPG2|SPDL1|PINX1|CDCA8|HAUS7|NDC1|FIRRM|NCAPG|CEP85|NUP37|CENPO|CENPT|CEP63|FAM83D|KIF18A|MND1|USP44|MAEL|KNSTRN…	-12.9395	0	3	0	0	-29.4019	3.07945
1	-14.1619	GO:0048285	M1	1	0	GO Biological Processes	19	organelle fission	19_GO:0009987 cellular process	-14.1619	2.56108	9.07083	30337	348	2655	78	2.93785	0.327724	2059|2491|3306|3796|4085|4361|4603|4976|5000|5890|5901|6152|6683|6790|7272|8452|9133|9319|9371|9493|9650|9787|9897|9918|9985|10059|10096|10097|10111|10274|10300|10388|10464|10540|10592|10726|11022|11044|22887|22974|23332|23397|23603|23636|25836|26065|26271|27183|27338|29128|49856|50511|51203|51652|54456|54514|54617|54892|54908|54984|55143|55706|64151|80346|81930|84057|84944|90417|128866|144165|15…	EPS8|CENPI|HSPA2|KIF2A|MAD2L1|MRE11|MYBL1|OPA1|ORC4|RAD51B|RAN|RPL24|SPAST|AURKA|TTK|CUL3|CCNB2|TRIP13|KIF3B|KIF23|MTFR1|DLGAP5|WASHC5|NCAPD2|REC8|DNM1L|ACTR3|ACTR2|RAD50|STAG1|KATNB1|SYCP2|PIBF1|DCTN2|SMC2|NUDC|TDRKH|TENT4A|FOXJ3|TPX2|CLASP1|NCAPH|CORO1C|NUP62|NIPBL|LSM14A|FBXO5|VPS4A|UBE2S|UHRF1|WRAP73|SYCP3|NUSAP1|CHMP3|MOV10L1|DDX4|INO80|NCAPG2|SPDL1|PINX1|CDCA8|NDC1|NCAPG|REEP4|KIF18A|MND1|M…	-11.8072	0	3	0	0	-29.4019	3.07945
1	-14.1448	GO:0000280	M1	1	0	GO Biological Processes	19	nuclear division	19_GO:0009987 cellular process	-14.1448	2.63412	9.11531	30337	321	2655	74	2.78719	0.319457	2059|2491|3306|3796|4085|4361|4603|5000|5890|5901|6152|6683|6790|7272|8452|9133|9319|9371|9493|9787|9897|9918|9985|10096|10097|10111|10274|10300|10388|10464|10540|10592|10726|11022|11044|22887|22974|23332|23397|23636|25836|26065|26271|27183|27338|29128|49856|50511|51203|51652|54456|54514|54617|54892|54908|54984|55143|55706|64151|80346|81930|84057|84944|90417|128866|144165|150365|151648|166863|283…	EPS8|CENPI|HSPA2|KIF2A|MAD2L1|MRE11|MYBL1|ORC4|RAD51B|RAN|RPL24|SPAST|AURKA|TTK|CUL3|CCNB2|TRIP13|KIF3B|KIF23|DLGAP5|WASHC5|NCAPD2|REC8|ACTR3|ACTR2|RAD50|STAG1|KATNB1|SYCP2|PIBF1|DCTN2|SMC2|NUDC|TDRKH|TENT4A|FOXJ3|TPX2|CLASP1|NCAPH|NUP62|NIPBL|LSM14A|FBXO5|VPS4A|UBE2S|UHRF1|WRAP73|SYCP3|NUSAP1|CHMP3|MOV10L1|DDX4|INO80|NCAPG2|SPDL1|PINX1|CDCA8|NDC1|NCAPG|REEP4|KIF18A|MND1|MAEL|KNSTRN|CHMP4B|PRICKL…	-11.7966	0	3	0	0	-29.4019	3.07945
1	-12.6523	GO:0098813	M1	1	0	GO Biological Processes	19	nuclear chromosome segregation	19_GO:0009987 cellular process	-12.6523	2.83218	8.71331	30337	234	2655	58	2.18456	0.283696	2491|3796|4085|4361|5901|6790|7272|8452|9113|9133|9319|9371|9493|9787|9897|9918|9985|10096|10097|10274|10300|10388|10464|10540|10592|10726|11044|22974|23332|23397|23636|25836|26065|26271|27183|29128|49856|51203|51652|54617|54892|54908|54984|55143|55706|64151|81610|81930|84057|84944|90417|128866|144165|151648|283489|317761|388649|728637	CENPI|KIF2A|MAD2L1|MRE11|RAN|AURKA|TTK|CUL3|LATS1|CCNB2|TRIP13|KIF3B|KIF23|DLGAP5|WASHC5|NCAPD2|REC8|ACTR3|ACTR2|STAG1|KATNB1|SYCP2|PIBF1|DCTN2|SMC2|NUDC|TENT4A|TPX2|CLASP1|NCAPH|NUP62|NIPBL|LSM14A|FBXO5|VPS4A|UHRF1|WRAP73|NUSAP1|CHMP3|INO80|NCAPG2|SPDL1|PINX1|CDCA8|NDC1|NCAPG|FAM83D|KIF18A|MND1|MAEL|KNSTRN|CHMP4B|PRICKLE1|SGO1|CHAMP1|C14orf39|C1orf146|MEIKIN	-10.4125	0	3	0	0	-29.4019	3.07945
1	-10.7183	GO:0140014	M1	1	0	GO Biological Processes	19	mitotic nuclear division	19_GO:0009987 cellular process	-10.7183	3.01054	8.06856	30337	167	2655	44	1.65725	0.247761	2059|2491|3796|4085|5901|6152|6683|6790|8452|9371|9493|9787|9918|10274|10300|10464|10540|10592|10726|11044|22974|23332|23397|23636|25836|26065|27183|27338|29128|49856|51203|51652|54617|54892|54908|54984|55143|64151|80346|81930|90417|128866|144165|283489	EPS8|CENPI|KIF2A|MAD2L1|RAN|RPL24|SPAST|AURKA|CUL3|KIF3B|KIF23|DLGAP5|NCAPD2|STAG1|KATNB1|PIBF1|DCTN2|SMC2|NUDC|TENT4A|TPX2|CLASP1|NCAPH|NUP62|NIPBL|LSM14A|VPS4A|UBE2S|UHRF1|WRAP73|NUSAP1|CHMP3|INO80|NCAPG2|SPDL1|PINX1|CDCA8|NCAPG|REEP4|KIF18A|KNSTRN|CHMP4B|PRICKLE1|CHAMP1	-8.63743	0	3	0	0	-29.4019	3.07945
1	-10.0263	GO:0140694	M1	1	0	GO Biological Processes	19	non-membrane-bounded organelle assembly	19_GO:0009987 cellular process	-10.0263	2.26557	7.35374	30337	348	2655	69	2.59887	0.308775	1040|3796|4703|4839|5591|6134|6188|6193|6311|6790|7111|7812|8760|8841|8878|9133|9371|9493|9662|9669|9787|9897|9898|9908|9948|10274|10426|10464|10910|22868|22974|22995|23126|23332|23369|23636|25804|26005|26065|26271|27161|29128|29767|49856|51001|53349|54443|54617|55143|55559|55794|56342|56478|64745|64793|80005|80152|80254|80817|81569|128486|140609|144165|158747|163786|197135|203228|282809|326340	CDS1|KIF2A|NEB|NOP2|PRKDC|RPL10|RPS3|RPS5|ATXN2|AURKA|TMOD1|CSDE1|CDS2|HDAC3|SQSTM1|CCNB2|KIF3B|KIF23|CEP135|EIF5B|DLGAP5|WASHC5|UBAP2L|G3BP2|WDR1|STAG1|TUBGCP3|PIBF1|SUGT1|FASTKD2|TPX2|CEP152|POGZ|CLASP1|PUM2|NUP62|LSM4|C2CD3|LSM14A|FBXO5|AGO2|UHRF1|TMOD2|WRAP73|MTERF3|ZFYVE1|ANLN|INO80|CDCA8|HAUS7|DDX28|PPAN|EIF4ENIF1|METTL17|CEP85|DOCK5|CENPT|CEP63|CEP44|ACTL8|FITM2|NEK7|PRICKLE1|MOSPD2|SASS6|…	-8.02373	0	3	0	0	-29.4019	3.07945
1	-10.0234	GO:0007051	M1	1	0	GO Biological Processes	19	spindle organization	19_GO:0009987 cellular process	-10.0234	2.96239	7.7559	30337	162	2655	42	1.58192	0.242157	1263|1739|3796|4342|5901|6188|6683|6790|7272|7415|8841|9133|9371|9493|9787|9793|9897|10274|10426|10464|10540|10726|10769|10910|22974|23332|25777|26065|26271|29128|49856|54617|55143|55521|55559|79000|80254|83541|90417|140609|144165|153241	PLK3|DLG1|KIF2A|MOS|RAN|RPS3|SPAST|AURKA|TTK|VCP|HDAC3|CCNB2|KIF3B|KIF23|DLGAP5|CKAP5|WASHC5|STAG1|TUBGCP3|PIBF1|DCTN2|NUDC|PLK2|SUGT1|TPX2|CLASP1|SUN2|LSM14A|FBXO5|UHRF1|WRAP73|INO80|CDCA8|TRIM36|HAUS7|AUNIP|CEP63|FAM110A|KNSTRN|NEK7|PRICKLE1|CEP120	-8.02373	0	3	0	0	-29.4019	3.07945
1	-9.87315	GO:0000819	M1	1	0	GO Biological Processes	19	sister chromatid segregation	19_GO:0009987 cellular process	-9.87315	3.0733	7.75019	30337	145	2655	39	1.46893	0.233483	2491|3796|4085|5901|8452|9113|9371|9493|9787|9918|10274|10300|10464|10540|10592|10726|11044|22974|23332|23397|23636|25836|26065|27183|29128|49856|51203|51652|54617|54892|54908|54984|55143|64151|81930|90417|128866|144165|283489	CENPI|KIF2A|MAD2L1|RAN|CUL3|LATS1|KIF3B|KIF23|DLGAP5|NCAPD2|STAG1|KATNB1|PIBF1|DCTN2|SMC2|NUDC|TENT4A|TPX2|CLASP1|NCAPH|NUP62|NIPBL|LSM14A|VPS4A|UHRF1|WRAP73|NUSAP1|CHMP3|INO80|NCAPG2|SPDL1|PINX1|CDCA8|NCAPG|KIF18A|KNSTRN|CHMP4B|PRICKLE1|CHAMP1	-7.88641	0	3	0	0	-29.4019	3.07945
1	-9.66617	GO:0000070	M1	1	0	GO Biological Processes	19	mitotic sister chromatid segregation	19_GO:0009987 cellular process	-9.66617	3.07945	7.6647	30337	141	2655	38	1.43126	0.230514	2491|3796|4085|5901|8452|9371|9493|9787|9918|10274|10300|10464|10540|10592|10726|11044|22974|23332|23397|23636|25836|26065|27183|29128|49856|51203|51652|54617|54892|54908|54984|55143|64151|81930|90417|128866|144165|283489	CENPI|KIF2A|MAD2L1|RAN|CUL3|KIF3B|KIF23|DLGAP5|NCAPD2|STAG1|KATNB1|PIBF1|DCTN2|SMC2|NUDC|TENT4A|TPX2|CLASP1|NCAPH|NUP62|NIPBL|LSM14A|VPS4A|UHRF1|WRAP73|NUSAP1|CHMP3|INO80|NCAPG2|SPDL1|PINX1|CDCA8|NCAPG|KIF18A|KNSTRN|CHMP4B|PRICKLE1|CHAMP1	-7.70675	0	3	0	0	-29.4019	3.07945
1	-6.53291	GO:1902850	M1	1	0	GO Biological Processes	19	microtubule cytoskeleton organization involved in mitosis	19_GO:0009987 cellular process	-6.53291	2.68346	6.00294	30337	132	2655	31	1.16761	0.208481	1263|3796|4085|5901|6683|6790|6993|7272|7415|8841|9371|9493|9787|9793|10274|10464|10540|10726|10769|22974|23332|25777|26065|29128|49856|51203|54908|55143|83541|137886|144165	PLK3|KIF2A|MAD2L1|RAN|SPAST|AURKA|DYNLT1|TTK|VCP|HDAC3|KIF3B|KIF23|DLGAP5|CKAP5|STAG1|PIBF1|DCTN2|NUDC|PLK2|TPX2|CLASP1|SUN2|LSM14A|UHRF1|WRAP73|NUSAP1|SPDL1|CDCA8|FAM110A|UBXN2B|PRICKLE1	-4.84009	0	3	0	0	-29.4019	3.07945
1	-6.1983	GO:0007052	M1	1	0	GO Biological Processes	19	mitotic spindle organization	19_GO:0009987 cellular process	-6.1983	2.94494	5.94174	30337	97	2655	25	0.94162	0.187435	1263|3796|5901|6683|6790|7272|7415|9371|9493|9787|9793|10274|10464|10540|10726|10769|22974|23332|25777|26065|29128|49856|55143|83541|144165	PLK3|KIF2A|RAN|SPAST|AURKA|TTK|VCP|KIF3B|KIF23|DLGAP5|CKAP5|STAG1|PIBF1|DCTN2|NUDC|PLK2|TPX2|CLASP1|SUN2|LSM14A|UHRF1|WRAP73|CDCA8|FAM110A|PRICKLE1	-4.54517	0	3	0	0	-29.4019	3.07945
1	-4.9373	GO:0051225	M1	1	0	GO Biological Processes	19	spindle assembly	19_GO:0009987 cellular process	-4.9373	2.65461	5.10681	30337	99	2655	23	0.86629	0.17985	3796|6188|6790|8841|9133|9371|9493|9897|10274|10426|10464|22974|23332|26065|26271|29128|49856|54617|55143|55559|80254|140609|144165	KIF2A|RPS3|AURKA|HDAC3|CCNB2|KIF3B|KIF23|WASHC5|STAG1|TUBGCP3|PIBF1|TPX2|CLASP1|LSM14A|FBXO5|UHRF1|WRAP73|INO80|CDCA8|HAUS7|CEP63|NEK7|PRICKLE1	-3.42213	0	3	0	0	-29.4019	3.07945
1	-2.8302	GO:0090307	M1	1	0	GO Biological Processes	19	mitotic spindle assembly	19_GO:0009987 cellular process	-2.8302	2.63685	3.65856	30337	52	2655	12	0.451977	0.130179	3796|9371|9493|10274|10464|22974|23332|26065|29128|49856|55143|144165	KIF2A|KIF3B|KIF23|STAG1|PIBF1|TPX2|CLASP1|LSM14A|UHRF1|WRAP73|CDCA8|PRICKLE1	-1.65767	0	3	0	0	-29.4019	3.07945
1	-25.3841	GO:0010564	M1	1	0	GO Biological Processes	19	regulation of cell cycle process	19_GO:0050789 regulation of biological process	-25.3841	2.41595	12.1768	30337	752	2655	159	5.9887	0.460494	90|323|324|351|493|585|598|604|677|678|701|900|902|995|1022|1263|1386|1407|1457|1613|1663|1739|1894|1981|2071|2770|3014|3306|3364|3398|3643|4085|4291|4342|4361|4487|5139|5336|5586|5591|5781|5884|5890|5933|5962|6047|6496|6595|6601|6683|6790|6840|6868|7014|7272|7840|8289|8451|8452|8462|8467|8850|8883|9319|9371|9493|9555|9575|9577|9787|9918|10111|10116|10269|10419|10459|10592|10635|10769|11113|11190…	ACVR1|APBB2|APC|APP|ATP2B4|BBS4|BCL2L1|BCL6|ZFP36L1|ZFP36L2|BUB1B|CCNG1|CCNH|CDC25C|CDK7|PLK3|ATF2|CRY1|CSNK2A1|DAPK3|DDX11|DLG1|ECT2|EIF4G1|ERCC3|GNAI1|H2AX|HSPA2|HUS1|ID2|INSR|MAD2L1|MLF1|MOS|MRE11|MSX1|PDE3A|PLCG2|PKN2|PRKDC|PTPN11|RAD17|RAD51B|RBL1|RDX|RNF4|SIX3|SMARCA2|SMARCC2|SPAST|AURKA|SVIL|ADAM17|TERF2|TTK|ALMS1|ARID1A|CUL4A|CUL3|KLF11|SMARCA5|KAT2B|NAE1|TRIP13|KIF3B|KIF23|MACROH2A1|CLOC…	-22.0549	0	4	1	1	-25.3841	2.51034
1	-20.014	GO:0007346	M1	1	0	GO Biological Processes	19	regulation of mitotic cell cycle	19_GO:0050789 regulation of biological process	-20.014	2.51034	10.8425	30337	528	2655	116	4.36911	0.396701	25|90|324|351|604|677|678|701|900|902|995|1022|1163|1263|1386|1540|1613|1739|1977|1981|2071|3280|3297|3306|3364|3398|3643|4085|4212|4361|4824|5586|5591|5774|5781|5884|5890|5933|5962|6386|6595|6601|6790|6868|7272|7976|8289|8451|8452|8462|8841|8883|9099|9319|9577|9787|10011|10111|10269|10296|10419|10459|10769|23170|23331|23636|25793|26057|26271|27085|27133|27183|29117|29882|50484|51203|51322|51343|…	ABL1|ACVR1|APC|APP|BCL6|ZFP36L1|ZFP36L2|BUB1B|CCNG1|CCNH|CDC25C|CDK7|CKS1B|PLK3|ATF2|CYLD|DAPK3|DLG1|EIF4E|EIF4G1|ERCC3|HES1|HSF1|HSPA2|HUS1|ID2|INSR|MAD2L1|MEIS2|MRE11|NKX3-1|PKN2|PRKDC|PTPN3|PTPN11|RAD17|RAD51B|RBL1|RDX|SDCBP|SMARCA2|SMARCC2|AURKA|ADAM17|TTK|FZD3|ARID1A|CUL4A|CUL3|KLF11|HDAC3|NAE1|USP2|TRIP13|BABAM2|DLGAP5|SRA1|RAD50|ZMPSTE24|MAEA|PRMT5|MAD2L2|PLK2|TTLL12|TTC28|NUP62|FBXO7|ANKR…	-17.2547	0	4	0	0	-25.3841	2.51034
1	-16.5267	GO:1901987	M1	1	0	GO Biological Processes	19	regulation of cell cycle phase transition	19_GO:0050789 regulation of biological process	-16.5267	2.45915	9.76616	30337	460	2655	99	3.72881	0.367706	90|323|324|351|493|677|678|701|900|902|995|1022|1263|1386|1407|1739|1981|2071|3014|3306|3364|3398|4085|4291|4342|4361|5336|5591|5781|5884|5890|5933|5962|6496|6595|6601|6790|6868|7272|8289|8451|8452|8462|8883|9319|9555|9575|9577|9787|10111|10116|10459|10769|23376|25793|25896|25988|26057|26271|26272|27085|27133|27183|29117|50484|51322|51343|51434|51514|51692|51720|54443|54465|54617|54908|54962|5505…	ACVR1|APBB2|APC|APP|ATP2B4|ZFP36L1|ZFP36L2|BUB1B|CCNG1|CCNH|CDC25C|CDK7|PLK3|ATF2|CRY1|DLG1|EIF4G1|ERCC3|H2AX|HSPA2|HUS1|ID2|MAD2L1|MLF1|MOS|MRE11|PLCG2|PRKDC|PTPN11|RAD17|RAD51B|RBL1|RDX|SIX3|SMARCA2|SMARCC2|AURKA|ADAM17|TTK|ARID1A|CUL4A|CUL3|KLF11|NAE1|TRIP13|MACROH2A1|CLOCK|BABAM2|DLGAP5|RAD50|FEM1B|MAD2L2|PLK2|UFL1|FBXO7|INTS7|HINFP|ANKRD17|FBXO5|FBXO4|MTBP|KCNH5|VPS4A|BRD7|RRM2B|WAC|FZR1|ANA…	-14.0514	0	4	0	0	-25.3841	2.51034
1	-10.9867	GO:1901990	M1	1	0	GO Biological Processes	19	regulation of mitotic cell cycle phase transition	19_GO:0050789 regulation of biological process	-10.9867	2.31059	7.75797	30337	361	2655	73	2.74953	0.317353	90|324|351|677|678|701|900|902|995|1022|1263|1739|1981|2071|3306|3364|3398|4085|4361|5591|5884|5890|5933|5962|6595|6601|6790|6868|7272|8289|8451|8452|8462|8883|9319|9577|9787|10111|10459|10769|25793|26057|26271|27085|27133|27183|29117|50484|51322|51343|51434|51514|51692|51720|54443|54465|54617|54908|55055|55143|55198|55626|55904|57492|58493|63967|65123|79184|84101|84446|144455|163786|196528	ACVR1|APC|APP|ZFP36L1|ZFP36L2|BUB1B|CCNG1|CCNH|CDC25C|CDK7|PLK3|DLG1|EIF4G1|ERCC3|HSPA2|HUS1|ID2|MAD2L1|MRE11|PRKDC|RAD17|RAD51B|RBL1|RDX|SMARCA2|SMARCC2|AURKA|ADAM17|TTK|ARID1A|CUL4A|CUL3|KLF11|NAE1|TRIP13|BABAM2|DLGAP5|RAD50|MAD2L2|PLK2|FBXO7|ANKRD17|FBXO5|MTBP|KCNH5|VPS4A|BRD7|RRM2B|WAC|FZR1|ANAPC7|DTL|CPSF3|UIMC1|ANLN|ETAA1|INO80|SPDL1|ZWILCH|CDCA8|APPL2|AMBRA1|KMT2E|ARID1B|INIP|CLSPN|INTS3|B…	-8.86554	0	4	0	0	-25.3841	2.51034
1	-4.35736	GO:1902806	M1	1	0	GO Biological Processes	19	regulation of cell cycle G1/S phase transition	19_GO:0050789 regulation of biological process	-4.35736	1.98486	4.46706	30337	213	2655	37	1.3936	0.227504	90|324|493|902|1022|1263|1739|1981|3398|4291|5336|5591|5933|5962|6595|6601|6868|8289|8451|8462|10769|25793|26057|27085|29117|51322|51692|54617|55198|55294|55626|55904|57492|81610|144455|163786|196528	ACVR1|APC|ATP2B4|CCNH|CDK7|PLK3|DLG1|EIF4G1|ID2|MLF1|PLCG2|PRKDC|RBL1|RDX|SMARCA2|SMARCC2|ADAM17|ARID1A|CUL4A|KLF11|PLK2|FBXO7|ANKRD17|MTBP|BRD7|WAC|CPSF3|INO80|APPL2|FBXW7|AMBRA1|KMT2E|ARID1B|FAM83D|E2F7|SASS6|ARID2	-2.94197	0	4	0	0	-25.3841	2.51034
1	-3.73296	GO:2000045	M1	1	0	GO Biological Processes	19	regulation of G1/S transition of mitotic cell cycle	19_GO:0050789 regulation of biological process	-3.73296	1.95531	4.05822	30337	187	2655	32	1.20527	0.211776	90|324|902|1022|1263|1739|1981|3398|5591|5933|5962|6595|6601|6868|8289|8451|8462|10769|25793|26057|27085|29117|51322|51692|54617|55198|55626|55904|57492|144455|163786|196528	ACVR1|APC|CCNH|CDK7|PLK3|DLG1|EIF4G1|ID2|PRKDC|RBL1|RDX|SMARCA2|SMARCC2|ADAM17|ARID1A|CUL4A|KLF11|PLK2|FBXO7|ANKRD17|MTBP|BRD7|WAC|CPSF3|INO80|APPL2|AMBRA1|KMT2E|ARID1B|E2F7|SASS6|ARID2	-2.41361	0	4	0	0	-25.3841	2.51034
1	-25.2831	GO:0030163	M1	1	0	GO Biological Processes	19	protein catabolic process	19_GO:0008152 metabolic process	-25.2831	2.44288	12.178	30337	725	2655	155	5.83804	0.455029	324|867|868|1047|1361|1452|1508|1861|2131|2191|2475|2534|2932|3920|4012|4121|4534|4850|5270|5538|5663|5682|5686|5692|5695|5700|5701|5702|5704|5707|5713|5887|6047|6233|6449|6790|7186|7267|7311|7322|7328|7415|7466|7494|8239|8451|8452|8805|8878|8883|8916|8924|9147|9373|9474|9491|9575|9604|9817|9867|9921|10013|10075|10116|10193|10206|10269|10296|10297|10299|10612|10730|10845|10956|10973|11060|22926|2…	APC|CBL|CBLB|CLGN|CPB2|CSNK1A1|CTSB|TOR1A|EXT1|FAP|MTOR|FYN|GSK3B|LAMP2|LNPEP|MAN1A1|MTM1|CNOT4|SERPINE2|PPT1|PSEN1|PSMA1|PSMA5|PSMB4|PSMB7|PSMC1|PSMC2|PSMC3|PSMC4|PSMD1|PSMD7|RAD23B|RNF4|RPS27A|SGTA|AURKA|TRAF2|TTC3|UBA52|UBE2D2|UBE2H|VCP|WFS1|XBP1|USP9X|CUL4A|CUL3|TRIM24|SQSTM1|NAE1|HERC3|HERC2|NEMF|PLAA|ATG5|PSMF1|CLOCK|RNF14|KEAP1|PJA2|RNF10|HDAC6|HUWE1|FEM1B|RNF41|TRIM13|ZMPSTE24|MAEA|APC2|M…	-22.0119	0	5	1	1	-25.2831	2.87551
1	-24.2374	GO:0051603	M1	1	0	GO Biological Processes	19	proteolysis involved in protein catabolic process	19_GO:0008152 metabolic process	-24.2374	2.56011	12.0244	30337	607	2655	136	5.12241	0.427845	324|867|1047|1452|1508|1861|2191|2932|4121|4534|4850|5682|5686|5692|5695|5700|5701|5702|5704|5707|5713|5887|6047|6233|6449|6790|7267|7311|7322|7328|7415|7466|7494|8239|8451|8452|8878|8883|8916|8924|9147|9373|9491|9575|9604|9817|9867|9921|10013|10075|10116|10193|10206|10269|10296|10297|10299|10612|10730|10845|10956|10973|11060|22926|23008|23014|23198|25793|25853|25897|25898|26043|26133|26234|26235…	APC|CBL|CLGN|CSNK1A1|CTSB|TOR1A|FAP|GSK3B|MAN1A1|MTM1|CNOT4|PSMA1|PSMA5|PSMB4|PSMB7|PSMC1|PSMC2|PSMC3|PSMC4|PSMD1|PSMD7|RAD23B|RNF4|RPS27A|SGTA|AURKA|TTC3|UBA52|UBE2D2|UBE2H|VCP|WFS1|XBP1|USP9X|CUL4A|CUL3|SQSTM1|NAE1|HERC3|HERC2|NEMF|PLAA|PSMF1|CLOCK|RNF14|KEAP1|PJA2|RNF10|HDAC6|HUWE1|FEM1B|RNF41|TRIM13|ZMPSTE24|MAEA|APC2|MARCHF6|TRIM3|YME1L1|CLPX|OS9|ASCC3|WWP2|ATF6|KLHDC10|FBXO21|PSME4|FBXO7|DC…	-21.1423	0	5	0	0	-25.2831	2.87551
1	-23.3042	GO:0043632	M1	1	0	GO Biological Processes	19	modification-dependent macromolecule catabolic process	19_GO:0008152 metabolic process	-23.3042	2.69789	11.9039	30337	504	2655	119	4.48211	0.401561	324|867|1452|2932|4534|4850|5682|5686|5692|5695|5700|5701|5702|5704|5707|5713|5887|6047|6233|6790|7267|7311|7322|7328|7415|7494|8239|8451|8452|8878|8883|8916|8924|9147|9373|9491|9575|9604|9817|9867|9921|10013|10075|10116|10206|10269|10296|10297|10299|10612|10956|10973|11044|11060|23008|23014|25793|25853|25897|25898|26043|26133|26234|26235|26267|26272|26273|27183|27246|27338|29128|29882|29979|5134…	APC|CBL|CSNK1A1|GSK3B|MTM1|CNOT4|PSMA1|PSMA5|PSMB4|PSMB7|PSMC1|PSMC2|PSMC3|PSMC4|PSMD1|PSMD7|RAD23B|RNF4|RPS27A|AURKA|TTC3|UBA52|UBE2D2|UBE2H|VCP|XBP1|USP9X|CUL4A|CUL3|SQSTM1|NAE1|HERC3|HERC2|NEMF|PLAA|PSMF1|CLOCK|RNF14|KEAP1|PJA2|RNF10|HDAC6|HUWE1|FEM1B|TRIM13|ZMPSTE24|MAEA|APC2|MARCHF6|TRIM3|OS9|ASCC3|TENT4A|WWP2|KLHDC10|FBXO21|FBXO7|DCAF12|RNF19A|RCHY1|UBXN7|TRPC4AP|FBXL5|FBXL4|FBXO10|FBXO4|FB…	-20.306	0	5	0	0	-25.2831	2.87551
1	-23.1727	GO:0019941	M1	1	0	GO Biological Processes	19	modification-dependent protein catabolic process	19_GO:0008152 metabolic process	-23.1727	2.70203	11.8726	30337	499	2655	118	4.44444	0.399949	324|867|1452|2932|4534|4850|5682|5686|5692|5695|5700|5701|5702|5704|5707|5713|5887|6047|6233|6790|7267|7311|7322|7328|7415|7494|8239|8451|8452|8878|8883|8916|8924|9147|9373|9491|9575|9604|9817|9867|9921|10013|10075|10116|10206|10269|10296|10297|10299|10612|10956|10973|11060|23008|23014|25793|25853|25897|25898|26043|26133|26234|26235|26267|26272|26273|27183|27246|27338|29128|29882|29979|51343|5137…	APC|CBL|CSNK1A1|GSK3B|MTM1|CNOT4|PSMA1|PSMA5|PSMB4|PSMB7|PSMC1|PSMC2|PSMC3|PSMC4|PSMD1|PSMD7|RAD23B|RNF4|RPS27A|AURKA|TTC3|UBA52|UBE2D2|UBE2H|VCP|XBP1|USP9X|CUL4A|CUL3|SQSTM1|NAE1|HERC3|HERC2|NEMF|PLAA|PSMF1|CLOCK|RNF14|KEAP1|PJA2|RNF10|HDAC6|HUWE1|FEM1B|TRIM13|ZMPSTE24|MAEA|APC2|MARCHF6|TRIM3|OS9|ASCC3|WWP2|KLHDC10|FBXO21|FBXO7|DCAF12|RNF19A|RCHY1|UBXN7|TRPC4AP|FBXL5|FBXL4|FBXO10|FBXO4|FBXO3|VPS…	-20.2152	0	5	0	0	-25.2831	2.87551
1	-22.3851	GO:0006511	M1	1	0	GO Biological Processes	19	ubiquitin-dependent protein catabolic process	19_GO:0008152 metabolic process	-22.3851	2.68718	11.6485	30337	489	2655	115	4.33145	0.395065	324|867|1452|2932|4534|4850|5682|5686|5692|5695|5700|5701|5702|5704|5707|5713|5887|6047|6790|7267|7322|7328|7415|7494|8239|8451|8452|8878|8883|8916|8924|9147|9373|9491|9575|9604|9817|9867|9921|10013|10075|10116|10206|10296|10297|10299|10612|10956|10973|11060|23008|23014|25793|25853|25897|25898|26043|26133|26234|26235|26267|26272|26273|27183|27246|27338|29128|29882|29979|51343|51377|51434|51514|51…	APC|CBL|CSNK1A1|GSK3B|MTM1|CNOT4|PSMA1|PSMA5|PSMB4|PSMB7|PSMC1|PSMC2|PSMC3|PSMC4|PSMD1|PSMD7|RAD23B|RNF4|AURKA|TTC3|UBE2D2|UBE2H|VCP|XBP1|USP9X|CUL4A|CUL3|SQSTM1|NAE1|HERC3|HERC2|NEMF|PLAA|PSMF1|CLOCK|RNF14|KEAP1|PJA2|RNF10|HDAC6|HUWE1|FEM1B|TRIM13|MAEA|APC2|MARCHF6|TRIM3|OS9|ASCC3|WWP2|KLHDC10|FBXO21|FBXO7|DCAF12|RNF19A|RCHY1|UBXN7|TRPC4AP|FBXL5|FBXL4|FBXO10|FBXO4|FBXO3|VPS4A|RNF115|UBE2S|UHRF1|…	-19.5331	0	5	0	0	-25.2831	2.87551
1	-21.5666	GO:0032446	M1	1	0	GO Biological Processes	19	protein modification by small protein conjugation	19_GO:0008152 metabolic process	-21.5666	2.33721	11.1176	30337	704	2655	144	5.42373	0.43955	331|867|868|1643|2138|2534|4008|4012|4850|6047|6233|7064|7174|7186|7189|7260|7267|7311|7322|7328|7341|7415|8078|8216|8239|8451|8452|8554|8805|8883|8916|8924|9442|9443|9474|9604|9666|9817|9867|9921|10013|10075|10116|10193|10206|10299|10362|10477|10612|10758|10956|11060|22888|23008|23077|23142|23376|25793|25853|25897|25898|26133|26234|26260|26267|26271|26272|26273|27246|27338|29128|29843|29882|5081…	XIAP|CBL|CBLB|DDB2|EYA1|FYN|LMO7|LNPEP|CNOT4|RNF4|RPS27A|THOP1|TPP2|TRAF2|TRAF6|EIPR1|TTC3|UBA52|UBE2D2|UBE2H|SUMO1|VCP|USP5|LZTR1|USP9X|CUL4A|CUL3|PIAS1|TRIM24|NAE1|HERC3|HERC2|MED27|MED7|ATG5|RNF14|DZIP3|KEAP1|PJA2|RNF10|HDAC6|HUWE1|FEM1B|RNF41|TRIM13|MARCHF6|HMG20B|UBE2E3|TRIM3|TRAF3IP2|OS9|WWP2|UBOX5|KLHDC10|MYCBP2|DCUN1D4|UFL1|FBXO7|DCAF12|RNF19A|RCHY1|TRPC4AP|FBXL5|FBXO25|FBXO10|FBXO5|FBXO4…	-18.7347	0	5	0	0	-25.2831	2.87551
1	-19.1431	GO:0016567	M1	1	0	GO Biological Processes	19	protein ubiquitination	19_GO:0008152 metabolic process	-19.1431	2.33266	10.4427	30337	627	2655	128	4.82109	0.415729	331|867|868|1643|2534|4008|4012|4850|6047|6233|7064|7174|7186|7189|7260|7267|7311|7322|7328|7415|8078|8216|8239|8451|8452|8805|8883|8916|8924|9442|9443|9474|9604|9666|9817|9867|9921|10013|10075|10116|10193|10206|10299|10477|10612|10758|10956|11060|22888|23008|23077|25793|25853|25897|25898|26133|26234|26260|26267|26271|26272|26273|27246|27338|29128|29882|51130|51343|51434|51514|51592|54542|54778|5…	XIAP|CBL|CBLB|DDB2|FYN|LMO7|LNPEP|CNOT4|RNF4|RPS27A|THOP1|TPP2|TRAF2|TRAF6|EIPR1|TTC3|UBA52|UBE2D2|UBE2H|VCP|USP5|LZTR1|USP9X|CUL4A|CUL3|TRIM24|NAE1|HERC3|HERC2|MED27|MED7|ATG5|RNF14|DZIP3|KEAP1|PJA2|RNF10|HDAC6|HUWE1|FEM1B|RNF41|TRIM13|MARCHF6|UBE2E3|TRIM3|TRAF3IP2|OS9|WWP2|UBOX5|KLHDC10|MYCBP2|FBXO7|DCAF12|RNF19A|RCHY1|TRPC4AP|FBXL5|FBXO25|FBXO10|FBXO5|FBXO4|FBXO3|RNF115|UBE2S|UHRF1|ANAPC2|ASB3…	-16.4459	0	5	0	0	-25.2831	2.87551
1	-18.1184	GO:0010498	M1	1	0	GO Biological Processes	19	proteasomal protein catabolic process	19_GO:0008152 metabolic process	-18.1184	2.69545	10.4365	30337	390	2655	92	3.46516	0.354953	324|1047|1452|1861|2932|4121|4534|5682|5686|5692|5695|5700|5701|5702|5704|5707|5713|5887|6047|6449|6790|7328|7415|7466|7494|8451|8452|8924|9147|9373|9491|9575|9867|9921|10116|10193|10206|10296|10297|10299|10612|10956|10973|11060|22926|23008|23198|25793|25853|26043|26133|26234|26235|26272|26273|27248|27338|29882|29979|51343|51434|51514|55122|55284|55294|55626|55658|56888|56929|57162|79654|79718|80…	APC|CLGN|CSNK1A1|TOR1A|GSK3B|MAN1A1|MTM1|PSMA1|PSMA5|PSMB4|PSMB7|PSMC1|PSMC2|PSMC3|PSMC4|PSMD1|PSMD7|RAD23B|RNF4|SGTA|AURKA|UBE2H|VCP|WFS1|XBP1|CUL4A|CUL3|HERC2|NEMF|PLAA|PSMF1|CLOCK|PJA2|RNF10|FEM1B|RNF41|TRIM13|MAEA|APC2|MARCHF6|TRIM3|OS9|ASCC3|WWP2|ATF6|KLHDC10|PSME4|FBXO7|DCAF12|UBXN7|TRPC4AP|FBXL5|FBXL4|FBXO4|FBXO3|ERLEC1|UBE2S|ANAPC2|UBQLN1|FZR1|ANAPC7|DTL|AKIRIN2|UBE2W|FBXW7|AMBRA1|RNF126|…	-15.4757	0	5	0	0	-25.2831	2.87551
1	-16.7543	GO:0043161	M1	1	0	GO Biological Processes	19	proteasome-mediated ubiquitin-dependent protein catabolic process	19_GO:0008152 metabolic process	-16.7543	2.87551	10.1443	30337	302	2655	76	2.86252	0.32362	324|1452|2932|4534|5682|5686|5692|5695|5700|5701|5702|5704|5707|5713|5887|6047|6790|7328|7415|8451|8452|8924|9147|9373|9491|9575|9867|9921|10116|10206|10296|10297|10299|10612|10973|11060|23008|25793|25853|26043|26133|26234|26235|26272|26273|27338|29882|51343|51434|51514|55122|55284|55294|55626|55658|56888|56929|57162|79654|79718|80196|80232|83737|83892|84101|84164|90025|122773|130507|130617|13788…	APC|CSNK1A1|GSK3B|MTM1|PSMA1|PSMA5|PSMB4|PSMB7|PSMC1|PSMC2|PSMC3|PSMC4|PSMD1|PSMD7|RAD23B|RNF4|AURKA|UBE2H|VCP|CUL4A|CUL3|HERC2|NEMF|PLAA|PSMF1|CLOCK|PJA2|RNF10|FEM1B|TRIM13|MAEA|APC2|MARCHF6|TRIM3|ASCC3|WWP2|KLHDC10|FBXO7|DCAF12|UBXN7|TRPC4AP|FBXL5|FBXL4|FBXO4|FBXO3|UBE2S|ANAPC2|FZR1|ANAPC7|DTL|AKIRIN2|UBE2W|FBXW7|AMBRA1|RNF126|KCMF1|FEM1C|PELI1|HECTD3|TBL1XR1|RNF34|WDR26|ITCH|KCTD10|USP44|ASCC2…	-14.2522	0	5	0	0	-25.2831	2.87551
1	-10.7705	GO:0000209	M1	1	0	GO Biological Processes	19	protein polyubiquitination	19_GO:0008152 metabolic process	-10.7705	2.56872	7.83674	30337	258	2655	58	2.18456	0.283696	331|867|1643|4012|6047|7064|7174|7186|7189|7267|7322|7328|8452|9604|9666|10013|10075|10193|10299|10477|10612|10758|11060|22888|23077|25793|25897|26272|27246|27338|29882|51343|51434|51514|54542|54778|54926|55072|55284|55585|55626|55658|55884|55905|56254|56888|57161|57162|57531|80196|80829|83737|90025|118424|127544|223082|257218|285671	XIAP|CBL|DDB2|LNPEP|RNF4|THOP1|TPP2|TRAF2|TRAF6|TTC3|UBE2D2|UBE2H|CUL3|RNF14|DZIP3|HDAC6|HUWE1|RNF41|MARCHF6|UBE2E3|TRIM3|TRAF3IP2|WWP2|UBOX5|MYCBP2|FBXO7|RNF19A|FBXO4|RNF115|UBE2S|ANAPC2|FZR1|ANAPC7|DTL|RC3H2|RNF111|UBE2R2|RNF31|UBE2W|UBE2Q1|AMBRA1|RNF126|WSB2|RNF114|RNF20|KCMF1|PELI2|PELI1|HACE1|RNF34|ZFP91|ITCH|UBE3D|UBE2J2|RNF19B|ZNRF2|SHPRH|RNF180	-8.67904	0	5	0	0	-25.2831	2.87551
1	-24.868	GO:0010638	M1	1	0	GO Biological Processes	19	positive regulation of organelle organization	19_GO:0048518 positive regulation of biological process	-24.868	2.75038	12.3583	30337	511	2655	123	4.63277	0.407932	25|585|673|1663|1739|2021|2241|2475|2643|2909|2932|3091|3184|3297|3643|3981|4204|4216|4361|4487|4690|4848|5202|5305|5594|5601|5829|5898|5899|6188|6249|6386|6622|6683|6790|6836|7014|7046|8100|8440|8452|8550|8936|9026|9474|9555|9659|9662|9787|9788|9793|9847|9869|9873|9898|9908|9918|9948|10043|10059|10111|10152|10300|10592|10635|10730|10787|10810|22880|22930|23019|23075|23191|23332|23376|23397|23636…	ABL1|BBS4|BRAF|DDX11|DLG1|ENDOG|FER|MTOR|GCH1|ARHGAP35|GSK3B|HIF1A|HNRNPD|HSF1|INSR|LIG4|MECP2|MAP3K4|MRE11|MSX1|NCK1|CNOT2|PFDN2|PIP4K2A|MAPK1|MAPK9|PXN|RALA|RALB|RPS3|CLIP1|SDCBP|SNCA|SPAST|AURKA|SURF4|TERF2|TGFBR1|IFT88|NCK2|CUL3|MAPKAPK5|WASF1|HIP1R|ATG5|MACROH2A1|PDE4DIP|CEP135|DLGAP5|MTSS1|CKAP5|C2CD5|SETDB1|FCHSD2|UBAP2L|G3BP2|NCAPD2|WDR1|TOM1|DNM1L|RAD50|ABI2|KATNB1|SMC2|RAD51AP1|YME1L1|N…	-21.6663	0	6	1	1	-24.868	3.80879
1	-18.0378	GO:0044089	M1	1	0	GO Biological Processes	19	positive regulation of cellular component biogenesis	19_GO:0048518 positive regulation of biological process	-18.0378	2.44058	10.2114	30337	515	2655	110	4.14313	0.386762	25|324|585|673|1307|1739|1809|1969|1981|2059|2241|2475|2909|2932|3297|3815|4204|4690|4848|5290|5295|5305|5336|5601|5789|5795|5829|5898|5899|6188|6249|6386|6622|7046|7248|7341|7376|7415|8100|8440|8976|9026|9378|9448|9474|9659|9662|9780|9788|9793|9869|9873|9898|9908|10096|10097|10152|10459|10787|22880|22883|22930|23019|23075|23191|23316|23332|23379|23636|25782|25921|26052|27183|49856|50807|51100|51…	ABL1|APC|BBS4|BRAF|COL16A1|DLG1|DPYSL3|EPHA2|EIF4G1|EPS8|FER|MTOR|ARHGAP35|GSK3B|HSF1|KIT|MECP2|NCK1|CNOT2|PIK3CA|PIK3R1|PIP4K2A|PLCG2|MAPK9|PTPRD|PTPRJ|PXN|RALA|RALB|RPS3|CLIP1|SDCBP|SNCA|TGFBR1|TSC1|SUMO1|NR1H2|VCP|IFT88|NCK2|WASL|HIP1R|NRXN1|MAP4K4|ATG5|PDE4DIP|CEP135|PIEZO1|MTSS1|CKAP5|SETDB1|FCHSD2|UBAP2L|G3BP2|ACTR3|ACTR2|ABI2|MAD2L2|NCKAP1|MORC2|CLSTN1|RAB3GAP1|CNOT1|SWAP70|CYFIP1|CUX2|CLA…	-15.4076	0	6	0	0	-24.868	3.80879
1	-12.2167	GO:0032886	M1	1	0	GO Biological Processes	19	regulation of microtubule-based process	19_GO:0050789 regulation of biological process	-12.2167	2.69115	8.46488	30337	259	2655	61	2.29755	0.290772	25|324|585|1540|1859|2770|2932|3916|4204|4281|5562|6047|6188|6249|6622|6683|6790|6794|7840|8701|8850|9659|9793|10013|10297|10300|10769|22911|22974|23299|23332|23636|26146|29105|29922|51072|51652|55226|55521|55559|56683|57606|57704|57787|58497|79809|81669|81930|85478|89795|118426|122060|128866|146057|153241|157922|163786|221074|255758|339829|100506658	ABL1|APC|BBS4|CYLD|DYRK1A|GNAI1|GSK3B|LAMP1|MECP2|MID1|PRKAA1|RNF4|RPS3|CLIP1|SNCA|SPAST|AURKA|STK11|ALMS1|DNAH11|KAT2B|PDE4DIP|CKAP5|HDAC6|APC2|KATNB1|PLK2|WDR47|TPX2|BICD2|CLASP1|NUP62|TRAF3IP1|CFAP20|NME7|MEMO1|CHMP3|NAT10|TRIM36|HAUS7|CFAP298|SLAIN2|GBA2|MARK4|PRUNE1|TTC21B|CCNL2|KIF18A|CCDC65|NAV3|BORCS5|SLAIN1|CHMP4B|TTBK2|CEP120|CAMSAP1|SASS6|SLC39A12|DYNLT2B|CCDC39|OCLN	-10.0156	0	6	0	0	-24.868	3.80879
1	-9.63325	GO:0070507	M1	1	0	GO Biological Processes	19	regulation of microtubule cytoskeleton organization	19_GO:0050789 regulation of biological process	-9.63325	2.92801	7.57257	30337	160	2655	41	1.54426	0.239303	25|324|1540|1859|2770|2932|4204|4281|5562|6047|6188|6249|6622|6683|9659|9793|10013|10297|10300|22911|22974|23299|23332|23636|26146|29922|51652|55521|55559|57606|57704|58497|81930|89795|122060|128866|146057|157922|163786|221074|100506658	ABL1|APC|CYLD|DYRK1A|GNAI1|GSK3B|MECP2|MID1|PRKAA1|RNF4|RPS3|CLIP1|SNCA|SPAST|PDE4DIP|CKAP5|HDAC6|APC2|KATNB1|WDR47|TPX2|BICD2|CLASP1|NUP62|TRAF3IP1|NME7|CHMP3|TRIM36|HAUS7|SLAIN2|GBA2|PRUNE1|KIF18A|NAV3|SLAIN1|CHMP4B|TTBK2|CAMSAP1|SASS6|SLC39A12|OCLN	-7.67648	0	6	0	0	-24.868	3.80879
1	-8.13285	GO:0031110	M1	1	0	GO Biological Processes	19	regulation of microtubule polymerization or depolymerization	19_GO:0050789 regulation of biological process	-8.13285	3.33269	7.08936	30337	96	2655	28	1.05461	0.19825	25|324|1859|4204|4281|6188|6249|6622|6683|9659|9793|10013|10297|10300|22911|22974|23332|29922|55559|57606|57704|58497|89795|122060|146057|157922|221074|100506658	ABL1|APC|DYRK1A|MECP2|MID1|RPS3|CLIP1|SNCA|SPAST|PDE4DIP|CKAP5|HDAC6|APC2|KATNB1|WDR47|TPX2|CLASP1|NME7|HAUS7|SLAIN2|GBA2|PRUNE1|NAV3|SLAIN1|TTBK2|CAMSAP1|SLC39A12|OCLN	-6.30298	0	6	0	0	-24.868	3.80879
1	-6.88789	GO:1902905	M1	1	0	GO Biological Processes	19	positive regulation of supramolecular fiber organization	19_GO:0048518 positive regulation of biological process	-6.88789	2.48115	6.08558	30337	175	2655	38	1.43126	0.230514	25|351|673|1739|2241|2475|4204|4690|5663|5829|6188|6249|6683|7046|8440|8936|9101|9659|9788|9793|9873|9948|10152|10300|10787|10810|23075|23191|23332|51429|55704|57026|57606|89795|122060|171024|342184|100506658	ABL1|APP|BRAF|DLG1|FER|MTOR|MECP2|NCK1|PSEN1|PXN|RPS3|CLIP1|SPAST|TGFBR1|NCK2|WASF1|USP8|PDE4DIP|MTSS1|CKAP5|FCHSD2|WDR1|ABI2|KATNB1|NCKAP1|WASF3|SWAP70|CYFIP1|CLASP1|SNX9|CCDC88A|PDXP|SLAIN2|NAV3|SLAIN1|SYNPO2|FMN1|OCLN	-5.16541	0	6	0	0	-24.868	3.80879
1	-6.75764	GO:0051495	M1	1	0	GO Biological Processes	19	positive regulation of cytoskeleton organization	19_GO:0048518 positive regulation of biological process	-6.75764	2.42189	5.99133	30337	184	2655	39	1.46893	0.233483	25|673|1739|2241|2475|4204|4690|5202|5829|6188|6249|6683|7046|8440|8936|9659|9788|9793|9873|9948|10152|10300|10787|10810|23075|23191|23332|23636|51429|55704|57026|57606|89795|122060|153241|163786|171024|342184|100506658	ABL1|BRAF|DLG1|FER|MTOR|MECP2|NCK1|PFDN2|PXN|RPS3|CLIP1|SPAST|TGFBR1|NCK2|WASF1|PDE4DIP|MTSS1|CKAP5|FCHSD2|WDR1|ABI2|KATNB1|NCKAP1|WASF3|SWAP70|CYFIP1|CLASP1|NUP62|SNX9|CCDC88A|PDXP|SLAIN2|NAV3|SLAIN1|CEP120|SASS6|SYNPO2|FMN1|OCLN	-5.04727	0	6	0	0	-24.868	3.80879
1	-6.27327	GO:0031334	M1	1	0	GO Biological Processes	19	positive regulation of protein-containing complex assembly	19_GO:0048518 positive regulation of biological process	-6.27327	2.29676	5.68382	30337	199	2655	40	1.50659	0.236412	1739|1981|2241|2475|2932|4204|4690|5336|5601|6188|6249|6622|7341|7376|7415|8440|9026|9659|9780|9793|9873|10787|23332|23379|25921|51100|51429|55612|55626|57606|57787|79184|84250|89795|122060|140609|143098|342184|647087|100506658	DLG1|EIF4G1|FER|MTOR|GSK3B|MECP2|NCK1|PLCG2|MAPK9|RPS3|CLIP1|SNCA|SUMO1|NR1H2|VCP|NCK2|HIP1R|PDE4DIP|PIEZO1|CKAP5|FCHSD2|NCKAP1|CLASP1|ICE1|ZDHHC5|SH3GLB1|SNX9|FERMT1|AMBRA1|SLAIN2|MARK4|BRCC3|SLF1|NAV3|SLAIN1|NEK7|MPP7|FMN1|STMP1|OCLN	-4.60552	0	6	0	0	-24.868	3.80879
1	-6.21817	GO:0031113	M1	1	0	GO Biological Processes	19	regulation of microtubule polymerization	19_GO:0050789 regulation of biological process	-6.21817	3.55903	6.19589	30337	61	2655	19	0.715631	0.163588	25|1859|4204|6188|6249|6622|9659|9793|23332|29922|55559|57606|57704|58497|89795|122060|157922|221074|100506658	ABL1|DYRK1A|MECP2|RPS3|CLIP1|SNCA|PDE4DIP|CKAP5|CLASP1|NME7|HAUS7|SLAIN2|GBA2|PRUNE1|NAV3|SLAIN1|CAMSAP1|SLC39A12|OCLN	-4.55579	0	6	0	0	-24.868	3.80879
1	-4.47588	GO:0031112	M1	1	0	GO Biological Processes	19	positive regulation of microtubule polymerization or depolymerization	19_GO:0048518 positive regulation of biological process	-4.47588	3.80879	5.22221	30337	36	2655	12	0.451977	0.130179	4204|6188|6249|6683|9659|9793|10300|23332|57606|89795|122060|100506658	MECP2|RPS3|CLIP1|SPAST|PDE4DIP|CKAP5|KATNB1|CLASP1|SLAIN2|NAV3|SLAIN1|OCLN	-3.03801	0	6	0	0	-24.868	3.80879
1	-4.01454	GO:0032273	M1	1	0	GO Biological Processes	19	positive regulation of protein polymerization	19_GO:0048518 positive regulation of biological process	-4.01454	2.51129	4.47144	30337	91	2655	20	0.753296	0.167806	1739|2241|2475|4204|4690|6188|6249|8440|9659|9793|9873|10787|23332|51429|55626|57606|89795|122060|342184|100506658	DLG1|FER|MTOR|MECP2|NCK1|RPS3|CLIP1|NCK2|PDE4DIP|CKAP5|FCHSD2|NCKAP1|CLASP1|SNX9|AMBRA1|SLAIN2|NAV3|SLAIN1|FMN1|OCLN	-2.65386	0	6	0	0	-24.868	3.80879
1	-3.55897	GO:0031116	M1	1	0	GO Biological Processes	19	positive regulation of microtubule polymerization	19_GO:0048518 positive regulation of biological process	-3.55897	3.57074	4.50597	30337	32	2655	10	0.376648	0.118882	4204|6188|6249|9659|9793|23332|57606|89795|122060|100506658	MECP2|RPS3|CLIP1|PDE4DIP|CKAP5|CLASP1|SLAIN2|NAV3|SLAIN1|OCLN	-2.2695	0	6	0	0	-24.868	3.80879
1	-24.458	GO:0061024	M1	1	0	GO Biological Processes	19	membrane organization	19_GO:0009987 cellular process	-24.458	2.38556	11.9154	30337	752	2655	157	5.91337	0.457772	287|439|488|598|617|662|819|1182|1386|1718|1739|1785|1794|1803|1861|2010|2054|2139|2932|3954|4001|4033|4218|4580|4593|4976|5243|5286|5305|5538|5789|6449|6548|6622|6683|6711|6809|6812|6836|6845|7485|8411|8417|8452|8615|8674|8841|8976|9026|9215|9378|9631|9788|9871|9873|9885|9892|9927|9938|10043|10059|10075|10079|10087|10228|10269|10342|10345|10396|10451|10452|10483|11252|22872|23120|23175|23200|232…	ANK2|GET3|ATP2A2|BCL2L1|BCS1L|BNIP1|CAMLG|CLCN3|ATF2|DHCR24|DLG1|DNM2|DOCK2|DPP4|TOR1A|EMD|STX2|EYA2|GSK3B|LETM1|LMNB1|IRAG2|RAB8A|MTX1|MUSK|OPA1|ABCB1|PIK3C2A|PIP4K2A|PPT1|PTPRD|SGTA|SLC9A1|SNCA|SPAST|SPTBN1|STX3|STXBP1|SURF4|VAMP7|GET1|EEA1|STX7|CUL3|USO1|VAMP4|HDAC3|WASL|HIP1R|LARGE1|NRXN1|NUP155|MTSS1|SEC24D|FCHSD2|OSBPL2|SNAP91|MFN2|ARHGAP25|TOM1|DNM1L|HUWE1|ATP9A|CERT1|STX6|ZMPSTE24|TFG|TRD…	-21.3251	0	7	1	1	-24.458	2.38556
1	-24.1327	GO:0016310	M1	1	0	GO Biological Processes	19	phosphorylation	19_GO:0008152 metabolic process	-24.1327	2.65292	12.0816	30337	547	2655	127	4.78343	0.414184	25|27|90|92|157|351|658|659|673|790|1020|1022|1025|1195|1196|1263|1385|1386|1452|1455|1456|1457|1612|1613|1859|2043|2045|2202|2241|2321|2475|2534|2585|2872|2932|3643|3716|3815|4294|4342|4593|4750|4752|5062|5063|5128|5165|5230|5290|5293|5562|5567|5583|5586|5590|5591|5594|5597|5601|5602|6098|6733|6788|6789|6790|6792|6794|7046|7272|7534|7786|8428|8476|8491|8525|8527|8550|8569|8576|8814|8997|8999|911…	ABL1|ABL2|ACVR1|ACVR2A|GRK3|APP|BMPR1B|BMPR2|BRAF|CAD|CDK5|CDK7|CDK9|CLK1|CLK2|PLK3|CREB1|ATF2|CSNK1A1|CSNK1G2|CSNK1G3|CSNK2A1|DAPK1|DAPK3|DYRK1A|EPHA4|EPHA7|EFEMP1|FER|FLT1|MTOR|FYN|GALK2|MKNK2|GSK3B|INSR|JAK1|KIT|MAP3K10|MOS|MUSK|NEK1|NEK3|PAK2|PAK3|CDK17|PDK3|PGK1|PIK3CA|PIK3CD|PRKAA1|PRKACB|PRKCH|PKN2|PRKCZ|PRKDC|MAPK1|MAPK6|MAPK9|MAPK10|ROS1|SRPK2|STK3|STK4|AURKA|CDKL5|STK11|TGFBR1|TTK|YWHAZ…	-21.0723	0	8	1	1	-24.1327	3.20229
1	-23.4405	GO:0006468	M1	1	0	GO Biological Processes	19	protein phosphorylation	19_GO:0008152 metabolic process	-23.4405	2.73392	11.9712	30337	489	2655	117	4.40678	0.398329	25|27|90|92|157|351|658|659|673|790|1020|1022|1025|1195|1196|1263|1385|1386|1452|1455|1456|1457|1612|1613|1859|2043|2045|2202|2241|2321|2475|2534|2872|2932|3643|3716|3815|4294|4342|4593|4750|4752|5062|5063|5128|5165|5293|5562|5567|5583|5586|5590|5591|5594|5597|5601|5602|6098|6733|6788|6789|6790|6792|6794|7046|7272|7534|7786|8428|8476|8491|8550|8569|8576|8814|8997|8999|9113|9149|9175|9201|9252|944…	ABL1|ABL2|ACVR1|ACVR2A|GRK3|APP|BMPR1B|BMPR2|BRAF|CAD|CDK5|CDK7|CDK9|CLK1|CLK2|PLK3|CREB1|ATF2|CSNK1A1|CSNK1G2|CSNK1G3|CSNK2A1|DAPK1|DAPK3|DYRK1A|EPHA4|EPHA7|EFEMP1|FER|FLT1|MTOR|FYN|MKNK2|GSK3B|INSR|JAK1|KIT|MAP3K10|MOS|MUSK|NEK1|NEK3|PAK2|PAK3|CDK17|PDK3|PIK3CD|PRKAA1|PRKACB|PRKCH|PKN2|PRKCZ|PRKDC|MAPK1|MAPK6|MAPK9|MAPK10|ROS1|SRPK2|STK3|STK4|AURKA|CDKL5|STK11|TGFBR1|TTK|YWHAZ|MAP3K12|STK24|CDC…	-20.4124	0	8	0	0	-24.1327	3.20229
1	-12.3464	GO:0018193	M1	1	0	GO Biological Processes	19	peptidyl-amino acid modification	19_GO:0008152 metabolic process	-12.3464	2.14798	8.14537	30337	516	2655	97	3.65348	0.364116	25|27|790|1020|1195|1196|1386|1452|1455|1456|1457|1859|2043|2138|2202|2241|2321|2475|2534|2872|2932|3643|3716|4294|5062|5165|5583|5586|5590|5591|5594|6733|6789|6790|6794|7046|7272|7341|7786|8476|8550|8554|8569|8850|9113|9149|9175|9252|9360|9397|9654|9734|9874|10000|10013|10152|10362|10419|10450|10464|10769|10988|23031|23093|23139|23173|27347|28996|29105|29801|29843|51126|51564|51611|53944|54344|5…	ABL1|ABL2|CAD|CDK5|CLK1|CLK2|ATF2|CSNK1A1|CSNK1G2|CSNK1G3|CSNK2A1|DYRK1A|EPHA4|EYA1|EFEMP1|FER|FLT1|MTOR|FYN|MKNK2|GSK3B|INSR|JAK1|MAP3K10|PAK2|PDK3|PRKCH|PKN2|PRKCZ|PRKDC|MAPK1|SRPK2|STK4|AURKA|STK11|TGFBR1|TTK|SUMO1|MAP3K12|CDC42BPA|MAPKAPK5|PIAS1|MKNK1|KAT2B|LATS1|DYRK1B|MAP3K13|RPS6KA5|PPIG|NMT2|TTLL4|HDAC9|TLK1|AKT3|HDAC6|ABI2|HMG20B|PRMT5|PPIE|PIBF1|PLK2|METAP2|MAST3|TTLL5|MAST2|METAP1|STK3…	-10.1406	0	8	0	0	-24.1327	3.20229
1	-11.7091	GO:0018105	M1	1	0	GO Biological Processes	19	peptidyl-serine phosphorylation	19_GO:0008152 metabolic process	-11.7091	3.20229	8.56797	30337	157	2655	44	1.65725	0.247761	1020|1452|1455|1456|1457|1859|2475|2872|2932|4294|5062|5165|5583|5586|5590|5591|5594|6733|6789|6790|7046|7272|7786|8550|8569|9113|9149|9175|9252|9874|10000|10769|23031|23139|27347|28996|53944|63967|84446|140469|140609|146057|204851|375449	CDK5|CSNK1A1|CSNK1G2|CSNK1G3|CSNK2A1|DYRK1A|MTOR|MKNK2|GSK3B|MAP3K10|PAK2|PDK3|PRKCH|PKN2|PRKCZ|PRKDC|MAPK1|SRPK2|STK4|AURKA|TGFBR1|TTK|MAP3K12|MAPKAPK5|MKNK1|LATS1|DYRK1B|MAP3K13|RPS6KA5|TLK1|AKT3|PLK2|MAST3|MAST2|STK39|HIPK2|CSNK1G1|CLSPN|BRSK1|MYO3B|NEK7|TTBK2|HIPK1|MAST4	-9.53917	0	8	0	0	-24.1327	3.20229
1	-10.5316	GO:0018209	M1	1	0	GO Biological Processes	19	peptidyl-serine modification	19_GO:0008152 metabolic process	-10.5316	2.97491	7.97316	30337	169	2655	44	1.65725	0.247761	1020|1452|1455|1456|1457|1859|2475|2872|2932|4294|5062|5165|5583|5586|5590|5591|5594|6733|6789|6790|7046|7272|7786|8550|8569|9113|9149|9175|9252|9874|10000|10769|23031|23139|27347|28996|53944|63967|84446|140469|140609|146057|204851|375449	CDK5|CSNK1A1|CSNK1G2|CSNK1G3|CSNK2A1|DYRK1A|MTOR|MKNK2|GSK3B|MAP3K10|PAK2|PDK3|PRKCH|PKN2|PRKCZ|PRKDC|MAPK1|SRPK2|STK4|AURKA|TGFBR1|TTK|MAP3K12|MAPKAPK5|MKNK1|LATS1|DYRK1B|MAP3K13|RPS6KA5|TLK1|AKT3|PLK2|MAST3|MAST2|STK39|HIPK2|CSNK1G1|CLSPN|BRSK1|MYO3B|NEK7|TTBK2|HIPK1|MAST4	-8.46793	0	8	0	0	-24.1327	3.20229
1	-6.34521	GO:0046777	M1	1	0	GO Biological Processes	19	protein autophosphorylation	19_GO:0008152 metabolic process	-6.34521	2.50643	5.82308	30337	155	2655	34	1.2806	0.218211	25|790|1196|1612|1613|1859|2043|2241|2321|2475|2872|2932|3643|3815|4294|4342|4593|5062|6789|6790|6792|6794|7786|8428|8550|8569|8576|9175|9833|10494|27347|51765|65975|415116	ABL1|CAD|CLK2|DAPK1|DAPK3|DYRK1A|EPHA4|FER|FLT1|MTOR|MKNK2|GSK3B|INSR|KIT|MAP3K10|MOS|MUSK|PAK2|STK4|AURKA|CDKL5|STK11|MAP3K12|STK24|MAPKAPK5|MKNK1|STK16|MAP3K13|MELK|STK25|STK39|STK26|STK33|PIM3	-4.672	0	8	0	0	-24.1327	3.20229
1	-23.1591	GO:0080135	M1	1	0	GO Biological Processes	19	regulation of cellular response to stress	19_GO:0050896 response to stimulus	-23.1591	2.65022	11.8239	30337	526	2655	122	4.5951	0.40635	25|598|673|754|1025|1407|1457|1663|1859|1981|2043|2138|2139|2140|2305|2308|2475|2530|2643|2932|3014|3297|3489|3638|3954|4281|4361|4487|4690|4756|4862|4976|5295|5591|5594|5604|5893|6188|6423|6449|6595|6601|6873|6874|6881|6944|7014|7376|7466|7494|8289|8428|8440|8451|8634|8850|8975|9577|9643|9958|10013|10062|10097|10116|10134|10269|10392|10459|10494|10525|10635|10955|22926|23008|23369|23376|23450|25…	ABL1|BCL2L1|BRAF|PTTG1IP|CDK9|CRY1|CSNK2A1|DDX11|DYRK1A|EIF4G1|EPHA4|EYA1|EYA2|EYA3|FOXM1|FOXO1|MTOR|FUT8|GCH1|GSK3B|H2AX|HSF1|IGFBP6|INSIG1|LETM1|MID1|MRE11|MSX1|NCK1|NEO1|NPAS2|OPA1|PIK3R1|PRKDC|MAPK1|MAP2K1|RAD52|RPS3|SFRP2|SGTA|SMARCA2|SMARCC2|TAF2|TAF4|TAF10|VPS72|TERF2|NR1H2|WFS1|XBP1|ARID1A|STK24|NCK2|CUL4A|RTCA|KAT2B|USP13|BABAM2|MORF4L2|USP15|HDAC6|NR1H3|ACTR2|FEM1B|BCAP31|ZMPSTE24|NOD1|…	-20.2152	0	9	1	1	-23.1591	3.72021
1	-16.1926	GO:0051052	M1	1	0	GO Biological Processes	19	regulation of DNA metabolic process	19_GO:0008152 metabolic process	-16.1926	2.36175	9.58566	30337	508	2655	105	3.9548	0.37824	25|317|604|1025|1457|1663|2021|2138|2139|2140|2305|2643|3005|3014|3184|3297|4173|4216|4361|4862|4931|5001|5394|5591|5594|5884|5893|5976|5985|6188|6595|6601|6873|6874|6881|6944|7014|8289|8451|8467|8550|8850|9577|9643|9767|10097|10111|10269|10459|10635|23175|23450|23595|25792|25913|26057|26271|26272|26277|27000|29117|51377|51720|54107|54108|54464|54556|54617|54891|54962|54984|55010|55226|55257|5565…	ABL1|APAF1|BCL6|CDK9|CSNK2A1|DDX11|ENDOG|EYA1|EYA2|EYA3|FOXM1|GCH1|H1-0|H2AX|HNRNPD|HSF1|MCM4|MAP3K4|MRE11|NPAS2|NVL|ORC5|EXOSC10|PRKDC|MAPK1|RAD17|RAD52|UPF1|RFC5|RPS3|SMARCA2|SMARCC2|TAF2|TAF4|TAF10|VPS72|TERF2|ARID1A|CUL4A|SMARCA5|MAPKAPK5|KAT2B|BABAM2|MORF4L2|JADE3|ACTR2|RAD50|ZMPSTE24|MAD2L2|RAD51AP1|LPIN1|SF3B3|ORC3|CIZ1|POT1|ANKRD17|FBXO5|FBXO4|TINF2|DNAJC2|BRD7|UCHL5|UIMC1|POLE3|CHRAC1|XR…	-13.7344	0	9	0	0	-23.1591	3.72021
1	-12.8775	GO:0006282	M1	1	0	GO Biological Processes	19	regulation of DNA repair	19_GO:0050896 response to stimulus	-12.8775	2.89468	8.83425	30337	225	2655	57	2.14689	0.281294	25|1025|1457|1663|2138|2139|2140|2305|3014|3297|4361|4862|5591|5893|6188|6595|6601|6873|6874|6881|6944|7014|8289|8451|8850|9577|9643|10097|10459|10635|23450|25913|29117|51377|51720|54556|54617|54891|55010|55257|55658|57103|57162|57492|57634|64769|79000|79184|80314|84250|84787|84893|113510|149840|196528|254225|441161	ABL1|CDK9|CSNK2A1|DDX11|EYA1|EYA2|EYA3|FOXM1|H2AX|HSF1|MRE11|NPAS2|PRKDC|RAD52|RPS3|SMARCA2|SMARCC2|TAF2|TAF4|TAF10|VPS72|TERF2|ARID1A|CUL4A|KAT2B|BABAM2|MORF4L2|ACTR2|MAD2L2|RAD51AP1|SF3B3|POT1|BRD7|UCHL5|UIMC1|ING3|INO80|INO80D|PARPBP|MRGBP|RNF126|TIGAR|PELI1|ARID1B|EP400|MEAF6|AUNIP|BRCC3|EPC1|SLF1|KMT5C|FBH1|HELQ|SHLD1|ARID2|RNF169|OOEP	-10.617	0	9	0	0	-23.1591	3.72021
1	-11.567	GO:0051054	M1	1	0	GO Biological Processes	19	positive regulation of DNA metabolic process	19_GO:0048518 positive regulation of biological process	-11.567	2.51767	8.11218	30337	295	2655	65	2.44821	0.299923	1663|2021|2138|2139|2140|2305|2643|3014|3184|3297|4216|4361|4862|4931|5591|5594|5985|6188|6595|6601|6944|7014|8289|8467|8550|9577|9643|10097|10111|10459|10635|23175|25792|25913|26272|26277|29117|51377|51720|54556|54617|54891|55257|55658|57103|57162|57492|57634|64769|65057|79075|79184|79618|80314|84250|84787|92345|113510|140609|144455|149840|170506|196528|200558|441161	DDX11|ENDOG|EYA1|EYA2|EYA3|FOXM1|GCH1|H2AX|HNRNPD|HSF1|MAP3K4|MRE11|NPAS2|NVL|PRKDC|MAPK1|RFC5|RPS3|SMARCA2|SMARCC2|VPS72|TERF2|ARID1A|SMARCA5|MAPKAPK5|BABAM2|MORF4L2|ACTR2|RAD50|MAD2L2|RAD51AP1|LPIN1|CIZ1|POT1|FBXO4|TINF2|BRD7|UCHL5|UIMC1|ING3|INO80|INO80D|MRGBP|RNF126|TIGAR|PELI1|ARID1B|EP400|MEAF6|ACD|DSCC1|BRCC3|HMBOX1|EPC1|SLF1|KMT5C|NAF1|HELQ|NEK7|E2F7|SHLD1|DHX36|ARID2|APLF|OOEP	-9.4056	0	9	0	0	-23.1591	3.72021
1	-10.9058	GO:0045739	M1	1	0	GO Biological Processes	19	positive regulation of DNA repair	19_GO:0048518 positive regulation of biological process	-10.9058	3.30095	8.29791	30337	135	2655	39	1.46893	0.233483	1663|2138|2139|2140|2305|3014|4862|5591|6188|6595|6601|6944|8289|9577|9643|10097|10459|10635|29117|51377|51720|54556|54617|54891|55257|55658|57103|57162|57492|57634|64769|79184|80314|84250|84787|113510|149840|196528|441161	DDX11|EYA1|EYA2|EYA3|FOXM1|H2AX|NPAS2|PRKDC|RPS3|SMARCA2|SMARCC2|VPS72|ARID1A|BABAM2|MORF4L2|ACTR2|MAD2L2|RAD51AP1|BRD7|UCHL5|UIMC1|ING3|INO80|INO80D|MRGBP|RNF126|TIGAR|PELI1|ARID1B|EP400|MEAF6|BRCC3|EPC1|SLF1|KMT5C|HELQ|SHLD1|ARID2|OOEP	-8.7981	0	9	0	0	-23.1591	3.72021
1	-7.77248	GO:2000779	M1	1	0	GO Biological Processes	19	regulation of double-strand break repair	19_GO:0050896 response to stimulus	-7.77248	2.79666	6.6694	30337	143	2655	35	1.31827	0.221354	25|1457|1663|2305|3297|4361|5591|6595|6601|6944|8289|9643|10097|10459|10635|25913|29117|54556|55010|55257|55658|57162|57492|57634|64769|79000|80314|84250|84787|84893|113510|149840|196528|254225|441161	ABL1|CSNK2A1|DDX11|FOXM1|HSF1|MRE11|PRKDC|SMARCA2|SMARCC2|VPS72|ARID1A|MORF4L2|ACTR2|MAD2L2|RAD51AP1|POT1|BRD7|ING3|PARPBP|MRGBP|RNF126|PELI1|ARID1B|EP400|MEAF6|AUNIP|EPC1|SLF1|KMT5C|FBH1|HELQ|SHLD1|ARID2|RNF169|OOEP	-5.97186	0	9	0	0	-23.1591	3.72021
1	-7.2914	GO:2000781	M1	1	0	GO Biological Processes	19	positive regulation of double-strand break repair	19_GO:0048518 positive regulation of biological process	-7.2914	3.22919	6.63173	30337	92	2655	26	0.979284	0.191111	1663|2305|5591|6595|6601|6944|8289|9643|10097|10459|10635|29117|54556|55257|55658|57162|57492|57634|64769|80314|84250|84787|113510|149840|196528|441161	DDX11|FOXM1|PRKDC|SMARCA2|SMARCC2|VPS72|ARID1A|MORF4L2|ACTR2|MAD2L2|RAD51AP1|BRD7|ING3|MRGBP|RNF126|PELI1|ARID1B|EP400|MEAF6|EPC1|SLF1|KMT5C|HELQ|SHLD1|ARID2|OOEP	-5.53044	0	9	0	0	-23.1591	3.72021
1	-4.99167	GO:1905168	M1	1	0	GO Biological Processes	19	positive regulation of double-strand break repair via homologous recombination	19_GO:0048518 positive regulation of biological process	-4.99167	3.72021	5.52804	30337	43	2655	14	0.527307	0.140557	6944|9643|10097|10635|54556|55257|55658|57162|57634|64769|80314|113510|196528|441161	VPS72|MORF4L2|ACTR2|RAD51AP1|ING3|MRGBP|RNF126|PELI1|EP400|MEAF6|EPC1|HELQ|ARID2|OOEP	-3.46769	0	9	0	0	-23.1591	3.72021
1	-4.81205	GO:0000018	M1	1	0	GO Biological Processes	19	regulation of DNA recombination	19_GO:0008152 metabolic process	-4.81205	2.31723	4.88972	30337	143	2655	29	1.09228	0.20172	25|604|1457|3005|4361|6944|7014|9643|10097|10111|10459|10635|54556|55010|55257|55658|57162|57634|64769|80314|80762|84083|84787|84893|113510|149840|196528|200558|441161	ABL1|BCL6|CSNK2A1|H1-0|MRE11|VPS72|TERF2|MORF4L2|ACTR2|RAD50|MAD2L2|RAD51AP1|ING3|PARPBP|MRGBP|RNF126|PELI1|EP400|MEAF6|EPC1|NDFIP1|ZRANB3|KMT5C|FBH1|HELQ|SHLD1|ARID2|APLF|OOEP	-3.31812	0	9	0	0	-23.1591	3.72021
1	-4.70454	GO:0010569	M1	1	0	GO Biological Processes	19	regulation of double-strand break repair via homologous recombination	19_GO:0050896 response to stimulus	-4.70454	2.78692	5.01794	30337	82	2655	20	0.753296	0.167806	25|1457|6944|9643|10097|10459|10635|54556|55010|55257|55658|57162|57634|64769|80314|84893|113510|149840|196528|441161	ABL1|CSNK2A1|VPS72|MORF4L2|ACTR2|MAD2L2|RAD51AP1|ING3|PARPBP|MRGBP|RNF126|PELI1|EP400|MEAF6|EPC1|FBH1|HELQ|SHLD1|ARID2|OOEP	-3.22663	0	9	0	0	-23.1591	3.72021
1	-3.52776	GO:0045911	M1	1	0	GO Biological Processes	19	positive regulation of DNA recombination	19_GO:0048518 positive regulation of biological process	-3.52776	2.5227	4.14323	30337	77	2655	17	0.640301	0.154798	6944|9643|10097|10459|10635|54556|55257|55658|57162|57634|64769|80314|84787|113510|149840|196528|441161	VPS72|MORF4L2|ACTR2|MAD2L2|RAD51AP1|ING3|MRGBP|RNF126|PELI1|EP400|MEAF6|EPC1|KMT5C|HELQ|SHLD1|ARID2|OOEP	-2.24392	0	9	0	0	-23.1591	3.72021
1	-22.6777	GO:0006351	M1	1	0	GO Biological Processes	19	DNA-templated transcription	19_GO:0008152 metabolic process	-22.6777	2.595	11.6473	30337	546	2655	124	4.67043	0.409506	604|607|862|902|904|1022|1025|1051|1385|1386|1786|1810|2034|2071|2099|2309|2353|2957|2958|2960|2962|2963|2976|3164|3670|4086|4291|4297|4487|4520|4686|4773|4783|4784|5295|5316|5434|5536|5926|5991|6618|6837|6873|6874|6881|6917|6924|6944|7024|7376|7494|8178|8289|8458|8467|8544|8648|8805|8841|8850|8878|9013|9282|9319|9442|9443|9519|9555|9603|9646|9733|9958|10025|10062|10269|10419|10499|10625|10891|11…	BCL6|BCL9|RUNX1T1|CCNH|CCNT1|CDK7|CDK9|CEBPB|CREB1|ATF2|DNMT1|DR1|EPAS1|ERCC3|ESR1|FOXO3|FOS|GTF2A1|GTF2A2|GTF2E1|GTF2F1|GTF2F2|GTF3C2|NR4A1|ISL1|SMAD1|MLF1|KMT2A|MSX1|MTF1|NCBP1|NFATC2|NFIL3|NFIX|PIK3R1|PKNOX1|POLR2E|PPP5C|ARID4A|RFX3|SNAPC2|MED22|TAF2|TAF4|TAF10|TCEA1|ELOA|VPS72|TFCP2|NR1H2|XBP1|ELL|ARID1A|TTF2|SMARCA5|PIR|NCOA1|TRIM24|HDAC3|KAT2B|SQSTM1|TAF1C|MED14|TRIP13|MED27|MED7|TBPL1|MACR…	-19.7821	0	10	1	1	-22.6777	3.22919
1	-18.7192	GO:0006366	M1	1	0	GO Biological Processes	19	transcription by RNA polymerase II	19_GO:0008152 metabolic process	-18.7192	2.68198	10.6061	30337	409	2655	96	3.61582	0.362305	604|607|902|904|1022|1025|1051|1385|1386|1810|2034|2071|2099|2353|2957|2958|2960|2962|2963|3164|3670|4086|4297|4487|4686|4773|4783|4784|5295|5316|5434|5926|6618|6837|6873|6874|6881|6917|6924|6944|7024|7376|7494|8178|8289|8458|8544|8648|8805|8841|8850|8878|9013|9282|9319|9442|9443|9519|9555|9603|9646|9733|9958|10025|10062|10269|10499|10891|11036|11060|11091|11108|22803|22828|23168|23379|26015|2615…	BCL6|BCL9|CCNH|CCNT1|CDK7|CDK9|CEBPB|CREB1|ATF2|DR1|EPAS1|ERCC3|ESR1|FOS|GTF2A1|GTF2A2|GTF2E1|GTF2F1|GTF2F2|NR4A1|ISL1|SMAD1|KMT2A|MSX1|NCBP1|NFATC2|NFIL3|NFIX|PIK3R1|PKNOX1|POLR2E|ARID4A|SNAPC2|MED22|TAF2|TAF4|TAF10|TCEA1|ELOA|VPS72|TFCP2|NR1H2|XBP1|ELL|ARID1A|TTF2|PIR|NCOA1|TRIM24|HDAC3|KAT2B|SQSTM1|TAF1C|MED14|TRIP13|MED27|MED7|TBPL1|MACROH2A1|NFE2L3|CTR9|SART3|USP15|MED16|NR1H3|ZMPSTE24|NCOA2…	-16.0363	0	10	0	0	-22.6777	3.22919
1	-11.4192	GO:0006352	M1	1	0	GO Biological Processes	19	DNA-templated transcription initiation	19_GO:0008152 metabolic process	-11.4192	3.05589	8.37384	30337	172	2655	46	1.73258	0.253232	902|1022|1025|1386|1810|2071|2099|2957|2958|2960|2962|2963|4297|6837|6873|6874|6881|6924|6944|8289|8467|8850|9013|9282|9442|9443|9519|9555|10025|10269|10891|11036|11091|11176|23054|26155|27005|29117|51106|51586|54790|57492|83860|200424|387332|404672	CCNH|CDK7|CDK9|ATF2|DR1|ERCC3|ESR1|GTF2A1|GTF2A2|GTF2E1|GTF2F1|GTF2F2|KMT2A|MED22|TAF2|TAF4|TAF10|ELOA|VPS72|ARID1A|SMARCA5|KAT2B|TAF1C|MED14|MED27|MED7|TBPL1|MACROH2A1|MED16|ZMPSTE24|PPARGC1A|GTF2A1L|WDR5|BAZ2A|NCOA6|NOC2L|USP21|BRD7|TFB1M|MED15|TET2|ARID1B|TAF3|TET3|TBPL2|GTF2H5	-9.26196	0	10	0	0	-22.6777	3.22919
1	-10.5834	GO:0006367	M1	1	0	GO Biological Processes	19	transcription initiation at RNA polymerase II promoter	19_GO:0008152 metabolic process	-10.5834	3.22919	8.12836	30337	138	2655	39	1.46893	0.233483	902|1022|1025|1386|1810|2071|2099|2957|2958|2960|2962|2963|4297|6837|6873|6874|6881|6924|6944|8289|8850|9282|9442|9443|9555|10025|10269|10891|11036|11091|26155|27005|29117|51586|54790|57492|83860|200424|404672	CCNH|CDK7|CDK9|ATF2|DR1|ERCC3|ESR1|GTF2A1|GTF2A2|GTF2E1|GTF2F1|GTF2F2|KMT2A|MED22|TAF2|TAF4|TAF10|ELOA|VPS72|ARID1A|KAT2B|MED14|MED27|MED7|MACROH2A1|MED16|ZMPSTE24|PPARGC1A|GTF2A1L|WDR5|NOC2L|USP21|BRD7|MED15|TET2|ARID1B|TAF3|TET3|GTF2H5	-8.51296	0	10	0	0	-22.6777	3.22919
1	-4.37892	GO:0141137	M1	1	0	GO Biological Processes	19	positive regulation of gene expression, epigenetic	19_GO:0048518 positive regulation of biological process	-4.37892	3.17399	4.95185	30337	54	2655	15	0.564972	0.145462	1386|4297|6944|8289|8846|8850|9555|10269|11091|26155|27005|29117|54790|57492|200424	ATF2|KMT2A|VPS72|ARID1A|ALKBH1|KAT2B|MACROH2A1|ZMPSTE24|WDR5|NOC2L|USP21|BRD7|TET2|ARID1B|TET3	-2.95671	0	10	0	0	-22.6777	3.22919
1	-3.96457	GO:0045815	M1	1	0	GO Biological Processes	19	transcription initiation-coupled chromatin remodeling	19_GO:0048518 positive regulation of biological process	-3.96457	3.07633	4.64084	30337	52	2655	14	0.527307	0.140557	1386|4297|6944|8289|8850|9555|10269|11091|26155|27005|29117|54790|57492|200424	ATF2|KMT2A|VPS72|ARID1A|KAT2B|MACROH2A1|ZMPSTE24|WDR5|NOC2L|USP21|BRD7|TET2|ARID1B|TET3	-2.61117	0	10	0	0	-22.6777	3.22919
1	-22.6164	GO:0051640	M1	1	0	GO Biological Processes	19	organelle localization	19_GO:0051179 localization	-22.6164	2.60267	11.6377	30337	540	2655	123	4.63277	0.407932	372|488|867|1020|1025|1080|1600|1739|1780|1785|1861|2054|2475|3091|3799|3815|4001|4033|4085|4218|4342|4534|4747|4976|5189|5195|5293|5590|5663|5873|5901|6622|6683|6794|6809|6812|6814|6993|7248|7534|8417|8452|8499|8615|8841|8976|9371|9378|9787|9892|9927|10013|10053|10059|10096|10097|10128|10228|10300|10342|10464|10494|10540|10726|11127|22920|23095|23207|23224|23233|23299|23332|23344|23557|23636|257…	ARCN1|ATP2A2|CBL|CDK5|CDK9|CFTR|DAB1|DLG1|DYNC1I1|DNM2|TOR1A|STX2|MTOR|HIF1A|KIF5B|KIT|LMNB1|IRAG2|MAD2L1|RAB8A|MOS|MTM1|NEFL|OPA1|PEX1|PEX14|PIK3CD|PRKCZ|PSEN1|RAB27A|RAN|SNCA|SPAST|STK11|STX3|STXBP1|STXBP3|DYNLT1|TSC1|YWHAZ|STX7|CUL3|PPFIA2|USO1|HDAC3|WASL|KIF3B|NRXN1|DLGAP5|SNAP91|MFN2|HDAC6|AP1M2|DNM1L|ACTR3|ACTR2|LRPPRC|STX6|KATNB1|TFG|PIBF1|STK25|DCTN2|NUDC|KIF3A|KIFAP3|KIF1B|PLEKHM2|SYNE2|…	-19.7432	0	11	1	1	-22.6164	2.64193
1	-15.8445	GO:0051656	M1	1	0	GO Biological Processes	19	establishment of organelle localization	19_GO:0051179 localization	-15.8445	2.51159	9.59058	30337	414	2655	91	3.4275	0.353088	867|1020|1739|1780|1785|1861|3091|3799|3815|4001|4033|4085|4342|4747|4976|5195|5293|5590|5663|5873|5901|6622|6683|6812|6993|7248|7534|8452|8499|8841|8976|9371|9892|10013|10053|10059|10128|10342|10464|10494|10540|10726|11127|22920|23095|23224|23233|23299|23332|23557|23636|25777|26052|26958|27183|29058|51068|51128|51134|51203|51652|54874|54908|54984|55143|55773|55930|57584|59349|60412|66008|79036|8…	CBL|CDK5|DLG1|DYNC1I1|DNM2|TOR1A|HIF1A|KIF5B|KIT|LMNB1|IRAG2|MAD2L1|MOS|NEFL|OPA1|PEX14|PIK3CD|PRKCZ|PSEN1|RAB27A|RAN|SNCA|SPAST|STXBP1|DYNLT1|TSC1|YWHAZ|CUL3|PPFIA2|HDAC3|WASL|KIF3B|SNAP91|HDAC6|AP1M2|DNM1L|LRPPRC|TFG|PIBF1|STK25|DCTN2|NUDC|KIF3A|KIFAP3|KIF1B|SYNE2|EXOC6B|BICD2|CLASP1|SNAPIN|NUP62|SUN2|DNM3|COPG2|VPS4A|TMEM230|NMD3|SAR1B|CEP83|NUSAP1|CHMP3|FNBP1L|SPDL1|PINX1|CDCA8|TBC1D23|MYO5C|…	-13.4106	0	11	0	0	-22.6164	2.64193
1	-8.41374	GO:0051648	M1	1	0	GO Biological Processes	19	vesicle localization	19_GO:0051179 localization	-8.41374	2.61348	6.87255	30337	188	2655	43	1.61959	0.244976	1020|1780|1785|1861|3799|4033|5590|5663|5873|6622|6812|8452|8499|8615|8976|9371|9378|9892|10053|10342|10540|11127|22920|23095|23233|23332|23557|26052|29058|51128|54874|55773|55930|59349|60412|65082|66008|80006|83696|83930|84100|129880|440279	CDK5|DYNC1I1|DNM2|TOR1A|KIF5B|IRAG2|PRKCZ|PSEN1|RAB27A|SNCA|STXBP1|CUL3|PPFIA2|USO1|WASL|KIF3B|NRXN1|SNAP91|AP1M2|TFG|DCTN2|KIF3A|KIFAP3|KIF1B|EXOC6B|CLASP1|SNAPIN|DNM3|TMEM230|SAR1B|FNBP1L|TBC1D23|MYO5C|KLHL12|EXOC4|VPS33A|TRAK2|TRAPPC13|TRAPPC9|STARD3NL|ARL6|BBS5|UNC13C	-6.56169	0	11	0	0	-22.6164	2.64193
1	-8.01859	GO:0051650	M1	1	0	GO Biological Processes	19	establishment of vesicle localization	19_GO:0051179 localization	-8.01859	2.64193	6.70729	30337	173	2655	40	1.50659	0.236412	1020|1780|1785|1861|3799|4033|5590|5663|5873|6622|6812|8452|8499|8976|9371|9892|10053|10342|10540|11127|22920|23095|23233|23332|23557|26052|29058|51128|54874|55773|55930|59349|60412|66008|80006|83696|83930|84100|129880|440279	CDK5|DYNC1I1|DNM2|TOR1A|KIF5B|IRAG2|PRKCZ|PSEN1|RAB27A|SNCA|STXBP1|CUL3|PPFIA2|WASL|KIF3B|SNAP91|AP1M2|TFG|DCTN2|KIF3A|KIFAP3|KIF1B|EXOC6B|CLASP1|SNAPIN|DNM3|TMEM230|SAR1B|FNBP1L|TBC1D23|MYO5C|KLHL12|EXOC4|TRAK2|TRAPPC13|TRAPPC9|STARD3NL|ARL6|BBS5|UNC13C	-6.20227	0	11	0	0	-22.6164	2.64193
1	-3.66696	GO:0006900	M1	1	0	GO Biological Processes	19	vesicle budding from membrane	19_GO:0051179 localization	-3.66696	2.50823	4.23533	30337	82	2655	18	0.677966	0.159256	1785|6836|8452|8976|9871|9892|10342|10483|22872|26052|27183|51128|54874|59349|64083|80006|83696|128866	DNM2|SURF4|CUL3|WASL|SEC24D|SNAP91|TFG|SEC23B|SEC31A|DNM3|VPS4A|SAR1B|FNBP1L|KLHL12|GOLPH3|TRAPPC13|TRAPPC9|CHMP4B	-2.35423	0	11	0	0	-22.6164	2.64193
1	-2.82781	GO:0006903	M1	1	0	GO Biological Processes	19	vesicle targeting	19_GO:0051179 localization	-2.82781	2.42377	3.58602	30337	66	2655	14	0.527307	0.140557	4033|5663|8452|10053|10342|23233|23332|51128|55773|59349|60412|80006|83696|83930	IRAG2|PSEN1|CUL3|AP1M2|TFG|EXOC6B|CLASP1|SAR1B|TBC1D23|KLHL12|EXOC4|TRAPPC13|TRAPPC9|STARD3NL	-1.65601	0	11	0	0	-22.6164	2.64193
1	-21.0432	GO:0010256	M1	1	0	GO Biological Processes	19	endomembrane system organization	19_GO:0009987 cellular process	-21.0432	2.50079	11.1218	30337	562	2655	123	4.63277	0.407932	162|287|439|488|662|819|1182|1263|1385|1452|1861|2010|2054|2804|3801|4001|4218|5270|5869|5873|6449|6683|6711|6809|6836|7485|7534|8411|8548|8615|8674|8841|8878|9101|9215|9519|9631|9712|9788|9798|9885|9897|9980|10075|10087|10133|10228|10269|10345|10419|10466|10494|10565|10890|11055|11252|22872|23175|23207|23306|23325|23332|23344|23435|23471|23557|23603|25839|26003|26092|27183|51016|51308|51361|5142…	AP1B1|ANK2|GET3|ATP2A2|BNIP1|CAMLG|CLCN3|PLK3|CREB1|CSNK1A1|TOR1A|EMD|STX2|GOLGB1|KIFC3|LMNB1|RAB8A|SERPINE2|RAB5B|RAB27A|SGTA|SPAST|SPTBN1|STX3|SURF4|GET1|YWHAZ|EEA1|BLZF1|USO1|VAMP4|HDAC3|SQSTM1|USP8|LARGE1|TBPL1|NUP155|USP6NL|MTSS1|IST1|OSBPL2|WASHC5|DOP1B|HUWE1|CERT1|OPTN|STX6|ZMPSTE24|TRDN|PRMT5|COG5|STK25|ARFGEF1|RAB10|ZPBP|PACSIN2|SEC31A|LPIN1|PLEKHM2|NEMP1|WASHC4|CLASP1|ESYT1|TARDBP|TRAM1…	-18.2306	0	12	1	1	-21.0432	3.27609
1	-11.3105	GO:0007030	M1	1	0	GO Biological Processes	19	Golgi organization	19_GO:0009987 cellular process	-11.3105	3.27609	8.44909	30337	143	2655	41	1.54426	0.239303	1263|1452|2804|3801|4218|6836|7534|8548|8615|8674|9712|10075|10133|10419|10466|10494|10565|23207|23332|25839|26003|51361|51560|55014|55300|57511|57531|57584|64083|64225|79895|80124|81555|84272|84342|128989|137886|146456|157680|165324|222068	PLK3|CSNK1A1|GOLGB1|KIFC3|RAB8A|SURF4|YWHAZ|BLZF1|USO1|VAMP4|USP6NL|HUWE1|OPTN|PRMT5|COG5|STK25|ARFGEF1|PLEKHM2|CLASP1|COG4|GORASP2|HOOK1|RAB6B|STX17|PI4K2B|COG6|HACE1|ARHGAP21|GOLPH3|ATL2|ATP8B4|VCPIP1|YIPF5|YIPF4|COG8|TANGO2|UBXN2B|TMED6|VPS13B|UBXN2A|TMED4	-9.16561	0	12	0	0	-21.0432	3.27609
1	-20.568	GO:0031344	M1	1	0	GO Biological Processes	19	regulation of cell projection organization	19_GO:0050789 regulation of biological process	-20.568	2.34741	10.8554	30337	662	2655	136	5.12241	0.427845	25|27|324|585|659|673|1020|1123|1400|1540|1600|1809|1857|1969|2043|2045|2059|2241|2475|2534|2665|2889|2909|2932|3280|3655|3673|3815|4593|4649|4651|4690|4747|4756|4898|4957|5062|5063|5168|5290|5295|5604|5663|5756|5789|5898|5906|5911|5962|5997|6091|6092|6259|6423|6792|6794|7046|7074|8100|8428|8499|8634|8814|8850|8976|9175|9378|9474|9662|9798|9863|9897|10013|10084|10096|10097|10152|10154|10198|10300…	ABL1|ABL2|APC|BBS4|BMPR2|BRAF|CDK5|CHN1|CRMP1|CYLD|DAB1|DPYSL3|DVL3|EPHA2|EPHA4|EPHA7|EPS8|FER|MTOR|FYN|GDI2|RAPGEF1|ARHGAP35|GSK3B|HES1|ITGA6|ITGA2|KIT|MUSK|MYO9A|MYO10|NCK1|NEFL|NEO1|NRDC|ODF2|PAK2|PAK3|ENPP2|PIK3CA|PIK3R1|MAP2K1|PSEN1|TWF1|PTPRD|RALA|RAP1A|RAP2A|RDX|RGS2|ROBO1|ROBO2|RYK|SFRP2|CDKL5|STK11|TGFBR1|TIAM1|IFT88|STK24|PPFIA2|RTCA|CDKL1|KAT2B|WASL|MAP3K13|NRXN1|ATG5|CEP135|IST1|MAGI2…	-17.774	0	13	1	1	-20.568	2.75529
1	-19.8241	GO:0120035	M1	1	0	GO Biological Processes	19	regulation of plasma membrane bounded cell projection organization	19_GO:0050789 regulation of biological process	-19.8241	2.33842	10.6406	30337	645	2655	132	4.97175	0.421841	25|27|324|585|659|673|1020|1123|1400|1540|1600|1809|1969|2043|2045|2059|2241|2475|2534|2665|2889|2909|2932|3280|3655|3815|4593|4651|4690|4747|4756|4898|4957|5062|5063|5168|5290|5295|5604|5663|5756|5789|5898|5906|5911|5962|5997|6091|6092|6259|6423|6792|6794|7046|7074|8100|8428|8499|8634|8814|8850|8976|9175|9378|9474|9662|9798|9863|9897|10013|10084|10096|10097|10152|10154|10198|10300|10371|10413|10…	ABL1|ABL2|APC|BBS4|BMPR2|BRAF|CDK5|CHN1|CRMP1|CYLD|DAB1|DPYSL3|EPHA2|EPHA4|EPHA7|EPS8|FER|MTOR|FYN|GDI2|RAPGEF1|ARHGAP35|GSK3B|HES1|ITGA6|KIT|MUSK|MYO10|NCK1|NEFL|NEO1|NRDC|ODF2|PAK2|PAK3|ENPP2|PIK3CA|PIK3R1|MAP2K1|PSEN1|TWF1|PTPRD|RALA|RAP1A|RAP2A|RDX|RGS2|ROBO1|ROBO2|RYK|SFRP2|CDKL5|STK11|TGFBR1|TIAM1|IFT88|STK24|PPFIA2|RTCA|CDKL1|KAT2B|WASL|MAP3K13|NRXN1|ATG5|CEP135|IST1|MAGI2|WASHC5|HDAC6|PQB…	-17.0812	0	13	0	0	-20.568	2.75529
1	-14.7076	GO:0031346	M1	1	0	GO Biological Processes	19	positive regulation of cell projection organization	19_GO:0048518 positive regulation of biological process	-14.7076	2.56381	9.25686	30337	361	2655	81	3.05085	0.333772	25|27|324|585|659|673|1809|1857|2043|2059|2475|2534|2889|2909|2932|3655|3673|3815|4593|4690|4747|4898|5168|5290|5295|5604|5756|5789|5898|5906|5997|6091|6092|6792|6794|7046|7074|8100|8428|8850|8976|9175|9662|9798|9863|9897|10013|10096|10097|10152|10154|10300|10494|10787|23191|23316|23369|23603|26052|26230|27020|29882|49856|50807|51199|51762|54443|54664|54874|55704|57451|57498|57787|65981|117177|14…	ABL1|ABL2|APC|BBS4|BMPR2|BRAF|DPYSL3|DVL3|EPHA4|EPS8|MTOR|FYN|RAPGEF1|ARHGAP35|GSK3B|ITGA6|ITGA2|KIT|MUSK|NCK1|NEFL|NRDC|ENPP2|PIK3CA|PIK3R1|MAP2K1|TWF1|PTPRD|RALA|RAP1A|RGS2|ROBO1|ROBO2|CDKL5|STK11|TGFBR1|TIAM1|IFT88|STK24|KAT2B|WASL|MAP3K13|CEP135|IST1|MAGI2|WASHC5|HDAC6|ACTR3|ACTR2|ABI2|PLXNC1|KATNB1|STK25|NCKAP1|CYFIP1|CUX2|PUM2|CORO1C|DNM3|TIAM2|NPTN|ANAPC2|WRAP73|ASAP1|NIN|RAB8B|ANLN|TMEM10…	-12.3326	0	13	0	0	-20.568	2.75529
1	-9.33357	GO:0010975	M1	1	0	GO Biological Processes	19	regulation of neuron projection development	19_GO:0032502 developmental process	-9.33357	2.05418	6.93792	30337	445	2655	80	3.01318	0.33177	25|27|659|673|1020|1123|1400|1600|1809|2043|2045|2534|2889|2909|2932|3280|3655|4593|4690|4747|4756|4898|5062|5063|5604|5663|5756|5789|5906|5911|5997|6091|6092|6259|6423|6792|6794|7074|8428|8499|8634|8850|9175|9798|9863|9897|10013|10084|10152|10154|10300|10371|10494|23077|23111|23189|23191|23258|23316|23369|23557|25793|26037|26052|26230|27020|29882|29956|51199|54664|55704|57498|57580|65981|83999|8…	ABL1|ABL2|BMPR2|BRAF|CDK5|CHN1|CRMP1|DAB1|DPYSL3|EPHA4|EPHA7|FYN|RAPGEF1|ARHGAP35|GSK3B|HES1|ITGA6|MUSK|NCK1|NEFL|NEO1|NRDC|PAK2|PAK3|MAP2K1|PSEN1|TWF1|PTPRD|RAP1A|RAP2A|RGS2|ROBO1|ROBO2|RYK|SFRP2|CDKL5|STK11|TIAM1|STK24|PPFIA2|RTCA|KAT2B|MAP3K13|IST1|MAGI2|WASHC5|HDAC6|PQBP1|ABI2|PLXNC1|KATNB1|SEMA3A|STK25|MYCBP2|SPART|KANK1|CYFIP1|DENND5A|CUX2|PUM2|SNAPIN|FBXO7|SIPA1L1|DNM3|TIAM2|NPTN|ANAPC2|CE…	-7.39735	0	13	0	0	-20.568	2.75529
1	-7.39851	GO:0050770	M1	1	0	GO Biological Processes	19	regulation of axonogenesis	19_GO:0032502 developmental process	-7.39851	2.75529	6.4699	30337	141	2655	34	1.2806	0.218211	659|673|1020|1123|1600|2043|2045|2909|2932|4747|4898|5062|5063|5604|5663|6091|6092|6259|6792|6794|7074|9175|9798|10013|10154|10371|10494|23111|23191|26037|26230|29882|51199|84446	BMPR2|BRAF|CDK5|CHN1|DAB1|EPHA4|EPHA7|ARHGAP35|GSK3B|NEFL|NRDC|PAK2|PAK3|MAP2K1|PSEN1|ROBO1|ROBO2|RYK|CDKL5|STK11|TIAM1|MAP3K13|IST1|HDAC6|PLXNC1|SEMA3A|STK25|SPART|CYFIP1|SIPA1L1|TIAM2|ANAPC2|NIN|BRSK1	-5.63079	0	13	0	0	-20.568	2.75529
1	-6.98425	GO:0010720	M1	1	0	GO Biological Processes	19	positive regulation of cell development	19_GO:0032502 developmental process	-6.98425	1.86705	5.79681	30337	459	2655	75	2.82486	0.321546	118|604|659|673|677|942|1385|1540|2043|2309|2353|2475|3091|3280|3297|3398|3815|3981|4124|4204|4254|4617|4747|4853|4898|4976|5139|5270|5324|5583|5590|5591|5604|5789|5991|6091|6092|6595|6601|6790|6792|6794|7074|7189|7494|7516|7976|8289|8654|9175|9444|9798|10013|10154|10419|10494|22938|23191|23316|23376|26230|27020|29117|29882|51176|51199|54997|55626|56998|57492|65981|133308|140685|170506|196528	ADD1|BCL6|BMPR2|BRAF|ZFP36L1|CD86|CREB1|CYLD|EPHA4|FOXO3|FOS|MTOR|HIF1A|HES1|HSF1|ID2|KIT|LIG4|MAN2A1|MECP2|KITLG|MYF5|NEFL|NOTCH2|NRDC|OPA1|PDE3A|SERPINE2|PLAG1|PRKCH|PRKCZ|PRKDC|MAP2K1|PTPRD|RFX3|ROBO1|ROBO2|SMARCA2|SMARCC2|AURKA|CDKL5|STK11|TIAM1|TRAF6|XBP1|XRCC2|FZD3|ARID1A|PDE5A|MAP3K13|QKI|IST1|HDAC6|PLXNC1|PRMT5|STK25|SNW1|CYFIP1|CUX2|UFL1|TIAM2|NPTN|BRD7|ANAPC2|LEF1|NIN|TESC|AMBRA1|CTNNBI…	-5.24795	0	13	0	0	-20.568	2.75529
1	-6.3509	GO:0051960	M1	1	0	GO Biological Processes	19	regulation of nervous system development	19_GO:0032502 developmental process	-6.3509	1.81727	5.46394	30337	459	2655	73	2.74953	0.317353	659|673|1020|1495|1600|1739|2043|2045|2147|2475|3091|3280|3398|3815|3981|4124|4204|4747|4898|5270|5324|5583|5604|5663|5783|5789|6091|6092|6259|6497|6653|6792|6794|6993|7074|7516|7976|9175|9378|9444|9798|9896|9921|10013|10154|10371|10413|10419|10494|10810|22883|22920|22938|23111|23175|23191|23316|23376|26230|27020|29882|29956|51176|51199|55198|58497|65981|79727|84189|158038|170506|283659|347730	BMPR2|BRAF|CDK5|CTNNA1|DAB1|DLG1|EPHA4|EPHA7|F2|MTOR|HIF1A|HES1|ID2|KIT|LIG4|MAN2A1|MECP2|NEFL|NRDC|SERPINE2|PLAG1|PRKCH|MAP2K1|PSEN1|PTPN13|PTPRD|ROBO1|ROBO2|RYK|SKI|SORL1|CDKL5|STK11|DYNLT1|TIAM1|XRCC2|FZD3|MAP3K13|NRXN1|QKI|IST1|FIG4|RNF10|HDAC6|PLXNC1|SEMA3A|YAP1|PRMT5|STK25|WASF3|CLSTN1|KIFAP3|SNW1|SPART|LPIN1|CYFIP1|CUX2|UFL1|TIAM2|NPTN|ANAPC2|CERS2|LEF1|NIN|APPL2|PRUNE1|CAPRIN2|LIN28A|SLIT…	-4.67495	0	13	0	0	-20.568	2.75529
1	-6.19986	GO:0050767	M1	1	0	GO Biological Processes	19	regulation of neurogenesis	19_GO:0032502 developmental process	-6.19986	1.89437	5.43342	30337	380	2655	63	2.37288	0.295387	659|673|1020|1495|1600|2043|2045|2147|2475|3091|3280|3398|3815|3981|4124|4204|4747|4898|5270|5324|5583|5604|5663|5789|6091|6092|6259|6497|6653|6792|6794|6993|7074|7516|7976|9175|9444|9798|9921|10013|10154|10371|10413|10419|10494|22920|22938|23111|23191|23316|23376|26230|27020|29882|29956|51176|51199|55198|58497|65981|79727|170506|283659	BMPR2|BRAF|CDK5|CTNNA1|DAB1|EPHA4|EPHA7|F2|MTOR|HIF1A|HES1|ID2|KIT|LIG4|MAN2A1|MECP2|NEFL|NRDC|SERPINE2|PLAG1|PRKCH|MAP2K1|PSEN1|PTPRD|ROBO1|ROBO2|RYK|SKI|SORL1|CDKL5|STK11|DYNLT1|TIAM1|XRCC2|FZD3|MAP3K13|QKI|IST1|RNF10|HDAC6|PLXNC1|SEMA3A|YAP1|PRMT5|STK25|KIFAP3|SNW1|SPART|CYFIP1|CUX2|UFL1|TIAM2|NPTN|ANAPC2|CERS2|LEF1|NIN|APPL2|PRUNE1|CAPRIN2|LIN28A|DHX36|PRTG	-4.54517	0	13	0	0	-20.568	2.75529
1	-4.66967	GO:0050769	M1	1	0	GO Biological Processes	19	positive regulation of neurogenesis	19_GO:0032502 developmental process	-4.66967	1.95084	4.63736	30337	246	2655	42	1.58192	0.242157	659|673|2043|2475|3091|3280|3398|3815|3981|4124|4204|4747|4898|5270|5324|5583|5604|5789|6091|6092|6792|6794|7074|7516|7976|9175|9444|9798|10013|10154|10419|10494|22938|23191|23316|23376|26230|27020|29882|51199|65981|170506	BMPR2|BRAF|EPHA4|MTOR|HIF1A|HES1|ID2|KIT|LIG4|MAN2A1|MECP2|NEFL|NRDC|SERPINE2|PLAG1|PRKCH|MAP2K1|PTPRD|ROBO1|ROBO2|CDKL5|STK11|TIAM1|XRCC2|FZD3|MAP3K13|QKI|IST1|HDAC6|PLXNC1|PRMT5|STK25|SNW1|CYFIP1|CUX2|UFL1|TIAM2|NPTN|ANAPC2|NIN|CAPRIN2|DHX36	-3.20042	0	13	0	0	-20.568	2.75529
1	-4.31451	GO:0051962	M1	1	0	GO Biological Processes	19	positive regulation of nervous system development	19_GO:0032502 developmental process	-4.31451	1.81432	4.36011	30337	296	2655	47	1.77024	0.255921	659|673|2043|2475|3091|3280|3398|3815|3981|4124|4204|4747|4898|5270|5324|5583|5604|5789|6091|6092|6792|6794|7074|7516|7976|9175|9378|9444|9798|10013|10154|10419|10494|22883|22938|23191|23316|23376|26230|27020|29882|51199|65981|84189|158038|170506|347730	BMPR2|BRAF|EPHA4|MTOR|HIF1A|HES1|ID2|KIT|LIG4|MAN2A1|MECP2|NEFL|NRDC|SERPINE2|PLAG1|PRKCH|MAP2K1|PTPRD|ROBO1|ROBO2|CDKL5|STK11|TIAM1|XRCC2|FZD3|MAP3K13|NRXN1|QKI|IST1|HDAC6|PLXNC1|PRMT5|STK25|CLSTN1|SNW1|CYFIP1|CUX2|UFL1|TIAM2|NPTN|ANAPC2|NIN|CAPRIN2|SLITRK6|LINGO2|DHX36|LRRTM1	-2.90518	0	13	0	0	-20.568	2.75529
1	-4.03746	GO:0050772	M1	1	0	GO Biological Processes	19	positive regulation of axonogenesis	19_GO:0032502 developmental process	-4.03746	2.6711	4.54701	30337	77	2655	18	0.677966	0.159256	659|673|4747|4898|5604|6091|6092|6792|6794|7074|9175|9798|10154|10494|23191|26230|29882|51199	BMPR2|BRAF|NEFL|NRDC|MAP2K1|ROBO1|ROBO2|CDKL5|STK11|TIAM1|MAP3K13|IST1|PLXNC1|STK25|CYFIP1|TIAM2|ANAPC2|NIN	-2.66938	0	13	0	0	-20.568	2.75529
1	-3.41742	GO:0010976	M1	1	0	GO Biological Processes	19	positive regulation of neuron projection development	19_GO:0032502 developmental process	-3.41742	1.97493	3.85318	30337	162	2655	28	1.05461	0.19825	25|27|673|1809|2534|2889|2909|3655|4593|4690|5756|5789|5906|5997|7074|8428|8850|9863|9897|10300|23191|23316|23369|27020|54664|57498|65981|170506	ABL1|ABL2|BRAF|DPYSL3|FYN|RAPGEF1|ARHGAP35|ITGA6|MUSK|NCK1|TWF1|PTPRD|RAP1A|RGS2|TIAM1|STK24|KAT2B|MAGI2|WASHC5|KATNB1|CYFIP1|CUX2|PUM2|NPTN|TMEM106B|KIDINS220|CAPRIN2|DHX36	-2.14679	0	13	0	0	-20.568	2.75529
1	-19.5441	GO:0051668	M1	1	0	GO Biological Processes	19	localization within membrane	19_GO:0051179 localization	-19.5441	2.44557	10.6542	30337	556	2655	119	4.48211	0.401561	287|439|617|673|819|1020|1739|1741|1794|1969|2060|4001|4040|4218|4580|4593|5590|5898|5906|5911|5962|6386|6449|6653|6711|6747|6809|6812|7074|7095|7260|7275|7485|8548|8674|9053|9215|9375|9378|9515|9581|9631|9777|9847|9863|10098|10133|10139|10228|10452|10548|10670|10890|10981|11021|22883|22930|23233|23471|23527|25782|25921|26003|26517|26520|50807|51016|51079|51100|51130|51308|51560|51735|51762|53371…	ANK2|GET3|BCS1L|BRAF|CAMLG|CDK5|DLG1|DLG3|DOCK2|EPHA2|EPS15|LMNB1|LRP6|RAB8A|MTX1|MUSK|PRKCZ|RALA|RAP1A|RAP2A|RDX|SDCBP|SGTA|SORL1|SPTBN1|SSR3|STX3|STXBP1|TIAM1|SEC62|EIPR1|TUB|GET1|BLZF1|VAMP4|MAP7|LARGE1|TM9SF2|NRXN1|STXBP5L|PREPL|NUP155|TM9SF4|C2CD5|MAGI2|TSPAN5|OPTN|ARFRP1|STX6|TOMM40|TM9SF1|RRAGA|RAB10|RAB32|RAB35|CLSTN1|RAB3GAP1|EXOC6B|TRAM1|ACAP2|RAB3GAP2|ZDHHC5|GORASP2|TIMM13|TIMM9|ASAP1|…	-16.817	0	14	1	1	-19.5441	2.46926
1	-15.0249	GO:0072657	M1	1	0	GO Biological Processes	19	protein localization to membrane	19_GO:0051179 localization	-15.0249	2.36324	9.2144	30337	469	2655	97	3.65348	0.364116	287|439|617|673|819|1020|1739|1741|1969|4040|4218|4580|4593|5590|5906|5911|5962|6386|6449|6653|6711|6747|6809|6812|7074|7095|7275|7485|8548|9053|9215|9375|9378|9581|9631|9777|9847|9863|10098|10133|10139|10452|10548|10670|10890|10981|22883|22930|23471|25782|25921|26003|26517|26520|50807|51016|51079|51100|51130|51308|51560|51735|51762|53371|54997|55176|55667|55704|55750|55969|56850|57512|57728|5773…	ANK2|GET3|BCS1L|BRAF|CAMLG|CDK5|DLG1|DLG3|EPHA2|LRP6|RAB8A|MTX1|MUSK|PRKCZ|RAP1A|RAP2A|RDX|SDCBP|SGTA|SORL1|SPTBN1|SSR3|STX3|STXBP1|TIAM1|SEC62|TUB|GET1|BLZF1|MAP7|LARGE1|TM9SF2|NRXN1|PREPL|NUP155|TM9SF4|C2CD5|MAGI2|TSPAN5|OPTN|ARFRP1|TOMM40|TM9SF1|RRAGA|RAB10|RAB32|CLSTN1|RAB3GAP1|TRAM1|RAB3GAP2|ZDHHC5|GORASP2|TIMM13|TIMM9|ASAP1|EMC9|NDUFA13|SH3GLB1|ASB3|REEP2|RAB6B|RAPGEF6|RAB8B|NUP54|TESC|SEC6…	-12.6288	0	14	0	0	-19.5441	2.46926
1	-8.92178	GO:0090150	M1	1	0	GO Biological Processes	19	establishment of protein localization to membrane	19_GO:0051179 localization	-8.92178	2.46926	7.0174	30337	236	2655	51	1.9209	0.266384	439|617|673|819|4218|4580|5962|6386|6449|6653|6711|6747|6809|7095|7485|8548|9215|9581|10133|10139|10452|10890|22883|22930|23471|25782|26003|26517|26520|50807|51016|51079|51308|51762|55176|55750|55969|56850|64083|64374|64422|79720|80262|84100|90580|117177|128866|130617|196383|253832|340481	GET3|BCS1L|BRAF|CAMLG|RAB8A|MTX1|RDX|SDCBP|SGTA|SORL1|SPTBN1|SSR3|STX3|SEC62|GET1|BLZF1|LARGE1|PREPL|OPTN|ARFRP1|TOMM40|RAB10|CLSTN1|RAB3GAP1|TRAM1|RAB3GAP2|GORASP2|TIMM13|TIMM9|ASAP1|EMC9|NDUFA13|REEP2|RAB8B|SEC61A2|AGK|RAB5IF|GRIPAP1|GOLPH3|SIL1|ATG3|VPS37B|PHAF1|ARL6|TIMM29|RAB3IP|CHMP4B|ZFAND2B|RILPL2|ZDHHC20|ZDHHC21	-7.02398	0	14	0	0	-19.5441	2.46926
1	-7.06148	GO:1990778	M1	1	0	GO Biological Processes	19	protein localization to cell periphery	19_GO:0051179 localization	-7.06148	2.26599	6.05945	30337	237	2655	47	1.77024	0.255921	287|1739|1969|4040|4218|5590|5906|5911|5962|6653|6711|6809|6812|7275|8548|9053|9215|9581|9847|10098|10133|10139|10890|22883|25921|26003|50807|51130|51735|54997|55667|55704|56850|57512|57728|57731|64083|64398|80262|81831|84668|115548|116372|129303|196383|200894|285172	ANK2|DLG1|EPHA2|LRP6|RAB8A|PRKCZ|RAP1A|RAP2A|RDX|SORL1|SPTBN1|STX3|STXBP1|TUB|BLZF1|MAP7|LARGE1|PREPL|C2CD5|TSPAN5|OPTN|ARFRP1|RAB10|CLSTN1|ZDHHC5|GORASP2|ASAP1|ASB3|RAPGEF6|TESC|DENND4C|CCDC88A|GRIPAP1|GPR158|WDR19|SPTBN4|GOLPH3|PALS1|PHAF1|NETO2|HYCC1|FCHO2|LYPD1|TMEM150A|RILPL2|ARL13B|HYCC2	-5.32019	0	14	0	0	-19.5441	2.46926
1	-6.90259	GO:0072659	M1	1	0	GO Biological Processes	19	protein localization to plasma membrane	19_GO:0051179 localization	-6.90259	2.39021	6.04703	30337	196	2655	41	1.54426	0.239303	287|1739|1969|4040|4218|5590|5906|5911|5962|6653|6711|6812|8548|9053|9215|9581|9847|10098|10133|10139|10890|25921|26003|50807|51130|51735|54997|55667|55704|56850|57512|57731|64083|64398|80262|84668|115548|116372|129303|196383|285172	ANK2|DLG1|EPHA2|LRP6|RAB8A|PRKCZ|RAP1A|RAP2A|RDX|SORL1|SPTBN1|STXBP1|BLZF1|MAP7|LARGE1|PREPL|C2CD5|TSPAN5|OPTN|ARFRP1|RAB10|ZDHHC5|GORASP2|ASAP1|ASB3|RAPGEF6|TESC|DENND4C|CCDC88A|GRIPAP1|GPR158|SPTBN4|GOLPH3|PALS1|PHAF1|HYCC1|FCHO2|LYPD1|TMEM150A|RILPL2|HYCC2	-5.17549	0	14	0	0	-19.5441	2.46926
1	-19.3266	GO:0051493	M1	1	0	GO Biological Processes	19	regulation of cytoskeleton organization	19_GO:0050789 regulation of biological process	-19.3266	2.48589	10.6258	30337	524	2655	114	4.29379	0.393421	25|27|118|324|585|673|1540|1613|1739|1857|1859|1894|1955|2059|2241|2475|2770|2909|2932|4204|4281|4690|4703|5062|5063|5202|5290|5295|5562|5594|5756|5829|5898|5921|5962|6047|6188|6249|6548|6622|6683|6711|6840|7046|7111|7248|7840|8440|8850|8936|9026|9113|9659|9788|9793|9873|9897|9948|10013|10152|10297|10300|10565|10787|10788|10810|22911|22974|23075|23077|23189|23191|23299|23325|23332|23370|23636|259…	ABL1|ABL2|ADD1|APC|BBS4|BRAF|CYLD|DAPK3|DLG1|DVL3|DYRK1A|ECT2|MEGF9|EPS8|FER|MTOR|GNAI1|ARHGAP35|GSK3B|MECP2|MID1|NCK1|NEB|PAK2|PAK3|PFDN2|PIK3CA|PIK3R1|PRKAA1|MAPK1|TWF1|PXN|RALA|RASA1|RDX|RNF4|RPS3|CLIP1|SLC9A1|SNCA|SPAST|SPTBN1|SVIL|TGFBR1|TMOD1|TSC1|ALMS1|NCK2|KAT2B|WASF1|HIP1R|LATS1|PDE4DIP|MTSS1|CKAP5|FCHSD2|WASHC5|WDR1|HDAC6|ABI2|APC2|KATNB1|ARFGEF1|NCKAP1|IQGAP2|WASF3|WDR47|TPX2|SWAP70|MY…	-16.6148	0	15	1	1	-19.3266	2.81438
1	-17.7347	GO:0043254	M1	1	0	GO Biological Processes	19	regulation of protein-containing complex assembly	19_GO:0050789 regulation of biological process	-17.7347	2.59936	10.2464	30337	422	2655	96	3.61582	0.362305	25|118|585|1452|1739|1859|1955|1981|2059|2241|2475|2932|3054|3280|3297|3670|4204|4690|5063|5336|5590|5601|5756|5781|5899|5921|5962|6047|6188|6249|6622|6653|6711|6812|6840|7111|7186|7341|7376|7415|8440|8543|9026|9113|9659|9780|9793|9829|9873|9885|10013|10565|10787|23189|23191|23332|23355|23379|25921|26146|26999|27072|29767|29922|51100|51128|51429|55559|55612|55626|56998|57580|57606|57617|57704|577…	ABL1|ADD1|BBS4|CSNK1A1|DLG1|DYRK1A|MEGF9|EIF4G1|EPS8|FER|MTOR|GSK3B|HCFC1|HES1|HSF1|ISL1|MECP2|NCK1|PAK3|PLCG2|PRKCZ|MAPK9|TWF1|PTPN11|RALB|RASA1|RDX|RNF4|RPS3|CLIP1|SNCA|SORL1|SPTBN1|STXBP1|SVIL|TMOD1|TRAF2|SUMO1|NR1H2|VCP|NCK2|LMO4|HIP1R|LATS1|PDE4DIP|PIEZO1|CKAP5|DNAJC6|FCHSD2|OSBPL2|HDAC6|ARFGEF1|NCKAP1|KANK1|CYFIP1|CLASP1|VPS8|ICE1|ZDHHC5|TRAF3IP1|CYFIP2|VPS41|TMOD2|NME7|SH3GLB1|SAR1B|SNX9|H…	-15.1167	0	15	0	0	-19.3266	2.81438
1	-16.9356	GO:1902903	M1	1	0	GO Biological Processes	19	regulation of supramolecular fiber organization	19_GO:0050789 regulation of biological process	-16.9356	2.6234	10.0189	30337	392	2655	90	3.38983	0.351211	25|118|324|351|585|673|1613|1739|1859|1955|2059|2241|2475|2909|4204|4281|4690|5062|5063|5201|5202|5290|5295|5663|5756|5829|5921|5962|6188|6249|6548|6622|6683|6711|6840|7046|7111|7248|7840|8440|8936|9026|9101|9113|9659|9788|9793|9873|9897|9948|10013|10152|10297|10300|10565|10787|10810|22911|22974|23075|23189|23191|23325|23332|23370|26999|27236|29767|29922|51429|55559|55616|55704|57026|57580|57606|…	ABL1|ADD1|APC|APP|BBS4|BRAF|DAPK3|DLG1|DYRK1A|MEGF9|EPS8|FER|MTOR|ARHGAP35|MECP2|MID1|NCK1|PAK2|PAK3|PFDN1|PFDN2|PIK3CA|PIK3R1|PSEN1|TWF1|PXN|RASA1|RDX|RPS3|CLIP1|SLC9A1|SNCA|SPAST|SPTBN1|SVIL|TGFBR1|TMOD1|TSC1|ALMS1|NCK2|WASF1|HIP1R|USP8|LATS1|PDE4DIP|MTSS1|CKAP5|FCHSD2|WASHC5|WDR1|HDAC6|ABI2|APC2|KATNB1|ARFGEF1|NCKAP1|WASF3|WDR47|TPX2|SWAP70|KANK1|CYFIP1|WASHC4|CLASP1|ARHGEF18|CYFIP2|ARFIP1|TMO…	-14.4048	0	15	0	0	-19.3266	2.81438
1	-12.7192	GO:0032535	M1	1	0	GO Biological Processes	19	regulation of cellular component size	19_GO:0065007 biological regulation	-12.7192	2.44621	8.48843	30337	355	2655	76	2.86252	0.32362	25|118|585|659|1020|1182|1385|1739|1785|1955|2045|2059|2241|2475|2909|2932|4690|4703|4747|5063|5290|5756|5921|5962|6259|6711|6792|6840|7111|7248|8440|9026|9113|9175|9798|9873|9897|9948|9990|10000|10013|10371|10451|10542|10565|10787|23075|23111|23189|23191|23341|23369|23557|26999|27347|29767|29882|50809|51429|51652|56262|57026|57403|57468|57580|57679|57704|57731|79036|84335|93663|118426|140469|342…	ABL1|ADD1|BBS4|BMPR2|CDK5|CLCN3|CREB1|DLG1|DNM2|MEGF9|EPHA7|EPS8|FER|MTOR|ARHGAP35|GSK3B|NCK1|NEB|NEFL|PAK3|PIK3CA|TWF1|RASA1|RDX|RYK|SPTBN1|CDKL5|SVIL|TMOD1|TSC1|NCK2|HIP1R|LATS1|MAP3K13|IST1|FCHSD2|WASHC5|WDR1|SLC12A6|AKT3|HDAC6|SEMA3A|VAV3|LAMTOR5|ARFGEF1|NCKAP1|SWAP70|SPART|KANK1|CYFIP1|DNAJC16|PUM2|SNAPIN|CYFIP2|STK39|TMOD2|ANAPC2|HP1BP3|SNX9|CHMP3|LRRC8A|PDXP|RAB22A|SLC12A5|PREX1|ALS2|GBA2|…	-10.4743	0	15	0	0	-19.3266	2.81438
1	-10.9005	GO:0032271	M1	1	0	GO Biological Processes	19	regulation of protein polymerization	19_GO:0050789 regulation of biological process	-10.9005	2.81438	8.03266	30337	203	2655	50	1.88324	0.263811	25|118|585|1739|1859|1955|2059|2241|2475|4204|4690|5063|5756|5921|5962|6188|6249|6622|6711|6840|7111|8440|9026|9113|9659|9793|9873|10565|10787|23189|23191|23332|26999|29767|29922|51429|55559|55626|57580|57606|57704|57731|58497|89795|93663|122060|157922|221074|342184|100506658	ABL1|ADD1|BBS4|DLG1|DYRK1A|MEGF9|EPS8|FER|MTOR|MECP2|NCK1|PAK3|TWF1|RASA1|RDX|RPS3|CLIP1|SNCA|SPTBN1|SVIL|TMOD1|NCK2|HIP1R|LATS1|PDE4DIP|CKAP5|FCHSD2|ARFGEF1|NCKAP1|KANK1|CYFIP1|CLASP1|CYFIP2|TMOD2|NME7|SNX9|HAUS7|AMBRA1|PREX1|SLAIN2|GBA2|SPTBN4|PRUNE1|NAV3|ARHGAP18|SLAIN1|CAMSAP1|SLC39A12|FMN1|OCLN	-8.7981	0	15	0	0	-19.3266	2.81438
1	-10.2083	GO:0110053	M1	1	0	GO Biological Processes	19	regulation of actin filament organization	19_GO:0050789 regulation of biological process	-10.2083	2.46943	7.55302	30337	273	2655	59	2.22222	0.286076	25|118|585|673|1739|1955|2059|2241|2475|2909|4690|5062|5063|5290|5295|5756|5829|5921|5962|6548|6711|6840|7046|7111|7248|7840|8440|8936|9026|9113|9788|9873|9897|9948|10152|10565|10787|10810|23075|23189|23191|23325|23332|23370|26999|27236|29767|51429|55616|55704|57026|57580|57704|57731|84952|93663|171024|203228|342184	ABL1|ADD1|BBS4|BRAF|DLG1|MEGF9|EPS8|FER|MTOR|ARHGAP35|NCK1|PAK2|PAK3|PIK3CA|PIK3R1|TWF1|PXN|RASA1|RDX|SLC9A1|SPTBN1|SVIL|TGFBR1|TMOD1|TSC1|ALMS1|NCK2|WASF1|HIP1R|LATS1|MTSS1|FCHSD2|WASHC5|WDR1|ABI2|ARFGEF1|NCKAP1|WASF3|SWAP70|KANK1|CYFIP1|WASHC4|CLASP1|ARHGEF18|CYFIP2|ARFIP1|TMOD2|SNX9|ASAP3|CCDC88A|PDXP|PREX1|GBA2|SPTBN4|CGNL1|ARHGAP18|SYNPO2|C9orf72|FMN1	-8.18012	0	15	0	0	-19.3266	2.81438
1	-10.2004	GO:0032956	M1	1	0	GO Biological Processes	19	regulation of actin cytoskeleton organization	19_GO:0050789 regulation of biological process	-10.2004	2.28527	7.43558	30337	345	2655	69	2.59887	0.308775	25|27|118|585|673|1613|1739|1857|1894|1955|2059|2241|2475|2909|4690|4703|5062|5063|5290|5295|5756|5829|5898|5921|5962|6548|6711|6840|7046|7111|7248|7840|8440|8936|9026|9113|9788|9873|9897|9948|10152|10565|10787|10788|10810|23075|23189|23191|23325|23332|23370|26999|27236|27289|29767|51429|55616|55704|57026|57580|57704|57731|57822|84952|93663|140469|171024|203228|342184	ABL1|ABL2|ADD1|BBS4|BRAF|DAPK3|DLG1|DVL3|ECT2|MEGF9|EPS8|FER|MTOR|ARHGAP35|NCK1|NEB|PAK2|PAK3|PIK3CA|PIK3R1|TWF1|PXN|RALA|RASA1|RDX|SLC9A1|SPTBN1|SVIL|TGFBR1|TMOD1|TSC1|ALMS1|NCK2|WASF1|HIP1R|LATS1|MTSS1|FCHSD2|WASHC5|WDR1|ABI2|ARFGEF1|NCKAP1|IQGAP2|WASF3|SWAP70|KANK1|CYFIP1|WASHC4|CLASP1|ARHGEF18|CYFIP2|ARFIP1|RND1|TMOD2|SNX9|ASAP3|CCDC88A|PDXP|PREX1|GBA2|SPTBN4|GRHL3|CGNL1|ARHGAP18|MYO3B|SYNPO2…	-8.17537	0	15	0	0	-19.3266	2.81438
1	-10.0259	GO:0090066	M1	1	0	GO Biological Processes	19	regulation of anatomical structure size	19_GO:0065007 biological regulation	-10.0259	2.02983	7.19827	30337	501	2655	89	3.35217	0.349322	25|118|585|659|846|1020|1182|1385|1739|1785|1955|2045|2059|2131|2241|2475|2643|2730|2909|2932|4690|4703|4747|5063|5286|5290|5756|5921|5962|5997|6259|6546|6711|6792|6840|7111|7248|8440|8850|9026|9113|9175|9474|9798|9873|9897|9948|9990|10000|10013|10365|10371|10451|10542|10565|10787|23075|23111|23189|23191|23341|23369|23557|26999|27347|29767|29882|50809|51429|51652|56262|57026|57403|57468|57580|576…	ABL1|ADD1|BBS4|BMPR2|CASR|CDK5|CLCN3|CREB1|DLG1|DNM2|MEGF9|EPHA7|EPS8|EXT1|FER|MTOR|GCH1|GCLM|ARHGAP35|GSK3B|NCK1|NEB|NEFL|PAK3|PIK3C2A|PIK3CA|TWF1|RASA1|RDX|RGS2|RYK|SLC8A1|SPTBN1|CDKL5|SVIL|TMOD1|TSC1|NCK2|KAT2B|HIP1R|LATS1|MAP3K13|ATG5|IST1|FCHSD2|WASHC5|WDR1|SLC12A6|AKT3|HDAC6|KLF2|SEMA3A|VAV3|LAMTOR5|ARFGEF1|NCKAP1|SWAP70|SPART|KANK1|CYFIP1|DNAJC16|PUM2|SNAPIN|CYFIP2|STK39|TMOD2|ANAPC2|HP1BP…	-8.02373	0	15	0	0	-19.3266	2.81438
1	-9.13685	GO:0032970	M1	1	0	GO Biological Processes	19	regulation of actin filament-based process	19_GO:0050789 regulation of biological process	-9.13685	2.12584	6.90311	30337	387	2655	72	2.71186	0.315233	25|27|118|287|488|585|673|1613|1739|1857|1894|1955|2059|2241|2475|2909|4690|4703|5062|5063|5290|5295|5756|5829|5898|5921|5962|6548|6711|6840|7046|7111|7248|7341|7840|8440|8936|9026|9113|9788|9873|9897|9948|10152|10565|10787|10788|10810|23075|23189|23191|23325|23332|23370|26999|27236|27289|29767|51429|55616|55704|57026|57580|57704|57731|57822|84952|93663|140469|171024|203228|342184	ABL1|ABL2|ADD1|ANK2|ATP2A2|BBS4|BRAF|DAPK3|DLG1|DVL3|ECT2|MEGF9|EPS8|FER|MTOR|ARHGAP35|NCK1|NEB|PAK2|PAK3|PIK3CA|PIK3R1|TWF1|PXN|RALA|RASA1|RDX|SLC9A1|SPTBN1|SVIL|TGFBR1|TMOD1|TSC1|SUMO1|ALMS1|NCK2|WASF1|HIP1R|LATS1|MTSS1|FCHSD2|WASHC5|WDR1|ABI2|ARFGEF1|NCKAP1|IQGAP2|WASF3|SWAP70|KANK1|CYFIP1|WASHC4|CLASP1|ARHGEF18|CYFIP2|ARFIP1|RND1|TMOD2|SNX9|ASAP3|CCDC88A|PDXP|PREX1|GBA2|SPTBN4|GRHL3|CGNL1|ARH…	-7.21786	0	15	0	0	-19.3266	2.81438
1	-8.31558	GO:0030832	M1	1	0	GO Biological Processes	19	regulation of actin filament length	19_GO:0050789 regulation of biological process	-8.31558	2.78335	6.91582	30337	156	2655	38	1.43126	0.230514	118|585|1739|1955|2059|2241|2475|2909|4690|4703|5063|5290|5756|5921|5962|6711|6840|7111|8440|9026|9113|9873|9948|10565|10787|23075|23189|23191|26999|29767|51429|57026|57580|57704|57731|93663|140469|342184	ADD1|BBS4|DLG1|MEGF9|EPS8|FER|MTOR|ARHGAP35|NCK1|NEB|PAK3|PIK3CA|TWF1|RASA1|RDX|SPTBN1|SVIL|TMOD1|NCK2|HIP1R|LATS1|FCHSD2|WDR1|ARFGEF1|NCKAP1|SWAP70|KANK1|CYFIP1|CYFIP2|TMOD2|SNX9|PDXP|PREX1|GBA2|SPTBN4|ARHGAP18|MYO3B|FMN1	-6.47376	0	15	0	0	-19.3266	2.81438
1	-7.49615	GO:0008064	M1	1	0	GO Biological Processes	19	regulation of actin polymerization or depolymerization	19_GO:0050789 regulation of biological process	-7.49615	2.68856	6.48464	30337	153	2655	36	1.35593	0.224451	118|585|1739|1955|2059|2241|2475|2909|4690|5063|5290|5756|5921|5962|6711|6840|7111|8440|9026|9113|9873|9948|10565|10787|23075|23189|23191|26999|29767|51429|57026|57580|57704|57731|93663|342184	ADD1|BBS4|DLG1|MEGF9|EPS8|FER|MTOR|ARHGAP35|NCK1|PAK3|PIK3CA|TWF1|RASA1|RDX|SPTBN1|SVIL|TMOD1|NCK2|HIP1R|LATS1|FCHSD2|WDR1|ARFGEF1|NCKAP1|SWAP70|KANK1|CYFIP1|CYFIP2|TMOD2|SNX9|PDXP|PREX1|GBA2|SPTBN4|ARHGAP18|FMN1	-5.71983	0	15	0	0	-19.3266	2.81438
1	-6.30314	GO:0030833	M1	1	0	GO Biological Processes	19	regulation of actin filament polymerization	19_GO:0050789 regulation of biological process	-6.30314	2.62383	5.85602	30337	135	2655	31	1.16761	0.208481	118|585|1739|1955|2059|2241|2475|4690|5063|5756|5921|5962|6711|6840|7111|8440|9026|9113|9873|10565|10787|23189|23191|26999|29767|51429|57580|57704|57731|93663|342184	ADD1|BBS4|DLG1|MEGF9|EPS8|FER|MTOR|NCK1|PAK3|TWF1|RASA1|RDX|SPTBN1|SVIL|TMOD1|NCK2|HIP1R|LATS1|FCHSD2|ARFGEF1|NCKAP1|KANK1|CYFIP1|CYFIP2|TMOD2|SNX9|PREX1|GBA2|SPTBN4|ARHGAP18|FMN1	-4.63267	0	15	0	0	-19.3266	2.81438
1	-18.4826	GO:0006914	M1	1	0	GO Biological Processes	19	autophagy	19_GO:0008152 metabolic process	-18.4826	2.90027	10.6996	30337	327	2655	83	3.12618	0.337736	25|488|987|1785|2308|2475|3394|3920|4218|4534|4943|5287|5305|5562|5663|6794|7189|7415|7494|8406|8878|8887|8897|8975|8987|9100|9373|9474|9528|9711|9779|9927|10013|10043|10128|10133|10152|10193|10392|10548|22911|23001|23092|23230|23341|23376|23503|23557|25793|26235|27072|27183|29979|30849|51100|51506|51652|53349|54874|55014|55054|55254|55626|57103|57231|57533|57617|64422|65082|79720|79735|80700|818…	ABL1|ATP2A2|LRBA|DNM2|FOXO1|MTOR|IRF8|LAMP2|RAB8A|MTM1|TBC1D25|PIK3C2B|PIP4K2A|PRKAA1|PSEN1|STK11|TRAF6|VCP|XBP1|SRPX|SQSTM1|TAX1BP1|MTMR3|USP13|STBD1|USP10|PLAA|ATG5|TMEM59|RUBCN|TBC1D5|MFN2|HDAC6|TOM1|LRPPRC|OPTN|ABI2|RNF41|NOD1|TM9SF1|WDR47|WDFY3|ARHGAP26|VPS13A|DNAJC16|UFL1|ZFYVE26|SNAPIN|FBXO7|FBXL4|VPS41|VPS4A|UBQLN1|PIK3R4|SH3GLB1|UFC1|CHMP3|ZFYVE1|FNBP1L|STX17|ATG16L1|TMEM39A|AMBRA1|TIGAR…	-15.8269	0	16	1	1	-18.4826	2.90027
1	-18.4826	GO:0061919	M1	1	0	GO Biological Processes	19	process utilizing autophagic mechanism	19_GO:0009987 cellular process	-18.4826	2.90027	10.6996	30337	327	2655	83	3.12618	0.337736	25|488|987|1785|2308|2475|3394|3920|4218|4534|4943|5287|5305|5562|5663|6794|7189|7415|7494|8406|8878|8887|8897|8975|8987|9100|9373|9474|9528|9711|9779|9927|10013|10043|10128|10133|10152|10193|10392|10548|22911|23001|23092|23230|23341|23376|23503|23557|25793|26235|27072|27183|29979|30849|51100|51506|51652|53349|54874|55014|55054|55254|55626|57103|57231|57533|57617|64422|65082|79720|79735|80700|818…	ABL1|ATP2A2|LRBA|DNM2|FOXO1|MTOR|IRF8|LAMP2|RAB8A|MTM1|TBC1D25|PIK3C2B|PIP4K2A|PRKAA1|PSEN1|STK11|TRAF6|VCP|XBP1|SRPX|SQSTM1|TAX1BP1|MTMR3|USP13|STBD1|USP10|PLAA|ATG5|TMEM59|RUBCN|TBC1D5|MFN2|HDAC6|TOM1|LRPPRC|OPTN|ABI2|RNF41|NOD1|TM9SF1|WDR47|WDFY3|ARHGAP26|VPS13A|DNAJC16|UFL1|ZFYVE26|SNAPIN|FBXO7|FBXL4|VPS41|VPS4A|UBQLN1|PIK3R4|SH3GLB1|UFC1|CHMP3|ZFYVE1|FNBP1L|STX17|ATG16L1|TMEM39A|AMBRA1|TIGAR…	-15.8269	0	16	0	0	-18.4826	2.90027
1	-11.8429	GO:0044248	M1	1	0	GO Biological Processes	19	cellular catabolic process	19_GO:0008152 metabolic process	-11.8429	1.88029	7.76416	30337	790	2655	130	4.89642	0.418799	25|38|488|549|874|987|1020|1036|1384|1429|1743|1785|2308|2475|2581|2799|2947|3030|3032|3033|3034|3067|3155|3394|3920|4012|4218|4258|4534|4552|4943|5096|5168|5191|5287|5305|5321|5335|5336|5538|5562|5663|5825|6342|6794|7189|7415|7494|8406|8611|8878|8887|8897|8975|8987|9100|9373|9474|9528|9588|9711|9779|9927|10013|10043|10128|10133|10152|10193|10392|10548|22911|23001|23092|23175|23230|23341|23376|23…	ABL1|ACAT1|ATP2A2|AUH|CBR3|LRBA|CDK5|CDO1|CRAT|CRYZ|DLST|DNM2|FOXO1|MTOR|GALC|GNS|GSTM3|HADHA|HADHB|HADH|HAL|HDC|HMGCL|IRF8|LAMP2|LNPEP|RAB8A|MGST2|MTM1|MTRR|TBC1D25|PCCB|ENPP2|PEX7|PIK3C2B|PIP4K2A|PLA2G4A|PLCG1|PLCG2|PPT1|PRKAA1|PSEN1|ABCD3|SCP2|STK11|TRAF6|VCP|XBP1|SRPX|PLPP1|SQSTM1|TAX1BP1|MTMR3|USP13|STBD1|USP10|PLAA|ATG5|TMEM59|PRDX6|RUBCN|TBC1D5|MFN2|HDAC6|TOM1|LRPPRC|OPTN|ABI2|RNF41|NOD1|T…	-9.66863	0	16	0	0	-18.4826	2.90027
1	-10.6955	GO:0016236	M1	1	0	GO Biological Processes	19	macroautophagy	19_GO:0008152 metabolic process	-10.6955	2.7488	7.91327	30337	212	2655	51	1.9209	0.266384	488|987|2475|3920|4534|5287|5305|5663|7189|7415|8878|8897|8987|9373|9474|9779|9927|10043|10152|10392|23001|23092|23341|23376|23503|23557|27072|27183|29979|30849|51506|51652|53349|55014|55054|55626|57103|57231|64422|65082|79720|80700|84749|84971|93343|94241|115201|128866|137886|165324|223082	ATP2A2|LRBA|MTOR|LAMP2|MTM1|PIK3C2B|PIP4K2A|PSEN1|TRAF6|VCP|SQSTM1|MTMR3|STBD1|PLAA|ATG5|TBC1D5|MFN2|TOM1|ABI2|NOD1|WDFY3|ARHGAP26|DNAJC16|UFL1|ZFYVE26|SNAPIN|VPS41|VPS4A|UBQLN1|PIK3R4|UFC1|CHMP3|ZFYVE1|STX17|ATG16L1|AMBRA1|TIGAR|SNX14|ATG3|VPS33A|VPS37B|UBXN6|USP30|ATG4D|MVB12A|TP53INP1|ATG4A|CHMP4B|UBXN2B|UBXN2A|ZNRF2	-8.61818	0	16	0	0	-18.4826	2.90027
1	-8.75232	GO:0007033	M1	1	0	GO Biological Processes	19	vacuole organization	19_GO:0009987 cellular process	-8.75232	2.61008	7.02138	30337	197	2655	45	1.69492	0.250513	488|987|1386|2131|2475|3916|3920|4124|4534|5287|5538|5663|7030|7189|8406|8987|9474|9896|9897|9927|10043|23120|23341|23503|23557|27183|29979|51361|51542|51652|54664|55014|55054|55626|57617|64400|64422|65082|84067|84971|94241|115201|128866|137886|165324	ATP2A2|LRBA|ATF2|EXT1|MTOR|LAMP1|LAMP2|MAN2A1|MTM1|PIK3C2B|PPT1|PSEN1|TFE3|TRAF6|SRPX|STBD1|ATG5|FIG4|WASHC5|MFN2|TOM1|ATP10B|DNAJC16|ZFYVE26|SNAPIN|VPS4A|UBQLN1|HOOK1|VPS54|CHMP3|TMEM106B|STX17|ATG16L1|AMBRA1|VPS18|AKTIP|ATG3|VPS33A|FHIP1B|ATG4D|TP53INP1|ATG4A|CHMP4B|UBXN2B|UBXN2A	-6.86362	0	16	0	0	-18.4826	2.90027
1	-5.38634	GO:1905037	M1	1	0	GO Biological Processes	19	autophagosome organization	19_GO:0008152 metabolic process	-5.38634	2.88943	5.46562	30337	87	2655	22	0.828625	0.17593	488|987|4534|5287|5663|7189|8987|9474|9927|10043|23341|23503|29979|55014|55054|55626|64422|84971|94241|115201|137886|165324	ATP2A2|LRBA|MTM1|PIK3C2B|PSEN1|TRAF6|STBD1|ATG5|MFN2|TOM1|DNAJC16|ZFYVE26|UBQLN1|STX17|ATG16L1|AMBRA1|ATG3|ATG4D|TP53INP1|ATG4A|UBXN2B|UBXN2A	-3.80867	0	16	0	0	-18.4826	2.90027
1	-4.32872	GO:0000045	M1	1	0	GO Biological Processes	19	autophagosome assembly	19_GO:0008152 metabolic process	-4.32872	2.71376	4.7533	30337	80	2655	19	0.715631	0.163588	488|987|4534|5663|7189|8987|9474|9927|10043|29979|55014|55054|55626|64422|84971|94241|115201|137886|165324	ATP2A2|LRBA|MTM1|PSEN1|TRAF6|STBD1|ATG5|MFN2|TOM1|UBQLN1|STX17|ATG16L1|AMBRA1|ATG3|ATG4D|TP53INP1|ATG4A|UBXN2B|UBXN2A	-2.91714	0	16	0	0	-18.4826	2.90027
1	-17.6713	GO:0006338	M1	1	0	GO Biological Processes	19	chromatin remodeling	19_GO:0009987 cellular process	-17.6713	2.21155	9.91058	30337	682	2655	132	4.97175	0.421841	473|604|1025|1386|1786|1859|2091|2099|2138|2139|2140|2491|3005|3014|3054|3068|4001|4204|4297|4361|5290|5562|5591|5926|5931|6304|6594|6595|6601|6733|6790|6881|6944|8085|8202|8208|8289|8290|8458|8467|8648|8841|8846|8850|9252|9271|9555|9575|9646|9733|9734|9869|9958|10013|10036|10075|10111|10269|10365|10419|10782|11091|11176|22823|22880|22955|23030|23067|23133|23314|23421|23523|23774|25836|26155|2700…	RERE|BCL6|CDK9|ATF2|DNMT1|DYRK1A|FBL|ESR1|EYA1|EYA2|EYA3|CENPI|H1-0|H2AX|HCFC1|HDGF|LMNB1|MECP2|KMT2A|MRE11|PIK3CA|PRKAA1|PRKDC|ARID4A|RBBP7|SATB1|SMARCA1|SMARCA2|SMARCC2|SRPK2|AURKA|TAF10|VPS72|KMT2D|NCOA3|CHAF1B|ARID1A|H3-4|TTF2|SMARCA5|NCOA1|HDAC3|ALKBH1|KAT2B|RPS6KA5|PIWIL1|MACROH2A1|CLOCK|CTR9|SART3|HDAC9|SETDB1|USP15|HDAC6|CHAF1A|HUWE1|RAD50|ZMPSTE24|KLF2|PRMT5|ZNF274|WDR5|BAZ2A|MTF2|MORC2|…	-15.0653	0	17	1	1	-17.6713	2.48399
1	-8.575	GO:0040029	M1	1	0	GO Biological Processes	19	epigenetic regulation of gene expression	19_GO:0008152 metabolic process	-8.575	2.32759	6.78601	30337	270	2655	55	2.07156	0.276421	604|1386|1786|3005|3014|4001|4204|4297|5290|5926|6944|8085|8289|8467|8841|8846|8850|9271|9555|9646|9734|10013|10269|10365|10419|11091|11176|22823|22880|22955|26155|27005|28996|29117|29128|54107|54456|54514|54737|54790|55124|55904|57169|57492|57673|79723|79813|80314|84444|84944|92815|115426|163589|200424|317772	BCL6|ATF2|DNMT1|H1-0|H2AX|LMNB1|MECP2|KMT2A|PIK3CA|ARID4A|VPS72|KMT2D|ARID1A|SMARCA5|HDAC3|ALKBH1|KAT2B|PIWIL1|MACROH2A1|CTR9|HDAC9|HDAC6|ZMPSTE24|KLF2|PRMT5|WDR5|BAZ2A|MTF2|MORC2|SCMH1|NOC2L|USP21|HIPK2|BRD7|UHRF1|POLE3|MOV10L1|DDX4|MPHOSPH8|TET2|PIWIL2|KMT2E|ZNFX1|ARID1B|BEND3|SUV39H2|EHMT1|EPC1|DOT1L|MAEL|H2AC25|UHRF2|TDRD5|TET3|H2AC21	-6.70177	0	17	0	0	-17.6713	2.48399
1	-6.41213	GO:0045814	M1	1	0	GO Biological Processes	19	negative regulation of gene expression, epigenetic	19_GO:0048519 negative regulation of biological process	-6.41213	2.48399	5.84691	30337	161	2655	35	1.31827	0.221354	604|1786|3005|3014|4001|4204|8085|8467|9271|9555|9646|9734|10013|10419|11176|22823|22880|22955|29128|54107|54456|54514|54737|55124|57169|57673|79723|79813|80314|84444|84944|92815|115426|163589|317772	BCL6|DNMT1|H1-0|H2AX|LMNB1|MECP2|KMT2D|SMARCA5|PIWIL1|MACROH2A1|CTR9|HDAC9|HDAC6|PRMT5|BAZ2A|MTF2|MORC2|SCMH1|UHRF1|POLE3|MOV10L1|DDX4|MPHOSPH8|PIWIL2|ZNFX1|BEND3|SUV39H2|EHMT1|EPC1|DOT1L|MAEL|H2AC25|UHRF2|TDRD5|H2AC21	-4.72923	0	17	0	0	-17.6713	2.48399
1	-4.31641	GO:0031507	M1	1	0	GO Biological Processes	19	heterochromatin formation	19_GO:0048519 negative regulation of biological process	-4.31641	2.34147	4.59792	30337	122	2655	25	0.94162	0.187435	604|1786|3005|3014|4001|4204|8085|8467|9271|9555|11176|22955|29128|54107|54456|54514|55124|57169|57673|79813|84444|84944|92815|163589|317772	BCL6|DNMT1|H1-0|H2AX|LMNB1|MECP2|KMT2D|SMARCA5|PIWIL1|MACROH2A1|BAZ2A|SCMH1|UHRF1|POLE3|MOV10L1|DDX4|PIWIL2|ZNFX1|BEND3|EHMT1|DOT1L|MAEL|H2AC25|TDRD5|H2AC21	-2.90632	0	17	0	0	-17.6713	2.48399
1	-17.5776	GO:0006412	M1	1	0	GO Biological Processes	19	translation	19_GO:0008152 metabolic process	-17.5776	2.64792	10.2357	30337	397	2655	92	3.46516	0.354953	16|1615|1939|1977|1981|4528|4686|4701|6124|6133|6134|6142|6152|6157|6158|6160|6166|6167|6168|6173|6176|6188|6193|6194|6202|6205|6224|6227|6233|7311|8664|8665|8666|8667|8672|8761|8892|8893|9100|9147|9567|9604|9617|9652|9669|9728|10056|10102|10643|10973|10985|11224|22868|23008|23107|23367|23376|25898|27161|28957|28977|51091|51121|51250|51714|54460|54534|54998|55037|55133|55157|56478|56945|57038|571…	AARS1|DARS1|EIF2D|EIF4E|EIF4G1|MTIF2|NCBP1|NDUFA7|RPL4|RPL9|RPL10|RPL18A|RPL24|RPL27A|RPL28|RPL31|RPL36AL|RPL37|RPL37A|RPL36A|RPLP1|RPS3|RPS5|RPS6|RPS8|RPS11|RPS20|RPS21|RPS27A|UBA52|EIF3D|EIF3F|EIF3G|EIF3H|EIF4G3|PABPC4|EIF2B2|EIF2B5|USP10|NEMF|GTPBP1|RNF14|MTRF1|SKIC3|EIF5B|SECISBP2L|FARSB|TSFM|IGF2BP3|ASCC3|GCN1|RPL35|FASTKD2|KLHDC10|MRPS27|LARP1|UFL1|RCHY1|AGO2|MRPS28|MRPL42|SEPSECS|RPL26L1|M…	-14.9832	0	18	1	1	-17.5776	3.03513
1	-8.54634	GO:0002181	M1	1	0	GO Biological Processes	19	cytoplasmic translation	19_GO:0008152 metabolic process	-8.54634	3.03513	7.14564	30337	128	2655	34	1.2806	0.218211	1939|1981|4686|6124|6133|6134|6142|6152|6157|6158|6160|6167|6168|6173|6176|6188|6193|6194|6202|6205|6224|6227|6233|7311|8664|8665|8666|8667|8892|8893|9147|9567|11224|51121	EIF2D|EIF4G1|NCBP1|RPL4|RPL9|RPL10|RPL18A|RPL24|RPL27A|RPL28|RPL31|RPL37|RPL37A|RPL36A|RPLP1|RPS3|RPS5|RPS6|RPS8|RPS11|RPS20|RPS21|RPS27A|UBA52|EIF3D|EIF3F|EIF3G|EIF3H|EIF2B2|EIF2B5|NEMF|GTPBP1|RPL35|RPL26L1	-6.67527	0	18	0	0	-17.5776	3.03513
1	-17.3325	GO:0120032	M1	1	0	GO Biological Processes	19	regulation of plasma membrane bounded cell projection assembly	19_GO:0050789 regulation of biological process	-17.3325	3.40004	10.6781	30337	205	2655	61	2.29755	0.290772	324|585|1540|1809|1969|2059|2241|2475|2665|2909|2932|3815|4651|4957|5290|5295|5756|5898|5962|6792|7046|8100|8814|8976|9378|9474|9662|10096|10097|10152|10198|10413|10787|23189|23191|23224|23603|26052|26751|49856|50807|51057|51626|54443|54521|54874|55704|55909|57451|57489|57787|64422|115704|117177|140469|153241|158297|202018|255758|344022|100506658	APC|BBS4|CYLD|DPYSL3|EPHA2|EPS8|FER|MTOR|GDI2|ARHGAP35|GSK3B|KIT|MYO10|ODF2|PIK3CA|PIK3R1|TWF1|RALA|RDX|CDKL5|TGFBR1|IFT88|CDKL1|WASL|NRXN1|ATG5|CEP135|ACTR3|ACTR2|ABI2|MPHOSPH9|YAP1|NCKAP1|KANK1|CYFIP1|SYNE2|CORO1C|DNM3|SH3YL1|WRAP73|ASAP1|WDPCP|DYNC2LI1|ANLN|WDR44|FNBP1L|CCDC88A|BIN3|TENM2|ODF2L|MARK4|ATG3|EVI5L|RAB3IP|MYO3B|CEP120|SAXO1|TAPT1|DYNLT2B|NOTO|OCLN	-14.7493	0	19	1	1	-17.3325	4.7917
1	-17.1049	GO:0060491	M1	1	0	GO Biological Processes	19	regulation of cell projection assembly	19_GO:0050789 regulation of biological process	-17.1049	3.36719	10.5836	30337	207	2655	61	2.29755	0.290772	324|585|1540|1809|1969|2059|2241|2475|2665|2909|2932|3815|4651|4957|5290|5295|5756|5898|5962|6792|7046|8100|8814|8976|9378|9474|9662|10096|10097|10152|10198|10413|10787|23189|23191|23224|23603|26052|26751|49856|50807|51057|51626|54443|54521|54874|55704|55909|57451|57489|57787|64422|115704|117177|140469|153241|158297|202018|255758|344022|100506658	APC|BBS4|CYLD|DPYSL3|EPHA2|EPS8|FER|MTOR|GDI2|ARHGAP35|GSK3B|KIT|MYO10|ODF2|PIK3CA|PIK3R1|TWF1|RALA|RDX|CDKL5|TGFBR1|IFT88|CDKL1|WASL|NRXN1|ATG5|CEP135|ACTR3|ACTR2|ABI2|MPHOSPH9|YAP1|NCKAP1|KANK1|CYFIP1|SYNE2|CORO1C|DNM3|SH3YL1|WRAP73|ASAP1|WDPCP|DYNC2LI1|ANLN|WDR44|FNBP1L|CCDC88A|BIN3|TENM2|ODF2L|MARK4|ATG3|EVI5L|RAB3IP|MYO3B|CEP120|SAXO1|TAPT1|DYNLT2B|NOTO|OCLN	-14.5411	0	19	0	0	-17.3325	4.7917
1	-16.8403	GO:1902115	M1	1	0	GO Biological Processes	19	regulation of organelle assembly	19_GO:0050789 regulation of biological process	-16.8403	3.22153	10.4045	30337	227	2655	64	2.41055	0.297664	585|1540|2475|2665|2909|2932|3297|4534|4848|4957|5305|5562|5601|5789|5899|5962|6047|6386|6792|7840|8100|8814|8850|8897|9100|9474|9662|9898|9908|10198|10413|10769|22930|23019|23224|23636|25782|49856|50807|51057|51100|51626|51652|54521|55254|55704|57489|57533|57787|64422|115704|117177|128866|153241|158297|163786|197135|202018|203228|246175|255758|255967|344022|347730	BBS4|CYLD|MTOR|GDI2|ARHGAP35|GSK3B|HSF1|MTM1|CNOT2|ODF2|PIP4K2A|PRKAA1|MAPK9|PTPRD|RALB|RDX|RNF4|SDCBP|CDKL5|ALMS1|IFT88|CDKL1|KAT2B|MTMR3|USP10|ATG5|CEP135|UBAP2L|G3BP2|MPHOSPH9|YAP1|PLK2|RAB3GAP1|CNOT1|SYNE2|NUP62|RAB3GAP2|WRAP73|ASAP1|WDPCP|SH3GLB1|DYNC2LI1|CHMP3|WDR44|TMEM39A|CCDC88A|ODF2L|TBC1D14|MARK4|ATG3|EVI5L|RAB3IP|CHMP4B|CEP120|SAXO1|SASS6|PATL2|TAPT1|C9orf72|CNOT6L|DYNLT2B|PAN3|NOTO|L…	-14.3193	0	19	0	0	-17.3325	4.7917
1	-12.6173	GO:1902017	M1	1	0	GO Biological Processes	19	regulation of cilium assembly	19_GO:0050789 regulation of biological process	-12.6173	4.57055	9.58802	30337	75	2655	30	1.12994	0.20513	585|1540|2665|2909|2932|4957|6792|8100|8814|9474|9662|10198|10413|23224|49856|50807|51057|51626|54521|55704|57489|57787|64422|115704|117177|153241|158297|202018|255758|344022	BBS4|CYLD|GDI2|ARHGAP35|GSK3B|ODF2|CDKL5|IFT88|CDKL1|ATG5|CEP135|MPHOSPH9|YAP1|SYNE2|WRAP73|ASAP1|WDPCP|DYNC2LI1|WDR44|CCDC88A|ODF2L|MARK4|ATG3|EVI5L|RAB3IP|CEP120|SAXO1|TAPT1|DYNLT2B|NOTO	-10.3876	0	19	0	0	-17.3325	4.7917
1	-10.3885	GO:1902117	M1	1	0	GO Biological Processes	19	positive regulation of organelle assembly	19_GO:0048518 positive regulation of biological process	-10.3885	3.85158	8.34345	30337	89	2655	30	1.12994	0.20513	585|2909|2932|3297|4848|5305|5601|5899|6386|8100|9474|9662|9898|9908|22930|23019|23636|25782|49856|50807|51100|55704|57787|117177|153241|158297|163786|202018|246175|255967	BBS4|ARHGAP35|GSK3B|HSF1|CNOT2|PIP4K2A|MAPK9|RALB|SDCBP|IFT88|ATG5|CEP135|UBAP2L|G3BP2|RAB3GAP1|CNOT1|NUP62|RAB3GAP2|WRAP73|ASAP1|SH3GLB1|CCDC88A|MARK4|RAB3IP|CEP120|SAXO1|SASS6|TAPT1|CNOT6L|PAN3	-8.33479	0	19	0	0	-17.3325	4.7917
1	-10.1307	GO:0120034	M1	1	0	GO Biological Processes	19	positive regulation of plasma membrane bounded cell projection assembly	19_GO:0048518 positive regulation of biological process	-10.1307	3.43802	8.04106	30337	113	2655	34	1.2806	0.218211	324|585|1809|2059|2475|2909|2932|3815|5290|5295|5898|7046|8100|8976|9662|10096|10097|10152|10787|23191|26052|49856|50807|54443|54874|55704|57451|57787|117177|140469|153241|158297|202018|100506658	APC|BBS4|DPYSL3|EPS8|MTOR|ARHGAP35|GSK3B|KIT|PIK3CA|PIK3R1|RALA|TGFBR1|IFT88|WASL|CEP135|ACTR3|ACTR2|ABI2|NCKAP1|CYFIP1|DNM3|WRAP73|ASAP1|ANLN|FNBP1L|CCDC88A|TENM2|MARK4|RAB3IP|MYO3B|CEP120|SAXO1|TAPT1|OCLN	-8.11482	0	19	0	0	-17.3325	4.7917
1	-6.10695	GO:0045724	M1	1	0	GO Biological Processes	19	positive regulation of cilium assembly	19_GO:0048518 positive regulation of biological process	-6.10695	4.7917	6.54129	30337	31	2655	13	0.489642	0.135469	585|2909|2932|8100|9662|49856|50807|55704|57787|117177|153241|158297|202018	BBS4|ARHGAP35|GSK3B|IFT88|CEP135|WRAP73|ASAP1|CCDC88A|MARK4|RAB3IP|CEP120|SAXO1|TAPT1	-4.45902	0	19	0	0	-17.3325	4.7917
1	-17.1025	GO:0042176	M1	1	0	GO Biological Processes	19	regulation of protein catabolic process	19_GO:0008152 metabolic process	-17.1025	2.70707	10.1332	30337	363	2655	86	3.23917	0.343585	324|819|868|1263|1452|1457|2308|2534|2932|4085|4534|4898|4946|5270|5601|5663|5700|5701|5702|5704|5707|5774|5887|5962|6449|6622|6653|6790|6815|7076|7341|7415|7466|8078|8239|8451|8554|8667|8975|9101|9491|9683|9817|9827|10098|10134|10193|10459|10769|23077|23376|23450|25897|25898|25976|26234|29062|29979|51079|51105|51322|51343|51374|51377|51429|51514|51582|54971|55294|57589|57630|57805|80762|81610|83…	APC|CAMLG|CBLB|PLK3|CSNK1A1|CSNK2A1|FOXO1|FYN|GSK3B|MAD2L1|MTM1|NRDC|OAZ1|SERPINE2|MAPK9|PSEN1|PSMC1|PSMC2|PSMC3|PSMC4|PSMD1|PTPN3|RAD23B|RDX|SGTA|SNCA|SORL1|AURKA|STYX|TIMP1|SUMO1|VCP|WFS1|USP5|USP9X|CUL4A|PIAS1|EIF3H|USP13|USP8|PSMF1|N4BP1|KEAP1|RGP1|TSPAN5|BCAP31|RNF41|MAD2L2|PLK2|MYCBP2|UFL1|SF3B3|RNF19A|RCHY1|TIPARP|FBXL5|WDR91|UBQLN1|NDUFA13|PHF20L1|WAC|FZR1|ATRAID|UCHL5|SNX9|DTL|AZIN1|BANP…	-14.5411	0	20	1	1	-17.1025	2.83038
1	-10.2795	GO:0045732	M1	1	0	GO Biological Processes	19	positive regulation of protein catabolic process	19_GO:0048518 positive regulation of biological process	-10.2795	2.74457	7.74274	30337	204	2655	49	1.84557	0.261209	324|868|1263|1452|1457|2308|2932|4898|4946|5601|5663|5700|5701|5702|5704|5962|6449|6653|6790|7341|7415|7466|8078|8451|8554|8975|9817|10134|10193|10769|25898|25976|26234|29979|51079|51343|51429|51514|55294|57630|80762|83737|85407|122809|130507|139285|144165|165324|285671	APC|CBLB|PLK3|CSNK1A1|CSNK2A1|FOXO1|GSK3B|NRDC|OAZ1|MAPK9|PSEN1|PSMC1|PSMC2|PSMC3|PSMC4|RDX|SGTA|SORL1|AURKA|SUMO1|VCP|WFS1|USP5|CUL4A|PIAS1|USP13|KEAP1|BCAP31|RNF41|PLK2|RCHY1|TIPARP|FBXL5|UBQLN1|NDUFA13|FZR1|SNX9|DTL|FBXW7|SH3RF1|NDFIP1|ITCH|NKD1|SOCS4|UBR3|AMER1|PRICKLE1|UBXN2A|RNF180	-8.24198	0	20	0	0	-17.1025	2.83038
1	-9.27246	GO:0030162	M1	1	0	GO Biological Processes	19	regulation of proteolysis	19_GO:0008152 metabolic process	-9.27246	1.8885	6.80184	30337	599	2655	99	3.72881	0.367706	317|331|598|819|1020|1263|1361|1452|1457|1612|2043|2045|2147|2152|2534|2932|4534|4824|4898|5062|5270|5567|5601|5663|5700|5701|5702|5704|5774|5887|6091|6188|6449|6622|6790|6815|7076|7341|7376|7415|7466|8078|8239|8554|8667|8915|8975|9026|9113|9491|9683|9798|9817|9994|10013|10062|10098|10134|10392|10418|10542|23376|25898|26005|26999|28996|29843|29979|51098|51105|51322|51343|51377|51429|54998|55075|5…	APAF1|XIAP|BCL2L1|CAMLG|CDK5|PLK3|CPB2|CSNK1A1|CSNK2A1|DAPK1|EPHA4|EPHA7|F2|F3|FYN|GSK3B|MTM1|NKX3-1|NRDC|PAK2|SERPINE2|PRKACB|MAPK9|PSEN1|PSMC1|PSMC2|PSMC3|PSMC4|PTPN3|RAD23B|ROBO1|RPS3|SGTA|SNCA|AURKA|STYX|TIMP1|SUMO1|NR1H2|VCP|WFS1|USP5|USP9X|PIAS1|EIF3H|BCL10|USP13|HIP1R|LATS1|PSMF1|N4BP1|IST1|KEAP1|CASP8AP2|HDAC6|NR1H3|TSPAN5|BCAP31|NOD1|SPON1|LAMTOR5|UFL1|RCHY1|C2CD3|CYFIP2|HIPK2|SENP1|UBQL…	-7.34371	0	20	0	0	-17.1025	2.83038
1	-9.13172	GO:0061136	M1	1	0	GO Biological Processes	19	regulation of proteasomal protein catabolic process	19_GO:0008152 metabolic process	-9.13172	2.67805	7.22373	30337	192	2655	45	1.69492	0.250513	819|1263|1452|1457|2932|4534|5601|5663|5700|5701|5702|5704|5887|6449|6790|6815|7341|7415|7466|8078|8239|8554|8667|8975|9491|9683|9817|10134|23376|25898|29979|51105|51322|51343|51377|55294|57630|57805|84640|122809|144165|161582|165324|258010|285671	CAMLG|PLK3|CSNK1A1|CSNK2A1|GSK3B|MTM1|MAPK9|PSEN1|PSMC1|PSMC2|PSMC3|PSMC4|RAD23B|SGTA|AURKA|STYX|SUMO1|VCP|WFS1|USP5|USP9X|PIAS1|EIF3H|USP13|PSMF1|N4BP1|KEAP1|BCAP31|UFL1|RCHY1|UBQLN1|PHF20L1|WAC|FZR1|UCHL5|FBXW7|SH3RF1|CCAR2|USP38|SOCS4|PRICKLE1|DNAAF4|UBXN2A|SVIP|RNF180	-7.21513	0	20	0	0	-17.1025	2.83038
1	-8.85405	GO:1903050	M1	1	0	GO Biological Processes	19	regulation of proteolysis involved in protein catabolic process	19_GO:0008152 metabolic process	-8.85405	2.48399	6.9964	30337	230	2655	50	1.88324	0.263811	819|1263|1452|1457|2043|2932|4534|5601|5663|5700|5701|5702|5704|5887|6449|6790|6815|7341|7415|7466|8078|8239|8554|8667|8975|9113|9491|9683|9817|10134|23376|25898|28996|29979|51105|51322|51343|51377|55294|57630|57805|64418|84456|84640|122809|144165|161582|165324|258010|285671	CAMLG|PLK3|CSNK1A1|CSNK2A1|EPHA4|GSK3B|MTM1|MAPK9|PSEN1|PSMC1|PSMC2|PSMC3|PSMC4|RAD23B|SGTA|AURKA|STYX|SUMO1|VCP|WFS1|USP5|USP9X|PIAS1|EIF3H|USP13|LATS1|PSMF1|N4BP1|KEAP1|BCAP31|UFL1|RCHY1|HIPK2|UBQLN1|PHF20L1|WAC|FZR1|UCHL5|FBXW7|SH3RF1|CCAR2|TMEM168|L3MBTL3|USP38|SOCS4|PRICKLE1|DNAAF4|UBXN2A|SVIP|RNF180	-6.95854	0	20	0	0	-17.1025	2.83038
1	-7.45515	GO:2000058	M1	1	0	GO Biological Processes	19	regulation of ubiquitin-dependent protein catabolic process	19_GO:0008152 metabolic process	-7.45515	2.60001	6.42105	30337	167	2655	38	1.43126	0.230514	819|1263|1452|1457|2932|4534|5601|5663|5887|6449|6790|6815|7341|7415|8078|8239|8554|8667|9113|9683|9817|10134|23376|25898|28996|51105|51322|51343|51377|55294|57630|57805|64418|84456|84640|122809|144165|285671	CAMLG|PLK3|CSNK1A1|CSNK2A1|GSK3B|MTM1|MAPK9|PSEN1|RAD23B|SGTA|AURKA|STYX|SUMO1|VCP|USP5|USP9X|PIAS1|EIF3H|LATS1|N4BP1|KEAP1|BCAP31|UFL1|RCHY1|HIPK2|PHF20L1|WAC|FZR1|UCHL5|FBXW7|SH3RF1|CCAR2|TMEM168|L3MBTL3|USP38|SOCS4|PRICKLE1|RNF180	-5.68401	0	20	0	0	-17.1025	2.83038
1	-6.93603	GO:0032434	M1	1	0	GO Biological Processes	19	regulation of proteasomal ubiquitin-dependent protein catabolic process	19_GO:0008152 metabolic process	-6.93603	2.78911	6.25715	30337	127	2655	31	1.16761	0.208481	819|1263|1452|1457|2932|4534|5601|5663|5887|6790|6815|7341|7415|8078|8239|8554|8667|9683|9817|23376|25898|51105|51322|51343|51377|57630|57805|84640|122809|144165|285671	CAMLG|PLK3|CSNK1A1|CSNK2A1|GSK3B|MTM1|MAPK9|PSEN1|RAD23B|AURKA|STYX|SUMO1|VCP|USP5|USP9X|PIAS1|EIF3H|N4BP1|KEAP1|UFL1|RCHY1|PHF20L1|WAC|FZR1|UCHL5|SH3RF1|CCAR2|USP38|SOCS4|PRICKLE1|RNF180	-5.20737	0	20	0	0	-17.1025	2.83038
1	-6.30409	GO:0045862	M1	1	0	GO Biological Processes	19	positive regulation of proteolysis	19_GO:0048518 positive regulation of biological process	-6.30409	1.96656	5.52578	30337	337	2655	58	2.18456	0.283696	317|598|1263|1452|1612|2043|2152|2534|2932|4824|4898|5601|5663|5700|5701|5702|5704|6091|6188|6449|6622|6790|7341|7415|7466|8078|8554|8915|8975|9026|9798|9817|9994|10134|10392|10418|25898|26999|29843|29979|51343|51429|54998|55075|55081|55294|55848|56616|57630|64170|80758|83464|84236|84456|122809|144165|285671|431705	APAF1|BCL2L1|PLK3|CSNK1A1|DAPK1|EPHA4|F3|FYN|GSK3B|NKX3-1|NRDC|MAPK9|PSEN1|PSMC1|PSMC2|PSMC3|PSMC4|ROBO1|RPS3|SGTA|SNCA|AURKA|SUMO1|VCP|WFS1|USP5|PIAS1|BCL10|USP13|HIP1R|IST1|KEAP1|CASP8AP2|BCAP31|NOD1|SPON1|RCHY1|CYFIP2|SENP1|UBQLN1|FZR1|SNX9|AURKAIP1|UACA|IFT57|FBXW7|PLGRKT|DIABLO|SH3RF1|CARD9|PRR7|APH1B|RHBDD1|L3MBTL3|SOCS4|PRICKLE1|RNF180|ASTL	-4.63267	0	20	0	0	-17.1025	2.83038
1	-6.26582	GO:1901800	M1	1	0	GO Biological Processes	19	positive regulation of proteasomal protein catabolic process	19_GO:0048518 positive regulation of biological process	-6.26582	2.83038	5.92875	30337	109	2655	27	1.01695	0.194714	1263|1452|2932|5601|5663|5700|5701|5702|5704|6449|6790|7341|7415|7466|8078|8554|8975|9817|10134|25898|29979|51343|55294|57630|122809|144165|285671	PLK3|CSNK1A1|GSK3B|MAPK9|PSEN1|PSMC1|PSMC2|PSMC3|PSMC4|SGTA|AURKA|SUMO1|VCP|WFS1|USP5|PIAS1|USP13|KEAP1|BCAP31|RCHY1|UBQLN1|FZR1|FBXW7|SH3RF1|SOCS4|PRICKLE1|RNF180	-4.60076	0	20	0	0	-17.1025	2.83038
1	-5.11782	GO:1903052	M1	1	0	GO Biological Processes	19	positive regulation of proteolysis involved in protein catabolic process	19_GO:0048518 positive regulation of biological process	-5.11782	2.44228	5.12331	30337	131	2655	28	1.05461	0.19825	1263|1452|2932|5601|5663|5700|5701|5702|5704|6449|6790|7341|7415|7466|8078|8554|8975|9817|10134|25898|29979|51343|55294|57630|84456|122809|144165|285671	PLK3|CSNK1A1|GSK3B|MAPK9|PSEN1|PSMC1|PSMC2|PSMC3|PSMC4|SGTA|AURKA|SUMO1|VCP|WFS1|USP5|PIAS1|USP13|KEAP1|BCAP31|RCHY1|UBQLN1|FZR1|FBXW7|SH3RF1|L3MBTL3|SOCS4|PRICKLE1|RNF180	-3.57702	0	20	0	0	-17.1025	2.83038
1	-3.75627	GO:2000060	M1	1	0	GO Biological Processes	19	positive regulation of ubiquitin-dependent protein catabolic process	19_GO:0048518 positive regulation of biological process	-3.75627	2.35249	4.23732	30337	102	2655	21	0.79096	0.171918	1263|1452|2932|5601|5663|6449|6790|7341|7415|8078|8554|9817|10134|25898|51343|55294|57630|84456|122809|144165|285671	PLK3|CSNK1A1|GSK3B|MAPK9|PSEN1|SGTA|AURKA|SUMO1|VCP|USP5|PIAS1|KEAP1|BCAP31|RCHY1|FZR1|FBXW7|SH3RF1|L3MBTL3|SOCS4|PRICKLE1|RNF180	-2.43081	0	20	0	0	-17.1025	2.83038
1	-3.52776	GO:0032436	M1	1	0	GO Biological Processes	19	positive regulation of proteasomal ubiquitin-dependent protein catabolic process	19_GO:0048518 positive regulation of biological process	-3.52776	2.5227	4.14323	30337	77	2655	17	0.640301	0.154798	1263|1452|2932|5601|5663|6790|7341|7415|8078|8554|9817|25898|51343|57630|122809|144165|285671	PLK3|CSNK1A1|GSK3B|MAPK9|PSEN1|AURKA|SUMO1|VCP|USP5|PIAS1|KEAP1|RCHY1|FZR1|SH3RF1|SOCS4|PRICKLE1|RNF180	-2.24392	0	20	0	0	-17.1025	2.83038
1	-17.0692	GO:0031329	M1	1	0	GO Biological Processes	19	regulation of cellular catabolic process	19_GO:0008152 metabolic process	-17.0692	2.4894	9.95763	30337	459	2655	100	3.76648	0.369487	25|27|32|351|493|528|826|1020|1263|1457|1612|1613|1981|2021|2308|2309|2475|2932|3091|3643|4218|4534|4898|4943|5255|5286|5290|5305|5562|5663|5774|5899|6622|6653|6721|6794|7076|7248|8671|8850|8878|8897|8975|8992|9100|9474|9528|9711|9817|10013|10043|10059|10098|10133|10193|10206|10269|10392|10558|10670|10769|22926|22930|23118|23367|23376|23530|25782|25793|25853|26137|27131|27244|29979|30849|51100|51…	ABL1|ABL2|ACACB|APP|ATP2B4|ATP6V1C1|CAPNS1|CDK5|PLK3|CSNK2A1|DAPK1|DAPK3|EIF4G1|ENDOG|FOXO1|FOXO3|MTOR|GSK3B|HIF1A|INSR|RAB8A|MTM1|NRDC|TBC1D25|PHKA1|PIK3C2A|PIK3CA|PIP4K2A|PRKAA1|PSEN1|PTPN3|RALB|SNCA|SORL1|SREBF2|STK11|TIMP1|TSC1|SLC4A4|KAT2B|SQSTM1|MTMR3|USP13|ATP6V0E1|USP10|ATG5|TMEM59|RUBCN|KEAP1|HDAC6|TOM1|DNM1L|TSPAN5|OPTN|RNF41|TRIM13|ZMPSTE24|NOD1|SPTLC1|RRAGA|PLK2|ATF6|RAB3GAP1|TAB2|LAR…	-14.5182	0	21	1	1	-17.0692	2.79449
1	-16.3617	GO:0009896	M1	1	0	GO Biological Processes	19	positive regulation of catabolic process	19_GO:0048518 positive regulation of biological process	-16.3617	2.21925	9.52286	30337	623	2655	121	4.55744	0.404762	324|351|677|678|868|1263|1452|1457|1612|1994|2021|2308|2309|2475|2926|2932|3091|3184|3297|3643|4848|4849|4850|4898|4946|5255|5286|5305|5562|5601|5663|5700|5701|5702|5704|5899|5962|5976|6449|6622|6653|6790|6794|7341|7415|7466|8078|8451|8554|8671|8850|8878|8975|9337|9444|9528|9567|9817|10043|10133|10134|10193|10206|10392|10558|10769|22926|22930|23019|23112|23367|23369|23376|23435|23530|25782|25793|…	APC|APP|ZFP36L1|ZFP36L2|CBLB|PLK3|CSNK1A1|CSNK2A1|DAPK1|ELAVL1|ENDOG|FOXO1|FOXO3|MTOR|GRSF1|GSK3B|HIF1A|HNRNPD|HSF1|INSR|CNOT2|CNOT3|CNOT4|NRDC|OAZ1|PHKA1|PIK3C2A|PIP4K2A|PRKAA1|MAPK9|PSEN1|PSMC1|PSMC2|PSMC3|PSMC4|RALB|RDX|UPF1|SGTA|SNCA|SORL1|AURKA|STK11|SUMO1|VCP|WFS1|USP5|CUL4A|PIAS1|SLC4A4|KAT2B|SQSTM1|USP13|CNOT8|QKI|TMEM59|GTPBP1|KEAP1|TOM1|OPTN|BCAP31|RNF41|TRIM13|NOD1|SPTLC1|PLK2|ATF6|RAB…	-13.895	0	21	0	0	-17.0692	2.79449
1	-14.9135	GO:0010506	M1	1	0	GO Biological Processes	19	regulation of autophagy	19_GO:0008152 metabolic process	-14.9135	2.56702	9.32772	30337	365	2655	82	3.08851	0.335761	25|27|528|826|1020|1263|1457|1612|1613|1981|2021|2308|2309|2475|2932|3091|4218|4534|4943|5286|5290|5305|5562|5899|6622|6721|6794|7248|8878|8897|8975|8992|9100|9474|9528|9711|9817|10013|10043|10059|10133|10193|10206|10269|10392|10558|10670|10769|22926|22930|23118|23367|23376|25782|25793|25853|27131|27244|29979|30849|51100|51322|53373|55054|55072|55254|55294|55486|55626|57103|57533|58528|60412|6412…	ABL1|ABL2|ATP6V1C1|CAPNS1|CDK5|PLK3|CSNK2A1|DAPK1|DAPK3|EIF4G1|ENDOG|FOXO1|FOXO3|MTOR|GSK3B|HIF1A|RAB8A|MTM1|TBC1D25|PIK3C2A|PIK3CA|PIP4K2A|PRKAA1|RALB|SNCA|SREBF2|STK11|TSC1|SQSTM1|MTMR3|USP13|ATP6V0E1|USP10|ATG5|TMEM59|RUBCN|KEAP1|HDAC6|TOM1|DNM1L|OPTN|RNF41|TRIM13|ZMPSTE24|NOD1|SPTLC1|RRAGA|PLK2|ATF6|RAB3GAP1|TAB2|LARP1|UFL1|RAB3GAP2|FBXO7|DCAF12|SNX5|SESN1|UBQLN1|PIK3R4|SH3GLB1|WAC|TPCN1|ATG1…	-12.5317	0	21	0	0	-17.0692	2.79449
1	-10.2743	GO:0031331	M1	1	0	GO Biological Processes	19	positive regulation of cellular catabolic process	19_GO:0048518 positive regulation of biological process	-10.2743	2.65255	7.68801	30337	224	2655	52	1.95857	0.268932	351|1263|1457|1612|2021|2308|2309|2475|2932|3091|3643|4898|5255|5286|5305|5562|5663|5899|6622|6794|8671|8850|8878|9528|10043|10133|10206|10392|10558|10769|22926|22930|23367|23376|23530|25782|25793|26137|27244|51100|51322|51429|53373|55054|55072|55626|83737|94241|143686|195827|203228|258010	APP|PLK3|CSNK2A1|DAPK1|ENDOG|FOXO1|FOXO3|MTOR|GSK3B|HIF1A|INSR|NRDC|PHKA1|PIK3C2A|PIP4K2A|PRKAA1|PSEN1|RALB|SNCA|STK11|SLC4A4|KAT2B|SQSTM1|TMEM59|TOM1|OPTN|TRIM13|NOD1|SPTLC1|PLK2|ATF6|RAB3GAP1|LARP1|UFL1|NNT|RAB3GAP2|FBXO7|ZBTB20|SESN1|SH3GLB1|WAC|SNX9|TPCN1|ATG16L1|RNF31|AMBRA1|ITCH|TP53INP1|SESN3|PRXL2C|C9orf72|SVIP	-8.23994	0	21	0	0	-17.0692	2.79449
1	-9.7749	GO:0016241	M1	1	0	GO Biological Processes	19	regulation of macroautophagy	19_GO:0008152 metabolic process	-9.7749	2.79449	7.56132	30337	184	2655	45	1.69492	0.250513	528|826|1020|1457|2475|3091|4534|4943|5290|5305|5899|6721|7248|8992|9474|9711|10013|10043|10059|10133|10193|10206|10392|10558|22930|23367|23376|25782|25793|27131|27244|29979|30849|51100|51322|55072|55254|55294|55486|55626|57103|60412|84749|143686|203228	ATP6V1C1|CAPNS1|CDK5|CSNK2A1|MTOR|HIF1A|MTM1|TBC1D25|PIK3CA|PIP4K2A|RALB|SREBF2|TSC1|ATP6V0E1|ATG5|RUBCN|HDAC6|TOM1|DNM1L|OPTN|RNF41|TRIM13|NOD1|SPTLC1|RAB3GAP1|LARP1|UFL1|RAB3GAP2|FBXO7|SNX5|SESN1|UBQLN1|PIK3R4|SH3GLB1|WAC|RNF31|TMEM39A|FBXW7|PARL|AMBRA1|TIGAR|EXOC4|USP30|SESN3|C9orf72	-7.80746	0	21	0	0	-17.0692	2.79449
1	-8.07097	GO:0010508	M1	1	0	GO Biological Processes	19	positive regulation of autophagy	19_GO:0048518 positive regulation of biological process	-8.07097	2.73083	6.77673	30337	159	2655	38	1.43126	0.230514	1263|1457|1612|2021|2308|2309|2932|3091|5286|5305|5562|5899|6794|8878|9528|10043|10133|10206|10392|10558|10769|22926|22930|23367|23376|25782|25793|27244|51100|51322|53373|55054|55072|55626|94241|143686|203228|258010	PLK3|CSNK2A1|DAPK1|ENDOG|FOXO1|FOXO3|GSK3B|HIF1A|PIK3C2A|PIP4K2A|PRKAA1|RALB|STK11|SQSTM1|TMEM59|TOM1|OPTN|TRIM13|NOD1|SPTLC1|PLK2|ATF6|RAB3GAP1|LARP1|UFL1|RAB3GAP2|FBXO7|SESN1|SH3GLB1|WAC|TPCN1|ATG16L1|RNF31|AMBRA1|TP53INP1|SESN3|C9orf72|SVIP	-6.24502	0	21	0	0	-17.0692	2.79449
1	-4.75212	GO:0016239	M1	1	0	GO Biological Processes	19	positive regulation of macroautophagy	19_GO:0048518 positive regulation of biological process	-4.75212	2.72675	5.02374	30337	88	2655	21	0.79096	0.171918	1457|3091|5305|5899|10043|10133|10206|10392|10558|22930|23367|23376|25782|25793|27244|51100|51322|55072|55626|143686|203228	CSNK2A1|HIF1A|PIP4K2A|RALB|TOM1|OPTN|TRIM13|NOD1|SPTLC1|RAB3GAP1|LARP1|UFL1|RAB3GAP2|FBXO7|SESN1|SH3GLB1|WAC|RNF31|AMBRA1|SESN3|C9orf72	-3.26806	0	21	0	0	-17.0692	2.79449
1	-17.0016	GO:0043009	M1	1	0	GO Biological Processes	19	chordate embryonic development	19_GO:0032502 developmental process	-17.0016	2.21837	9.71681	30337	649	2655	126	4.74576	0.412632	25|90|92|317|320|405|585|598|677|1051|1386|1603|1739|1857|1969|2021|2034|2131|2138|2530|2909|3091|3280|3294|3340|3670|3981|4040|4124|4245|4487|4617|4695|4824|4848|4849|4853|4976|5335|5567|5591|5594|5604|5663|5704|5890|5898|6423|6497|6670|6788|6789|6881|7014|7046|7189|7248|7516|7976|8178|8323|8451|8452|8543|8648|8841|8846|8915|9113|9133|9646|9817|9871|9927|9997|10087|10365|10370|10413|10454|23019|…	ABL1|ACVR1|ACVR2A|APAF1|APBA1|ARNT|BBS4|BCL2L1|ZFP36L1|CEBPB|ATF2|DAD1|DLG1|DVL3|EPHA2|ENDOG|EPAS1|EXT1|EYA1|FUT8|ARHGAP35|HIF1A|HES1|HSD17B2|NDST1|ISL1|LIG4|LRP6|MAN2A1|MGAT1|MSX1|MYF5|NDUFA2|NKX3-1|CNOT2|CNOT3|NOTCH2|OPA1|PLCG1|PRKACB|PRKDC|MAPK1|MAP2K1|PSEN1|PSMC4|RAD51B|RALA|SFRP2|SKI|SP3|STK3|STK4|TAF10|TERF2|TGFBR1|TRAF6|TSC1|XRCC2|FZD3|ELL|FZD6|CUL4A|CUL3|LMO4|NCOA1|HDAC3|ALKBH1|BCL10|LATS…	-14.4608	0	22	1	1	-17.0016	2.34908
1	-16.6783	GO:0009792	M1	1	0	GO Biological Processes	19	embryo development ending in birth or egg hatching	19_GO:0032502 developmental process	-16.6783	2.18295	9.58912	30337	670	2655	128	4.82109	0.415729	25|90|92|317|320|405|585|598|677|1051|1386|1603|1739|1857|1969|2021|2034|2131|2138|2530|2909|3091|3280|3294|3340|3364|3670|3981|4040|4124|4245|4487|4617|4695|4824|4848|4849|4853|4976|5335|5567|5591|5594|5604|5663|5704|5890|5898|6423|6497|6670|6788|6789|6881|7014|7046|7189|7248|7516|7976|8178|8323|8451|8452|8543|8648|8841|8846|8915|9113|9133|9646|9817|9871|9927|9997|10087|10365|10370|10413|10454|2…	ABL1|ACVR1|ACVR2A|APAF1|APBA1|ARNT|BBS4|BCL2L1|ZFP36L1|CEBPB|ATF2|DAD1|DLG1|DVL3|EPHA2|ENDOG|EPAS1|EXT1|EYA1|FUT8|ARHGAP35|HIF1A|HES1|HSD17B2|NDST1|HUS1|ISL1|LIG4|LRP6|MAN2A1|MGAT1|MSX1|MYF5|NDUFA2|NKX3-1|CNOT2|CNOT3|NOTCH2|OPA1|PLCG1|PRKACB|PRKDC|MAPK1|MAP2K1|PSEN1|PSMC4|RAD51B|RALA|SFRP2|SKI|SP3|STK3|STK4|TAF10|TERF2|TGFBR1|TRAF6|TSC1|XRCC2|FZD3|ELL|FZD6|CUL4A|CUL3|LMO4|NCOA1|HDAC3|ALKBH1|BCL10…	-14.1943	0	22	0	0	-17.0016	2.34908
1	-12.5113	GO:0001701	M1	1	0	GO Biological Processes	19	in utero embryonic development	19_GO:0032502 developmental process	-12.5113	2.34908	8.34736	30337	394	2655	81	3.05085	0.333772	90|320|405|598|677|1051|1386|1603|2021|2034|2530|3091|3280|3294|3981|4124|4245|4487|4695|4848|4849|4853|5335|5594|5604|5704|5890|6670|6788|6789|6881|7014|7046|7189|7516|8178|8451|8452|8648|8841|8846|9113|9133|9646|9817|9871|9927|9997|10087|10365|10370|10413|10454|23019|23168|23250|23414|25988|26005|51176|51493|51542|54855|54892|55723|56949|57498|57669|57680|57728|79718|80790|84525|84660|130507|14…	ACVR1|APBA1|ARNT|BCL2L1|ZFP36L1|CEBPB|ATF2|DAD1|ENDOG|EPAS1|FUT8|HIF1A|HES1|HSD17B2|LIG4|MAN2A1|MGAT1|MSX1|NDUFA2|CNOT2|CNOT3|NOTCH2|PLCG1|MAPK1|MAP2K1|PSMC4|RAD51B|SP3|STK3|STK4|TAF10|TERF2|TGFBR1|TRAF6|XRCC2|ELL|CUL4A|CUL3|NCOA1|HDAC3|ALKBH1|LATS1|CCNB2|CTR9|KEAP1|SEC24D|MFN2|SCO2|CERT1|KLF2|CITED2|YAP1|TAB1|CNOT1|RTF1|ATP11A|ZFPM2|HINFP|C2CD3|LEF1|RTCB|VPS54|TENT5C|NCAPG2|ASF1B|XAB2|KIDINS220|…	-10.2913	0	22	0	0	-17.0016	2.34908
1	-16.7177	GO:0051129	M1	1	0	GO Biological Processes	19	negative regulation of cellular component organization	19_GO:0048519 negative regulation of biological process	-16.7177	2.14144	9.56563	30337	715	2655	134	5.04708	0.424856	118|324|585|598|701|1020|1400|1452|1600|1785|1803|1809|1859|2043|2045|2059|2191|2475|2534|2665|2932|3280|3297|3306|3670|4085|4281|4297|4534|4756|4976|5062|5201|5202|5290|5295|5394|5590|5663|5756|5783|5962|6092|6259|6311|6386|6622|6653|6711|6812|6840|7014|7049|7111|7272|7376|8467|8543|8634|8850|8976|9026|9100|9319|9378|9474|9711|10013|10062|10075|10111|10193|10198|10297|10300|10371|10413|10459|105…	ADD1|APC|BBS4|BCL2L1|BUB1B|CDK5|CRMP1|CSNK1A1|DAB1|DNM2|DPP4|DPYSL3|DYRK1A|EPHA4|EPHA7|EPS8|FAP|MTOR|FYN|GDI2|GSK3B|HES1|HSF1|HSPA2|ISL1|MAD2L1|MID1|KMT2A|MTM1|NEO1|OPA1|PAK2|PFDN1|PFDN2|PIK3CA|PIK3R1|EXOSC10|PRKCZ|PSEN1|TWF1|PTPN13|RDX|ROBO2|RYK|ATXN2|SDCBP|SNCA|SORL1|SPTBN1|STXBP1|SVIL|TERF2|TGFBR3|TMOD1|TTK|NR1H2|SMARCA5|LMO4|RTCA|KAT2B|WASL|HIP1R|USP10|TRIP13|NRXN1|ATG5|RUBCN|HDAC6|NR1H3|HUWE…	-14.2247	0	23	1	1	-16.7177	2.46516
1	-12.5802	GO:0010639	M1	1	0	GO Biological Processes	19	negative regulation of organelle organization	19_GO:0048519 negative regulation of biological process	-12.5802	2.46516	8.4514	30337	343	2655	74	2.78719	0.319457	118|324|585|598|701|1859|2059|2475|2665|4085|4281|4534|4976|5062|5290|5295|5394|5756|5962|6622|6711|6840|7014|7111|7272|8467|8850|9026|9100|9319|10013|10075|10111|10193|10198|10297|10300|10413|10459|10565|22911|22974|23075|23189|23332|23370|25913|26271|26277|27085|29767|54464|54521|54908|54978|54984|54998|55055|55226|55254|55486|57103|57489|57731|65057|84101|84749|84952|89795|115209|115704|146057…	ADD1|APC|BBS4|BCL2L1|BUB1B|DYRK1A|EPS8|MTOR|GDI2|MAD2L1|MID1|MTM1|OPA1|PAK2|PIK3CA|PIK3R1|EXOSC10|TWF1|RDX|SNCA|SPTBN1|SVIL|TERF2|TMOD1|TTK|SMARCA5|KAT2B|HIP1R|USP10|TRIP13|HDAC6|HUWE1|RAD50|RNF41|MPHOSPH9|APC2|KATNB1|YAP1|MAD2L2|ARFGEF1|WDR47|TPX2|SWAP70|KANK1|CLASP1|ARHGEF18|POT1|FBXO5|TINF2|MTBP|TMOD2|XRN1|WDR44|SPDL1|SLC35F6|PINX1|AURKAIP1|ZWILCH|NAT10|TMEM39A|PARL|TIGAR|ODF2L|SPTBN4|ACD|USP4…	-10.3553	0	23	0	0	-16.7177	2.46516
1	-16.057	GO:0030029	M1	1	0	GO Biological Processes	19	actin filament-based process	19_GO:0009987 cellular process	-16.057	2.20799	9.4195	30337	621	2655	120	4.51977	0.403165	25|118|287|604|673|781|1266|1730|1739|1785|1794|1809|2035|2059|2241|2245|2620|2909|3636|3693|3752|3781|3815|4289|4646|4650|4690|4703|5074|5290|5756|5901|5911|6334|6386|6444|6464|6548|6711|6840|7111|8440|8452|8476|8936|8976|9026|9444|9631|9645|9788|9826|9897|9938|9948|10013|10096|10097|10152|10160|10420|10459|10787|10788|10810|11215|11252|22808|23002|23022|23075|23092|23189|23224|23370|23384|23396…	ABL1|ADD1|ANK2|BCL6|BRAF|CACNA2D1|CNN3|DIAPH2|DLG1|DNM2|DOCK2|DPYSL3|EPB41|EPS8|FER|FGD1|GAS2|ARHGAP35|INPPL1|ITGB5|KCND3|KCNN2|KIT|MKLN1|MYO6|MYO9B|NCK1|NEB|PAWR|PIK3CA|TWF1|RAN|RAP2A|SCN8A|SDCBP|SGCD|SHC1|SLC9A1|SPTBN1|SVIL|TMOD1|NCK2|CUL3|CDC42BPA|WASF1|WASL|HIP1R|QKI|NUP155|MICAL2|MTSS1|ARHGEF11|WASHC5|ARHGAP25|WDR1|HDAC6|ACTR3|ACTR2|ABI2|FARP1|TESK2|MAD2L2|NCKAP1|IQGAP2|WASF3|AKAP11|PACSIN2|…	-13.607	0	24	1	1	-16.057	2.21951
1	-14.064	GO:0030036	M1	1	0	GO Biological Processes	19	actin cytoskeleton organization	19_GO:0009987 cellular process	-14.064	2.19419	8.76916	30337	552	2655	106	3.99247	0.379963	25|118|604|673|1266|1730|1739|1785|1794|1809|2035|2059|2241|2245|2620|2909|3636|3693|3815|4289|4646|4690|4703|5074|5290|5756|5901|5911|6386|6464|6711|6840|7111|8440|8452|8476|8936|8976|9026|9645|9788|9826|9897|9938|9948|10013|10096|10097|10152|10160|10420|10459|10787|10788|10810|11215|11252|22808|23002|23022|23075|23092|23189|23370|23384|23396|23603|26037|27183|27289|29767|29780|29999|30011|54443…	ABL1|ADD1|BCL6|BRAF|CNN3|DIAPH2|DLG1|DNM2|DOCK2|DPYSL3|EPB41|EPS8|FER|FGD1|GAS2|ARHGAP35|INPPL1|ITGB5|KIT|MKLN1|MYO6|NCK1|NEB|PAWR|PIK3CA|TWF1|RAN|RAP2A|SDCBP|SHC1|SPTBN1|SVIL|TMOD1|NCK2|CUL3|CDC42BPA|WASF1|WASL|HIP1R|MICAL2|MTSS1|ARHGEF11|WASHC5|ARHGAP25|WDR1|HDAC6|ACTR3|ACTR2|ABI2|FARP1|TESK2|MAD2L2|NCKAP1|IQGAP2|WASF3|AKAP11|PACSIN2|MRAS|DAAM1|PALLD|SWAP70|ARHGAP26|KANK1|ARHGEF18|SPECC1L|PIP5K…	-11.7286	0	24	0	0	-16.057	2.21951
1	-7.68377	GO:0007015	M1	1	0	GO Biological Processes	19	actin filament organization	19_GO:0009987 cellular process	-7.68377	2.21951	6.32606	30337	278	2655	54	2.0339	0.273949	25|118|673|1266|1730|1739|1785|1809|2059|2620|3636|3693|4646|4690|4703|5074|5756|6840|7111|8440|8452|8936|8976|9026|9645|9897|9938|9948|10013|10096|10097|10152|10459|10788|10810|23075|23603|27289|29767|29999|30011|55740|55909|55930|57026|57580|63916|64780|81569|84952|94134|126206|342184|441161	ABL1|ADD1|BRAF|CNN3|DIAPH2|DLG1|DNM2|DPYSL3|EPS8|GAS2|INPPL1|ITGB5|MYO6|NCK1|NEB|PAWR|TWF1|SVIL|TMOD1|NCK2|CUL3|WASF1|WASL|HIP1R|MICAL2|WASHC5|ARHGAP25|WDR1|HDAC6|ACTR3|ACTR2|ABI2|MAD2L2|IQGAP2|WASF3|SWAP70|CORO1C|RND1|TMOD2|FSCN3|SH3KBP1|ENAH|BIN3|MYO5C|PDXP|PREX1|ELMO2|MICAL1|ACTL8|CGNL1|ARHGAP12|NLRP5|FMN1|OOEP	-5.89332	0	24	0	0	-16.057	2.21951
1	-5.05389	GO:0097435	M1	1	0	GO Biological Processes	19	supramolecular fiber organization	19_GO:0009987 cellular process	-5.05389	1.61313	4.6778	30337	595	2655	84	3.16384	0.339699	25|118|351|673|1263|1266|1730|1739|1785|1809|2059|2131|2620|3636|3693|3796|4534|4646|4690|4703|4747|5074|5756|6249|6423|6622|6840|7046|7111|8239|8440|8452|8936|8976|9026|9645|9793|9897|9938|9948|10013|10096|10097|10152|10300|10345|10426|10459|10788|10810|22974|23075|23332|23435|23603|26271|27289|29767|29999|30011|51199|51361|55704|55740|55909|55930|57026|57580|57606|57701|63916|64780|81569|81792|…	ABL1|ADD1|APP|BRAF|PLK3|CNN3|DIAPH2|DLG1|DNM2|DPYSL3|EPS8|EXT1|GAS2|INPPL1|ITGB5|KIF2A|MTM1|MYO6|NCK1|NEB|NEFL|PAWR|TWF1|CLIP1|SFRP2|SNCA|SVIL|TGFBR1|TMOD1|USP9X|NCK2|CUL3|WASF1|WASL|HIP1R|MICAL2|CKAP5|WASHC5|ARHGAP25|WDR1|HDAC6|ACTR3|ACTR2|ABI2|KATNB1|TRDN|TUBGCP3|MAD2L2|IQGAP2|WASF3|TPX2|SWAP70|CLASP1|TARDBP|CORO1C|FBXO5|RND1|TMOD2|FSCN3|SH3KBP1|NIN|HOOK1|CCDC88A|ENAH|BIN3|MYO5C|PDXP|PREX1|SLAI…	-3.51711	0	24	0	0	-16.057	2.21951
1	-15.8736	GO:0031401	M1	1	0	GO Biological Processes	19	positive regulation of protein modification process	19_GO:0048518 positive regulation of biological process	-15.8736	2.07339	9.24978	30337	755	2655	137	5.16008	0.42933	25|90|92|331|351|405|673|718|754|868|942|1386|1392|1407|1741|1839|1857|1859|1894|1981|2022|2043|2045|2147|2321|2475|2534|2690|2932|3280|3297|3306|3643|3670|3815|4216|4254|4294|4361|4593|4659|4690|4824|5062|5168|5336|5562|5594|5601|5604|5663|5781|5795|5899|5906|5911|6091|6188|6423|6622|6789|6794|6868|7186|7189|7415|7466|7469|7786|8440|8452|8554|8823|8841|8878|8915|9113|9175|9378|9863|10013|10075|1…	ABL1|ACVR1|ACVR2A|XIAP|APP|ARNT|BRAF|C3|PTTG1IP|CBLB|CD86|ATF2|CRH|CRY1|DLG3|HBEGF|DVL3|DYRK1A|ECT2|EIF4G1|ENG|EPHA4|EPHA7|F2|FLT1|MTOR|FYN|GHR|GSK3B|HES1|HSF1|HSPA2|INSR|ISL1|KIT|MAP3K4|KITLG|MAP3K10|MRE11|MUSK|PPP1R12A|NCK1|NKX3-1|PAK2|ENPP2|PLCG2|PRKAA1|MAPK1|MAPK9|MAP2K1|PSEN1|PTPN11|PTPRJ|RALB|RAP1A|RAP2A|ROBO1|RPS3|SFRP2|SNCA|STK4|STK11|ADAM17|TRAF2|TRAF6|VCP|WFS1|NELFA|MAP3K12|NCK2|CUL3|PI…	-13.4317	0	25	1	1	-15.8736	2.07339
1	-12.8002	GO:0051338	M1	1	0	GO Biological Processes	19	regulation of transferase activity	19_GO:0065007 biological regulation	-12.8002	2.05418	8.23361	30337	623	2655	112	4.21846	0.390108	25|103|104|324|351|867|868|900|902|904|942|995|1033|1741|1894|1969|2043|2147|2321|2690|2932|3184|3643|3815|3843|4040|4085|4216|4294|4345|4361|4593|4931|5062|5583|5594|5604|5795|5899|5906|5933|5985|5997|6091|6098|6188|6259|6546|6622|6794|6868|7186|7189|7786|8543|8550|8850|9113|9133|9175|9378|9555|10111|10116|10309|10454|10459|10464|10899|10983|11116|22974|23118|23603|25913|26271|26277|27338|51343|…	ABL1|ADAR|ADARB1|APC|APP|CBL|CBLB|CCNG1|CCNH|CCNT1|CD86|CDC25C|CDKN3|DLG3|ECT2|EPHA2|EPHA4|F2|FLT1|GHR|GSK3B|HNRNPD|INSR|KIT|IPO5|LRP6|MAD2L1|MAP3K4|MAP3K10|CD200|MRE11|MUSK|NVL|PAK2|PRKCH|MAPK1|MAP2K1|PTPRJ|RALB|RAP1A|RBL1|RFC5|RGS2|ROBO1|ROS1|RPS3|RYK|SLC8A1|SNCA|STK11|ADAM17|TRAF2|TRAF6|MAP3K12|LMO4|MAPKAPK5|KAT2B|LATS1|CCNB2|MAP3K13|NRXN1|MACROH2A1|RAD50|FEM1B|CCNO|TAB1|MAD2L2|PIBF1|JTB|CCNI|…	-10.5502	0	25	0	0	-15.8736	2.07339
1	-12.1458	GO:0010562	M1	1	0	GO Biological Processes	19	positive regulation of phosphorus metabolic process	19_GO:0048518 positive regulation of biological process	-12.1458	1.9621	7.93474	30337	693	2655	119	4.48211	0.401561	25|90|92|351|673|718|942|1386|1392|1741|1839|1857|1894|1969|1981|2022|2043|2045|2147|2181|2321|2475|2534|2690|3280|3297|3306|3643|3655|3670|3815|4208|4216|4254|4294|4361|4593|4659|4690|4824|5062|5168|5336|5562|5594|5604|5663|5781|5795|5899|5906|5911|6091|6098|6188|6259|6386|6423|6622|6789|6794|6868|7186|7189|7415|7786|8440|8543|8671|8823|8841|8850|8878|8915|9113|9175|9378|9863|10013|10111|10188|1…	ABL1|ACVR1|ACVR2A|APP|BRAF|C3|CD86|ATF2|CRH|DLG3|HBEGF|DVL3|ECT2|EPHA2|EIF4G1|ENG|EPHA4|EPHA7|F2|ACSL3|FLT1|MTOR|FYN|GHR|HES1|HSF1|HSPA2|INSR|ITGA6|ISL1|KIT|MEF2C|MAP3K4|KITLG|MAP3K10|MRE11|MUSK|PPP1R12A|NCK1|NKX3-1|PAK2|ENPP2|PLCG2|PRKAA1|MAPK1|MAP2K1|PSEN1|PTPN11|PTPRJ|RALB|RAP1A|RAP2A|ROBO1|ROS1|RPS3|RYK|SDCBP|SFRP2|SNCA|STK4|STK11|ADAM17|TRAF2|TRAF6|VCP|MAP3K12|NCK2|LMO4|SLC4A4|FGF16|HDAC3|KA…	-9.95383	0	25	0	0	-15.8736	2.07339
1	-12.1458	GO:0045937	M1	1	0	GO Biological Processes	19	positive regulation of phosphate metabolic process	19_GO:0048518 positive regulation of biological process	-12.1458	1.9621	7.93474	30337	693	2655	119	4.48211	0.401561	25|90|92|351|673|718|942|1386|1392|1741|1839|1857|1894|1969|1981|2022|2043|2045|2147|2181|2321|2475|2534|2690|3280|3297|3306|3643|3655|3670|3815|4208|4216|4254|4294|4361|4593|4659|4690|4824|5062|5168|5336|5562|5594|5604|5663|5781|5795|5899|5906|5911|6091|6098|6188|6259|6386|6423|6622|6789|6794|6868|7186|7189|7415|7786|8440|8543|8671|8823|8841|8850|8878|8915|9113|9175|9378|9863|10013|10111|10188|1…	ABL1|ACVR1|ACVR2A|APP|BRAF|C3|CD86|ATF2|CRH|DLG3|HBEGF|DVL3|ECT2|EPHA2|EIF4G1|ENG|EPHA4|EPHA7|F2|ACSL3|FLT1|MTOR|FYN|GHR|HES1|HSF1|HSPA2|INSR|ITGA6|ISL1|KIT|MEF2C|MAP3K4|KITLG|MAP3K10|MRE11|MUSK|PPP1R12A|NCK1|NKX3-1|PAK2|ENPP2|PLCG2|PRKAA1|MAPK1|MAP2K1|PSEN1|PTPN11|PTPRJ|RALB|RAP1A|RAP2A|ROBO1|ROS1|RPS3|RYK|SDCBP|SFRP2|SNCA|STK4|STK11|ADAM17|TRAF2|TRAF6|VCP|MAP3K12|NCK2|LMO4|SLC4A4|FGF16|HDAC3|KA…	-9.95383	0	25	0	0	-15.8736	2.07339
1	-9.33069	GO:0042327	M1	1	0	GO Biological Processes	19	positive regulation of phosphorylation	19_GO:0048518 positive regulation of biological process	-9.33069	1.87958	6.81909	30337	614	2655	101	3.80414	0.371257	25|90|92|351|673|718|942|1386|1392|1741|1839|1857|1894|1969|1981|2022|2043|2045|2147|2321|2475|2534|2690|3280|3297|3306|3643|3655|3670|3815|4216|4254|4294|4361|4593|4824|5062|5168|5336|5594|5604|5663|5781|5795|5899|5906|5911|6091|6098|6188|6259|6386|6423|6622|6789|6794|6868|7186|7189|7786|8543|8823|8841|8878|8915|9113|9175|9378|10013|10111|10188|10454|10459|10464|10899|22974|23118|27020|28996|514…	ABL1|ACVR1|ACVR2A|APP|BRAF|C3|CD86|ATF2|CRH|DLG3|HBEGF|DVL3|ECT2|EPHA2|EIF4G1|ENG|EPHA4|EPHA7|F2|FLT1|MTOR|FYN|GHR|HES1|HSF1|HSPA2|INSR|ITGA6|ISL1|KIT|MAP3K4|KITLG|MAP3K10|MRE11|MUSK|NKX3-1|PAK2|ENPP2|PLCG2|MAPK1|MAP2K1|PSEN1|PTPN11|PTPRJ|RALB|RAP1A|RAP2A|ROBO1|ROS1|RPS3|RYK|SDCBP|SFRP2|SNCA|STK4|STK11|ADAM17|TRAF2|TRAF6|MAP3K12|LMO4|FGF16|HDAC3|SQSTM1|BCL10|LATS1|MAP3K13|NRXN1|HDAC6|RAD50|TNK2|T…	-7.39698	0	25	0	0	-15.8736	2.07339
1	-8.27888	GO:0043549	M1	1	0	GO Biological Processes	19	regulation of kinase activity	19_GO:0008152 metabolic process	-8.27888	1.90071	6.39719	30337	517	2655	86	3.23917	0.343585	25|103|104|324|351|867|868|900|902|904|942|995|1033|1741|1894|1969|2043|2147|2321|2690|3643|3815|3843|4040|4216|4294|4361|4593|5062|5583|5604|5795|5899|5906|5933|5997|6091|6098|6188|6259|6546|6622|6794|6868|7186|7189|7786|8543|9113|9133|9175|9378|9555|10111|10309|10454|10464|10899|10983|11116|22974|23118|23603|51429|54465|55294|55437|55704|55732|57103|57679|57826|63967|64793|64853|79935|80829|818…	ABL1|ADAR|ADARB1|APC|APP|CBL|CBLB|CCNG1|CCNH|CCNT1|CD86|CDC25C|CDKN3|DLG3|ECT2|EPHA2|EPHA4|F2|FLT1|GHR|INSR|KIT|IPO5|LRP6|MAP3K4|MAP3K10|MRE11|MUSK|PAK2|PRKCH|MAP2K1|PTPRJ|RALB|RAP1A|RBL1|RGS2|ROBO1|ROS1|RPS3|RYK|SLC8A1|SNCA|STK11|ADAM17|TRAF2|TRAF6|MAP3K12|LMO4|LATS1|CCNB2|MAP3K13|NRXN1|MACROH2A1|RAD50|CCNO|TAB1|PIBF1|JTB|CCNI|CEP43|TPX2|TAB2|CORO1C|SNX9|ETAA1|FBXW7|STRADB|CCDC88A|FIRRM|TIGAR|AL…	-6.44307	0	25	0	0	-15.8736	2.07339
1	-7.86513	GO:0001934	M1	1	0	GO Biological Processes	19	positive regulation of protein phosphorylation	19_GO:0048518 positive regulation of biological process	-7.86513	1.82742	6.17046	30337	569	2655	91	3.4275	0.353088	25|90|92|351|673|718|942|1386|1392|1741|1839|1857|1894|1981|2022|2043|2045|2147|2321|2475|2534|2690|3280|3297|3306|3643|3670|3815|4216|4254|4294|4361|4593|4824|5062|5168|5336|5594|5604|5663|5781|5795|5899|5906|5911|6091|6188|6423|6622|6789|6794|6868|7186|7189|7786|8823|8841|8878|9113|9175|9378|10013|10111|10188|10454|10459|10464|10899|22974|23118|27020|28996|51429|54465|55294|55437|55704|57161|57…	ABL1|ACVR1|ACVR2A|APP|BRAF|C3|CD86|ATF2|CRH|DLG3|HBEGF|DVL3|ECT2|EIF4G1|ENG|EPHA4|EPHA7|F2|FLT1|MTOR|FYN|GHR|HES1|HSF1|HSPA2|INSR|ISL1|KIT|MAP3K4|KITLG|MAP3K10|MRE11|MUSK|NKX3-1|PAK2|ENPP2|PLCG2|MAPK1|MAP2K1|PSEN1|PTPN11|PTPRJ|RALB|RAP1A|RAP2A|ROBO1|RPS3|SFRP2|SNCA|STK4|STK11|ADAM17|TRAF2|TRAF6|MAP3K12|FGF16|HDAC3|SQSTM1|LATS1|MAP3K13|NRXN1|HDAC6|RAD50|TNK2|TAB1|MAD2L2|PIBF1|JTB|TPX2|TAB2|NPTN|HI…	-6.06008	0	25	0	0	-15.8736	2.07339
1	-7.47387	GO:0045859	M1	1	0	GO Biological Processes	19	regulation of protein kinase activity	19_GO:0008152 metabolic process	-7.47387	1.90858	6.04751	30337	455	2655	76	2.86252	0.32362	25|103|104|324|351|867|868|900|902|904|942|995|1033|1741|1894|2043|2321|2690|3643|3815|3843|4040|4216|4294|5062|5583|5604|5795|5899|5906|5997|6091|6188|6546|6622|6794|6868|7186|7189|7786|9113|9133|9175|9378|9555|10309|10454|10464|10899|10983|11116|22974|23118|23603|51429|54465|55294|55437|55704|55732|57679|57826|63967|64793|64853|79935|80829|81848|84335|84959|94056|122809|133619|152559|374462|645…	ABL1|ADAR|ADARB1|APC|APP|CBL|CBLB|CCNG1|CCNH|CCNT1|CD86|CDC25C|CDKN3|DLG3|ECT2|EPHA4|FLT1|GHR|INSR|KIT|IPO5|LRP6|MAP3K4|MAP3K10|PAK2|PRKCH|MAP2K1|PTPRJ|RALB|RAP1A|RGS2|ROBO1|RPS3|SLC8A1|SNCA|STK11|ADAM17|TRAF2|TRAF6|MAP3K12|LATS1|CCNB2|MAP3K13|NRXN1|MACROH2A1|CCNO|TAB1|PIBF1|JTB|CCNI|CEP43|TPX2|TAB2|CORO1C|SNX9|ETAA1|FBXW7|STRADB|CCDC88A|FIRRM|ALS2|RAP2C|CLSPN|CEP85|AIDA|CCNP|ZFP91|SPRY4|AKT1S1|U…	-5.701	0	25	0	0	-15.8736	2.07339
1	-6.87711	GO:0051347	M1	1	0	GO Biological Processes	19	positive regulation of transferase activity	19_GO:0065007 biological regulation	-6.87711	1.97764	5.81135	30337	364	2655	63	2.37288	0.295387	25|942|1741|1894|1969|2043|2147|2321|2690|3184|3643|3815|4216|4294|4345|4361|4593|4931|5594|5604|5899|5906|5985|6091|6098|6188|6259|6622|6794|6868|7186|7189|7786|8543|8550|9175|9378|10111|10454|10464|10899|22974|23118|25913|27338|51343|51429|54465|55294|55437|55704|57103|57679|63967|65057|79075|79618|80829|92345|94056|133619|140609|256987	ABL1|CD86|DLG3|ECT2|EPHA2|EPHA4|F2|FLT1|GHR|HNRNPD|INSR|KIT|MAP3K4|MAP3K10|CD200|MRE11|MUSK|NVL|MAPK1|MAP2K1|RALB|RAP1A|RFC5|ROBO1|ROS1|RPS3|RYK|SNCA|STK11|ADAM17|TRAF2|TRAF6|MAP3K12|LMO4|MAPKAPK5|MAP3K13|NRXN1|RAD50|TAB1|PIBF1|JTB|TPX2|TAB2|POT1|UBE2S|FZR1|SNX9|ETAA1|FBXW7|STRADB|CCDC88A|TIGAR|ALS2|CLSPN|ACD|DSCC1|HMBOX1|ZFP91|NAF1|SYAP1|PRRC1|NEK7|SERINC5	-5.15921	0	25	0	0	-15.8736	2.07339
1	-4.78843	GO:0033674	M1	1	0	GO Biological Processes	19	positive regulation of kinase activity	19_GO:0048518 positive regulation of biological process	-4.78843	1.87831	4.67051	30337	292	2655	48	1.80791	0.25858	25|942|1741|1894|1969|2043|2147|2321|2690|3643|3815|4216|4294|4361|4593|5604|5899|5906|6091|6098|6188|6259|6622|6794|6868|7186|7189|7786|8543|9175|9378|10111|10454|10464|10899|22974|23118|51429|54465|55294|55437|55704|57103|57679|63967|80829|94056|133619	ABL1|CD86|DLG3|ECT2|EPHA2|EPHA4|F2|FLT1|GHR|INSR|KIT|MAP3K4|MAP3K10|MRE11|MUSK|MAP2K1|RALB|RAP1A|ROBO1|ROS1|RPS3|RYK|SNCA|STK11|ADAM17|TRAF2|TRAF6|MAP3K12|LMO4|MAP3K13|NRXN1|RAD50|TAB1|PIBF1|JTB|TPX2|TAB2|SNX9|ETAA1|FBXW7|STRADB|CCDC88A|TIGAR|ALS2|CLSPN|ZFP91|SYAP1|PRRC1	-3.30258	0	25	0	0	-15.8736	2.07339
1	-4.34309	GO:0071900	M1	1	0	GO Biological Processes	19	regulation of protein serine/threonine kinase activity	19_GO:0008152 metabolic process	-4.34309	1.87532	4.40684	30337	262	2655	43	1.61959	0.244976	25|324|900|902|904|995|1033|2321|2690|3643|3815|3843|4040|4216|4294|5583|5604|5795|5899|5997|6091|6188|6546|6622|6868|7186|7189|7786|9113|9133|9175|9378|9555|10309|10454|10983|54465|64853|79935|81848|94056|152559|645121	ABL1|APC|CCNG1|CCNH|CCNT1|CDC25C|CDKN3|FLT1|GHR|INSR|KIT|IPO5|LRP6|MAP3K4|MAP3K10|PRKCH|MAP2K1|PTPRJ|RALB|RGS2|ROBO1|RPS3|SLC8A1|SNCA|ADAM17|TRAF2|TRAF6|MAP3K12|LATS1|CCNB2|MAP3K13|NRXN1|MACROH2A1|CCNO|TAB1|CCNI|ETAA1|AIDA|CCNP|SPRY4|SYAP1|PAQR3|CCNI2	-2.93	0	25	0	0	-15.8736	2.07339
1	-3.67761	GO:0045860	M1	1	0	GO Biological Processes	19	positive regulation of protein kinase activity	19_GO:0048518 positive regulation of biological process	-3.67761	1.8115	3.95775	30337	246	2655	39	1.46893	0.233483	25|942|1741|1894|2043|2321|2690|3643|3815|4216|4294|5604|5899|5906|6091|6188|6622|6794|6868|7186|7189|7786|9175|9378|10454|10464|10899|22974|23118|51429|54465|55294|55437|55704|57679|63967|80829|94056|133619	ABL1|CD86|DLG3|ECT2|EPHA4|FLT1|GHR|INSR|KIT|MAP3K4|MAP3K10|MAP2K1|RALB|RAP1A|ROBO1|RPS3|SNCA|STK11|ADAM17|TRAF2|TRAF6|MAP3K12|MAP3K13|NRXN1|TAB1|PIBF1|JTB|TPX2|TAB2|SNX9|ETAA1|FBXW7|STRADB|CCDC88A|ALS2|CLSPN|ZFP91|SYAP1|PRRC1	-2.36428	0	25	0	0	-15.8736	2.07339
1	-15.4944	GO:0016071	M1	1	0	GO Biological Processes	19	mRNA metabolic process	19_GO:0008152 metabolic process	-15.4944	2.16368	9.2073	30337	639	2655	121	4.55744	0.404762	103|104|351|677|678|1385|1386|1477|2034|2926|3297|4670|4686|4848|4849|4850|5394|5976|6431|6626|6629|6733|6873|6874|6881|7024|7307|7376|7812|8227|8233|8458|8559|8563|8648|9128|9130|9337|9410|9444|9589|9652|9733|9904|10062|10084|10212|10262|10283|10419|10450|10499|10656|10659|10891|10946|10978|11044|11100|11171|11338|22803|22938|22944|23019|23091|23248|23435|23450|24148|25766|25804|26523|51340|5150…	ADAR|ADARB1|APP|ZFP36L1|ZFP36L2|CREB1|ATF2|CSTF1|EPAS1|GRSF1|HSF1|HNRNPM|NCBP1|CNOT2|CNOT3|CNOT4|EXOSC10|UPF1|SRSF6|SNRPA|SNRPB2|SRPK2|TAF2|TAF4|TAF10|TFCP2|U2AF1|NR1H2|CSDE1|AKAP17A|ZRSR2|TTF2|PRPF18|THOC5|NCOA1|PRPF4|FAM50A|CNOT8|SNRNP40|QKI|WTAP|SKIC3|SART3|RBM19|NR1H3|PQBP1|DDX39A|SF3B4|CWC27|PRMT5|PPIE|NCOA2|KHDRBS3|CELF2|PPARGC1A|SF3A3|CLP1|TENT4A|HNRNPUL1|STRAP|U2AF2|XRN2|SNW1|KIN|CNOT1|ZC…	-13.0683	0	26	1	1	-15.4944	2.16368
1	-9.8506	GO:0006397	M1	1	0	GO Biological Processes	19	mRNA processing	19_GO:0008152 metabolic process	-9.8506	2.03291	7.13137	30337	489	2655	87	3.27684	0.34551	103|104|677|1477|2926|3297|4670|4686|6431|6626|6629|6733|7307|8227|8233|8458|8559|8563|9128|9130|9410|9444|9589|9733|9904|10084|10212|10262|10283|10419|10450|10656|10659|10891|10946|10978|11044|11100|11171|11338|22803|22938|22944|23091|23248|23435|23450|24148|25766|25804|51340|51503|51692|54845|54960|55094|55147|55192|55544|55596|55599|55660|55796|56949|57680|57703|57721|57805|58155|58509|60493|6…	ADAR|ADARB1|ZFP36L1|CSTF1|GRSF1|HSF1|HNRNPM|NCBP1|SRSF6|SNRPA|SNRPB2|SRPK2|U2AF1|AKAP17A|ZRSR2|TTF2|PRPF18|THOC5|PRPF4|FAM50A|SNRNP40|QKI|WTAP|SART3|RBM19|PQBP1|DDX39A|SF3B4|CWC27|PRMT5|PPIE|KHDRBS3|CELF2|PPARGC1A|SF3A3|CLP1|TENT4A|HNRNPUL1|STRAP|U2AF2|XRN2|SNW1|KIN|ZC3H13|RPRD2|TARDBP|SF3B3|PRPF6|PRPF40B|LSM4|CRNKL1|CWC15|CPSF3|ESRP1|GEMIN8|GPATCH1|RBM23|DNAJC17|RBM38|ZCCHC8|RNPC3|PRPF40A|MBNL3|…	-7.86946	0	26	0	0	-15.4944	2.16368
1	-8.48645	GO:0008380	M1	1	0	GO Biological Processes	19	RNA splicing	19_GO:0008152 metabolic process	-8.48645	2.04442	6.57769	30337	408	2655	73	2.74953	0.317353	4670|4686|6431|6626|6629|6733|7307|8227|8233|8458|8559|8563|9128|9130|9360|9410|9444|9589|9733|9904|10081|10084|10212|10262|10283|10419|10450|10625|10659|10891|10946|10978|11100|11171|11338|22938|23091|23435|23450|24148|25766|25804|51340|51493|51503|54845|54960|55094|55147|55192|55544|55596|55599|55660|55796|56949|57703|57721|57805|58155|58509|64121|79650|81576|84060|84292|84530|84811|84991|14089…	HNRNPM|NCBP1|SRSF6|SNRPA|SNRPB2|SRPK2|U2AF1|AKAP17A|ZRSR2|TTF2|PRPF18|THOC5|PRPF4|FAM50A|PPIG|SNRNP40|QKI|WTAP|SART3|RBM19|PDCD7|PQBP1|DDX39A|SF3B4|CWC27|PRMT5|PPIE|IVNS1ABP|CELF2|PPARGC1A|SF3A3|CLP1|HNRNPUL1|STRAP|U2AF2|SNW1|ZC3H13|TARDBP|SF3B3|PRPF6|PRPF40B|LSM4|CRNKL1|RTCB|CWC15|ESRP1|GEMIN8|GPATCH1|RBM23|DNAJC17|RBM38|ZCCHC8|RNPC3|PRPF40A|MBNL3|XAB2|CWC22|METTL14|CCAR2|PTBP2|CACTIN|RRAGC|USB1…	-6.62605	0	26	0	0	-15.4944	2.16368
1	-6.94173	GO:0022613	M1	1	0	GO Biological Processes	19	ribonucleoprotein complex biogenesis	19_GO:0009987 cellular process	-6.94173	1.83764	5.75911	30337	485	2655	78	2.93785	0.327724	103|1939|2091|4686|4839|4931|5394|5591|5901|6134|6193|6194|6202|6205|6227|6431|6629|6733|7248|8233|8451|8559|8568|8602|8664|8665|8666|8667|9669|9733|10262|10419|10659|10946|10978|11171|11224|11338|22803|22868|23450|24148|25804|26155|26523|27161|27340|28987|29102|51001|51068|51106|51121|51340|51367|54512|54555|54853|54960|55027|55226|55651|55759|55794|56342|56949|57418|58155|64745|79954|81887|8412…	ADAR|EIF2D|FBL|NCBP1|NOP2|NVL|EXOSC10|PRKDC|RAN|RPL10|RPS5|RPS6|RPS8|RPS11|RPS21|SRSF6|SNRPB2|SRPK2|TSC1|ZRSR2|CUL4A|PRPF18|RRP1|NOP14|EIF3D|EIF3F|EIF3G|EIF3H|EIF5B|SART3|SF3B4|PRMT5|CELF2|SF3A3|CLP1|STRAP|RPL35|U2AF2|XRN2|FASTKD2|SF3B3|PRPF6|LSM4|NOC2L|AGO1|AGO2|UTP20|NOB1|DROSHA|MTERF3|NMD3|TFB1M|RPL26L1|CRNKL1|POP5|EXOSC4|DDX49|WDR55|GEMIN8|HEATR3|NAT10|NHP2|WDR12|DDX28|PPAN|XAB2|WDR18|PTBP2|M…	-5.20995	0	26	0	0	-15.4944	2.16368
1	-5.44838	GO:0071826	M1	1	0	GO Biological Processes	19	protein-RNA complex organization	19_GO:0009987 cellular process	-5.44838	2.07314	5.1364	30337	237	2655	43	1.61959	0.244976	103|1939|3799|4686|4839|5591|6134|6193|6431|6629|6733|7415|8233|8559|8664|8665|8666|8667|9733|10262|10419|10659|10946|10978|11171|11338|22868|23450|24148|25804|26523|27161|51340|54960|55192|55794|56342|56949|58155|64745|79752|84811|92345	ADAR|EIF2D|KIF5B|NCBP1|NOP2|PRKDC|RPL10|RPS5|SRSF6|SNRPB2|SRPK2|VCP|ZRSR2|PRPF18|EIF3D|EIF3F|EIF3G|EIF3H|SART3|SF3B4|PRMT5|CELF2|SF3A3|CLP1|STRAP|U2AF2|FASTKD2|SF3B3|PRPF6|LSM4|AGO1|AGO2|CRNKL1|GEMIN8|DNAJC17|DDX28|PPAN|XAB2|PTBP2|METTL17|ZFAND1|BUD13|NAF1	-3.86334	0	26	0	0	-15.4944	2.16368
1	-5.15697	GO:0000377	M1	1	0	GO Biological Processes	19	RNA splicing, via transesterification reactions with bulged adenosine as nucleophile	19_GO:0008152 metabolic process	-5.15697	1.95287	4.91591	30337	275	2655	47	1.77024	0.255921	4670|4686|6431|6626|6629|6733|7307|8233|8559|9128|9410|9733|9904|10084|10212|10262|10283|10419|10450|10659|10946|11100|11171|11338|22938|23450|24148|25766|25804|51340|51503|54960|55094|55192|55596|55599|55660|56949|57703|57721|58155|58509|81576|84292|84811|84991|220988	HNRNPM|NCBP1|SRSF6|SNRPA|SNRPB2|SRPK2|U2AF1|ZRSR2|PRPF18|PRPF4|SNRNP40|SART3|RBM19|PQBP1|DDX39A|SF3B4|CWC27|PRMT5|PPIE|CELF2|SF3A3|HNRNPUL1|STRAP|U2AF2|SNW1|SF3B3|PRPF6|PRPF40B|LSM4|CRNKL1|CWC15|GEMIN8|GPATCH1|DNAJC17|ZCCHC8|RNPC3|PRPF40A|XAB2|CWC22|METTL14|PTBP2|CACTIN|YJU2B|WDR83|BUD13|RBM17|HNRNPA3	-3.61008	0	26	0	0	-15.4944	2.16368
1	-5.15697	GO:0000398	M1	1	0	GO Biological Processes	19	mRNA splicing, via spliceosome	19_GO:0008152 metabolic process	-5.15697	1.95287	4.91591	30337	275	2655	47	1.77024	0.255921	4670|4686|6431|6626|6629|6733|7307|8233|8559|9128|9410|9733|9904|10084|10212|10262|10283|10419|10450|10659|10946|11100|11171|11338|22938|23450|24148|25766|25804|51340|51503|54960|55094|55192|55596|55599|55660|56949|57703|57721|58155|58509|81576|84292|84811|84991|220988	HNRNPM|NCBP1|SRSF6|SNRPA|SNRPB2|SRPK2|U2AF1|ZRSR2|PRPF18|PRPF4|SNRNP40|SART3|RBM19|PQBP1|DDX39A|SF3B4|CWC27|PRMT5|PPIE|CELF2|SF3A3|HNRNPUL1|STRAP|U2AF2|SNW1|SF3B3|PRPF6|PRPF40B|LSM4|CRNKL1|CWC15|GEMIN8|GPATCH1|DNAJC17|ZCCHC8|RNPC3|PRPF40A|XAB2|CWC22|METTL14|PTBP2|CACTIN|YJU2B|WDR83|BUD13|RBM17|HNRNPA3	-3.61008	0	26	0	0	-15.4944	2.16368
1	-4.98629	GO:0000375	M1	1	0	GO Biological Processes	19	RNA splicing, via transesterification reactions	19_GO:0008152 metabolic process	-4.98629	1.92487	4.80636	30337	279	2655	47	1.77024	0.255921	4670|4686|6431|6626|6629|6733|7307|8233|8559|9128|9410|9733|9904|10084|10212|10262|10283|10419|10450|10659|10946|11100|11171|11338|22938|23450|24148|25766|25804|51340|51503|54960|55094|55192|55596|55599|55660|56949|57703|57721|58155|58509|81576|84292|84811|84991|220988	HNRNPM|NCBP1|SRSF6|SNRPA|SNRPB2|SRPK2|U2AF1|ZRSR2|PRPF18|PRPF4|SNRNP40|SART3|RBM19|PQBP1|DDX39A|SF3B4|CWC27|PRMT5|PPIE|CELF2|SF3A3|HNRNPUL1|STRAP|U2AF2|SNW1|SF3B3|PRPF6|PRPF40B|LSM4|CRNKL1|CWC15|GEMIN8|GPATCH1|DNAJC17|ZCCHC8|RNPC3|PRPF40A|XAB2|CWC22|METTL14|PTBP2|CACTIN|YJU2B|WDR83|BUD13|RBM17|HNRNPA3	-3.46427	0	26	0	0	-15.4944	2.16368
1	-4.44636	GO:0022618	M1	1	0	GO Biological Processes	19	protein-RNA complex assembly	19_GO:0009987 cellular process	-4.44636	1.96312	4.51077	30337	227	2655	39	1.46893	0.233483	103|1939|4686|4839|5591|6134|6193|6431|6629|6733|8233|8559|8664|8665|8666|8667|9733|10262|10419|10659|10946|10978|11171|11338|22868|23450|24148|25804|26523|27161|51340|54960|55794|56342|56949|58155|64745|84811|92345	ADAR|EIF2D|NCBP1|NOP2|PRKDC|RPL10|RPS5|SRSF6|SNRPB2|SRPK2|ZRSR2|PRPF18|EIF3D|EIF3F|EIF3G|EIF3H|SART3|SF3B4|PRMT5|CELF2|SF3A3|CLP1|STRAP|U2AF2|FASTKD2|SF3B3|PRPF6|LSM4|AGO1|AGO2|CRNKL1|GEMIN8|DDX28|PPAN|XAB2|PTBP2|METTL17|BUD13|NAF1	-3.01088	0	26	0	0	-15.4944	2.16368
1	-15.1101	GO:0048193	M1	1	0	GO Biological Processes	19	Golgi vesicle transport	19_GO:0051179 localization	-15.1101	2.80717	9.55989	30337	289	2655	71	2.6742	0.313097	372|381|662|1314|1785|2060|3916|4218|6102|6653|6683|6711|6836|6845|7415|8452|8548|8615|9276|9515|9522|9581|9871|9980|10067|10079|10133|10134|10139|10228|10342|10466|10483|10525|10890|10945|22872|23033|23041|23230|23233|23299|25839|26958|26984|50807|51128|51542|51560|51594|54520|55014|55973|57120|57511|57533|59349|60412|64083|80006|80055|80262|81555|81562|83696|84272|84342|113419|134957|146456|222…	ARCN1|ARF5|BNIP1|COPA|DNM2|EPS15|LAMP1|RAB8A|RP2|SORL1|SPAST|SPTBN1|SURF4|VAMP7|VCP|CUL3|BLZF1|USO1|COPB2|STXBP5L|SCAMP1|PREPL|SEC24D|DOP1B|SCAMP3|ATP9A|OPTN|BCAP31|ARFRP1|STX6|TFG|COG5|SEC23B|HYOU1|RAB10|KDELR1|SEC31A|DOP1A|MON2|VPS13A|EXOC6B|BICD2|COG4|COPG2|SEC22A|ASAP1|SAR1B|VPS54|RAB6B|NBAS|CCDC93|STX17|BCAP29|GOPC|COG6|TBC1D14|KLHL12|EXOC4|GOLPH3|TRAPPC13|PGAP1|PHAF1|YIPF5|LMAN2L|TRAPPC9|YI…	-12.7066	0	27	1	1	-15.1101	2.90193
1	-7.57565	GO:0006888	M1	1	0	GO Biological Processes	19	endoplasmic reticulum to Golgi vesicle-mediated transport	19_GO:0051179 localization	-7.57565	2.90193	6.62538	30337	126	2655	32	1.20527	0.211776	372|1314|6683|6836|6845|7415|8452|8615|9276|9871|10134|10342|10483|10525|10945|22872|26958|26984|51128|55014|55973|57120|59349|80006|80055|81555|81562|83696|84272|113419|146456|222068	ARCN1|COPA|SPAST|SURF4|VAMP7|VCP|CUL3|USO1|COPB2|SEC24D|BCAP31|TFG|SEC23B|HYOU1|KDELR1|SEC31A|COPG2|SEC22A|SAR1B|STX17|BCAP29|GOPC|KLHL12|TRAPPC13|PGAP1|YIPF5|LMAN2L|TRAPPC9|YIPF4|TEX261|TMED6|TMED4	-5.78877	0	27	0	0	-15.1101	2.90193
1	-15.004	GO:0000902	M1	1	0	GO Biological Processes	19	cell morphogenesis	19_GO:0032502 developmental process	-15.004	2.09567	8.99615	30337	687	2655	126	4.74576	0.412632	104|323|351|473|604|658|1001|1016|1020|1123|1385|1501|1600|1785|1894|1969|2043|2045|2131|2355|2534|2909|3280|3670|3799|3908|4208|4218|4487|4650|4747|4752|4756|4853|5063|5590|5781|5795|6091|6092|6152|6259|6683|6789|6790|6794|6812|6868|7074|7204|7976|8239|8452|8543|8609|8633|8904|8936|8976|8997|9113|9201|9252|9334|9378|9448|9733|9798|9948|10013|10079|10087|10129|10152|10160|10365|10371|10381|10413|…	ADARB1|APBB2|APP|RERE|BCL6|BMPR1B|CDH3|CDH18|CDK5|CHN1|CREB1|CTNND2|DAB1|DNM2|ECT2|EPHA2|EPHA4|EPHA7|EXT1|FOSL2|FYN|ARHGAP35|HES1|ISL1|KIF5B|LAMA2|MEF2C|RAB8A|MSX1|MYO9B|NEFL|NEK3|NEO1|NOTCH2|PAK3|PRKCZ|PTPN11|PTPRJ|ROBO1|ROBO2|RPL24|RYK|SPAST|STK4|AURKA|STK11|STXBP1|ADAM17|TIAM1|TRIO|FZD3|USP9X|CUL3|LMO4|KLF7|UNC5C|CPNE1|WASF1|WASL|KALRN|LATS1|DCLK1|RPS6KA5|B4GALT5|NRXN1|MAP4K4|SART3|IST1|WDR1|H…	-12.6151	0	28	1	1	-15.004	2.09637
1	-11.0179	GO:0048858	M1	1	0	GO Biological Processes	19	cell projection morphogenesis	19_GO:0032502 developmental process	-11.0179	2.09637	7.62437	30337	496	2655	91	3.4275	0.353088	104|323|351|473|658|1020|1123|1385|1501|1600|1785|2043|2045|2131|2534|2909|3670|3799|3908|4218|4650|4747|4752|4756|4853|5063|5590|5781|6091|6092|6152|6259|6683|6790|6794|6812|6868|7074|7204|7976|8239|8543|8609|8633|8904|8936|8976|8997|9201|9252|9334|9378|9448|9798|10013|10079|10160|10371|10381|10494|10787|10890|11252|22903|22911|23022|23077|23111|23191|26999|51177|51199|51542|54664|54862|55740|57…	ADARB1|APBB2|APP|RERE|BMPR1B|CDK5|CHN1|CREB1|CTNND2|DAB1|DNM2|EPHA4|EPHA7|EXT1|FYN|ARHGAP35|ISL1|KIF5B|LAMA2|RAB8A|MYO9B|NEFL|NEK3|NEO1|NOTCH2|PAK3|PRKCZ|PTPN11|ROBO1|ROBO2|RPL24|RYK|SPAST|AURKA|STK11|STXBP1|ADAM17|TIAM1|TRIO|FZD3|USP9X|LMO4|KLF7|UNC5C|CPNE1|WASF1|WASL|KALRN|DCLK1|RPS6KA5|B4GALT5|NRXN1|MAP4K4|IST1|HDAC6|ATP9A|FARP1|SEMA3A|TUBB3|STK25|NCKAP1|RAB10|PACSIN2|BTBD3|WDR47|PALLD|MYCBP2|…	-8.88507	0	28	0	0	-15.004	2.09637
1	-10.882	GO:0120039	M1	1	0	GO Biological Processes	19	plasma membrane bounded cell projection morphogenesis	19_GO:0032502 developmental process	-10.882	2.09445	7.5719	30337	491	2655	90	3.38983	0.351211	104|323|351|473|658|1020|1123|1385|1501|1600|1785|2043|2045|2131|2534|2909|3670|3799|3908|4218|4650|4747|4752|4756|4853|5063|5590|5781|6091|6092|6152|6259|6683|6790|6794|6812|6868|7074|7204|7976|8239|8543|8609|8633|8904|8936|8976|8997|9201|9252|9334|9378|9448|9798|10013|10079|10160|10371|10381|10494|10787|10890|22903|22911|23022|23077|23111|23191|26999|51177|51199|51542|54664|54862|55740|57498|57…	ADARB1|APBB2|APP|RERE|BMPR1B|CDK5|CHN1|CREB1|CTNND2|DAB1|DNM2|EPHA4|EPHA7|EXT1|FYN|ARHGAP35|ISL1|KIF5B|LAMA2|RAB8A|MYO9B|NEFL|NEK3|NEO1|NOTCH2|PAK3|PRKCZ|PTPN11|ROBO1|ROBO2|RPL24|RYK|SPAST|AURKA|STK11|STXBP1|ADAM17|TIAM1|TRIO|FZD3|USP9X|LMO4|KLF7|UNC5C|CPNE1|WASF1|WASL|KALRN|DCLK1|RPS6KA5|B4GALT5|NRXN1|MAP4K4|IST1|HDAC6|ATP9A|FARP1|SEMA3A|TUBB3|STK25|NCKAP1|RAB10|BTBD3|WDR47|PALLD|MYCBP2|SPART|CY…	-8.78324	0	28	0	0	-15.004	2.09637
1	-10.3658	GO:0048812	M1	1	0	GO Biological Processes	19	neuron projection morphogenesis	19_GO:0032502 developmental process	-10.3658	2.06897	7.35728	30337	486	2655	88	3.3145	0.347422	104|323|351|473|658|1020|1123|1385|1501|1600|1785|2043|2045|2131|2534|2909|3670|3799|3908|4218|4747|4752|4756|4853|5063|5590|5781|6091|6092|6152|6259|6683|6790|6794|6812|6868|7074|7204|7976|8239|8543|8609|8633|8904|8936|8976|8997|9201|9252|9334|9378|9448|9798|10013|10079|10160|10371|10381|10494|10787|10890|22903|22911|23022|23077|23111|23191|26999|51199|51542|54664|54862|55740|57498|57679|57731|6…	ADARB1|APBB2|APP|RERE|BMPR1B|CDK5|CHN1|CREB1|CTNND2|DAB1|DNM2|EPHA4|EPHA7|EXT1|FYN|ARHGAP35|ISL1|KIF5B|LAMA2|RAB8A|NEFL|NEK3|NEO1|NOTCH2|PAK3|PRKCZ|PTPN11|ROBO1|ROBO2|RPL24|RYK|SPAST|AURKA|STK11|STXBP1|ADAM17|TIAM1|TRIO|FZD3|USP9X|LMO4|KLF7|UNC5C|CPNE1|WASF1|WASL|KALRN|DCLK1|RPS6KA5|B4GALT5|NRXN1|MAP4K4|IST1|HDAC6|ATP9A|FARP1|SEMA3A|TUBB3|STK25|NCKAP1|RAB10|BTBD3|WDR47|PALLD|MYCBP2|SPART|CYFIP1|C…	-8.31865	0	28	0	0	-15.004	2.09637
1	-9.45018	GO:0031175	M1	1	0	GO Biological Processes	19	neuron projection development	19_GO:0032502 developmental process	-9.45018	1.82756	6.83016	30337	694	2655	111	4.18079	0.388439	104|323|351|473|585|658|1020|1123|1385|1495|1501|1600|1785|1861|2043|2045|2131|2534|2861|2909|2932|3280|3670|3799|3908|4204|4218|4747|4752|4756|4853|5062|5063|5590|5781|6091|6092|6152|6259|6683|6790|6794|6801|6809|6812|6868|7074|7204|7976|8100|8239|8440|8543|8609|8633|8846|8904|8936|8976|8997|9201|9252|9334|9378|9448|9798|10013|10079|10084|10129|10160|10371|10381|10494|10787|10890|11021|22903|229…	ADARB1|APBB2|APP|RERE|BBS4|BMPR1B|CDK5|CHN1|CREB1|CTNNA1|CTNND2|DAB1|DNM2|TOR1A|EPHA4|EPHA7|EXT1|FYN|GPR37|ARHGAP35|GSK3B|HES1|ISL1|KIF5B|LAMA2|MECP2|RAB8A|NEFL|NEK3|NEO1|NOTCH2|PAK2|PAK3|PRKCZ|PTPN11|ROBO1|ROBO2|RPL24|RYK|SPAST|AURKA|STK11|STRN|STX3|STXBP1|ADAM17|TIAM1|TRIO|FZD3|IFT88|USP9X|NCK2|LMO4|KLF7|UNC5C|ALKBH1|CPNE1|WASF1|WASL|KALRN|DCLK1|RPS6KA5|B4GALT5|NRXN1|MAP4K4|IST1|HDAC6|ATP9A|PQB…	-7.50891	0	28	0	0	-15.004	2.09637
1	-8.3325	GO:0048667	M1	1	0	GO Biological Processes	19	cell morphogenesis involved in neuron differentiation	19_GO:0032502 developmental process	-8.3325	1.98607	6.47488	30337	443	2655	77	2.90019	0.325679	104|323|351|473|658|1020|1123|1385|1501|1600|2043|2045|2131|2534|2909|3280|3670|3799|3908|4208|4218|4747|4756|4853|5063|5781|6091|6092|6152|6259|6683|6794|6812|6868|7204|7976|8239|8543|8609|8633|8976|8997|9201|9252|9334|9378|9798|10013|10160|10371|10381|10494|10890|22903|22911|23022|23077|23111|23191|26999|51057|51199|54664|54862|55740|57498|57731|64283|65059|84189|84446|84612|91624|91653|144165|…	ADARB1|APBB2|APP|RERE|BMPR1B|CDK5|CHN1|CREB1|CTNND2|DAB1|EPHA4|EPHA7|EXT1|FYN|ARHGAP35|HES1|ISL1|KIF5B|LAMA2|MEF2C|RAB8A|NEFL|NEO1|NOTCH2|PAK3|PTPN11|ROBO1|ROBO2|RPL24|RYK|SPAST|STK11|STXBP1|ADAM17|TRIO|FZD3|USP9X|LMO4|KLF7|UNC5C|WASL|KALRN|DCLK1|RPS6KA5|B4GALT5|NRXN1|IST1|HDAC6|FARP1|SEMA3A|TUBB3|STK25|RAB10|BTBD3|WDR47|PALLD|MYCBP2|SPART|CYFIP1|CYFIP2|WDPCP|NIN|TMEM106B|CC2D1A|ENAH|KIDINS220|SP…	-6.48662	0	28	0	0	-15.004	2.09637
1	-7.87778	GO:0007409	M1	1	0	GO Biological Processes	19	axonogenesis	19_GO:0032502 developmental process	-7.87778	2.06049	6.32135	30337	366	2655	66	2.48588	0.302163	104|323|351|658|1020|1123|1385|1600|2043|2045|2131|2534|2909|3670|3799|3908|4218|4747|4756|4853|5063|5781|6091|6092|6152|6259|6683|6794|6812|6868|7204|7976|8239|8543|8609|8633|8997|9201|9252|9334|9378|9798|10013|10371|10381|10494|10890|22911|23022|23077|23111|23191|26999|51199|55740|57731|64283|65059|84189|84446|84612|91624|91653|144165|203228|223117	ADARB1|APBB2|APP|BMPR1B|CDK5|CHN1|CREB1|DAB1|EPHA4|EPHA7|EXT1|FYN|ARHGAP35|ISL1|KIF5B|LAMA2|RAB8A|NEFL|NEO1|NOTCH2|PAK3|PTPN11|ROBO1|ROBO2|RPL24|RYK|SPAST|STK11|STXBP1|ADAM17|TRIO|FZD3|USP9X|LMO4|KLF7|UNC5C|KALRN|DCLK1|RPS6KA5|B4GALT5|NRXN1|IST1|HDAC6|SEMA3A|TUBB3|STK25|RAB10|WDR47|PALLD|MYCBP2|SPART|CYFIP1|CYFIP2|NIN|ENAH|SPTBN4|ARHGEF28|RAPH1|SLITRK6|BRSK1|PARD6B|NEXN|BOC|PRICKLE1|C9orf72|SEMA3D	-6.06901	0	28	0	0	-15.004	2.09637
1	-5.89598	GO:0061564	M1	1	0	GO Biological Processes	19	axon development	19_GO:0032502 developmental process	-5.89598	1.81845	5.23712	30337	421	2655	67	2.52354	0.304385	104|323|351|658|1020|1123|1385|1495|1600|2043|2045|2131|2534|2909|3670|3799|3908|4218|4747|4756|4853|5063|5781|6091|6092|6152|6259|6683|6794|6812|6868|7204|7976|8239|8543|8609|8633|8997|9201|9252|9334|9378|9798|10013|10371|10381|10494|10890|22911|23022|23077|23111|23191|26999|51199|55740|57731|64283|65059|84189|84446|84612|91624|91653|144165|203228|223117	ADARB1|APBB2|APP|BMPR1B|CDK5|CHN1|CREB1|CTNNA1|DAB1|EPHA4|EPHA7|EXT1|FYN|ARHGAP35|ISL1|KIF5B|LAMA2|RAB8A|NEFL|NEO1|NOTCH2|PAK3|PTPN11|ROBO1|ROBO2|RPL24|RYK|SPAST|STK11|STXBP1|ADAM17|TRIO|FZD3|USP9X|LMO4|KLF7|UNC5C|KALRN|DCLK1|RPS6KA5|B4GALT5|NRXN1|IST1|HDAC6|SEMA3A|TUBB3|STK25|RAB10|WDR47|PALLD|MYCBP2|SPART|CYFIP1|CYFIP2|NIN|ENAH|SPTBN4|ARHGEF28|RAPH1|SLITRK6|BRSK1|PARD6B|NEXN|BOC|PRICKLE1|C9orf7…	-4.26578	0	28	0	0	-15.004	2.09637
1	-4.22696	GO:0007411	M1	1	0	GO Biological Processes	19	axon guidance	19_GO:0032502 developmental process	-4.22696	1.9384	4.36564	30337	224	2655	38	1.43126	0.230514	323|351|658|1020|1123|2043|2045|2131|2534|2909|3670|3799|3908|4756|4853|6091|6092|6152|6259|6868|7204|7976|8543|8609|8633|8997|9252|9378|10371|10381|23022|23077|23191|26999|55740|91624|91653|223117	APBB2|APP|BMPR1B|CDK5|CHN1|EPHA4|EPHA7|EXT1|FYN|ARHGAP35|ISL1|KIF5B|LAMA2|NEO1|NOTCH2|ROBO1|ROBO2|RPL24|RYK|ADAM17|TRIO|FZD3|LMO4|KLF7|UNC5C|KALRN|RPS6KA5|NRXN1|SEMA3A|TUBB3|PALLD|MYCBP2|CYFIP1|CYFIP2|ENAH|NEXN|BOC|SEMA3D	-2.83373	0	28	0	0	-15.004	2.09637
1	-4.18429	GO:0097485	M1	1	0	GO Biological Processes	19	neuron projection guidance	19_GO:0032502 developmental process	-4.18429	1.92979	4.33528	30337	225	2655	38	1.43126	0.230514	323|351|658|1020|1123|2043|2045|2131|2534|2909|3670|3799|3908|4756|4853|6091|6092|6152|6259|6868|7204|7976|8543|8609|8633|8997|9252|9378|10371|10381|23022|23077|23191|26999|55740|91624|91653|223117	APBB2|APP|BMPR1B|CDK5|CHN1|EPHA4|EPHA7|EXT1|FYN|ARHGAP35|ISL1|KIF5B|LAMA2|NEO1|NOTCH2|ROBO1|ROBO2|RPL24|RYK|ADAM17|TRIO|FZD3|LMO4|KLF7|UNC5C|KALRN|RPS6KA5|NRXN1|SEMA3A|TUBB3|PALLD|MYCBP2|CYFIP1|CYFIP2|ENAH|NEXN|BOC|SEMA3D	-2.79321	0	28	0	0	-15.004	2.09637
1	-14.3953	GO:0022604	M1	1	0	GO Biological Processes	19	regulation of cell morphogenesis	19_GO:0032502 developmental process	-14.3953	2.92626	9.39459	30337	246	2655	63	2.37288	0.295387	1613|1739|1857|2043|2059|2147|2245|2534|2620|2909|3815|4204|4289|4649|4651|5168|5591|5789|5921|5962|6678|6792|7074|9175|9202|9373|9699|9948|9962|10013|10154|10269|10810|23189|23191|23316|23370|23603|29780|29882|30011|50618|51057|51177|54014|55660|55785|56882|56990|57464|65981|85369|91010|93663|114793|121512|126374|128486|157922|170506|254065|342979|375611	DAPK3|DLG1|DVL3|EPHA4|EPS8|F2|FGD1|FYN|GAS2|ARHGAP35|KIT|MECP2|MKLN1|MYO9A|MYO10|ENPP2|PRKDC|PTPRD|RASA1|RDX|SPARC|CDKL5|TIAM1|MAP3K13|ZMYM4|PLAA|RIMS2|WDR1|SLC23A2|HDAC6|PLXNC1|ZMPSTE24|WASF3|KANK1|CYFIP1|CUX2|ARHGEF18|CORO1C|PARVB|ANAPC2|SH3KBP1|ITSN2|WDPCP|PLEKHO1|BRWD1|PRPF40A|FGD6|CDC42SE1|CDC42SE2|STRIP2|CAPRIN2|STRIP1|FMNL3|ARHGAP18|FMNL2|FGD4|WTIP|FITM2|CAMSAP1|DHX36|BRWD3|PALM3|SLC26A5	-12.0272	0	29	1	1	-14.3953	2.95935
1	-8.68197	GO:0008360	M1	1	0	GO Biological Processes	19	regulation of cell shape	19_GO:0032502 developmental process	-8.68197	2.95935	7.17038	30337	139	2655	36	1.35593	0.224451	1613|1739|2059|2147|2245|2534|2620|2909|3815|4289|4651|5921|5962|9948|10154|10269|10810|23191|23370|29780|30011|51057|51177|54014|55660|55785|56882|56990|57464|91010|93663|114793|121512|254065|342979|375611	DAPK3|DLG1|EPS8|F2|FGD1|FYN|GAS2|ARHGAP35|KIT|MKLN1|MYO10|RASA1|RDX|WDR1|PLXNC1|ZMPSTE24|WASF3|CYFIP1|ARHGEF18|PARVB|SH3KBP1|WDPCP|PLEKHO1|BRWD1|PRPF40A|FGD6|CDC42SE1|CDC42SE2|STRIP2|FMNL3|ARHGAP18|FMNL2|FGD4|BRWD3|PALM3|SLC26A5	-6.79774	0	29	0	0	-14.3953	2.95935
1	-14.3788	GO:0016050	M1	1	0	GO Biological Processes	19	vesicle organization	19_GO:0009987 cellular process	-14.3788	2.58335	9.16003	30337	345	2655	78	2.93785	0.327724	162|528|1182|1385|1785|2054|2060|4033|4218|5270|5305|5869|5873|6622|6809|6812|6836|6845|8406|8411|8417|8452|8615|8674|8878|8976|9101|9519|9798|9871|9892|9897|10043|10228|10342|10451|10483|10981|11055|22872|23325|23355|23557|23603|26052|26271|27072|27183|51128|51361|51652|54862|54874|55014|55111|55300|57393|57403|57617|57679|59349|64083|64400|64645|65082|65977|79666|79720|80006|81555|83696|84067|8…	AP1B1|ATP6V1C1|CLCN3|CREB1|DNM2|STX2|EPS15|IRAG2|RAB8A|SERPINE2|PIP4K2A|RAB5B|RAB27A|SNCA|STX3|STXBP1|SURF4|VAMP7|SRPX|EEA1|STX7|CUL3|USO1|VAMP4|SQSTM1|WASL|USP8|TBPL1|IST1|SEC24D|SNAP91|WASHC5|TOM1|STX6|TFG|VAV3|SEC23B|RAB32|ZPBP|SEC31A|WASHC4|VPS8|SNAPIN|CORO1C|DNM3|FBXO5|VPS41|VPS4A|SAR1B|HOOK1|CHMP3|CC2D1A|FNBP1L|STX17|PLEKHJ1|PI4K2B|CLTRN|RAB22A|VPS18|ALS2|KLHL12|GOLPH3|AKTIP|MFSD14A|VPS33A|…	-12.0175	0	30	1	1	-14.3788	3.4402
1	-9.86141	GO:0048284	M1	1	0	GO Biological Processes	19	organelle fusion	19_GO:0009987 cellular process	-9.86141	3.17876	7.79859	30337	133	2655	37	1.3936	0.227504	662|2054|4033|4218|4976|5305|6622|6809|6812|6845|8411|8417|8615|8674|9927|10043|10228|10451|23355|23557|27072|27183|30968|51652|54927|55014|55486|55669|57393|57617|65082|80124|81555|84272|84749|128866|223082	BNIP1|STX2|IRAG2|RAB8A|OPA1|PIP4K2A|SNCA|STX3|STXBP1|VAMP7|EEA1|STX7|USO1|VAMP4|MFN2|TOM1|STX6|VAV3|VPS8|SNAPIN|VPS41|VPS4A|STOML2|CHMP3|CHCHD3|STX17|PARL|MFN1|CLTRN|VPS18|VPS33A|VCPIP1|YIPF5|YIPF4|USP30|CHMP4B|ZNRF2	-7.87748	0	30	0	0	-14.3788	3.4402
1	-8.65015	GO:0061025	M1	1	0	GO Biological Processes	19	membrane fusion	19_GO:0009987 cellular process	-8.65015	2.77003	7.06046	30337	165	2655	40	1.50659	0.236412	662|1803|2054|4033|4218|4976|5305|6622|6809|6812|6845|8411|8417|8615|8674|10043|10059|10075|10228|10451|23355|23557|25801|26984|27072|27183|51652|55014|57393|57531|57617|65082|80124|81555|84272|128866|137886|165324|223082|246777	BNIP1|DPP4|STX2|IRAG2|RAB8A|OPA1|PIP4K2A|SNCA|STX3|STXBP1|VAMP7|EEA1|STX7|USO1|VAMP4|TOM1|DNM1L|HUWE1|STX6|VAV3|VPS8|SNAPIN|GCA|SEC22A|VPS41|VPS4A|CHMP3|STX17|CLTRN|HACE1|VPS18|VPS33A|VCPIP1|YIPF5|YIPF4|CHMP4B|UBXN2B|UBXN2A|ZNRF2|SPESP1	-6.76815	0	30	0	0	-14.3788	3.4402
1	-8.53789	GO:0090174	M1	1	0	GO Biological Processes	19	organelle membrane fusion	19_GO:0009987 cellular process	-8.53789	3.29607	7.26396	30337	104	2655	30	1.12994	0.20513	662|2054|4033|4218|5305|6622|6809|6812|6845|8411|8417|8615|8674|10043|10228|10451|23355|23557|27072|27183|51652|55014|57393|57617|65082|80124|81555|84272|128866|223082	BNIP1|STX2|IRAG2|RAB8A|PIP4K2A|SNCA|STX3|STXBP1|VAMP7|EEA1|STX7|USO1|VAMP4|TOM1|STX6|VAV3|VPS8|SNAPIN|VPS41|VPS4A|CHMP3|STX17|CLTRN|VPS18|VPS33A|VCPIP1|YIPF5|YIPF4|CHMP4B|ZNRF2	-6.66898	0	30	0	0	-14.3788	3.4402
1	-8.47478	GO:0007032	M1	1	0	GO Biological Processes	19	endosome organization	19_GO:0009987 cellular process	-8.47478	3.4402	7.29893	30337	93	2655	28	1.05461	0.19825	1182|5869|5873|8411|8674|8878|9101|9798|9897|10228|23325|23603|27183|51361|51652|54862|55111|55300|57403|57617|57679|64400|65977|79666|79720|84067|93343|128866	CLCN3|RAB5B|RAB27A|EEA1|VAMP4|SQSTM1|USP8|IST1|WASHC5|STX6|WASHC4|CORO1C|VPS4A|HOOK1|CHMP3|CC2D1A|PLEKHJ1|PI4K2B|RAB22A|VPS18|ALS2|AKTIP|PLEKHA3|PLEKHF2|VPS37B|FHIP1B|MVB12A|CHMP4B	-6.61648	0	30	0	0	-14.3788	3.4402
1	-7.49738	GO:0006906	M1	1	0	GO Biological Processes	19	vesicle fusion	19_GO:0051179 localization	-7.49738	3.13665	6.69408	30337	102	2655	28	1.05461	0.19825	2054|4033|4218|5305|6622|6809|6812|6845|8411|8417|8615|8674|10043|10228|10451|23355|23557|27072|27183|51652|55014|57393|57617|65082|81555|84272|128866|223082	STX2|IRAG2|RAB8A|PIP4K2A|SNCA|STX3|STXBP1|VAMP7|EEA1|STX7|USO1|VAMP4|TOM1|STX6|VAV3|VPS8|SNAPIN|VPS41|VPS4A|CHMP3|STX17|CLTRN|VPS18|VPS33A|YIPF5|YIPF4|CHMP4B|ZNRF2	-5.71983	0	30	0	0	-14.3788	3.4402
1	-14.0828	GO:0009895	M1	1	0	GO Biological Processes	19	negative regulation of catabolic process	19_GO:0048519 negative regulation of biological process	-14.0828	2.53563	9.0261	30337	356	2655	79	2.97552	0.329754	32|493|819|1457|1981|1994|2475|2534|3184|4085|4534|5140|5270|5290|5562|5663|5774|6449|6622|6653|6815|7076|7186|7248|7812|8078|8239|8667|9101|9491|9683|9711|9827|10013|10128|10193|10459|10643|10644|10670|10758|11044|23077|23118|23367|23435|23450|28996|51105|51322|51374|51377|51582|51594|54855|54971|55254|56478|57103|57533|57589|57721|57805|58528|64121|66037|84640|84749|90806|92196|92345|113451|115…	ACACB|ATP2B4|CAMLG|CSNK2A1|EIF4G1|ELAVL1|MTOR|FYN|HNRNPD|MAD2L1|MTM1|PDE3B|SERPINE2|PIK3CA|PRKAA1|PSEN1|PTPN3|SGTA|SNCA|SORL1|STYX|TIMP1|TRAF2|TSC1|CSDE1|USP5|USP9X|EIF3H|USP8|PSMF1|N4BP1|RUBCN|RGP1|HDAC6|LRPPRC|RNF41|MAD2L2|IGF2BP3|IGF2BP2|RRAGA|TRAF3IP2|TENT4A|MYCBP2|TAB2|LARP1|TARDBP|SF3B3|HIPK2|PHF20L1|WAC|ATRAID|UCHL5|AZIN1|NBAS|TENT5C|BANP|TMEM39A|EIF4ENIF1|TIGAR|TBC1D14|RIC1|METTL14|CCAR2|…	-11.741	0	31	1	1	-14.0828	3.5158
1	-8.42524	GO:0042177	M1	1	0	GO Biological Processes	19	negative regulation of protein catabolic process	19_GO:0048519 negative regulation of biological process	-8.42524	3.12516	7.13263	30337	117	2655	32	1.20527	0.211776	819|1457|2534|4085|4534|5270|5774|6449|6622|6815|7076|8239|8667|9101|9491|9683|9827|10459|23077|23450|51105|51322|51374|51377|51582|54971|57589|57805|84640|113451|165324|258010	CAMLG|CSNK2A1|FYN|MAD2L1|MTM1|SERPINE2|PTPN3|SGTA|SNCA|STYX|TIMP1|USP9X|EIF3H|USP8|PSMF1|N4BP1|RGP1|MAD2L2|MYCBP2|SF3B3|PHF20L1|WAC|ATRAID|UCHL5|AZIN1|BANP|RIC1|CCAR2|USP38|AZIN2|UBXN2A|SVIP	-6.57112	0	31	0	0	-14.0828	3.5158
1	-5.63309	GO:1903051	M1	1	0	GO Biological Processes	19	negative regulation of proteolysis involved in protein catabolic process	19_GO:0048519 negative regulation of biological process	-5.63309	3.17399	5.71961	30337	72	2655	20	0.753296	0.167806	819|1457|2043|4534|5663|6449|6815|8078|8239|8667|9491|9683|28996|51105|51322|51377|57805|84640|165324|258010	CAMLG|CSNK2A1|EPHA4|MTM1|PSEN1|SGTA|STYX|USP5|USP9X|EIF3H|PSMF1|N4BP1|HIPK2|PHF20L1|WAC|UCHL5|CCAR2|USP38|UBXN2A|SVIP	-4.02585	0	31	0	0	-14.0828	3.5158
1	-4.90949	GO:2000059	M1	1	0	GO Biological Processes	19	negative regulation of ubiquitin-dependent protein catabolic process	19_GO:0048519 negative regulation of biological process	-4.90949	3.32403	5.3425	30337	55	2655	16	0.602637	0.150204	819|1457|4534|5663|6449|6815|8078|8239|8667|9683|28996|51105|51322|51377|57805|84640	CAMLG|CSNK2A1|MTM1|PSEN1|SGTA|STYX|USP5|USP9X|EIF3H|N4BP1|HIPK2|PHF20L1|WAC|UCHL5|CCAR2|USP38	-3.40174	0	31	0	0	-14.0828	3.5158
1	-4.79996	GO:1901799	M1	1	0	GO Biological Processes	19	negative regulation of proteasomal protein catabolic process	19_GO:0048519 negative regulation of biological process	-4.79996	3.26468	5.25324	30337	56	2655	16	0.602637	0.150204	819|1457|4534|6449|6815|8239|8667|9491|9683|51105|51322|51377|57805|84640|165324|258010	CAMLG|CSNK2A1|MTM1|SGTA|STYX|USP9X|EIF3H|PSMF1|N4BP1|PHF20L1|WAC|UCHL5|CCAR2|USP38|UBXN2A|SVIP	-3.31055	0	31	0	0	-14.0828	3.5158
1	-4.08877	GO:0032435	M1	1	0	GO Biological Processes	19	negative regulation of proteasomal ubiquitin-dependent protein catabolic process	19_GO:0048519 negative regulation of biological process	-4.08877	3.5158	4.86872	30337	39	2655	12	0.451977	0.130179	819|1457|4534|6815|8239|8667|9683|51105|51322|51377|57805|84640	CAMLG|CSNK2A1|MTM1|STYX|USP9X|EIF3H|N4BP1|PHF20L1|WAC|UCHL5|CCAR2|USP38	-2.71385	0	31	0	0	-14.0828	3.5158
1	-3.30036	GO:0045861	M1	1	0	GO Biological Processes	19	negative regulation of proteolysis	19_GO:0048519 negative regulation of biological process	-3.30036	1.78073	3.68888	30337	231	2655	36	1.35593	0.224451	331|819|1020|1361|1457|2043|2147|4534|5062|5270|5663|5774|6449|6622|6815|7076|7376|8078|8239|8667|9491|9683|10013|10062|10542|28996|51105|51322|51377|57630|57805|79094|80196|84640|165324|258010	XIAP|CAMLG|CDK5|CPB2|CSNK2A1|EPHA4|F2|MTM1|PAK2|SERPINE2|PSEN1|PTPN3|SGTA|SNCA|STYX|TIMP1|NR1H2|USP5|USP9X|EIF3H|PSMF1|N4BP1|HDAC6|NR1H3|LAMTOR5|HIPK2|PHF20L1|WAC|UCHL5|SH3RF1|CCAR2|CHAC1|RNF34|USP38|UBXN2A|SVIP	-2.04779	0	31	0	0	-14.0828	3.5158
1	-14.0268	GO:0016197	M1	1	0	GO Biological Processes	19	endosomal transport	19_GO:0051179 localization	-14.0268	2.82401	9.20071	30337	263	2655	65	2.44821	0.299923	392|757|2060|4218|6653|7260|7415|7840|8411|8674|8878|9201|9367|9372|9581|9779|9827|9897|10043|10139|10228|10890|11021|23085|23258|23325|23527|23603|27131|27183|29062|30849|50618|51361|51429|51542|51560|51617|51652|51762|54497|54520|55111|55658|55773|56850|57533|57589|57679|57706|58513|64400|65977|79720|79735|80700|81609|84067|84162|84910|85021|93343|128866|157680|163486	ARHGAP1|TMEM50B|EPS15|RAB8A|SORL1|EIPR1|VCP|ALMS1|EEA1|VAMP4|SQSTM1|DCLK1|RAB9A|ZFYVE9|PREPL|TBC1D5|RGP1|WASHC5|TOM1|ARFRP1|STX6|RAB10|RAB35|ERC1|DENND5A|WASHC4|ACAP2|CORO1C|SNX5|VPS4A|WDR91|PIK3R4|ITSN2|HOOK1|SNX9|VPS54|RAB6B|NSG2|CHMP3|RAB8B|HEATR5B|CCDC93|PLEKHJ1|RNF126|TBC1D23|GRIPAP1|TBC1D14|RIC1|ALS2|DENND1A|EPS15L1|AKTIP|PLEKHA3|VPS37B|TBC1D17|UBXN6|SNX27|FHIP1B|BLTP1|TMEM87B|REPS1|MVB12A|…	-11.6977	0	32	1	1	-14.0268	2.82401
1	-6.09538	GO:0016482	M1	1	0	GO Biological Processes	19	cytosolic transport	19_GO:0051179 localization	-6.09538	2.61672	5.74299	30337	131	2655	30	1.12994	0.20513	2060|3799|3916|5305|8499|9367|9581|9779|9827|9980|10097|10139|10228|23033|23041|23085|23230|23258|27131|51542|51560|54497|55111|55658|55773|57533|57589|65977|79735|84910	EPS15|KIF5B|LAMP1|PIP4K2A|PPFIA2|RAB9A|PREPL|TBC1D5|RGP1|DOP1B|ACTR2|ARFRP1|STX6|DOP1A|MON2|ERC1|VPS13A|DENND5A|SNX5|VPS54|RAB6B|HEATR5B|PLEKHJ1|RNF126|TBC1D23|TBC1D14|RIC1|PLEKHA3|TBC1D17|TMEM87B	-4.44875	0	32	0	0	-14.0268	2.82401
1	-3.67901	GO:0042147	M1	1	0	GO Biological Processes	19	retrograde transport, endosome to Golgi	19_GO:0051179 localization	-3.67901	2.38049	4.19551	30337	96	2655	20	0.753296	0.167806	9367|9581|9779|9827|10139|10228|23085|23258|27131|51542|51560|54497|55111|55658|55773|57533|57589|65977|79735|84910	RAB9A|PREPL|TBC1D5|RGP1|ARFRP1|STX6|ERC1|DENND5A|SNX5|VPS54|RAB6B|HEATR5B|PLEKHJ1|RNF126|TBC1D23|TBC1D14|RIC1|PLEKHA3|TBC1D17|TMEM87B	-2.36508	0	32	0	0	-14.0268	2.82401
1	-14.0079	GO:0006644	M1	1	0	GO Biological Processes	19	phospholipid metabolic process	19_GO:0008152 metabolic process	-14.0079	2.51129	8.98351	30337	364	2655	80	3.01318	0.33177	1040|2222|3030|3157|3612|3628|3636|4204|4534|5168|5279|5286|5287|5288|5290|5293|5295|5305|5321|5335|5336|6622|7376|8395|8525|8527|8611|8760|8897|9107|9162|9373|9488|9588|9791|9896|10062|10380|10558|23007|23175|23396|23446|26090|26751|27440|30849|50640|51227|54344|54545|54872|54947|55151|55300|55500|55627|55650|57605|64748|64924|79644|80055|80821|81579|84668|84720|85465|122809|126969|128486|128869…	CDS1|FDFT1|HADHA|HMGCS1|IMPA1|INPP1|INPPL1|MECP2|MTM1|ENPP2|PIGC|PIK3C2A|PIK3C2B|PIK3C2G|PIK3CA|PIK3CD|PIK3R1|PIP4K2A|PLA2G4A|PLCG1|PLCG2|SNCA|NR1H2|PIP5K1B|DGKZ|DGKD|PLPP1|CDS2|MTMR3|MTMR6|DGKI|PLAA|PIGB|PRDX6|PTDSS1|FIG4|NR1H3|BPNT1|SPTLC1|PLCH1|LPIN1|PIP5K1C|SLC44A1|ABHD12|SH3YL1|HDHD5|PIK3R4|PNPLA8|PIGP|DPM3|MTMR12|PIGG|LPCAT2|TMEM38B|PI4K2B|ETNK1|SMPD4|PIGV|PITPNM2|PLPPR2|SLC30A5|SRD5A3|PGAP…	-11.6849	0	33	1	1	-14.0079	3.35536
1	-13.2052	GO:0006650	M1	1	0	GO Biological Processes	19	glycerophospholipid metabolic process	19_GO:0008152 metabolic process	-13.2052	2.65185	8.79911	30337	293	2655	68	2.56121	0.306589	1040|3030|3612|3628|3636|4204|4534|5168|5279|5286|5287|5288|5290|5293|5295|5305|5321|5335|5336|7376|8395|8525|8527|8760|8897|9107|9162|9488|9588|9791|9896|10062|10380|23007|23175|23396|23446|26090|26751|27440|30849|50640|51227|54344|54545|54872|54947|55300|55500|55627|55650|57605|64924|80055|80821|84668|84720|85465|122809|126969|128869|129303|129642|160851|222236|254531|256987|285172	CDS1|HADHA|IMPA1|INPP1|INPPL1|MECP2|MTM1|ENPP2|PIGC|PIK3C2A|PIK3C2B|PIK3C2G|PIK3CA|PIK3CD|PIK3R1|PIP4K2A|PLA2G4A|PLCG1|PLCG2|NR1H2|PIP5K1B|DGKZ|DGKD|CDS2|MTMR3|MTMR6|DGKI|PIGB|PRDX6|PTDSS1|FIG4|NR1H3|BPNT1|PLCH1|LPIN1|PIP5K1C|SLC44A1|ABHD12|SH3YL1|HDHD5|PIK3R4|PNPLA8|PIGP|DPM3|MTMR12|PIGG|LPCAT2|PI4K2B|ETNK1|SMPD4|PIGV|PITPNM2|SLC30A5|PGAP1|DDHD1|HYCC1|PIGO|SELENOI|SOCS4|SLC44A3|PIGU|TMEM150A|MBO…	-10.9118	0	33	0	0	-14.0079	3.35536
1	-13.0692	GO:0008654	M1	1	0	GO Biological Processes	19	phospholipid biosynthetic process	19_GO:0008152 metabolic process	-13.0692	2.83298	8.86608	30337	242	2655	60	2.25989	0.288435	1040|3157|3612|3628|3636|4534|5279|5286|5287|5288|5290|5293|5295|5305|5321|5336|8395|8525|8527|8760|8897|9107|9162|9488|9791|9896|10380|10558|23175|23396|23446|26751|27440|30849|51227|54344|54872|54947|55151|55300|55500|55650|57605|64924|79644|80055|84668|84720|85465|122809|126969|128486|128869|129303|129642|160851|166929|254531|256987|285172	CDS1|HMGCS1|IMPA1|INPP1|INPPL1|MTM1|PIGC|PIK3C2A|PIK3C2B|PIK3C2G|PIK3CA|PIK3CD|PIK3R1|PIP4K2A|PLA2G4A|PLCG2|PIP5K1B|DGKZ|DGKD|CDS2|MTMR3|MTMR6|DGKI|PIGB|PTDSS1|FIG4|BPNT1|SPTLC1|LPIN1|PIP5K1C|SLC44A1|SH3YL1|HDHD5|PIK3R4|PIGP|DPM3|PIGG|LPCAT2|TMEM38B|PI4K2B|ETNK1|PIGV|PITPNM2|SLC30A5|SRD5A3|PGAP1|HYCC1|PIGO|SELENOI|SOCS4|SLC44A3|FITM2|PIGU|TMEM150A|MBOAT2|DGKH|SGMS2|LPCAT4|SERINC5|HYCC2	-10.798	0	33	0	0	-14.0079	3.35536
1	-12.432	GO:0090407	M1	1	0	GO Biological Processes	19	organophosphate biosynthetic process	19_GO:0008152 metabolic process	-12.432	2.11755	8.15317	30337	545	2655	101	3.80414	0.371257	32|38|108|109|113|272|790|1040|1503|1841|2181|2984|3157|3612|3628|3636|4199|4534|4695|4701|4711|4713|4722|4731|5279|5286|5287|5288|5290|5293|5295|5305|5321|5336|5538|6391|6392|6785|7372|8050|8395|8525|8527|8760|8833|8897|9061|9107|9162|9488|9519|9524|9791|9896|10165|10380|10558|10560|23175|23262|23396|23446|26751|27010|27440|29922|30849|30968|50484|51079|51227|54344|54872|54947|55151|55300|55500|…	ACACB|ACAT1|ADCY2|ADCY3|ADCY7|AMPD3|CAD|CDS1|CTPS1|DTYMK|ACSL3|GUCY2C|HMGCS1|IMPA1|INPP1|INPPL1|ME1|MTM1|NDUFA2|NDUFA7|NDUFB5|NDUFB7|NDUFS3|NDUFV3|PIGC|PIK3C2A|PIK3C2B|PIK3C2G|PIK3CA|PIK3CD|PIK3R1|PIP4K2A|PLA2G4A|PLCG2|PPT1|SDHC|SDHD|ELOVL4|UMPS|PDHX|PIP5K1B|DGKZ|DGKD|CDS2|GMPS|MTMR3|PAPSS1|MTMR6|DGKI|PIGB|TBPL1|TECR|PTDSS1|FIG4|SLC25A13|BPNT1|SPTLC1|SLC19A2|LPIN1|PPIP5K2|PIP5K1C|SLC44A1|SH3YL1|T…	-10.2215	0	33	0	0	-14.0079	3.35536
1	-12.1045	GO:0046474	M1	1	0	GO Biological Processes	19	glycerophospholipid biosynthetic process	19_GO:0008152 metabolic process	-12.1045	2.94144	8.57387	30337	202	2655	52	1.95857	0.268932	1040|3612|3628|3636|4534|5279|5286|5287|5288|5290|5293|5295|5305|5321|5336|8395|8525|8527|8760|8897|9107|9162|9488|9791|9896|10380|23175|23396|23446|26751|27440|30849|51227|54344|54872|54947|55300|55500|55650|57605|64924|80055|84668|84720|85465|122809|126969|128869|129303|160851|254531|285172	CDS1|IMPA1|INPP1|INPPL1|MTM1|PIGC|PIK3C2A|PIK3C2B|PIK3C2G|PIK3CA|PIK3CD|PIK3R1|PIP4K2A|PLA2G4A|PLCG2|PIP5K1B|DGKZ|DGKD|CDS2|MTMR3|MTMR6|DGKI|PIGB|PTDSS1|FIG4|BPNT1|LPIN1|PIP5K1C|SLC44A1|SH3YL1|HDHD5|PIK3R4|PIGP|DPM3|PIGG|LPCAT2|PI4K2B|ETNK1|PIGV|PITPNM2|SLC30A5|PGAP1|HYCC1|PIGO|SELENOI|SOCS4|SLC44A3|PIGU|TMEM150A|DGKH|LPCAT4|HYCC2	-9.91699	0	33	0	0	-14.0079	3.35536
1	-11.3896	GO:0008610	M1	1	0	GO Biological Processes	19	lipid biosynthetic process	19_GO:0008152 metabolic process	-11.3896	2.0063	7.69712	30337	598	2655	105	3.9548	0.37824	32|38|231|1040|1080|1392|1455|1718|1727|2181|2222|2230|3155|3157|3294|3612|3628|3636|3638|4534|5191|5279|5286|5287|5288|5290|5293|5295|5305|5321|5336|5538|5562|5825|6309|6342|6487|6785|7494|8395|8525|8527|8703|8760|8897|9107|9162|9215|9334|9375|9444|9488|9524|9791|9885|9896|10380|10558|23175|23396|23446|23683|26031|26751|27235|27440|29956|30849|50640|51227|53630|54344|54872|54947|55151|55300|5550…	ACACB|ACAT1|AKR1B1|CDS1|CFTR|CRH|CSNK1G2|DHCR24|CYB5R3|ACSL3|FDFT1|FDX1|HMGCL|HMGCS1|HSD17B2|IMPA1|INPP1|INPPL1|INSIG1|MTM1|PEX7|PIGC|PIK3C2A|PIK3C2B|PIK3C2G|PIK3CA|PIK3CD|PIK3R1|PIP4K2A|PLA2G4A|PLCG2|PPT1|PRKAA1|ABCD3|SC5D|SCP2|ST3GAL3|ELOVL4|XBP1|PIP5K1B|DGKZ|DGKD|B4GALT3|CDS2|MTMR3|MTMR6|DGKI|LARGE1|B4GALT5|TM9SF2|QKI|PIGB|TECR|PTDSS1|OSBPL2|FIG4|BPNT1|SPTLC1|LPIN1|PIP5K1C|SLC44A1|PRKD3|OSBPL3…	-9.23653	0	33	0	0	-14.0079	3.35536
1	-10.7917	GO:0045017	M1	1	0	GO Biological Processes	19	glycerolipid biosynthetic process	19_GO:0008152 metabolic process	-10.7917	2.70356	7.92532	30337	224	2655	53	1.99623	0.271453	1040|3612|3628|3636|4534|5279|5286|5287|5288|5290|5293|5295|5305|5321|5336|8395|8525|8527|8760|8897|9107|9162|9488|9791|9896|10380|23175|23396|23446|26751|27440|30849|51227|54344|54872|54947|55300|55500|55650|57605|64924|80055|84649|84668|84720|85465|122809|126969|128869|129303|160851|254531|285172	CDS1|IMPA1|INPP1|INPPL1|MTM1|PIGC|PIK3C2A|PIK3C2B|PIK3C2G|PIK3CA|PIK3CD|PIK3R1|PIP4K2A|PLA2G4A|PLCG2|PIP5K1B|DGKZ|DGKD|CDS2|MTMR3|MTMR6|DGKI|PIGB|PTDSS1|FIG4|BPNT1|LPIN1|PIP5K1C|SLC44A1|SH3YL1|HDHD5|PIK3R4|PIGP|DPM3|PIGG|LPCAT2|PI4K2B|ETNK1|PIGV|PITPNM2|SLC30A5|PGAP1|DGAT2|HYCC1|PIGO|SELENOI|SOCS4|SLC44A3|PIGU|TMEM150A|DGKH|LPCAT4|HYCC2	-8.69658	0	33	0	0	-14.0079	3.35536
1	-10.7304	GO:0046486	M1	1	0	GO Biological Processes	19	glycerolipid metabolic process	19_GO:0008152 metabolic process	-10.7304	2.29804	7.65127	30337	358	2655	72	2.71186	0.315233	1040|3030|3612|3628|3636|3638|4204|4534|5168|5279|5286|5287|5288|5290|5293|5295|5305|5321|5335|5336|5781|7376|8395|8525|8527|8760|8897|9107|9162|9488|9588|9791|9896|10062|10380|23007|23175|23396|23446|26090|26751|27440|30849|50640|51227|54344|54545|54872|54947|55300|55500|55627|55650|55750|57605|64924|80055|80821|84649|84668|84720|85465|122809|126969|128869|129303|129642|160851|222236|254531|2569…	CDS1|HADHA|IMPA1|INPP1|INPPL1|INSIG1|MECP2|MTM1|ENPP2|PIGC|PIK3C2A|PIK3C2B|PIK3C2G|PIK3CA|PIK3CD|PIK3R1|PIP4K2A|PLA2G4A|PLCG1|PLCG2|PTPN11|NR1H2|PIP5K1B|DGKZ|DGKD|CDS2|MTMR3|MTMR6|DGKI|PIGB|PRDX6|PTDSS1|FIG4|NR1H3|BPNT1|PLCH1|LPIN1|PIP5K1C|SLC44A1|ABHD12|SH3YL1|HDHD5|PIK3R4|PNPLA8|PIGP|DPM3|MTMR12|PIGG|LPCAT2|PI4K2B|ETNK1|SMPD4|PIGV|AGK|PITPNM2|SLC30A5|PGAP1|DDHD1|DGAT2|HYCC1|PIGO|SELENOI|SOCS4|S…	-8.64607	0	33	0	0	-14.0079	3.35536
1	-10.6141	GO:0006661	M1	1	0	GO Biological Processes	19	phosphatidylinositol biosynthetic process	19_GO:0008152 metabolic process	-10.6141	3.35536	8.20489	30337	126	2655	37	1.3936	0.227504	1040|3612|3628|3636|4534|5279|5286|5287|5288|5290|5293|5295|5305|5336|8395|8897|9107|9488|9896|10380|23396|26751|30849|51227|54344|54872|55300|55650|57605|64924|80055|84668|84720|122809|128869|129303|285172	CDS1|IMPA1|INPP1|INPPL1|MTM1|PIGC|PIK3C2A|PIK3C2B|PIK3C2G|PIK3CA|PIK3CD|PIK3R1|PIP4K2A|PLCG2|PIP5K1B|MTMR3|MTMR6|PIGB|FIG4|BPNT1|PIP5K1C|SH3YL1|PIK3R4|PIGP|DPM3|PIGG|PI4K2B|PIGV|PITPNM2|SLC30A5|PGAP1|HYCC1|PIGO|SOCS4|PIGU|TMEM150A|HYCC2	-8.54016	0	33	0	0	-14.0079	3.35536
1	-9.81526	GO:0046488	M1	1	0	GO Biological Processes	19	phosphatidylinositol metabolic process	19_GO:0008152 metabolic process	-9.81526	2.96507	7.66949	30337	158	2655	41	1.54426	0.239303	1040|3612|3628|3636|4534|5279|5286|5287|5288|5290|5293|5295|5305|5335|5336|8395|8897|9107|9488|9896|10380|23007|23396|26751|30849|51227|54344|54545|54872|55300|55650|57605|64924|80055|80821|84668|84720|122809|128869|129303|285172	CDS1|IMPA1|INPP1|INPPL1|MTM1|PIGC|PIK3C2A|PIK3C2B|PIK3C2G|PIK3CA|PIK3CD|PIK3R1|PIP4K2A|PLCG1|PLCG2|PIP5K1B|MTMR3|MTMR6|PIGB|FIG4|BPNT1|PLCH1|PIP5K1C|SH3YL1|PIK3R4|PIGP|DPM3|MTMR12|PIGG|PI4K2B|PIGV|PITPNM2|SLC30A5|PGAP1|DDHD1|HYCC1|PIGO|SOCS4|PIGU|TMEM150A|HYCC2	-7.84512	0	33	0	0	-14.0079	3.35536
1	-5.63793	GO:0046854	M1	1	0	GO Biological Processes	19	phosphatidylinositol phosphate biosynthetic process	19_GO:0008152 metabolic process	-5.63793	3.28941	5.76626	30337	66	2655	19	0.715631	0.163588	3612|3628|5286|5287|5288|5290|5293|5295|5305|8395|9896|10380|23396|30849|55300|84668|122809|129303|285172	IMPA1|INPP1|PIK3C2A|PIK3C2B|PIK3C2G|PIK3CA|PIK3CD|PIK3R1|PIP4K2A|PIP5K1B|FIG4|BPNT1|PIP5K1C|PIK3R4|PI4K2B|HYCC1|SOCS4|TMEM150A|HYCC2	-4.02834	0	33	0	0	-14.0079	3.35536
1	-13.9038	GO:0051056	M1	1	0	GO Biological Processes	19	regulation of small GTPase mediated signal transduction	19_GO:0050896 response to stimulus	-13.9038	2.66866	9.0556	30337	304	2655	71	2.6742	0.313097	25|27|392|604|867|1123|1452|1794|1894|2059|2245|2305|2909|4254|4649|4650|4853|5962|6091|6655|7074|7204|8216|8452|8567|8878|8997|9170|9411|9448|9815|9826|9927|9938|10144|10260|10276|10451|10565|23075|23092|23094|23189|23365|23370|23636|26037|26230|55667|55738|56882|56990|57221|57480|57580|57584|57679|57706|64283|79109|79658|80728|81848|83892|84952|93663|94134|117178|121512|143872|154796	ABL1|ABL2|ARHGAP1|BCL6|CBL|CHN1|CSNK1A1|DOCK2|ECT2|EPS8|FGD1|FOXM1|ARHGAP35|KITLG|MYO9A|MYO9B|NOTCH2|RDX|ROBO1|SOS2|TIAM1|TRIO|LZTR1|CUL3|MADD|SQSTM1|KALRN|LPAR2|ARHGAP29|MAP4K4|GIT2|ARHGEF11|MFN2|ARHGAP25|FAM13A|DENND4A|NET1|VAV3|ARFGEF1|SWAP70|ARHGAP26|SIPA1L3|KANK1|ARHGEF12|ARHGEF18|NUP62|SIPA1L1|TIAM2|DENND4C|ARFGAP1|CDC42SE1|CDC42SE2|ARFGEF3|PLEKHG1|PREX1|ARHGAP21|ALS2|DENND1A|ARHGEF28|MAPKA…	-11.5869	0	34	1	1	-13.9038	3.47759
1	-3.98809	GO:0051058	M1	1	0	GO Biological Processes	19	negative regulation of small GTPase mediated signal transduction	19_GO:0048519 negative regulation of biological process	-3.98809	2.95509	4.61555	30337	58	2655	15	0.564972	0.145462	27|604|2909|8216|8452|9927|9938|23189|23636|79109|81848|83892|84952|94134|143872	ABL2|BCL6|ARHGAP35|LZTR1|CUL3|MFN2|ARHGAP25|KANK1|NUP62|MAPKAP1|SPRY4|KCTD10|CGNL1|ARHGAP12|ARHGAP42	-2.62941	0	34	0	0	-13.9038	3.47759
1	-3.20837	GO:0035023	M1	1	0	GO Biological Processes	19	regulation of Rho protein signal transduction	19_GO:0050896 response to stimulus	-3.20837	2.31095	3.83571	30337	89	2655	18	0.677966	0.159256	25|27|604|1452|2059|2909|4650|6091|8452|9170|10276|23189|23370|56882|56990|64283|83892|143872	ABL1|ABL2|BCL6|CSNK1A1|EPS8|ARHGAP35|MYO9B|ROBO1|CUL3|LPAR2|NET1|KANK1|ARHGEF18|CDC42SE1|CDC42SE2|ARHGEF28|KCTD10|ARHGAP42	-1.9676	0	34	0	0	-13.9038	3.47759
1	-2.56533	GO:0035024	M1	1	0	GO Biological Processes	19	negative regulation of Rho protein signal transduction	19_GO:0048519 negative regulation of biological process	-2.56533	3.47759	3.68116	30337	23	2655	7	0.263653	0.0995202	27|604|2909|8452|23189|83892|143872	ABL2|BCL6|ARHGAP35|CUL3|KANK1|KCTD10|ARHGAP42	-1.45364	0	34	0	0	-13.9038	3.47759
1	-13.7608	GO:0030705	M1	1	0	GO Biological Processes	19	cytoskeleton-dependent intracellular transport	19_GO:0051179 localization	-13.7608	3.1321	9.29783	30337	197	2655	54	2.0339	0.273949	320|351|1780|1781|3091|3799|4651|4747|4976|5195|5590|6683|6780|7014|7275|8100|8499|8976|9371|10013|10128|11127|22920|23095|23224|23299|23557|25777|26146|26958|29058|51057|51098|51361|51626|54874|55081|55704|55930|56912|57584|57728|66008|79036|79809|80173|84790|117178|118426|144165|147700|166379|199953|255758	APBA1|APP|DYNC1I1|DYNC1I2|HIF1A|KIF5B|MYO10|NEFL|OPA1|PEX14|PRKCZ|SPAST|STAU1|TERF2|TUB|IFT88|PPFIA2|WASL|KIF3B|HDAC6|LRPPRC|KIF3A|KIFAP3|KIF1B|SYNE2|BICD2|SNAPIN|SUN2|TRAF3IP1|COPG2|TMEM230|WDPCP|IFT52|HOOK1|DYNC2LI1|FNBP1L|IFT57|CCDC88A|MYO5C|IFT46|ARHGAP21|WDR19|TRAK2|KXD1|TTC21B|IFT74|TUBA1C|SSX2IP|BORCS5|PRICKLE1|KLC3|BBS12|TMEM201|DYNLT2B	-11.4499	0	35	1	1	-13.7608	4.03283
1	-11.2122	GO:0010970	M1	1	0	GO Biological Processes	19	transport along microtubule	19_GO:0051179 localization	-11.2122	3.06063	8.29445	30337	168	2655	45	1.69492	0.250513	320|351|1780|1781|3091|3799|4747|4976|5195|5590|6683|6780|7014|7275|8100|9371|10013|10128|11127|22920|23095|23224|23299|23557|25777|26146|26958|29058|51057|51098|51626|55081|56912|57584|57728|66008|79036|79809|80173|117178|118426|147700|166379|199953|255758	APBA1|APP|DYNC1I1|DYNC1I2|HIF1A|KIF5B|NEFL|OPA1|PEX14|PRKCZ|SPAST|STAU1|TERF2|TUB|IFT88|KIF3B|HDAC6|LRPPRC|KIF3A|KIFAP3|KIF1B|SYNE2|BICD2|SNAPIN|SUN2|TRAF3IP1|COPG2|TMEM230|WDPCP|IFT52|DYNC2LI1|IFT57|IFT46|ARHGAP21|WDR19|TRAK2|KXD1|TTC21B|IFT74|SSX2IP|BORCS5|KLC3|BBS12|TMEM201|DYNLT2B	-9.07134	0	35	0	0	-13.7608	4.03283
1	-10.4069	GO:0099111	M1	1	0	GO Biological Processes	19	microtubule-based transport	19_GO:0051179 localization	-10.4069	2.73358	7.78834	30337	209	2655	50	1.88324	0.263811	320|351|1780|1781|3091|3799|4747|4976|5195|5590|5991|6683|6780|7014|7275|8100|8481|8701|9371|10013|10128|11127|22920|23095|23224|23299|23557|25777|26146|26958|29058|51057|51098|51626|55081|56912|57584|57728|66008|79036|79809|80173|117178|118426|147700|161582|166379|199953|255758|339829	APBA1|APP|DYNC1I1|DYNC1I2|HIF1A|KIF5B|NEFL|OPA1|PEX14|PRKCZ|RFX3|SPAST|STAU1|TERF2|TUB|IFT88|OFD1|DNAH11|KIF3B|HDAC6|LRPPRC|KIF3A|KIFAP3|KIF1B|SYNE2|BICD2|SNAPIN|SUN2|TRAF3IP1|COPG2|TMEM230|WDPCP|IFT52|DYNC2LI1|IFT57|IFT46|ARHGAP21|WDR19|TRAK2|KXD1|TTC21B|IFT74|SSX2IP|BORCS5|KLC3|DNAAF4|BBS12|TMEM201|DYNLT2B|CCDC39	-8.34994	0	35	0	0	-13.7608	4.03283
1	-8.59066	GO:0007018	M1	1	0	GO Biological Processes	19	microtubule-based movement	19_GO:0009987 cellular process	-8.59066	2.06708	6.63641	30337	398	2655	72	2.71186	0.315233	109|320|351|493|1780|1781|3091|3796|3797|3799|3801|3895|4747|4976|5195|5590|5991|6683|6780|6993|7014|7275|7802|8100|8481|8701|9371|9493|9787|10013|10096|10097|10128|10300|11127|22920|23095|23224|23230|23299|23557|25777|26146|26958|29058|51057|51098|51626|54514|55081|56912|57584|57639|57728|66008|79036|79809|80173|81930|84071|84223|84229|117178|118426|133308|145508|147700|161582|166379|199953|2557…	ADCY3|APBA1|APP|ATP2B4|DYNC1I1|DYNC1I2|HIF1A|KIF2A|KIF3C|KIF5B|KIFC3|KTN1|NEFL|OPA1|PEX14|PRKCZ|RFX3|SPAST|STAU1|DYNLT1|TERF2|TUB|DNALI1|IFT88|OFD1|DNAH11|KIF3B|KIF23|DLGAP5|HDAC6|ACTR3|ACTR2|LRPPRC|KATNB1|KIF3A|KIFAP3|KIF1B|SYNE2|VPS13A|BICD2|SNAPIN|SUN2|TRAF3IP1|COPG2|TMEM230|WDPCP|IFT52|DYNC2LI1|DDX4|IFT57|IFT46|ARHGAP21|CCDC146|WDR19|TRAK2|KXD1|TTC21B|IFT74|KIF18A|ARMC2|IQCG|DRC7|SSX2IP|BORCS…	-6.71525	0	35	0	0	-13.7608	4.03283
1	-6.88117	GO:0072384	M1	1	0	GO Biological Processes	19	organelle transport along microtubule	19_GO:0051179 localization	-6.88117	3.26468	6.43686	30337	84	2655	24	0.903955	0.183683	1780|3091|3799|4747|4976|5195|5590|6683|9371|10013|10128|11127|22920|23095|23224|23299|23557|25777|26958|57584|66008|79036|118426|199953	DYNC1I1|HIF1A|KIF5B|NEFL|OPA1|PEX14|PRKCZ|SPAST|KIF3B|HDAC6|LRPPRC|KIF3A|KIFAP3|KIF1B|SYNE2|BICD2|SNAPIN|SUN2|COPG2|ARHGAP21|TRAK2|KXD1|BORCS5|TMEM201	-5.16023	0	35	0	0	-13.7608	4.03283
1	-3.74821	GO:0008088	M1	1	0	GO Biological Processes	19	axo-dendritic transport	19_GO:0051179 localization	-3.74821	2.62498	4.3343	30337	74	2655	17	0.640301	0.154798	320|351|3091|3799|4747|4976|6683|6780|7014|9371|10013|11127|23095|23557|29058|66008|147700	APBA1|APP|HIF1A|KIF5B|NEFL|OPA1|SPAST|STAU1|TERF2|KIF3B|HDAC6|KIF3A|KIF1B|SNAPIN|TMEM230|TRAK2|KLC3	-2.4246	0	35	0	0	-13.7608	4.03283
1	-2.89881	GO:0034643	M1	1	0	GO Biological Processes	19	establishment of mitochondrion localization, microtubule-mediated	19_GO:0051179 localization	-2.89881	3.5158	3.97444	30337	26	2655	8	0.301318	0.106371	3091|3799|4747|4976|6683|10013|10128|66008	HIF1A|KIF5B|NEFL|OPA1|SPAST|HDAC6|LRPPRC|TRAK2	-1.714	0	35	0	0	-13.7608	4.03283
1	-2.89881	GO:0047497	M1	1	0	GO Biological Processes	19	mitochondrion transport along microtubule	19_GO:0051179 localization	-2.89881	3.5158	3.97444	30337	26	2655	8	0.301318	0.106371	3091|3799|4747|4976|6683|10013|10128|66008	HIF1A|KIF5B|NEFL|OPA1|SPAST|HDAC6|LRPPRC|TRAK2	-1.714	0	35	0	0	-13.7608	4.03283
1	-2.8302	GO:0051646	M1	1	0	GO Biological Processes	19	mitochondrion localization	19_GO:0051179 localization	-2.8302	2.63685	3.65856	30337	52	2655	12	0.451977	0.130179	3091|3799|4534|4747|4976|6683|9927|10013|10059|10128|55669|66008	HIF1A|KIF5B|MTM1|NEFL|OPA1|SPAST|MFN2|HDAC6|DNM1L|LRPPRC|MFN1|TRAK2	-1.65767	0	35	0	0	-13.7608	4.03283
1	-2.78333	GO:0051654	M1	1	0	GO Biological Processes	19	establishment of mitochondrion localization	19_GO:0051179 localization	-2.78333	3.11628	3.76698	30337	33	2655	9	0.338983	0.112803	3091|3799|4747|4976|6683|10013|10059|10128|66008	HIF1A|KIF5B|NEFL|OPA1|SPAST|HDAC6|DNM1L|LRPPRC|TRAK2	-1.6241	0	35	0	0	-13.7608	4.03283
1	-2.62547	GO:0019896	M1	1	0	GO Biological Processes	19	axonal transport of mitochondrion	19_GO:0051179 localization	-2.62547	4.03283	3.87366	30337	17	2655	6	0.225989	0.0921552	3091|4747|4976|6683|10013|66008	HIF1A|NEFL|OPA1|SPAST|HDAC6|TRAK2	-1.493	0	35	0	0	-13.7608	4.03283
1	-2.61753	GO:0098930	M1	1	0	GO Biological Processes	19	axonal transport	19_GO:0051179 localization	-2.61753	2.39585	3.40726	30337	62	2655	13	0.489642	0.135469	3091|3799|4747|4976|6683|7014|9371|10013|11127|23095|23557|29058|66008	HIF1A|KIF5B|NEFL|OPA1|SPAST|TERF2|KIF3B|HDAC6|KIF3A|KIF1B|SNAPIN|TMEM230|TRAK2	-1.48742	0	35	0	0	-13.7608	4.03283
1	-13.6578	GO:0033044	M1	1	0	GO Biological Processes	19	regulation of chromosome organization	19_GO:0050789 regulation of biological process	-13.6578	2.85659	9.09182	30337	248	2655	62	2.33522	0.29309	324|701|1663|2643|3184|3981|4085|4216|4342|4361|5394|5594|5976|6047|6595|6601|7014|7272|8289|8452|8467|8550|8850|9319|9555|9787|9869|9918|10111|10459|10592|22880|23397|25913|26271|26272|26277|29117|29882|51377|51434|54464|54617|54737|54891|54892|54908|54984|55055|55143|55226|57343|57492|64151|65057|79618|84101|84250|92345|140609|170506|196528	APC|BUB1B|DDX11|GCH1|HNRNPD|LIG4|MAD2L1|MAP3K4|MOS|MRE11|EXOSC10|MAPK1|UPF1|RNF4|SMARCA2|SMARCC2|TERF2|TTK|ARID1A|CUL3|SMARCA5|MAPKAPK5|KAT2B|TRIP13|MACROH2A1|DLGAP5|SETDB1|NCAPD2|RAD50|MAD2L2|SMC2|MORC2|NCAPH|POT1|FBXO5|FBXO4|TINF2|BRD7|ANAPC2|UCHL5|ANAPC7|XRN1|INO80|MPHOSPH8|INO80D|NCAPG2|SPDL1|PINX1|ZWILCH|CDCA8|NAT10|ZNF304|ARID1B|NCAPG|ACD|HMBOX1|USP44|SLF1|NAF1|NEK7|DHX36|ARID2	-11.3528	0	36	1	1	-13.6578	3.42791
1	-9.27392	GO:2001252	M1	1	0	GO Biological Processes	19	positive regulation of chromosome organization	19_GO:0048518 positive regulation of biological process	-9.27392	3.35453	7.6265	30337	109	2655	32	1.20527	0.211776	1663|2643|3184|3981|4216|4361|5594|7014|8550|9555|9869|9918|10111|10592|22880|23397|25913|26272|26277|51377|54617|54737|54891|54892|57343|64151|65057|79618|84250|92345|140609|170506	DDX11|GCH1|HNRNPD|LIG4|MAP3K4|MRE11|MAPK1|TERF2|MAPKAPK5|MACROH2A1|SETDB1|NCAPD2|RAD50|SMC2|MORC2|NCAPH|POT1|FBXO4|TINF2|UCHL5|INO80|MPHOSPH8|INO80D|NCAPG2|ZNF304|NCAPG|ACD|HMBOX1|SLF1|NAF1|NEK7|DHX36	-7.34371	0	36	0	0	-13.6578	3.42791
1	-5.43497	GO:0032204	M1	1	0	GO Biological Processes	19	regulation of telomere maintenance	19_GO:0008152 metabolic process	-5.43497	2.6949	5.41356	30337	106	2655	25	0.94162	0.187435	2643|3184|4216|4361|5394|5594|5976|7014|8550|10111|25913|26272|26277|51377|54464|54617|54891|54984|55226|65057|79618|84250|92345|140609|170506	GCH1|HNRNPD|MAP3K4|MRE11|EXOSC10|MAPK1|UPF1|TERF2|MAPKAPK5|RAD50|POT1|FBXO4|TINF2|UCHL5|XRN1|INO80|INO80D|PINX1|NAT10|ACD|HMBOX1|SLF1|NAF1|NEK7|DHX36	-3.85288	0	36	0	0	-13.6578	3.42791
1	-5.12298	GO:0032206	M1	1	0	GO Biological Processes	19	positive regulation of telomere maintenance	19_GO:0048518 positive regulation of biological process	-5.12298	3.05776	5.376	30337	71	2655	19	0.715631	0.163588	2643|3184|4216|4361|5594|7014|8550|10111|25913|26272|26277|51377|54617|54891|65057|79618|92345|140609|170506	GCH1|HNRNPD|MAP3K4|MRE11|MAPK1|TERF2|MAPKAPK5|RAD50|POT1|FBXO4|TINF2|UCHL5|INO80|INO80D|ACD|HMBOX1|NAF1|NEK7|DHX36	-3.58117	0	36	0	0	-13.6578	3.42791
1	-4.90949	GO:0032210	M1	1	0	GO Biological Processes	19	regulation of telomere maintenance via telomerase	19_GO:0008152 metabolic process	-4.90949	3.32403	5.3425	30337	55	2655	16	0.602637	0.150204	2643|4216|5394|5594|7014|8550|25913|26272|26277|54464|54984|55226|65057|79618|92345|140609	GCH1|MAP3K4|EXOSC10|MAPK1|TERF2|MAPKAPK5|POT1|FBXO4|TINF2|XRN1|PINX1|NAT10|ACD|HMBOX1|NAF1|NEK7	-3.40174	0	36	0	0	-13.6578	3.42791
1	-4.70067	GO:1904356	M1	1	0	GO Biological Processes	19	regulation of telomere maintenance via telomere lengthening	19_GO:0008152 metabolic process	-4.70067	3.0833	5.12626	30337	63	2655	17	0.640301	0.154798	2643|4216|5394|5594|7014|8550|25913|26272|26277|54464|54984|55226|65057|79618|92345|140609|170506	GCH1|MAP3K4|EXOSC10|MAPK1|TERF2|MAPKAPK5|POT1|FBXO4|TINF2|XRN1|PINX1|NAT10|ACD|HMBOX1|NAF1|NEK7|DHX36	-3.22451	0	36	0	0	-13.6578	3.42791
1	-3.91428	GO:2000278	M1	1	0	GO Biological Processes	19	regulation of DNA biosynthetic process	19_GO:0008152 metabolic process	-3.91428	2.30532	4.32427	30337	114	2655	23	0.86629	0.17985	2643|3184|4216|4931|5394|5594|5985|7014|8550|9767|25913|26272|26277|27000|54464|54984|55226|64769|65057|79075|79618|92345|140609	GCH1|HNRNPD|MAP3K4|NVL|EXOSC10|MAPK1|RFC5|TERF2|MAPKAPK5|JADE3|POT1|FBXO4|TINF2|DNAJC2|XRN1|PINX1|NAT10|MEAF6|ACD|DSCC1|HMBOX1|NAF1|NEK7	-2.56997	0	36	0	0	-13.6578	3.42791
1	-3.53308	GO:1904358	M1	1	0	GO Biological Processes	19	positive regulation of telomere maintenance via telomere lengthening	19_GO:0048518 positive regulation of biological process	-3.53308	3.30763	4.40816	30337	38	2655	11	0.414313	0.124661	2643|4216|5594|8550|25913|26272|65057|79618|92345|140609|170506	GCH1|MAP3K4|MAPK1|MAPKAPK5|POT1|FBXO4|ACD|HMBOX1|NAF1|NEK7|DHX36	-2.24811	0	36	0	0	-13.6578	3.42791
1	-3.22021	GO:0051972	M1	1	0	GO Biological Processes	19	regulation of telomerase activity	19_GO:0008152 metabolic process	-3.22021	3.06561	4.09883	30337	41	2655	11	0.414313	0.124661	3184|4216|4931|5594|8550|25913|54984|65057|79618|92345|140609	HNRNPD|MAP3K4|NVL|MAPK1|MAPKAPK5|POT1|PINX1|ACD|HMBOX1|NAF1|NEK7	-1.9774	0	36	0	0	-13.6578	3.42791
1	-3.21037	GO:0032212	M1	1	0	GO Biological Processes	19	positive regulation of telomere maintenance via telomerase	19_GO:0048518 positive regulation of biological process	-3.21037	3.26468	4.15162	30337	35	2655	10	0.376648	0.118882	2643|4216|5594|8550|25913|26272|65057|79618|92345|140609	GCH1|MAP3K4|MAPK1|MAPKAPK5|POT1|FBXO4|ACD|HMBOX1|NAF1|NEK7	-1.96909	0	36	0	0	-13.6578	3.42791
1	-3.10978	GO:0051973	M1	1	0	GO Biological Processes	19	positive regulation of telomerase activity	19_GO:0048518 positive regulation of biological process	-3.10978	3.42791	4.12035	30337	30	2655	9	0.338983	0.112803	4216|4931|5594|8550|25913|65057|79618|92345|140609	MAP3K4|NVL|MAPK1|MAPKAPK5|POT1|ACD|HMBOX1|NAF1|NEK7	-1.89169	0	36	0	0	-13.6578	3.42791
1	-2.23758	GO:1904353	M1	1	0	GO Biological Processes	19	regulation of telomere capping	19_GO:0008152 metabolic process	-2.23758	3.07633	3.28016	30337	26	2655	7	0.263653	0.0995202	3184|4216|5594|7014|8550|10111|140609	HNRNPD|MAP3K4|MAPK1|TERF2|MAPKAPK5|RAD50|NEK7	-1.20075	0	36	0	0	-13.6578	3.42791
1	-2.19845	GO:2000573	M1	1	0	GO Biological Processes	19	positive regulation of DNA biosynthetic process	19_GO:0048518 positive regulation of biological process	-2.19845	2.15279	2.96891	30337	69	2655	13	0.489642	0.135469	2643|4216|4931|5594|5985|8550|25913|26272|65057|79075|79618|92345|140609	GCH1|MAP3K4|NVL|MAPK1|RFC5|MAPKAPK5|POT1|FBXO4|ACD|DSCC1|HMBOX1|NAF1|NEK7	-1.17248	0	36	0	0	-13.6578	3.42791
1	-13.6233	GO:1903320	M1	1	0	GO Biological Processes	19	regulation of protein modification by small protein conjugation or removal	19_GO:0008152 metabolic process	-13.6233	2.8802	9.09446	30337	242	2655	61	2.29755	0.290772	25|331|405|754|819|868|1020|1407|2034|2534|2932|3091|4085|5601|6188|7046|7189|7415|7466|8452|8554|8841|8878|8915|9373|9474|9683|10075|10362|10459|10625|11338|23077|23142|23376|25898|25950|26271|26272|27085|27338|29979|50813|51138|51343|54165|54726|54778|54984|55294|57162|64708|80254|80762|83593|83737|84101|139285|144165|165324|285671	ABL1|XIAP|ARNT|PTTG1IP|CAMLG|CBLB|CDK5|CRY1|EPAS1|FYN|GSK3B|HIF1A|MAD2L1|MAPK9|RPS3|TGFBR1|TRAF6|VCP|WFS1|CUL3|PIAS1|HDAC3|SQSTM1|BCL10|PLAA|ATG5|N4BP1|HUWE1|HMG20B|MAD2L2|IVNS1ABP|U2AF2|MYCBP2|DCUN1D4|UFL1|RCHY1|RWDD3|FBXO5|FBXO4|MTBP|UBE2S|UBQLN1|COPS7A|COPS4|FZR1|DCUN1D1|OTUD4|RNF111|PINX1|FBXW7|PELI1|COPS7B|CEP63|NDFIP1|RASSF5|ITCH|USP44|AMER1|PRICKLE1|UBXN2A|RNF180	-11.3241	0	37	1	1	-13.6233	2.8802
1	-13.1927	GO:1901873	M1	1	0	GO Biological Processes	19	regulation of post-translational protein modification	19_GO:0008152 metabolic process	-13.1927	2.8219	8.90376	30337	247	2655	61	2.29755	0.290772	25|331|405|754|819|868|1020|1407|2034|2534|2932|3091|4085|5601|6188|7046|7189|7415|7466|8452|8554|8841|8878|8915|9373|9474|9683|10075|10362|10459|10625|11338|23077|23142|23376|25898|25950|26271|26272|27085|27338|29979|50813|51138|51343|54165|54726|54778|54984|55294|57162|64708|80254|80762|83593|83737|84101|139285|144165|165324|285671	ABL1|XIAP|ARNT|PTTG1IP|CAMLG|CBLB|CDK5|CRY1|EPAS1|FYN|GSK3B|HIF1A|MAD2L1|MAPK9|RPS3|TGFBR1|TRAF6|VCP|WFS1|CUL3|PIAS1|HDAC3|SQSTM1|BCL10|PLAA|ATG5|N4BP1|HUWE1|HMG20B|MAD2L2|IVNS1ABP|U2AF2|MYCBP2|DCUN1D4|UFL1|RCHY1|RWDD3|FBXO5|FBXO4|MTBP|UBE2S|UBQLN1|COPS7A|COPS4|FZR1|DCUN1D1|OTUD4|RNF111|PINX1|FBXW7|PELI1|COPS7B|CEP63|NDFIP1|RASSF5|ITCH|USP44|AMER1|PRICKLE1|UBXN2A|RNF180	-10.905	0	37	0	0	-13.6233	2.8802
1	-10.1526	GO:0031396	M1	1	0	GO Biological Processes	19	regulation of protein ubiquitination	19_GO:0008152 metabolic process	-10.1526	2.75611	7.69721	30337	199	2655	48	1.80791	0.25858	25|331|754|819|868|1020|1407|2534|2932|4085|5601|6188|7046|7189|7466|8452|8841|8878|8915|9373|9474|9683|10075|10459|10625|11338|23077|23376|25898|26271|26272|27085|27338|29979|51343|54165|54778|54984|55294|57162|80254|80762|83593|84101|139285|144165|165324|285671	ABL1|XIAP|PTTG1IP|CAMLG|CBLB|CDK5|CRY1|FYN|GSK3B|MAD2L1|MAPK9|RPS3|TGFBR1|TRAF6|WFS1|CUL3|HDAC3|SQSTM1|BCL10|PLAA|ATG5|N4BP1|HUWE1|MAD2L2|IVNS1ABP|U2AF2|MYCBP2|UFL1|RCHY1|FBXO5|FBXO4|MTBP|UBE2S|UBQLN1|FZR1|DCUN1D1|RNF111|PINX1|FBXW7|PELI1|CEP63|NDFIP1|RASSF5|USP44|AMER1|PRICKLE1|UBXN2A|RNF180	-8.13365	0	37	0	0	-13.6233	2.8802
1	-7.22918	GO:1903322	M1	1	0	GO Biological Processes	19	positive regulation of protein modification by small protein conjugation or removal	19_GO:0048518 positive regulation of biological process	-7.22918	2.81264	6.41421	30337	130	2655	32	1.20527	0.211776	331|405|754|868|1407|2932|5601|7189|7415|7466|8452|8554|8841|8915|10075|23077|23142|25898|25950|26272|27338|29979|51343|54165|54778|55294|57162|80762|83593|139285|144165|285671	XIAP|ARNT|PTTG1IP|CBLB|CRY1|GSK3B|MAPK9|TRAF6|VCP|WFS1|CUL3|PIAS1|HDAC3|BCL10|HUWE1|MYCBP2|DCUN1D4|RCHY1|RWDD3|FBXO4|UBE2S|UBQLN1|FZR1|DCUN1D1|RNF111|FBXW7|PELI1|NDFIP1|RASSF5|AMER1|PRICKLE1|RNF180	-5.47487	0	37	0	0	-13.6233	2.8802
1	-7.1453	GO:1901875	M1	1	0	GO Biological Processes	19	positive regulation of post-translational protein modification	19_GO:0048518 positive regulation of biological process	-7.1453	2.79117	6.36267	30337	131	2655	32	1.20527	0.211776	331|405|754|868|1407|2932|5601|7189|7415|7466|8452|8554|8841|8915|10075|23077|23142|25898|25950|26272|27338|29979|51343|54165|54778|55294|57162|80762|83593|139285|144165|285671	XIAP|ARNT|PTTG1IP|CBLB|CRY1|GSK3B|MAPK9|TRAF6|VCP|WFS1|CUL3|PIAS1|HDAC3|BCL10|HUWE1|MYCBP2|DCUN1D4|RCHY1|RWDD3|FBXO4|UBE2S|UBQLN1|FZR1|DCUN1D1|RNF111|FBXW7|PELI1|NDFIP1|RASSF5|AMER1|PRICKLE1|RNF180	-5.39755	0	37	0	0	-13.6233	2.8802
1	-5.88744	GO:0031398	M1	1	0	GO Biological Processes	19	positive regulation of protein ubiquitination	19_GO:0048518 positive regulation of biological process	-5.88744	2.7765	5.701	30337	107	2655	26	0.979284	0.191111	331|754|868|1407|2932|5601|7189|7466|8452|8841|8915|10075|23077|25898|26272|27338|29979|51343|54778|55294|57162|80762|83593|139285|144165|285671	XIAP|PTTG1IP|CBLB|CRY1|GSK3B|MAPK9|TRAF6|WFS1|CUL3|HDAC3|BCL10|HUWE1|MYCBP2|RCHY1|FBXO4|UBE2S|UBQLN1|FZR1|RNF111|FBXW7|PELI1|NDFIP1|RASSF5|AMER1|PRICKLE1|RNF180	-4.25848	0	37	0	0	-13.6233	2.8802
1	-13.1715	GO:0006417	M1	1	0	GO Biological Processes	19	regulation of translation	19_GO:0008152 metabolic process	-13.1715	2.28026	8.53093	30337	456	2655	91	3.4275	0.353088	16|351|677|1457|1612|1613|1977|1981|1994|2043|2309|2475|2872|3184|3673|4440|4528|4686|4690|4848|4849|5583|5591|5976|5997|6134|6188|6311|7248|7466|7812|8440|8550|8569|8664|8667|8672|8846|8892|8893|9271|9337|9444|9669|9728|10102|10128|10612|10643|10644|10985|22868|23019|23107|23112|23173|23191|23367|23369|26065|26523|27161|51091|51123|51714|54464|55037|55124|55140|55226|56478|57721|60558|63935|6598…	AARS1|APP|ZFP36L1|CSNK2A1|DAPK1|DAPK3|EIF4E|EIF4G1|ELAVL1|EPHA4|FOXO3|MTOR|MKNK2|HNRNPD|ITGA2|MSI1|MTIF2|NCBP1|NCK1|CNOT2|CNOT3|PRKCH|PRKDC|UPF1|RGS2|RPL10|RPS3|ATXN2|TSC1|WFS1|CSDE1|NCK2|MAPKAPK5|MKNK1|EIF3D|EIF3H|EIF4G3|ALKBH1|EIF2B2|EIF2B5|PIWIL1|CNOT8|QKI|EIF5B|SECISBP2L|TSFM|LRPPRC|TRIM3|IGF2BP3|IGF2BP2|GCN1|FASTKD2|CNOT1|MRPS27|TNRC6B|METAP1|CYFIP1|LARP1|PUM2|LSM14A|AGO1|AGO2|SEPSECS|ZNF706…	-10.8893	0	38	1	1	-13.1715	2.52052
1	-5.73301	GO:0045727	M1	1	0	GO Biological Processes	19	positive regulation of translation	19_GO:0048518 positive regulation of biological process	-5.73301	2.52052	5.50382	30337	136	2655	30	1.12994	0.20513	1981|1994|2475|3184|3673|4690|5583|5591|7812|8440|8664|8672|8893|22868|23107|23367|27161|55124|55226|57721|60558|63935|66037|79727|79828|84305|115572|116496|170506|343472	EIF4G1|ELAVL1|MTOR|HNRNPD|ITGA2|NCK1|PRKCH|PRKDC|CSDE1|NCK2|EIF3D|EIF4G3|EIF2B5|FASTKD2|MRPS27|LARP1|AGO2|PIWIL2|NAT10|METTL14|GUF1|PCIF1|BOLL|LIN28A|METTL8|PYM1|TENT5B|NIBAN1|DHX36|BARHL2	-4.11505	0	38	0	0	-13.1715	2.52052
1	-3.10443	GO:0017148	M1	1	0	GO Biological Processes	19	negative regulation of translation	19_GO:0048519 negative regulation of biological process	-3.10443	1.78706	3.55297	30337	211	2655	33	1.24294	0.215019	1457|1612|1613|1977|1981|2043|5583|5997|6188|7248|7466|9444|10612|10643|10644|23019|23112|23191|23367|26065|26523|27161|54464|56478|63935|65981|79727|80315|92196|126374|170506|197135|326340	CSNK2A1|DAPK1|DAPK3|EIF4E|EIF4G1|EPHA4|PRKCH|RGS2|RPS3|TSC1|WFS1|QKI|TRIM3|IGF2BP3|IGF2BP2|CNOT1|TNRC6B|CYFIP1|LARP1|LSM14A|AGO1|AGO2|XRN1|EIF4ENIF1|PCIF1|CAPRIN2|LIN28A|CPEB4|DAPL1|WTIP|DHX36|PATL2|ZAR1	-1.88799	0	38	0	0	-13.1715	2.52052
1	-13.0919	GO:0030031	M1	1	0	GO Biological Processes	19	cell projection assembly	19_GO:0009987 cellular process	-13.0919	2.28527	8.50694	30337	450	2655	90	3.38983	0.351211	25|585|2245|3636|3815|4218|4690|4750|5911|5991|6102|6386|7046|7802|8100|8239|8440|8481|9371|9459|9657|9788|9857|10013|10096|10097|10309|10451|10464|10787|10810|11127|11190|23191|25776|26005|26052|26084|26146|26999|27241|29105|29780|50807|51057|51098|51134|51626|51735|51765|54521|54558|54874|55081|55704|55785|56683|56912|57096|57639|57728|64083|79809|80173|84071|84100|84140|84223|84229|84902|85478…	ABL1|BBS4|FGD1|INPPL1|KIT|RAB8A|NCK1|NEK1|RAP2A|RFX3|RP2|SDCBP|TGFBR1|DNALI1|IFT88|USP9X|NCK2|OFD1|KIF3B|ARHGEF6|IQCB1|MTSS1|CEP350|HDAC6|ACTR3|ACTR2|CCNO|VAV3|PIBF1|NCKAP1|WASF3|KIF3A|CEP250|CYFIP1|CBY1|C2CD3|DNM3|ARHGEF26|TRAF3IP1|CYFIP2|BBS9|CFAP20|PARVB|ASAP1|WDPCP|IFT52|CEP83|DYNC2LI1|RAPGEF6|STK26|WDR44|SPATA6|FNBP1L|IFT57|CCDC88A|FGD6|CFAP298|IFT46|RPGRIP1|CCDC146|WDR19|GOLPH3|TTC21B|IFT74…	-10.8153	0	39	1	1	-13.0919	2.30096
1	-12.9926	GO:0120031	M1	1	0	GO Biological Processes	19	plasma membrane bounded cell projection assembly	19_GO:0009987 cellular process	-12.9926	2.30096	8.48364	30337	437	2655	88	3.3145	0.347422	25|585|2245|3636|3815|4218|4690|4750|5911|5991|6102|6386|7046|7802|8100|8239|8440|8481|9371|9459|9657|9788|9857|10013|10096|10097|10309|10451|10464|10810|11127|11190|23191|25776|26005|26052|26084|26146|27241|29105|29780|50807|51057|51098|51134|51626|51735|51765|54521|54558|54874|55081|55704|55785|56683|56912|57096|57639|57728|64083|79809|80173|84071|84100|84140|84223|84229|84902|85478|91010|93594…	ABL1|BBS4|FGD1|INPPL1|KIT|RAB8A|NCK1|NEK1|RAP2A|RFX3|RP2|SDCBP|TGFBR1|DNALI1|IFT88|USP9X|NCK2|OFD1|KIF3B|ARHGEF6|IQCB1|MTSS1|CEP350|HDAC6|ACTR3|ACTR2|CCNO|VAV3|PIBF1|WASF3|KIF3A|CEP250|CYFIP1|CBY1|C2CD3|DNM3|ARHGEF26|TRAF3IP1|BBS9|CFAP20|PARVB|ASAP1|WDPCP|IFT52|CEP83|DYNC2LI1|RAPGEF6|STK26|WDR44|SPATA6|FNBP1L|IFT57|CCDC88A|FGD6|CFAP298|IFT46|RPGRIP1|CCDC146|WDR19|GOLPH3|TTC21B|IFT74|ARMC2|ARL6|FA…	-10.7269	0	39	0	0	-13.0919	2.30096
1	-9.82235	GO:0044782	M1	1	0	GO Biological Processes	19	cilium organization	19_GO:0009987 cellular process	-9.82235	2.19973	7.23001	30337	374	2655	72	2.71186	0.315233	585|4218|4750|4957|5991|6102|6790|7275|7802|8100|8239|8481|9371|9657|9857|10013|10096|10097|10309|10464|11127|11190|22920|25776|26005|26146|27241|29105|50807|51057|51098|51134|51626|54521|54558|54874|55081|56683|56912|57096|57639|57728|57787|79809|80173|84071|84100|84131|84140|84223|84229|84902|85478|93594|116143|117177|117178|129880|132320|144165|145483|145508|146057|147700|161582|166379|196383|…	BBS4|RAB8A|NEK1|ODF2|RFX3|RP2|AURKA|TUB|DNALI1|IFT88|USP9X|OFD1|KIF3B|IQCB1|CEP350|HDAC6|ACTR3|ACTR2|CCNO|PIBF1|KIF3A|CEP250|KIFAP3|CBY1|C2CD3|TRAF3IP1|BBS9|CFAP20|ASAP1|WDPCP|IFT52|CEP83|DYNC2LI1|WDR44|SPATA6|FNBP1L|IFT57|CFAP298|IFT46|RPGRIP1|CCDC146|WDR19|MARK4|TTC21B|IFT74|ARMC2|ARL6|CEP78|FAM161A|IQCG|DRC7|CEP89|CCDC65|TBC1D31|DNAAF10|RAB3IP|SSX2IP|BBS5|SCLT1|PRICKLE1|FAM161B|CEP128|TTBK2|KL…	-7.84949	0	39	0	0	-13.0919	2.30096
1	-8.30362	GO:0060271	M1	1	0	GO Biological Processes	19	cilium assembly	19_GO:0009987 cellular process	-8.30362	2.13827	6.5561	30337	342	2655	64	2.41055	0.297664	585|4218|4750|5991|6102|7802|8100|8239|8481|9371|9657|9857|10013|10096|10097|10309|10464|11127|11190|25776|26005|26146|27241|29105|50807|51057|51098|51134|51626|54521|54558|54874|55081|56683|56912|57096|57639|57728|79809|80173|84071|84100|84140|84223|84229|84902|85478|93594|116143|117177|117178|129880|132320|144165|145508|146057|147700|161582|196383|200894|255758|282809|339829|344022	BBS4|RAB8A|NEK1|RFX3|RP2|DNALI1|IFT88|USP9X|OFD1|KIF3B|IQCB1|CEP350|HDAC6|ACTR3|ACTR2|CCNO|PIBF1|KIF3A|CEP250|CBY1|C2CD3|TRAF3IP1|BBS9|CFAP20|ASAP1|WDPCP|IFT52|CEP83|DYNC2LI1|WDR44|SPATA6|FNBP1L|IFT57|CFAP298|IFT46|RPGRIP1|CCDC146|WDR19|TTC21B|IFT74|ARMC2|ARL6|FAM161A|IQCG|DRC7|CEP89|CCDC65|TBC1D31|DNAAF10|RAB3IP|SSX2IP|BBS5|SCLT1|PRICKLE1|CEP128|TTBK2|KLC3|DNAAF4|RILPL2|ARL13B|DYNLT2B|POC1B|CCDC…	-6.46582	0	39	0	0	-13.0919	2.30096
1	-12.8555	GO:0022411	M1	1	0	GO Biological Processes	19	cellular component disassembly	19_GO:0009987 cellular process	-12.8555	2.44397	8.5355	30337	360	2655	77	2.90019	0.325679	488|718|987|1263|1939|2021|2043|2241|2932|3306|3796|3799|3920|4528|5195|5562|5756|6601|6683|6790|7415|8289|8878|9100|9147|9474|9604|9617|9645|9652|9793|9798|9829|9948|10013|10152|10300|10973|10985|23008|23092|23175|23306|23376|23557|25793|25898|26235|27183|29979|30849|51250|51506|51542|51652|55014|55192|55626|57103|57231|57701|64422|64780|65082|79752|81930|84164|84305|84340|84749|84971|92399|9281…	ATP2A2|C3|LRBA|PLK3|EIF2D|ENDOG|EPHA4|FER|GSK3B|HSPA2|KIF2A|KIF5B|LAMP2|MTIF2|PEX14|PRKAA1|TWF1|SMARCC2|SPAST|AURKA|VCP|ARID1A|SQSTM1|USP10|NEMF|ATG5|RNF14|MTRF1|MICAL2|SKIC3|CKAP5|IST1|DNAJC6|WDR1|HDAC6|ABI2|KATNB1|ASCC3|GCN1|KLHDC10|ARHGAP26|LPIN1|NEMP1|UFL1|SNAPIN|FBXO7|RCHY1|FBXL4|VPS4A|UBQLN1|PIK3R4|MTRES1|UFC1|VPS54|CHMP3|STX17|DNAJC17|AMBRA1|TIGAR|SNX14|NCKAP5L|ATG3|MICAL1|VPS33A|ZFAND1|KI…	-10.6003	0	40	1	1	-12.8555	4.18038
1	-8.98249	GO:1903008	M1	1	0	GO Biological Processes	19	organelle disassembly	19_GO:0009987 cellular process	-8.98249	2.97729	7.31409	30337	142	2655	37	1.3936	0.227504	987|1263|1939|3799|4528|5562|6683|6790|7415|8878|9100|9147|9474|9604|9652|10013|10152|10973|10985|23008|23092|23376|25793|25898|26235|51250|51506|55626|57103|64422|79752|84164|84340|84749|84971|92399|115201	LRBA|PLK3|EIF2D|KIF5B|MTIF2|PRKAA1|SPAST|AURKA|VCP|SQSTM1|USP10|NEMF|ATG5|RNF14|SKIC3|HDAC6|ABI2|ASCC3|GCN1|KLHDC10|ARHGAP26|UFL1|FBXO7|RCHY1|FBXL4|MTRES1|UFC1|AMBRA1|TIGAR|ATG3|ZFAND1|ASCC2|GFM2|USP30|ATG4D|MRRF|ATG4A	-7.08007	0	40	0	0	-12.8555	4.18038
1	-6.03915	GO:0032790	M1	1	0	GO Biological Processes	19	ribosome disassembly	19_GO:0009987 cellular process	-6.03915	4.18038	6.31089	30337	41	2655	15	0.564972	0.145462	1939|4528|9100|9147|9604|9652|10973|10985|23008|23376|25898|51250|84164|84340|92399	EIF2D|MTIF2|USP10|NEMF|RNF14|SKIC3|ASCC3|GCN1|KLHDC10|UFL1|RCHY1|MTRES1|ASCC2|GFM2|MRRF	-4.39891	0	40	0	0	-12.8555	4.18038
1	-5.323	GO:0006414	M1	1	0	GO Biological Processes	19	translational elongation	19_GO:0008152 metabolic process	-5.323	3.26468	5.57255	30337	63	2655	18	0.677966	0.159256	6176|9100|9147|9567|9604|9652|9728|10102|10973|10985|23008|23376|25898|51091|51250|51714|84164|85476	RPLP1|USP10|NEMF|GTPBP1|RNF14|SKIC3|SECISBP2L|TSFM|ASCC3|GCN1|KLHDC10|UFL1|RCHY1|SEPSECS|MTRES1|SELENOT|ASCC2|GFM1	-3.75833	0	40	0	0	-12.8555	4.18038
1	-4.14883	GO:0072344	M1	1	0	GO Biological Processes	19	rescue of stalled ribosome	19_GO:0008152 metabolic process	-4.14883	3.80879	4.99964	30337	33	2655	11	0.414313	0.124661	9100|9147|9604|9652|10973|10985|23008|23376|25898|51250|84164	USP10|NEMF|RNF14|SKIC3|ASCC3|GCN1|KLHDC10|UFL1|RCHY1|MTRES1|ASCC2	-2.76696	0	40	0	0	-12.8555	4.18038
1	-12.6317	GO:0006897	M1	1	0	GO Biological Processes	19	endocytosis	19_GO:0051179 localization	-12.6317	2.18078	8.27007	30337	503	2655	96	3.61582	0.362305	25|157|273|287|351|598|867|1020|1175|1182|1455|1456|1785|1794|1803|2060|2534|2690|3161|3394|3482|3636|3643|4040|4065|4646|5286|5290|5538|5594|5869|5898|5899|6622|6653|6845|7275|8406|8411|8527|8936|9026|9107|9372|9522|9685|9711|9777|9829|9863|9873|9892|9936|9938|10043|10059|10062|10079|10188|10451|11252|23048|23149|23301|23396|23603|26052|27131|30011|50618|51429|53373|53944|54497|54874|55113|55681…	ABL1|GRK3|AMPH|ANK2|APP|BCL2L1|CBL|CDK5|AP2S1|CLCN3|CSNK1G2|CSNK1G3|DNM2|DOCK2|DPP4|EPS15|FYN|GHR|HMMR|IRF8|IGF2R|INPPL1|INSR|LRP6|LY75|MYO6|PIK3C2A|PIK3CA|PPT1|MAPK1|RAB5B|RALA|RALB|SNCA|SORL1|VAMP7|TUB|SRPX|EEA1|DGKD|WASF1|HIP1R|MTMR6|ZFYVE9|SCAMP1|CLINT1|RUBCN|TM9SF4|DNAJC6|MAGI2|FCHSD2|SNAP91|CD302|ARHGAP25|TOM1|DNM1L|NR1H3|ATP9A|TNK2|VAV3|PACSIN2|FNBP1|FCHO1|EHBP1|PIP5K1C|CORO1C|DNM3|SNX5|SH…	-10.397	0	41	1	1	-12.6317	2.18078
1	-10.902	GO:0098657	M1	1	0	GO Biological Processes	19	import into cell	19_GO:0051179 localization	-10.902	1.90439	7.44226	30337	690	2655	115	4.33145	0.395065	25|157|273|287|351|493|598|610|781|867|1020|1175|1182|1455|1456|1785|1794|1803|2060|2181|2534|2690|3161|3394|3482|3636|3643|4040|4065|4646|5286|5290|5538|5594|5663|5869|5898|5899|6510|6546|6548|6622|6653|6845|7275|8406|8411|8527|8936|9026|9107|9372|9522|9685|9711|9777|9829|9863|9873|9892|9936|9938|9990|10043|10059|10062|10079|10188|10451|11252|23048|23149|23301|23396|23507|23603|26052|27131|30011…	ABL1|GRK3|AMPH|ANK2|APP|ATP2B4|BCL2L1|HCN2|CACNA2D1|CBL|CDK5|AP2S1|CLCN3|CSNK1G2|CSNK1G3|DNM2|DOCK2|DPP4|EPS15|ACSL3|FYN|GHR|HMMR|IRF8|IGF2R|INPPL1|INSR|LRP6|LY75|MYO6|PIK3C2A|PIK3CA|PPT1|MAPK1|PSEN1|RAB5B|RALA|RALB|SLC1A5|SLC8A1|SLC9A1|SNCA|SORL1|VAMP7|TUB|SRPX|EEA1|DGKD|WASF1|HIP1R|MTMR6|ZFYVE9|SCAMP1|CLINT1|RUBCN|TM9SF4|DNAJC6|MAGI2|FCHSD2|SNAP91|CD302|ARHGAP25|SLC12A6|TOM1|DNM1L|NR1H3|ATP9A|T…	-8.7981	0	41	0	0	-12.6317	2.18078
1	-12.4654	GO:0032006	M1	1	0	GO Biological Processes	19	regulation of TOR signaling	19_GO:0050896 response to stimulus	-12.4654	3.35173	8.94204	30337	150	2655	44	1.65725	0.247761	1452|2021|2152|2932|3091|4534|5290|5562|5567|6098|6794|7248|7534|8239|8452|8550|8841|10000|10269|10542|10670|23387|27244|28956|51128|51322|54468|55284|55593|57162|58528|64083|64121|79727|81610|84335|93627|143686|144577|145407|153129|197131|203228|652968	CSNK1A1|ENDOG|F3|GSK3B|HIF1A|MTM1|PIK3CA|PRKAA1|PRKACB|ROS1|STK11|TSC1|YWHAZ|USP9X|CUL3|MAPKAPK5|HDAC3|AKT3|ZMPSTE24|LAMTOR5|RRAGA|SIK3|SESN1|LAMTOR2|SAR1B|WAC|MIOS|UBE2W|OTUD5|PELI1|RRAGD|GOLPH3|RRAGC|LIN28A|FAM83D|AKT1S1|TBCK|SESN3|KICS2|ARMH4|SLC38A9|UBR1|C9orf72|CASTOR1	-10.2502	0	42	1	1	-12.4654	3.35173
1	-6.68815	GO:1903432	M1	1	0	GO Biological Processes	19	regulation of TORC1 signaling	19_GO:0050896 response to stimulus	-6.68815	3.03148	6.23815	30337	98	2655	26	0.979284	0.191111	1452|5562|5567|6794|7248|7534|8452|10542|10670|23387|27244|28956|51128|51322|54468|55284|55593|57162|58528|64121|84335|143686|144577|153129|203228|652968	CSNK1A1|PRKAA1|PRKACB|STK11|TSC1|YWHAZ|CUL3|LAMTOR5|RRAGA|SIK3|SESN1|LAMTOR2|SAR1B|WAC|MIOS|UBE2W|OTUD5|PELI1|RRAGD|RRAGC|AKT1S1|SESN3|KICS2|SLC38A9|C9orf72|CASTOR1	-4.98223	0	42	0	0	-12.4654	3.35173
1	-5.63309	GO:0032007	M1	1	0	GO Biological Processes	19	negative regulation of TOR signaling	19_GO:0048519 negative regulation of biological process	-5.63309	3.17399	5.71961	30337	72	2655	20	0.753296	0.167806	2021|2932|3091|4534|5562|5567|6794|7248|7534|8550|27244|51128|54468|55284|57162|84335|143686|144577|197131|652968	ENDOG|GSK3B|HIF1A|MTM1|PRKAA1|PRKACB|STK11|TSC1|YWHAZ|MAPKAPK5|SESN1|SAR1B|MIOS|UBE2W|PELI1|AKT1S1|SESN3|KICS2|UBR1|CASTOR1	-4.02585	0	42	0	0	-12.4654	3.35173
1	-4.16776	GO:1904262	M1	1	0	GO Biological Processes	19	negative regulation of TORC1 signaling	19_GO:0048519 negative regulation of biological process	-4.16776	3.19938	4.82026	30337	50	2655	14	0.527307	0.140557	5562|5567|6794|7248|7534|27244|51128|54468|55284|57162|84335|143686|144577|652968	PRKAA1|PRKACB|STK11|TSC1|YWHAZ|SESN1|SAR1B|MIOS|UBE2W|PELI1|AKT1S1|SESN3|KICS2|CASTOR1	-2.78237	0	42	0	0	-12.4654	3.35173
1	-11.867	GO:0048729	M1	1	0	GO Biological Processes	19	tissue morphogenesis	19_GO:0032502 developmental process	-11.867	2.05754	7.90782	30337	572	2655	103	3.87947	0.374768	25|90|104|182|317|324|585|659|768|846|1739|1741|1839|1857|1861|1969|2022|2043|2045|2099|2131|2138|2139|2650|2909|2926|3091|3280|3670|3673|3693|4086|4208|4487|4617|4649|4824|4853|4976|5534|5567|5663|5898|6091|6092|6423|6496|6497|6788|6789|6868|6881|7046|7049|7189|7248|7976|8323|8543|8915|9245|9645|9653|9788|9948|10116|10370|10413|10818|10890|23414|25928|25932|26005|26146|51057|51098|51176|55081|55…	ABL1|ACVR1|ADARB1|JAG1|APAF1|APC|BBS4|BMPR2|CA9|CASR|DLG1|DLG3|HBEGF|DVL3|TOR1A|EPHA2|ENG|EPHA4|EPHA7|ESR1|EXT1|EYA1|EYA2|GCNT1|ARHGAP35|GRSF1|HIF1A|HES1|ISL1|ITGA2|ITGB5|SMAD1|MEF2C|MSX1|MYF5|MYO9A|NKX3-1|NOTCH2|OPA1|PPP3R1|PRKACB|PSEN1|RALA|ROBO1|ROBO2|SFRP2|SIX3|SKI|STK3|STK4|ADAM17|TAF10|TGFBR1|TGFBR3|TRAF6|TSC1|FZD3|FZD6|LMO4|BCL10|GCNT3|MICAL2|HS2ST1|MTSS1|WDR1|FEM1B|CITED2|YAP1|FRS2|RAB10|…	-9.68839	0	43	1	1	-11.867	2.80058
1	-9.0925	GO:0002009	M1	1	0	GO Biological Processes	19	morphogenesis of an epithelium	19_GO:0032502 developmental process	-9.0925	2.02082	6.81729	30337	458	2655	81	3.05085	0.333772	25|90|182|317|585|768|846|1739|1741|1839|1857|1861|1969|2022|2043|2045|2099|2131|2138|2909|2926|3091|3280|3693|4208|4649|4824|4853|4976|5534|5567|5663|5898|6423|6497|6788|6789|6868|7189|7248|7976|8323|8543|8915|9645|9653|9788|9948|10116|10370|10413|10818|10890|25928|25932|26005|26146|51057|51098|51176|55081|55366|56998|57591|57669|57822|64398|64399|80144|84446|85407|94134|129880|144165|153572|200…	ABL1|ACVR1|JAG1|APAF1|BBS4|CA9|CASR|DLG1|DLG3|HBEGF|DVL3|TOR1A|EPHA2|ENG|EPHA4|EPHA7|ESR1|EXT1|EYA1|ARHGAP35|GRSF1|HIF1A|HES1|ITGB5|MEF2C|MYO9A|NKX3-1|NOTCH2|OPA1|PPP3R1|PRKACB|PSEN1|RALA|SFRP2|SKI|STK3|STK4|ADAM17|TRAF6|TSC1|FZD3|FZD6|LMO4|BCL10|MICAL2|HS2ST1|MTSS1|WDR1|FEM1B|CITED2|YAP1|FRS2|RAB10|SOSTDC1|CLIC4|C2CD3|TRAF3IP1|WDPCP|IFT52|LEF1|IFT57|LGR4|CTNNBIP1|MRTFA|EPB41L5|GRHL3|PALS1|HHIP|F…	-7.17831	0	43	0	0	-11.867	2.80058
[truncated: 1,264 more rows]

## Sheet: bZGA-KEGG
Table S2. Weighted Gene Co-expression Network Analysis (WGCNA) of scRNA-seq and Functional Enrichment
_MEMBER_MyList	_LogP_MyList	GO	_PATTERN_	_RANK_	GiniIndex	Category	CategoryID	Description	PARENT_GO	LogP	Enrichment	Z-score	#TotalGeneInLibrary	#GeneInGO	#GeneInHitList	#GeneInGOAndHitList	%InGO	STDV %InGO	GeneID	Hits	Log(q-value)	EvidenceCutoff	GROUP_ID	FirstInGroupByEnrichment	FirstInGroupByLogP	BestLogPInGroup	BestEnrichmentInGroup
[truncated: 135 more rows]

## Sheet: EM-GO
Table S2. Weighted Gene Co-expression Network Analysis (WGCNA) of scRNA-seq and Functional Enrichment
Functional enrichment analysis of EM upregulated genes
[truncated: 468 more rows]

## Sheet: EM-KEGG
Table S2. Weighted Gene Co-expression Network Analysis (WGCNA) of scRNA-seq and Functional Enrichment
Functional enrichment analysis of EM upregulated genes
[truncated: 35 more rows]

## Sheet: ICM-GO
Table S2. Weighted Gene Co-expression Network Analysis (WGCNA) of scRNA-seq and Functional Enrichment
[truncated: 203 more rows]

[truncated: 7 more sheets: ICM-KEGG, epi-go, epi-kegg, hypo-go, hypo-kegg, TE-GO, TE-KEGG]
