# Supplementary material for: Tracing and Capturing the Epiblast Pluripotency of Sheep Preimplantation Embryos
Source: Adv Sci (Weinh). 2025 Jun 30;12(36):e17764. doi: 10.1002/advs.202417764 (PMC12463017; doi:10.1002/advs.202417764)
Supplement: Supplementary file 2 — Supporting Tables [file ADVS-12-e17764-s001.zip › Table S3.xlsx]

## Sheet: Sheet1
Table S3. Differential expression gene analysis and GO analysis of TE lineage
a Differential expression gene analysis of TE (E6-E8) vs TE (E9-E14). Related to FigS3
gene	p_val	avg_log2FC	pct.1(E6-E8)	pct.2(E9-E14)	p_val_adj
ENSOARG00020018828	2.875e-24	5.13342	1	0.882	4.86535e-20
DNMT3A	2.67479e-24	3.31904	1	0.987	4.52655e-20
PAGE4	7.95989e-23	2.88019	1	0.671	1.34705e-18
CRIP1	2.79215e-24	2.82579	1	1	4.72515e-20
IDH1	2.67479e-24	2.42423	1	0.987	4.52655e-20
SRM	3.93418e-24	2.38439	1	1	6.65782e-20
ENSOARG00020014802	3.03891e-24	2.36784	1	0.947	5.14275e-20
CKB	1.32658e-21	2.33564	1	0.961	2.24497e-17
ENSOARG00020003523	7.52903e-22	2.26811	1	0.987	1.27414e-17
ENSOARG00020017508	3.27087e-23	2.23173	1	0.987	5.53529e-19
GLRX	1.47012e-23	2.12802	1	1	2.48788e-19
ENSOARG00020002560	3.44175e-12	2.1209	0.984	0.974	5.82447e-08
ThymB4X	6.53582e-19	2.10985	1	1	1.10606e-14
IGFBP2	2.03399e-22	2.03396	0.984	0.974	3.44211e-18
RHOD	1.13928e-23	1.93346	1	0.947	1.928e-19
ANXA2	5.46506e-20	1.71375	1	1	9.24852e-16
S100A10	4.87172e-24	1.70432	1	1	8.24441e-20
SELENOW	3.3148e-24	1.61871	1	1	5.60963e-20
GLIPR2	4.08155e-21	1.61381	1	1	6.90721e-17
CCL17	1.06986e-17	1.61118	1	0.868	1.81053e-13
LGALS3	3.70897e-23	1.57669	1	1	6.27668e-19
EIF5	1.83472e-20	1.56753	1	1	3.1049e-16
SOD1	4.86506e-20	1.56695	1	1	8.23314e-16
PTGS2	2.34843e-16	1.55977	0.984	0.987	3.97425e-12
ENPP3	3.96833e-21	1.55691	1	0.842	6.7156e-17
MPC1	1.63092e-20	1.54866	1	1	2.76e-16
ENSOARG00020008721	1.29283e-22	1.54488	0.984	0.671	2.18785e-18
FABP3	1.10023e-20	1.49745	1	1	1.86192e-16
PDLIM1	1.9081e-20	1.47487	1	1	3.22908e-16
ASNS	1.37738e-19	1.43235	1	0.961	2.33095e-15
CYSTM1	6.11603e-23	1.4287	1	0.947	1.03502e-18
CYP27A1	1.75159e-24	1.41065	1	0.461	2.96422e-20
OSBPL1A	2.06025e-23	1.40877	1	1	3.48656e-19
ENSOARG00020021239	3.34177e-12	1.40388	1	0.987	5.65528e-08
POU5F1	4.35146e-18	1.3905	1	0.974	7.36398e-14
ANXA1	4.88922e-20	1.38894	1	0.829	8.27403e-16
GAREM1	9.04133e-18	1.35506	1	1	1.53006e-13
S100A11	4.49365e-12	1.27605	1	1	7.60461e-08
S100A2	0.00117909	1.27446	0.984	1	1
DPEP1	9.39735e-21	1.26518	0.969	0.803	1.59031e-16
GALK1	1.81557e-23	1.26406	1	1	3.07249e-19
PDZK1IP1	4.37047e-20	1.25193	0.953	0.658	7.39614e-16
ENSOARG00020023611	9.31727e-14	1.22256	0.984	0.789	1.57676e-09
PDXK	2.51809e-12	1.20987	0.984	0.987	4.26136e-08
ACTB	1.44953e-20	1.18215	1	1	2.45304e-16
ELOVL6	3.15291e-16	1.16634	1	0.947	5.33567e-12
GGNBP2	1.22989e-16	1.1438	1	1	2.08134e-12
KRT18	3.31159e-19	1.11763	1	1	5.6042e-15
MIOX	1.41789e-13	1.11083	0.75	0.276	2.3995e-09
LAMP2	7.46483e-16	1.11017	1	0.987	1.26327e-11
SLC2A3	3.30963e-11	1.09591	1	0.987	5.60088e-07
ARL14EP	1.28667e-11	1.09155	1	1	2.17743e-07
ENSOARG00020022016	2.30808e-16	1.08417	1	1	3.90597e-12
ENSOARG00020025709	1.23758e-15	1.0728	1	0.895	2.09435e-11
ENSOARG00020015596	2.60716e-20	1.07205	1	0.947	4.4121e-16
ENSOARG00020005804	1.83863e-12	1.0652	1	1	3.11151e-08
MYL6	1.44953e-20	1.06174	1	1	2.45304e-16
SELENOM	1.79943e-17	1.05967	1	1	3.04518e-13
HSPA8	2.67268e-17	1.0552	1	1	4.52298e-13
OPTN	1.00312e-18	1.05123	0.984	0.934	1.69758e-14
ITM2B	1.36647e-16	1.04217	1	1	2.31247e-12
OSBPL8	3.22525e-13	1.04119	1	0.974	5.45808e-09
CALD1	1.9389e-16	1.01822	1	1	3.28119e-12
ENSOARG00020022204	9.91188e-12	1.01373	1	1	1.67739e-07
LGALS1	3.47924e-21	1.01278	1	1	5.88791e-17
RAB15	1.68221e-17	1.00504	0.984	0.882	2.84681e-13
LUZP1	4.70311e-17	0.995707	1	0.895	7.95908e-13
TPM4	2.09752e-13	0.980351	0.984	0.882	3.54962e-09
ENSOARG00020009302	1.86192e-15	0.971031	0.984	0.921	3.15092e-11
ISYNA1	5.29669e-19	0.969995	0.984	0.934	8.96359e-15
TES	5.88954e-14	0.968064	1	1	9.96687e-10
GPX2	8.16675e-17	0.966116	1	0.842	1.38206e-12
MPC2	2.48757e-17	0.960517	1	1	4.20972e-13
CLIC1	1.57291e-13	0.957745	1	1	2.66183e-09
LRPAP1	7.26573e-18	0.944727	1	1	1.22958e-13
KRT8	5.62547e-18	0.941873	1	1	9.51999e-14
ENSOARG00020014533	3.45892e-19	0.941697	1	0.829	5.85353e-15
SPIC	9.54034e-15	0.939852	0.875	0.461	1.61451e-10
CTSV	2.5095e-13	0.92967	0.953	0.842	4.24682e-09
ATP1A1	2.07916e-06	0.917152	1	1	0.0351855
CAST	2.2356e-14	0.912956	1	0.921	3.78331e-10
CD81	2.95606e-18	0.908829	0.984	0.987	5.00254e-14
ENSOARG00020006271	2.50961e-20	0.907828	1	1	4.24702e-16
APOA1	7.24943e-06	0.901209	1	1	0.122682
IDH3A	5.70427e-14	0.899426	1	0.987	9.65333e-10
ENSOARG00020022839	2.90224e-18	0.890657	1	1	4.91146e-14
PECAM1	3.08078e-14	0.890351	0.922	0.737	5.21361e-10
MRCL3	8.559e-16	0.886745	1	1	1.44844e-11
MAP3K15	4.7071e-14	0.864625	1	0.987	7.96582e-10
SLC39A4	5.16509e-16	0.862384	0.953	0.816	8.74089e-12
GLUD1	6.45893e-14	0.861983	1	0.908	1.09304e-09
ENSOARG00020003728	1.04387e-13	0.849864	1	0.974	1.76654e-09
PTMS	1.22745e-07	0.831305	1	1	0.00207722
AGFG1	9.74595e-13	0.826421	1	1	1.64931e-08
ANXA3	3.84902e-19	0.816618	0.953	0.605	6.51369e-15
ATOX1	4.64486e-11	0.804824	1	1	7.86049e-07
DYSF	1.25308e-16	0.804043	1	0.75	2.12059e-12
ATP1B1	1.26182e-10	0.801753	0.984	0.921	2.13538e-06
ENSOARG00020015207	5.52334e-14	0.801022	0.984	0.974	9.34714e-10
PEPD	3.1829e-17	0.800534	0.984	0.921	5.38643e-13
ENSOARG00020012972	2.62042e-12	0.799601	0.844	0.342	4.43454e-08
ENSOARG00020003298	2.21788e-11	0.793669	1	0.921	3.75332e-07
FTH1	5.64271e-15	0.793256	1	1	9.54915e-11
RNASEK	2.31461e-14	0.788326	1	1	3.91702e-10
SLC7A4	9.63683e-09	0.788159	0.969	0.974	0.000163084
ENSOARG00020013812	1.05143e-21	0.784381	1	0.684	1.77933e-17
ODC1	9.31748e-08	0.783589	1	1	0.0015768
RUFY3	9.57365e-15	0.783128	1	0.961	1.62015e-10
ACTN4	7.3402e-09	0.760222	1	1	0.000124218
NDUFV3	1.0114e-13	0.758948	1	1	1.7116e-09
COX8A	3.24195e-18	0.754487	1	1	5.48635e-14
CLIP1	2.40786e-12	0.74993	1	0.987	4.07481e-08
ATP6V0A4	4.97161e-13	0.749101	1	0.987	8.41345e-09
GPT2	9.9374e-14	0.748809	0.969	0.868	1.68171e-09
SPC24	4.83744e-12	0.744663	0.984	0.987	8.1864e-08
S100A16	3.60311e-11	0.743536	1	1	6.09755e-07
MYOF	2.74583e-09	0.741999	0.953	0.803	4.64677e-05
TET1	3.21552e-11	0.741933	1	0.947	5.44162e-07
CLTB	1.59488e-11	0.73748	0.953	0.724	2.69901e-07
GALNT12	1.45247e-16	0.734983	0.984	0.895	2.45801e-12
ATP6V1B2	2.13621e-12	0.733447	1	1	3.61511e-08
TIMP1	4.90156e-07	0.722924	0.891	0.816	0.0082949
ENSOARG00020004743	3.7405e-21	0.72247	0.953	0.329	6.33005e-17
ATP2B1	9.3321e-11	0.722069	1	0.947	1.57927e-06
ENSOARG00020026119	2.44757e-15	0.720375	1	0.987	4.14202e-11
NDUFA10	2.35229e-19	0.718751	1	0.987	3.98079e-15
ENSOARG00020021357	0.00034896	0.707085	0.672	0.566	1
PDLIM7	9.37563e-20	0.70558	1	0.947	1.58664e-15
MGST3	2.63653e-11	0.697946	1	0.974	4.4618e-07
MAP1LC3A	1.67781e-18	0.696456	0.938	0.539	2.83935e-14
PLD3	6.59059e-17	0.69512	0.984	0.908	1.11533e-12
NPL	4.365e-11	0.68743	0.969	0.908	7.3869e-07
CPPED1	1.56245e-14	0.68696	1	0.921	2.64413e-10
ENSOARG00020008962	3.24395e-12	0.686666	1	1	5.48973e-08
ENSOARG00020010739	2.54354e-09	0.686394	1	0.987	4.30444e-05
MRPL39	1.96754e-09	0.685603	1	0.987	3.32968e-05
CCPG1	2.83876e-10	0.684982	0.984	0.868	4.80403e-06
ID2	2.93472e-08	0.674522	0.938	0.829	0.000496642
BAIAP2L1	7.82362e-15	0.674042	0.969	0.75	1.32399e-10
NDUFA4	6.23309e-15	0.670092	1	1	1.05483e-10
GPX1	2.31891e-08	0.663188	1	1	0.000392429
SLC1A1	2.278e-14	0.663095	0.953	0.645	3.85506e-10
PRDX2	5.05363e-11	0.655199	1	1	8.55225e-07
PATJ	1.24131e-13	0.653722	0.984	0.961	2.10068e-09
ALKBH7	5.70391e-14	0.651026	1	0.974	9.65272e-10
IQGAP2	1.44402e-11	0.650153	0.984	0.855	2.44371e-07
ENSOARG00020017637	8.33033e-10	0.642943	1	0.987	1.40974e-05
ENSOARG00020010604	3.21156e-11	0.642497	1	0.921	5.43493e-07
PPP1R14A	1.3976e-06	0.640841	0.984	0.921	0.0236516
FUOM	8.09773e-14	0.633601	0.953	0.763	1.37038e-09
SNX6	3.56685e-08	0.633309	1	1	0.000603618
NDUFA13	4.76688e-12	0.62763	1	1	8.067e-08
ENGASE	3.61007e-06	0.626637	1	0.961	0.0610932
SNX7	4.14006e-10	0.623479	0.922	0.842	7.00623e-06
ATP6V0D2	1.87584e-18	0.621435	0.797	0.105	3.17448e-14
DNAJC1	9.7528e-10	0.619196	1	1	1.65047e-05
STXBP2	1.24513e-14	0.618927	0.969	0.987	2.10713e-10
FBXO6	7.90381e-11	0.618027	1	0.987	1.33756e-06
ENSOARG00020001415	1.11762e-08	0.616232	1	1	0.000189134
SCPEP1	5.34458e-06	0.613862	0.938	0.882	0.0904463
ENSOARG00020010128	5.28715e-13	0.610765	1	1	8.94744e-09
COX4I1	2.94382e-16	0.607564	1	1	4.98183e-12
PHGDH	7.39235e-06	0.604335	0.984	0.974	0.125101
BAD	1.68495e-08	0.599693	0.906	0.855	0.000285144
MDH1	7.22162e-08	0.598996	1	1	0.00122211
ARF5	4.51069e-06	0.595981	0.875	0.75	0.0763344
ENSOARG00020010357	8.32256e-12	0.595161	1	0.974	1.40843e-07
ENSOARG00020026267	0.0019517	0.59505	1	1	1
DBN1	3.33401e-14	0.591052	0.969	0.855	5.64214e-10
ALAD	2.7462e-09	0.590532	1	0.974	4.64739e-05
RABEP1	2.01452e-13	0.589389	1	0.908	3.40918e-09
SUDS3	7.3402e-09	0.58545	1	0.987	0.000124218
SNX3	1.98143e-11	0.584875	1	1	3.35317e-07
ENSOARG00020018672	3.65293e-12	0.582654	1	1	6.18186e-08
ENSOARG00020017413	0.000146887	0.581594	0.938	0.961	1
TAX1BP3	1.20526e-12	0.58124	1	1	2.03966e-08
ENSOARG00020020685	7.85909e-11	0.579773	1	0.882	1.32999e-06
SLC25A4	7.91948e-08	0.572473	0.969	0.961	0.00134021
DENND2D	1.88902e-12	0.571969	0.984	0.763	3.1968e-08
ENSOARG00020005309	2.43706e-10	0.569098	1	1	4.12424e-06
TXNRD1	8.50092e-10	0.56863	0.953	0.855	1.43861e-05
HEXA	5.05338e-11	0.568109	1	0.974	8.55184e-07
GNG5	4.67789e-09	0.565235	1	1	7.9164e-05
PPP1R1A	3.35375e-13	0.563498	0.891	0.711	5.67556e-09
UBL5	5.90745e-10	0.563109	1	1	9.99718e-06
PTK7	0.0163055	0.562557	0.109	0.013	1
ENSOARG00020023630	3.40546e-07	0.561497	0.953	0.934	0.00576306
TEAD4	1.23137e-08	0.558459	1	0.921	0.000208384
ADCK5	2.60211e-12	0.556722	0.984	0.868	4.40355e-08
PLCD1	8.20292e-16	0.555943	0.953	0.763	1.38818e-11
ENSOARG00020013805	1.33664e-10	0.552155	1	1	2.262e-06
NDUFB2	1.43993e-07	0.55138	1	1	0.0024368
ENSOARG00020024808	5.36594e-13	0.544803	0.953	0.987	9.08079e-09
ARSA	4.88685e-15	0.536636	0.953	0.658	8.27001e-11
LMNA	2.29565e-09	0.536134	1	0.974	3.88492e-05
CCDC68	1.22388e-05	0.53547	1	1	0.207117
SNX8	3.16651e-08	0.534581	1	1	0.000535868
CIR1	1.11122e-09	0.534242	1	0.947	1.88052e-05
DAB2	8.81371e-06	0.534169	1	1	0.149154
LUC7L3	6.93732e-07	0.532782	0.984	0.974	0.01174
PCF11	5.14918e-09	0.532662	0.984	0.895	8.71396e-05
ATP5ME	5.79765e-13	0.531262	1	1	9.81137e-09
ATP5F1C	2.33693e-12	0.528312	1	1	3.95478e-08
ENSOARG00020026284	0.000902812	0.528145	1	1	1
ENSOARG00020022065	9.62783e-12	0.521215	1	1	1.62932e-07
HTATIP2	1.10999e-06	0.52036	1	1	0.0187844
CS	2.98821e-07	0.519487	0.984	0.961	0.00505696
LAPTM4A	1.96601e-05	0.519225	1	1	0.332708
NDUFB7	8.56928e-12	0.506375	1	1	1.45018e-07
TAGLN2	1.33433e-09	0.506033	1	1	2.25808e-05
SRD5A1	2.08335e-12	0.502367	0.891	0.618	3.52565e-08
ULK3	9.38572e-09	0.500643	0.984	0.921	0.000158835
PAK1	2.62923e-10	0.498123	0.969	0.908	4.44945e-06
TMEM202	1.30808e-17	0.497604	0.844	0.197	2.21367e-13
ETFB	2.37185e-10	0.496438	1	1	4.01389e-06
PNN	3.12525e-05	0.494482	1	1	0.528887
ATP2C1	2.96068e-09	0.489238	0.969	0.947	5.01036e-05
MBOAT1	6.73289e-12	0.48776	0.797	0.316	1.13941e-07
ANLN	0.000316341	0.486903	0.984	0.987	1
ENSOARG00020007346	5.08499e-08	0.484636	1	1	0.000860533
BUD31	2.20983e-08	0.481726	1	1	0.000373969
DUSP11	1.10996e-06	0.481676	1	0.974	0.0187839
TLN2	4.365e-11	0.478628	0.969	0.908	7.3869e-07
LAMB1	1.32675e-08	0.475931	0.984	0.974	0.000224526
MYL12B	2.98821e-07	0.473455	0.984	0.961	0.00505696
MANF	0.000168171	0.473376	1	1	1
TNFRSF12A	1.20061e-08	0.469328	1	0.908	0.000203179
ERP29	7.56522e-08	0.466095	1	1	0.00128026
PET100	3.10844e-10	0.465596	1	0.987	5.26041e-06
ENSOARG00020023797	0.000130601	0.465254	1	0.987	1
ENSOARG00020021921	2.7408e-08	0.462191	0.719	0.395	0.000463825
LAP3	3.82212e-09	0.461511	1	0.974	6.46817e-05
FADS3	2.90391e-05	0.45965	1	1	0.491428
ACAT1	3.53965e-09	0.45903	0.969	0.961	5.99015e-05
ENSOARG00020012168	3.47622e-05	0.45889	0.938	0.921	0.588281
ATP5F1A	2.79541e-12	0.458869	1	1	4.73067e-08
ENSOARG00020004624	2.19944e-05	0.457931	0.984	1	0.372211
RHOC	7.39149e-08	0.457421	1	0.987	0.00125086
B4GALT5	4.65869e-05	0.454755	1	0.974	0.78839
SCO2	1.88936e-07	0.453559	0.969	0.987	0.00319736
REST	1.19836e-07	0.45312	0.969	0.947	0.00202799
GNA11	7.87178e-09	0.451772	0.953	0.855	0.000133214
FILIP1L	2.60705e-06	0.45015	0.922	0.842	0.0441192
RGCC	2.90052e-10	0.449161	0.875	0.526	4.90855e-06
SRI	0.000166742	0.449078	0.984	0.961	1
FDFT1	9.39086e-07	0.448822	0.938	0.842	0.0158921
NDUFS7	5.18053e-06	0.448582	1	1	0.0876701
ENSOARG00020019583	3.61446e-05	0.448557	0.938	0.974	0.611674
ABHD16A	0.000151507	0.4485	0.922	0.921	1
ENSOARG00020012190	2.57278e-10	0.446407	1	1	4.35391e-06
AP1G2	4.54043e-09	0.446328	0.969	0.908	7.68377e-05
SNX2	4.78334e-06	0.445637	1	1	0.0809484
CSRP2	7.39149e-08	0.44403	1	1	0.00125086
NDUFAF3	2.2117e-07	0.442061	1	0.987	0.00374286
MYH7	4.09907e-18	0.441175	0.797	0.105	6.93685e-14
UFD1	1.86589e-08	0.440987	1	1	0.000315764
HIKESHI	1.48123e-05	0.438599	1	1	0.250669
ENSOARG00020014432	2.25803e-06	0.438326	1	1	0.0382127
RESF1	0.000241989	0.436637	1	0.947	1
ENSOARG00020006229	5.71121e-07	0.434117	1	1	0.00966508
MRAS	0.000130094	0.433827	0.594	0.368	1
ENSOARG00020002013	2.55433e-06	0.430155	1	1	0.0432269
NDUFB9	9.52569e-06	0.429795	1	1	0.161203
ENSOARG00020017821	2.58657e-07	0.429702	1	1	0.00437725
ZBTB10	2.07011e-05	0.429472	0.953	0.895	0.350325
VTI1B	3.73782e-08	0.429287	0.984	0.947	0.000632551
CORO7	1.83612e-06	0.426849	1	1	0.0310727
ENSOARG00020017129	0.00284	0.424476	1	1	1
ENSOARG00020015636	0.000118925	0.424191	0.984	0.987	1
ENSOARG00020020552	2.1474e-11	0.423776	0.938	0.842	3.63404e-07
TSPO	1.74376e-07	0.423692	0.906	0.829	0.00295096
OSBPL9	6.41557e-08	0.423616	0.984	0.921	0.00108571
UTF1	3.62794e-07	0.423043	0.969	0.829	0.00613957
LUC7L	9.98275e-07	0.422987	0.984	1	0.0168938
ENPP1	4.58485e-13	0.422694	0.844	0.368	7.75894e-09
MDH2	4.11232e-08	0.421861	1	1	0.000695927
ENSOARG00020018520	1.53607e-08	0.420392	1	0.961	0.000259949
LMO1	0.00209396	0.420141	1	0.987	1
TM2D1	1.40384e-07	0.419661	0.938	0.947	0.00237571
ENSOARG00020008172	4.96678e-08	0.419449	1	1	0.000840528
ATP5F1B	3.85405e-07	0.419071	1	1	0.00652221
ENSOARG00020014618	2.22797e-09	0.417956	0.906	0.776	3.77039e-05
TIMM17B	4.82903e-05	0.41211	1	1	0.817217
ANXA6	8.89866e-14	0.409929	0.984	0.947	1.50592e-09
CAPN2	1.58004e-08	0.40697	0.922	0.737	0.00026739
PIN1	1.14092e-09	0.40694	1	0.961	1.93079e-05
ATP6V0C	1.68952e-06	0.406281	1	1	0.0285918
ATP6V1G1	4.25769e-05	0.406099	1	1	0.72053
ENSOARG00020009854	2.85095e-05	0.403995	1	1	0.482466
EHD1	3.89057e-11	0.401967	0.969	0.895	6.58401e-07
CAMK2D	2.92839e-06	0.400315	0.859	0.803	0.0495571
KIF13B	7.12446e-05	0.399549	0.969	0.921	1
ENSOARG00020025113	0.00065675	0.399039	1	0.987	1
DCBLD1	4.07606e-06	0.398697	0.953	0.816	0.0689791
ACSL4	2.07918e-05	0.398316	1	0.947	0.351859
TUBB4B	0.012297	0.395644	1	1	1
ENSOARG00020019006	3.46727e-06	0.394968	1	1	0.0586766
HYI	2.06482e-11	0.394352	0.906	0.75	3.4943e-07
SLC16A1	3.52581e-09	0.394288	0.969	0.908	5.96673e-05
NDUFS5	4.11672e-07	0.393512	1	1	0.00696673
FEZ1	4.26684e-11	0.393029	0.906	0.697	7.22077e-07
SMPDL3A	6.76737e-07	0.388901	1	0.882	0.0114524
HINT2	9.53363e-08	0.388002	1	0.961	0.00161338
SLC3A2	6.76741e-05	0.387928	1	0.947	1
ENSOARG00020008504	2.90391e-05	0.384518	1	0.987	0.491428
SPPL2A	5.57087e-05	0.384431	0.984	1	0.942759
APBA3	4.11533e-10	0.384182	0.984	0.934	6.96436e-06
CRYBG2	0.000422601	0.382603	0.891	0.921	1
MYO5B	2.51262e-11	0.381836	0.938	0.816	4.2521e-07
PACSIN2	1.09603e-05	0.381211	0.875	0.618	0.185481
ENSOARG00020012950	6.4364e-10	0.38092	0.953	0.908	1.08923e-05
TNNI3	4.63223e-05	0.380728	0.734	0.592	0.783912
PDHA1	8.18869e-07	0.380448	0.875	0.816	0.0138577
CAPNS1	0.00530433	0.379939	1	1	1
AP2M1	5.5857e-08	0.378319	1	0.987	0.000945269
ZNRF1	7.35171e-08	0.377841	0.969	0.895	0.00124413
ENSOARG00020011058	6.89315e-08	0.376735	1	1	0.00116653
IGF2BP1	2.0156e-06	0.37672	0.984	0.987	0.03411
ENSOARG00020022678	0.00028474	0.376591	0.969	0.961	1
DUSP12	1.10089e-05	0.375783	0.953	0.987	0.186304
MOB3B	7.55419e-07	0.372859	0.969	0.947	0.012784
SAR1A	0.000824962	0.369142	0.984	1	1
ENSOARG00020003081	5.96848e-08	0.368575	0.938	0.934	0.00101005
RSRC1	2.77317e-05	0.36804	0.984	0.987	0.469303
FUCA1	0.000104585	0.367003	1	1	1
CAPG	0.00136449	0.366012	1	1	1
ENSOARG00020007881	1.04885e-05	0.364162	1	0.934	0.177496
ENSOARG00020000812	0.000489382	0.36128	1	1	1
ENSOARG00020002994	2.55196e-05	0.359806	0.984	1	0.431868
SURF1	3.05835e-05	0.359555	0.969	0.895	0.517565
HCK	1.95823e-09	0.356996	0.656	0.197	3.31392e-05
ZYX	0.000129495	0.356784	0.984	0.987	1
TMEM205	1.97771e-06	0.355377	0.938	0.803	0.0334688
MSRB3	5.83479e-07	0.355259	0.953	0.763	0.00987422
ASS1	9.7042e-14	0.354092	0.891	0.382	1.64224e-09
FLNA	1.59512e-05	0.351749	0.938	0.947	0.269943
UBC	0.000280248	0.351345	1	1	1
TINAGL1	2.56886e-06	0.351099	0.656	0.329	0.0434728
COA1	1.48123e-05	0.348971	1	0.987	0.250669
C11orf58	0.00065675	0.347769	1	1	1
NDUFV1	1.01972e-06	0.346281	1	1	0.0172566
TSPAN31	1.45959e-06	0.346005	1	0.974	0.0247007
LY6E	1.48079e-07	0.345727	0.953	0.842	0.00250595
ENSOARG00020017719	5.95276e-06	0.343949	1	1	0.100739
ENSOARG00020004266	0.00537271	0.343858	0.969	0.974	1
ENSOARG00020012458	0.0131594	0.343122	0.391	0.263	1
NTAQ1	9.59892e-11	0.341824	0.906	0.789	1.62442e-06
P2RX4	1.54281e-11	0.340992	0.969	0.789	2.61091e-07
ARHGAP8	7.54358e-17	0.340104	0.953	0.658	1.2766e-12
SLC28A3	1.50199e-15	0.340104	0.719	0.092	2.54183e-11
SLC2A5	2.1056e-07	0.338804	0.75	0.487	0.00356331
OSTF1	6.1929e-06	0.338434	1	1	0.104802
MINDY1	7.05461e-08	0.338277	0.984	0.974	0.00119385
CDK5	2.02513e-06	0.33809	0.953	0.895	0.0342713
ZMYM1	1.11573e-06	0.337043	0.953	0.75	0.0188815
BCAP31	5.23557e-07	0.336914	0.969	1	0.00886015
MRPS31	2.8863e-06	0.335283	0.969	0.961	0.0488449
ETHE1	0.000128393	0.333792	1	0.961	1
NDUFA12	0.000329316	0.332111	1	1	1
ALDH5A1	1.07702e-05	0.331394	0.875	0.789	0.182263
RYBP	0.000412148	0.331217	0.953	0.855	1
MAP1LC3B	0.00232524	0.331187	0.984	0.987	1
TP53	0.000154643	0.330536	1	1	1
RSRC2	0.00043846	0.329889	1	1	1
BCKDHA	6.31127e-06	0.328803	0.969	0.947	0.106806
MRPL12	7.13538e-05	0.327891	0.984	1	1
AP2S1	7.13538e-05	0.327761	1	1	1
SLC37A1	0.00142161	0.326243	0.812	0.829	1
ZNF296	2.95723e-10	0.326216	0.828	0.474	5.00452e-06
TSG101	4.686e-05	0.324241	0.953	0.908	0.793012
SEPTIN7	0.000589704	0.323886	1	0.987	1
NUB1	0.000536943	0.32344	0.984	0.921	1
TUT7	3.52563e-06	0.323424	0.938	0.816	0.0596642
OXCT1	2.72748e-15	0.323139	0.703	0.066	4.61571e-11
ENSOARG00020012134	4.24176e-06	0.322759	1	1	0.0717834
TMEM59	3.92618e-09	0.321302	0.953	0.882	6.64428e-05
ARHGAP17	3.37628e-07	0.321066	1	0.974	0.00571368
ND3	0.0017674	0.32095	1	1	1
MACF1	0.000837378	0.320227	0.938	1	1
IFRD1	0.000113912	0.319402	0.984	0.947	1
UQCRFS1	0.000122009	0.318269	1	1	1
USP48	2.25482e-06	0.317558	1	0.908	0.0381583
NENF	5.69856e-07	0.317167	0.828	0.605	0.00964367
ENSOARG00020023608	0.00206477	0.31697	1	1	1
DOCK5	2.82913e-06	0.314976	1	0.961	0.0478774
CRIP2	2.92644e-07	0.314246	0.875	0.724	0.00495241
DDAH2	1.18063e-05	0.314008	0.812	0.724	0.199798
NAGK	0.000331964	0.314006	0.984	0.987	1
SLC35G1	4.15295e-06	0.311394	0.828	0.579	0.0702804
CMC2	0.00442016	0.310425	1	1	1
SRPK2	0.00184433	0.3097	1	0.987	1
ISCA1	0.0276419	0.308521	1	1	1
TXNL1	0.000537366	0.307575	1	0.987	1
GALNT13	9.17477e-12	0.307559	0.734	0.25	1.55265e-07
ENSOARG00020010304	5.88568e-08	0.307463	0.891	0.711	0.000996033
ATP6V0B	8.81371e-06	0.307383	1	1	0.149154
DIS3L	4.34711e-05	0.306402	0.875	0.684	0.735662
VPS28	0.000362502	0.306254	1	1	1
COIL	0.000364509	0.30555	0.953	0.908	1
TRMT10C	0.000318901	0.304988	1	1	1
MORF4L1	0.000876136	0.304527	1	1	1
FAM32A	7.52085e-05	0.304257	0.984	1	1
TTF1	2.54759e-05	0.304223	0.969	0.921	0.431129
TRIP12	0.003124	0.303919	0.984	1	1
ERGIC1	2.01746e-06	0.303387	0.875	0.671	0.0341415
FAM234A	1.42491e-12	0.303024	0.969	0.763	2.41137e-08
MTHFD1L	1.53377e-15	0.30277	0.922	0.539	2.5956e-11
NDUFA9	0.000205318	0.302601	1	1	1
DLC1	8.95806e-07	0.30219	0.984	0.829	0.0151597
TFDP2	0.000108222	0.302082	0.969	0.974	1
MTRF1L	0.000374047	0.301749	0.969	0.947	1
ATP6V0E1	0.000142144	0.301709	1	1	1
ENSOARG00020010802	0.000246019	0.300966	1	1	1
MSN	0.000562969	0.300076	1	1	1
ENSOARG00020014681	0.00523624	0.298758	1	0.987	1
APIP	0.0203704	0.298449	1	0.987	1
DLD	0.000386336	0.298172	1	1	1
SERINC2	0.00103243	0.296015	0.984	1	1
PLCXD2	0.000231862	0.295905	0.688	0.553	1
COX5A	7.39303e-06	0.295787	1	1	0.125112
NDUFB10	0.00187065	0.295473	1	1	1
BBLN	0.000837488	0.294618	1	1	1
RALA	0.00169343	0.293982	1	0.987	1
RAB7B	0.000147115	0.293462	0.594	0.395	1
ENSOARG00020016302	7.39023e-05	0.293341	1	1	1
KEAP1	6.21275e-05	0.29304	0.953	0.816	1
ATP23	0.000135534	0.292878	0.906	0.855	1
ENSOARG00020015678	0.0141316	0.292555	0.891	0.947	1
ARAF	4.19617e-05	0.292184	0.953	0.882	0.710117
PHAX	0.0012142	0.29164	1	1	1
LRRC47	5.35634e-05	0.29159	0.953	0.789	0.906453
LRRCC1	0.0109579	0.291304	0.922	0.908	1
RTF2	0.000102801	0.290595	1	1	1
PDZK1	2.02914e-08	0.289344	0.969	0.855	0.000343392
ARGLU1	0.000356741	0.2875	0.984	0.974	1
ENSOARG00020000154	0.00206477	0.287223	1	1	1
TUBGCP2	0.0025094	0.286694	1	0.961	1
RSPO3	3.19414e-13	0.285514	0.797	0.276	5.40545e-09
HPF1	0.00171756	0.285174	0.969	0.974	1
ETFA	0.000110114	0.284453	1	1	1
NDUFB6	0.000374241	0.284216	1	1	1
ENSOARG00020011452	0.00183056	0.282517	0.953	0.961	1
CD151	2.22175e-11	0.282409	0.953	0.882	3.75987e-07
RIMKLB	2.62773e-08	0.282283	0.844	0.526	0.000444691
NME7	0.00212754	0.282108	0.953	0.855	1
ZMYM6	0.027348	0.281135	1	1	1
DYNC1I2	0.00247505	0.280621	1	0.987	1
RNF11	0.00220073	0.279988	0.922	0.868	1
DIAPH3	0.00685891	0.278794	0.828	0.816	1
CDO1	1.56714e-14	0.278436	0.859	0.355	2.65207e-10
TSR3	0.0405986	0.277757	0.984	0.947	1
ENSOARG00020023008	0.000364948	0.277378	0.953	0.934	1
COX6B1	6.09488e-07	0.277015	1	1	0.0103144
IDH3G	0.0192647	0.275341	1	1	1
ZZZ3	0.000510213	0.275177	0.938	0.882	1
PEX7	4.29801e-06	0.27506	0.938	0.895	0.0727353
MPZL2	0.000263816	0.274804	0.828	0.724	1
WWC1	0.00167973	0.273087	0.984	0.908	1
MYL9	6.40398e-06	0.272509	0.891	0.882	0.108375
ENSOARG00020015111	6.10965e-11	0.272456	0.906	0.632	1.03394e-06
SNRPN	0.000217405	0.270444	0.984	0.934	1
UQCRC1	0.000368328	0.270371	1	1	1
GTPBP4	0.00043846	0.270188	1	1	1
HDAC1	0.000153208	0.269424	0.953	0.842	1
GBA1	4.71598e-08	0.268434	0.922	0.789	0.000798085
UQCRC2	0.000130601	0.267815	1	1	1
CHKB	0.000114929	0.267735	0.984	0.987	1
CTTNBP2NL	5.91615e-05	0.265576	0.734	0.566	1
ATP6V1F	0.0019517	0.264093	1	1	1
ENSOARG00020018678	1.37038e-14	0.263225	0.938	0.618	2.3191e-10
ENSOARG00020020321	0.0035957	0.262923	0.953	0.934	1
TMEM88	0.0499735	0.26284	0.906	0.934	1
HMGB3	0.000652871	0.262663	0.828	0.684	1
FKTN	9.51771e-07	0.261955	0.938	0.816	0.0161068
ANAPC2	0.00991164	0.261778	0.969	0.947	1
TBRG1	0.00991447	0.261693	1	1	1
CCDC159	9.30994e-09	0.261262	0.578	0.184	0.000157552
PCSK5	1.93024e-09	0.260599	0.797	0.395	3.26655e-05
MFF	0.00610591	0.260273	0.938	0.974	1
PRKCZ	1.67143e-07	0.260176	0.984	0.803	0.00282857
ADD3	0.0344735	0.259325	1	0.987	1
CYP26A1	3.75807e-14	0.259272	0.703	0.118	6.35979e-10
TFAP2C	0.000161412	0.258267	0.875	0.921	1
MICAL1	1.82208e-05	0.258146	0.844	0.737	0.30835
KLHDC3	2.74335e-06	0.257707	0.984	0.961	0.0464257
UQCRB	0.000987425	0.257408	1	1	1
AASS	1.26922e-11	0.257031	0.672	0.145	2.1479e-07
ENSOARG00020003553	0.000608179	0.256779	1	1	1
TXN2	0.000262594	0.256105	0.984	0.974	1
DMAC2L	3.87355e-05	0.255848	0.891	0.842	0.65552
FH	0.000334642	0.255192	1	1	1
ENSOARG00020005232	2.34386e-06	0.254902	0.906	0.789	0.0396652
DYNLRB1	0.00991447	0.254226	1	0.987	1
DPM3	0.00153177	0.254111	1	0.987	1
DENND1C	1.05432e-07	0.254088	0.969	0.842	0.00178423
ATRAID	0.0111817	0.253417	1	0.987	1
PELO	0.000605128	0.252623	0.922	0.895	1
PHYH	0.00185313	0.250781	0.875	0.882	1
TCOF1	0.000598842	-0.25001	0.969	0.987	1
FETUB	3.60296e-11	-0.251036	0.547	0.908	6.09729e-07
DNAJC5	5.88196e-08	-0.251136	0.828	0.947	0.000995405
CSTF2	9.95711e-09	-0.251145	0.594	0.868	0.000168504
SUPT16H	0.000924775	-0.25129	0.812	0.974	1
NUP50	0.000303855	-0.251356	0.984	1	1
POLE2	6.61612e-09	-0.251611	0.672	0.895	0.000111965
ENSOARG00020009345	4.34583e-10	-0.252295	0.375	0.789	7.35445e-06
DDX54	4.11003e-07	-0.252643	0.922	0.974	0.0069554
PHPT1	0.000324069	-0.252838	1	1	1
LIN28B	0.000101626	-0.252983	0.891	0.961	1
SMIM26	0.00153177	-0.253539	0.984	1	1
ENSOARG00020017721	1.50139e-07	-0.253595	0.688	0.947	0.0025408
NSF	3.04116e-08	-0.25378	0.562	0.934	0.000514656
TBCA	0.00215349	-0.254015	1	1	1
AIMP2	0.00280141	-0.254193	0.984	1	1
AAAS	5.79032e-08	-0.254651	0.828	0.934	0.000979896
PCSK6	0.00135459	-0.254897	0.984	0.987	1
ENSOARG00020013371	0.00737241	-0.255281	0.125	0.303	1
DPP4	8.85853e-12	-0.255654	0.156	0.697	1.49913e-07
RPL37	4.03301e-05	-0.255779	1	1	0.682506
ZNF326	4.91636e-05	-0.255916	1	0.987	0.831995
ACP6	0.000217405	-0.256333	0.953	0.961	1
EEF1E1	0.00206477	-0.256793	1	1	1
CPSF6	0.000171004	-0.257382	0.969	1	1
RANGRF	3.23681e-07	-0.257498	0.844	0.921	0.00547765
SF3B1	0.027348	-0.257528	1	1	1
ABI1	0.0128995	-0.257952	0.828	0.934	1
NDUFS1	0.00135403	-0.258235	0.922	0.987	1
TP53I3	1.88834e-06	-0.258254	0.719	0.895	0.0319564
ENSOARG00020002907	0.000240016	-0.258419	0.953	0.987	1
SMC2	0.00181835	-0.258774	0.984	1	1
MED28	0.000100947	-0.259068	0.938	0.961	1
DCAF7	9.69031e-10	-0.259131	0.672	0.921	1.63989e-05
RPS21	0.000185874	-0.259751	1	1	1
CWC15	0.000238096	-0.259881	1	0.987	1
MYBBP1A	0.00016105	-0.260193	0.922	0.961	1
ENSOARG00020022161	0.000324069	-0.260988	1	1	1
ATG4C	2.39273e-10	-0.261061	0.469	0.868	4.04921e-06
ENSOARG00020008954	0.00198893	-0.26155	0.844	0.908	1
NUDT5	1.8519e-05	-0.262117	0.875	0.974	0.313396
HDDC2	7.39078e-09	-0.262474	0.75	0.961	0.000125074
CHD4	0.00174222	-0.263668	0.969	0.974	1
AFG3L2	0.000431603	-0.264603	0.984	1	1
DNPH1	2.64814e-05	-0.264711	1	0.987	0.448145
CCNB2	3.59666e-05	-0.264725	0.906	0.921	0.608663
TRIR	0.00196549	-0.264783	0.984	0.987	1
TARS	0.0212945	-0.265105	0.984	1	1
GNB1	8.12218e-06	-0.265446	0.875	0.974	0.137452
SCAND1	3.24247e-08	-0.265552	0.969	0.987	0.000548724
FOXK1	9.04427e-06	-0.265649	0.719	0.921	0.153056
CNBP	0.000242027	-0.267316	1	0.987	1
CHRNE	3.26412e-12	-0.267675	0.359	0.842	5.52387e-08
OIP5	6.21699e-06	-0.267766	0.781	0.974	0.10521
CIDEA	1.2954e-12	-0.268274	0.203	0.776	2.19221e-08
SRRM2	0.00411099	-0.268819	0.984	0.987	1
RRAGC	5.29561e-07	-0.269611	0.828	0.974	0.00896177
RPS11	4.0273e-07	-0.269878	1	1	0.0068154
ATL2	2.47024e-08	-0.270196	0.594	0.868	0.000418038
FAM241B	4.27712e-10	-0.270222	0.609	0.921	7.23818e-06
NMNAT2	0.0045471	-0.270224	0.703	0.855	1
GNL1	1.04931e-05	-0.270284	0.984	1	0.177575
OTUB1	0.000147025	-0.270689	1	0.987	1
ENSOARG00020026326	0.0168225	-0.271202	1	1	1
NUDT21	2.60733e-08	-0.271504	0.906	0.974	0.000441238
UBE2K	0.000112017	-0.271879	1	0.987	1
SYNCRIP	0.000298944	-0.272103	0.938	1	1
KHSRP	0.000176814	-0.272188	0.984	1	1
TMEM171	1.40357e-06	-0.272512	0.281	0.645	0.0237526
OSTC	0.00247505	-0.273126	1	1	1
MRPS17	0.000571673	-0.27404	0.969	0.974	1
DHX36	0.000122009	-0.274129	1	1	1
TOMM20	7.78868e-05	-0.274256	1	1	1
ENSOARG00020003897	3.01265e-05	-0.274324	1	0.987	0.509831
SNRNP70	0.000162772	-0.274671	0.828	0.961	1
PPP4C	9.98275e-07	-0.277184	0.984	1	0.0168938
ENSOARG00020023953	1.61295e-08	-0.277407	1	1	0.000272959
CFAP36	0.00032147	-0.279009	0.984	0.987	1
NOP14	3.86094e-06	-0.279963	0.812	0.961	0.0653386
ENSOARG00020017285	4.5758e-05	-0.280021	1	1	0.774363
HSPA5	0.00675942	-0.281085	1	0.987	1
PPM1G	7.26162e-05	-0.281417	0.969	1	1
RPS3	3.61694e-05	-0.281583	1	1	0.612095
BZW1	7.65366e-05	-0.281621	1	1	1
C12orf73	8.39296e-06	-0.283046	0.953	0.987	0.142034
ENSOARG00020024188	0.000137407	-0.284075	0.969	0.987	1
MTREX	2.47101e-07	-0.284082	0.938	0.974	0.00418169
RAP1B	1.54716e-06	-0.284121	0.75	0.974	0.0261825
POP5	3.65012e-08	-0.286313	0.938	0.987	0.000617709
RTF1	6.76866e-05	-0.286371	0.984	1	1
TKT	9.93191e-05	-0.286519	0.984	1	1
LTV1	3.888e-05	-0.287204	0.938	0.987	0.657966
SNX9	5.23047e-05	-0.287329	0.922	0.987	0.885153
CYP20A1	3.25304e-06	-0.287772	0.891	0.974	0.0550513
RABAC1	0.0136685	-0.288062	0.984	1	1
RPL19	1.49053e-06	-0.288623	1	1	0.0252242
ZNF706	2.26293e-08	-0.289848	0.969	0.974	0.000382956
HSPH1	3.04556e-07	-0.290179	0.656	0.882	0.00515401
BID	2.71529e-09	-0.290251	0.875	0.947	4.59508e-05
EIF5A	7.10975e-10	-0.290555	0.984	0.974	1.20318e-05
NUDC	2.0032e-05	-0.290649	1	1	0.339002
ENSOARG00020014719	1.83959e-05	-0.290842	0.922	0.987	0.311314
TOMM6	3.1968e-06	-0.291671	0.953	1	0.0540995
SLC10A1	0.000528801	-0.292044	0.734	0.974	1
POLR1C	0.000173888	-0.292263	0.984	1	1
KRTCAP2	0.000889381	-0.292386	1	1	1
DDX46	6.53416e-05	-0.293624	0.984	1	1
ITGA6	1.2056e-07	-0.293798	0.5	0.842	0.00204024
RPL10A	9.98446e-08	-0.293972	1	1	0.00168967
UFM1	1.18825e-05	-0.294411	0.922	0.987	0.201088
CTH	1.70728e-10	-0.29484	0.422	0.842	2.88923e-06
IPO4	3.65249e-08	-0.294862	0.969	1	0.000618111
PTPN13	1.55385e-09	-0.295054	0.703	0.934	2.62958e-05
ENSOARG00020007615	0.000102801	-0.295119	0.984	1	1
ARL8B	1.97426e-08	-0.295769	0.812	0.974	0.000334104
GOLGA4	0.00291864	-0.295928	0.984	1	1
ENSOARG00020019255	1.86026e-08	-0.296145	0.641	0.908	0.000314812
CSKMT	0.000392513	-0.296207	0.969	1	1
LSM8	6.53416e-05	-0.297226	0.984	1	1
TMEM30A	3.093e-08	-0.297416	0.781	0.974	0.000523428
TEX264	2.30173e-06	-0.298038	0.922	0.974	0.0389522
FHL2	3.57776e-20	-0.299034	0.172	0.895	6.05464e-16
SMYD2	1.7946e-12	-0.300189	0.312	0.842	3.037e-08
ENSOARG00020020974	3.91391e-06	-0.30029	1	0.987	0.0662351
G6PD	1.55206e-13	-0.300824	0.875	0.961	2.62655e-09
ENSOARG00020009247	9.11078e-14	-0.300932	0.547	0.934	1.54182e-09
ENSOARG00020019117	7.26175e-05	-0.301928	1	1	1
ZNRD2	0.00144573	-0.302433	0.969	0.974	1
BCLAF1	2.47994e-07	-0.302856	0.828	0.987	0.0041968
LAMTOR5	0.000234225	-0.302909	1	1	1
ENSOARG00020001330	1.53856e-05	-0.302948	1	1	0.26037
ENSOARG00020001188	2.78067e-07	-0.303293	0.844	0.934	0.00470573
CETN3	0.000173831	-0.303567	0.953	0.974	1
WDR12	1.42106e-06	-0.304093	0.828	1	0.0240486
RPL4	3.53815e-06	-0.304676	1	1	0.0598761
ENSOARG00020022447	1.24755e-05	-0.304846	1	1	0.211123
CMSS1	3.68423e-07	-0.305014	0.938	0.974	0.00623482
BFAR	2.25421e-09	-0.30587	0.812	0.974	3.81481e-05
LRP2	0.00257975	-0.306056	0.984	1	1
MCM6	1.4286e-06	-0.307581	0.938	0.987	0.0241761
ENSOARG00020023265	0.000345536	-0.308062	1	1	1
YTHDF2	4.53397e-05	-0.308282	0.953	0.987	0.767284
SRRM1	0.016443	-0.308696	1	1	1
ZC3H15	0.000222964	-0.30876	1	1	1
DBF4	2.12344e-07	-0.308831	0.828	0.908	0.00359349
ADGRL2	8.34388e-10	-0.30965	0.516	0.895	1.41204e-05
PDCD5	8.98678e-06	-0.309779	1	1	0.152083
THRAP3	0.00192433	-0.310193	0.984	1	1
ENSOARG00020020312	0.00157644	-0.310885	1	1	1
CDKN1C	0.00480446	-0.310951	0.328	0.513	1
SF3B3	1.7134e-08	-0.311558	0.953	0.987	0.000289958
ENSOARG00020012441	1.57689e-07	-0.311968	1	1	0.00266858
EIF2A	2.05294e-08	-0.312131	0.906	1	0.000347419
TRA2B	4.49422e-05	-0.312573	1	1	0.760558
MMP9	7.22239e-08	-0.313517	0.734	0.934	0.00122224
WDR46	6.61456e-07	-0.313703	0.906	0.947	0.0111938
ENSOARG00020012334	7.22642e-07	-0.31512	0.906	0.974	0.0122293
KHDRBS1	1.66958e-06	-0.315426	0.844	0.947	0.0282543
MATR3	6.76866e-05	-0.315783	0.984	1	1
IGF2	2.85639e-13	-0.315847	0.297	0.842	4.83386e-09
EPHB6	7.92748e-15	-0.315929	0.422	0.934	1.34157e-10
ENSOARG00020009956	0.00197942	-0.316064	1	1	1
SF3B4	3.42452e-05	-0.316361	1	1	0.579532
EIF3M	1.0416e-06	-0.316703	1	1	0.017627
CDK4	9.97656e-11	-0.318708	0.781	0.908	1.68833e-06
PSENEN	4.50476e-06	-0.320195	1	1	0.076234
TOMM5	4.33519e-05	-0.320737	1	1	0.733645
LAMTOR2	0.000102801	-0.321236	1	0.987	1
KRT10	1.22645e-06	-0.321594	0.875	0.961	0.0207553
RFC1	0.000128279	-0.321674	0.906	0.987	1
ZNF106	7.10785e-06	-0.321804	0.953	1	0.120286
PTPRA	1.23303e-06	-0.322495	0.922	1	0.0208666
BCAM	4.75544e-17	-0.323615	0.391	0.934	8.04763e-13
GSK3B	3.33828e-07	-0.323846	0.953	0.987	0.00564936
ENSOARG00020008123	0.000108241	-0.324015	1	1	1
POLR2I	2.19944e-05	-0.324593	0.984	1	0.372211
TMEM160	0.000405158	-0.324961	0.969	1	1
SMARCC1	0.00022284	-0.32511	0.938	0.974	1
UBXN1	5.89987e-07	-0.32752	0.984	0.987	0.00998435
ENSOARG00020021759	4.01754e-09	-0.327847	0.953	0.974	6.79888e-05
LSM7	0.000219325	-0.327987	1	1	1
SARS1	0.000135108	-0.328234	1	1	1
TROAP	2.18919e-05	-0.328478	0.719	0.895	0.370477
EIF6	1.93266e-07	-0.328563	0.984	1	0.00327064
ING2	1.50456e-08	-0.329008	0.672	0.921	0.000254617
CHCHD1	2.41389e-05	-0.329592	0.984	1	0.408503
ILF2	4.40486e-10	-0.329601	0.938	1	7.45435e-06
YME1L1	1.52205e-06	-0.330478	1	0.987	0.0257576
PTGDS	2.1995e-06	-0.331379	0.266	0.671	0.0372221
CCT8	3.2627e-06	-0.332763	1	1	0.0552146
QARS1	2.45905e-05	-0.332967	0.969	1	0.416146
RANBP2	0.023252	-0.333405	0.984	0.974	1
DESI1	8.66066e-10	-0.333541	0.609	0.947	1.46564e-05
PTRHD1	1.36755e-06	-0.333552	0.906	0.974	0.023143
MRPL41	3.24185e-05	-0.334332	0.984	1	0.548618
CLSPN	0.000211806	-0.335184	0.906	0.961	1
DNAJC8	0.000230414	-0.336007	0.984	1	1
MRPL52	2.07961e-05	-0.336685	1	1	0.351932
ENSOARG00020002423	2.55298e-08	-0.337399	1	1	0.00043204
ENSOARG00020000307	0.000554311	-0.337535	1	1	1
ENSOARG00020019761	6.81869e-10	-0.337741	0.828	0.974	1.15393e-05
HSDL2	9.89329e-08	-0.337761	0.844	0.974	0.00167424
SPCS1	5.5857e-08	-0.338707	1	1	0.000945269
RNF121	1.88702e-08	-0.339412	0.859	0.947	0.000319341
PSMB3	5.83606e-06	-0.339473	1	1	0.0987637
TCAF1	0.00174128	-0.340382	0.938	0.961	1
RAB32	2.5966e-06	-0.34043	0.734	0.895	0.0439423
ENSOARG00020013424	1.52205e-06	-0.341357	1	1	0.0257576
NIPAL4	2.20496e-12	-0.341996	0.734	0.961	3.73145e-08
ABCF1	1.39968e-06	-0.342242	0.984	1	0.0236867
ENSOARG00020004077	2.04107e-05	-0.342328	1	1	0.34541
RPL10	8.64732e-05	-0.342908	1	1	1
RPS19	1.53629e-08	-0.34307	1	1	0.000259986
ENSOARG00020022107	1.95401e-06	-0.343364	1	1	0.0330677
ENSOARG00020023295	1.95401e-06	-0.343364	1	1	0.0330677
CDKN2AIPNL	7.24943e-06	-0.34357	1	0.987	0.122682
MIEN1	8.00066e-07	-0.343599	0.844	0.974	0.0135395
EEA1	0.000246019	-0.344995	0.984	1	1
ENSOARG00020014163	2.45164e-06	-0.345031	1	1	0.0414891
ENSOARG00020001437	1.11168e-09	-0.34515	1	1	1.8813e-05
CMPK1	1.3122e-07	-0.345374	0.922	0.974	0.00222063
RABGGTB	8.49811e-05	-0.345714	1	0.974	1
EIF3J	5.67085e-05	-0.346103	1	1	0.959679
CPNE3	0.000417847	-0.347086	0.891	1	1
APPL1	6.06207e-11	-0.34887	0.641	0.961	1.02588e-06
ARHGAP10	2.66106e-06	-0.349352	0.969	1	0.0450332
WDR43	7.26175e-05	-0.349677	1	1	1
GNPDA1	1.92931e-05	-0.350571	0.969	0.987	0.326498
BIN2	2.07878e-08	-0.352139	0.828	0.974	0.000351792
PSMD7	0.000139761	-0.35222	1	1	1
UBA1	3.33582e-07	-0.352992	0.922	0.987	0.0056452
SLC27A6	2.23652e-11	-0.353217	0.156	0.671	3.78486e-07
HMGN5	6.40863e-09	-0.353432	0.688	0.921	0.000108453
ENSOARG00020020554	2.4591e-05	-0.353474	1	1	0.416154
DKC1	2.32583e-05	-0.354016	0.984	1	0.3936
ENSOARG00020014495	3.19523e-08	-0.354205	0.891	0.987	0.000540728
PABPC1	0.000459646	-0.354489	1	1	1
RPL36AL	2.6072e-06	-0.354672	1	1	0.0441217
CDC42EP5	8.87612e-18	-0.354739	0.156	0.868	1.50211e-13
NEU1	2.78067e-07	-0.35539	0.828	0.947	0.00470573
ENSOARG00020011015	0.000405164	-0.355423	1	1	1
EIF3C	8.64383e-06	-0.355789	1	1	0.14628
SRRT	3.61694e-05	-0.357294	1	1	0.612095
CHD1	4.78219e-06	-0.357967	0.938	1	0.0809291
FAHD2A	4.21973e-11	-0.358403	0.781	0.961	7.14105e-07
RUVBL1	1.95401e-06	-0.358687	1	1	0.0330677
SLC30A1	1.91136e-11	-0.360324	0.406	0.829	3.23459e-07
PPIH	3.32112e-08	-0.361207	0.984	1	0.000562033
ENSOARG00020007903	1.37264e-05	-0.362044	1	1	0.232292
ENSOARG00020004545	4.79715e-09	-0.362699	1	0.987	8.11821e-05
PDIA4	1.07969e-13	-0.363405	0.703	0.947	1.82715e-09
TIMM13	4.7383e-08	-0.364713	1	1	0.000801862
CACYBP	1.96601e-05	-0.365836	1	1	0.332708
RPL13	5.20752e-12	-0.36613	1	1	8.81269e-08
SSR4	1.72508e-06	-0.367854	1	1	0.0291936
PRDX6	0.00169343	-0.368313	1	1	1
SMARCA5	8.64732e-05	-0.368406	1	1	1
EIF3A	2.66113e-06	-0.370172	1	1	0.0450343
EIF3H	4.0668e-10	-0.370387	1	1	6.88225e-06
ENSOARG00020021186	1.524e-05	-0.37262	0.984	0.987	0.257906
RXYLT1	3.82317e-11	-0.37314	0.391	0.855	6.46996e-07
TIMM9	5.12294e-07	-0.373777	0.984	1	0.00866956
CXADR	4.90851e-08	-0.37391	0.984	0.987	0.000830668
TUBA1C	2.76538e-07	-0.374241	0.984	1	0.00467985
ENSOARG00020022706	2.25803e-06	-0.37437	1	1	0.0382127
POLR1D	1.37059e-06	-0.375461	1	1	0.0231946
RPS19BP1	1.25997e-06	-0.375578	1	1	0.0213225
PRMT5	1.65947e-05	-0.375612	1	0.961	0.280831
PRDX4	0.000205318	-0.375877	0.984	1	1
SF3B2	8.41699e-07	-0.376598	0.984	1	0.0142441
SS18L2	9.98317e-08	-0.376942	0.953	1	0.00168945
PCMT1	1.27878e-09	-0.377223	0.891	0.987	2.16408e-05
LAMA5	1.06738e-11	-0.37772	0.812	0.934	1.80632e-07
DDX27	1.52189e-06	-0.378126	0.969	0.987	0.0257549
STOML2	2.07151e-09	-0.379467	1	0.987	3.50561e-05
ENSOARG00020017329	5.39078e-06	-0.379626	1	1	0.0912283
PHF5A	3.52887e-07	-0.379891	0.984	1	0.00597191
ACP1	6.64525e-07	-0.380681	1	1	0.0112457
VPS26A	6.65043e-05	-0.381089	1	1	1
EIF3L	5.07837e-06	-0.382413	1	1	0.0859413
ZNHIT3	1.11319e-11	-0.382724	0.969	1	1.88385e-07
TRAP1	1.3596e-08	-0.382972	0.984	0.974	0.000230085
ENSOARG00020024631	7.92463e-08	-0.3838	1	1	0.00134109
REX1BD	1.81668e-06	-0.383884	0.953	0.987	0.0307437
ENSOARG00020013742	0.0011619	-0.384709	1	1	1
ARAP3	0.000136235	-0.385277	0.953	0.987	1
KIF22	6.78939e-07	-0.385932	0.953	1	0.0114897
LSM5	3.06846e-05	-0.385945	1	0.987	0.519276
NUPR1	2.54399e-05	-0.387008	0.359	0.632	0.43052
C19orf53	9.77163e-07	-0.387272	0.953	1	0.0165365
CD36	3.72287e-20	-0.38854	0.109	0.895	6.30022e-16
ENSOARG00020013429	1.0114e-13	-0.388548	1	1	1.7116e-09
PABPC4	1.64212e-09	-0.389267	0.969	1	2.77896e-05
NSD3	3.90196e-09	-0.390406	0.891	0.974	6.60329e-05
PLEKHA4	3.36266e-09	-0.391592	0.781	0.974	5.69063e-05
DNAJC21	4.20793e-07	-0.391816	0.969	1	0.00712108
PPIA	3.45365e-09	-0.391899	1	1	5.84461e-05
TIMM8A	2.24083e-05	-0.393562	0.984	1	0.379215
DSG2	0.000136235	-0.394552	0.953	0.987	1
POLR2H	1.82121e-08	-0.395712	1	1	0.000308203
SRSF10	1.64715e-07	-0.395765	0.938	0.961	0.00278748
RPL8	7.63733e-13	-0.395844	1	1	1.29247e-08
PEMT	1.78145e-06	-0.396042	0.844	0.961	0.0301475
HMOX2	2.66785e-13	-0.396448	0.906	0.987	4.5148e-09
TIMM8B	1.28485e-07	-0.397779	1	1	0.00217435
CXXC5	5.47178e-08	-0.398299	0.719	0.934	0.000925989
PRMT1	8.20204e-12	-0.398318	0.984	0.987	1.38803e-07
SIGIRR	2.62691e-09	-0.398578	0.641	0.895	4.44552e-05
ENSOARG00020024196	8.06418e-07	-0.398648	1	1	0.013647
CIAO2B	1.15915e-07	-0.399031	0.984	0.987	0.00196163
ROCK2	2.16237e-07	-0.399311	0.969	0.987	0.00365938
MTPN	5.18053e-06	-0.399624	1	1	0.0876701
AURKAIP1	1.57689e-07	-0.400052	1	1	0.00266858
EMC6	1.0946e-07	-0.400094	1	0.987	0.00185239
AURKB	5.16029e-06	-0.400509	0.906	0.947	0.0873276
TUBA4A	4.70496e-16	-0.402639	0.547	0.934	7.9622e-12
HACD2	0.00642622	-0.403613	1	1	1
ENSOARG00020000678	3.05664e-12	-0.404275	1	1	5.17276e-08
ENSOARG00020017546	1.99819e-05	-0.405063	0.906	0.961	0.338154
MTCH2	2.89116e-07	-0.405493	1	1	0.00489271
AZIN1	5.65137e-08	-0.408217	0.984	0.987	0.000956381
CLTA	5.43921e-09	-0.409465	1	1	9.20478e-05
HDLBP	9.17565e-09	-0.409912	1	1	0.000155279
DEK	1.79837e-06	-0.409985	0.984	1	0.0304338
ENSOARG00020024228	1.16474e-10	-0.410634	1	1	1.97109e-06
CYB5B	1.20794e-06	-0.410916	1	1	0.0204419
ENSOARG00020004572	9.08346e-12	-0.41106	1	1	1.53719e-07
SLC38A7	9.77139e-09	-0.411108	0.781	0.947	0.000165361
SNRPF	1.40754e-07	-0.412082	1	1	0.00238197
ENSOARG00020025198	0.00199339	-0.412112	0.984	0.987	1
ENSOARG00020022981	4.64868e-10	-0.412128	1	1	7.86697e-06
FAM174C	4.62246e-08	-0.412545	0.906	1	0.000782258
EIF3G	3.40115e-08	-0.414576	1	1	0.000575576
LSM4	1.39968e-06	-0.414801	1	1	0.0236867
FXYD4	3.83582e-06	-0.415423	1	1	0.0649136
HMGB1	7.13538e-05	-0.417196	1	1	1
ABCG2	2.84325e-07	-0.417892	0.844	0.934	0.00481164
DDX39A	2.95611e-07	-0.418293	1	1	0.00500262
MIF	1.20794e-06	-0.418483	1	1	0.0204419
PFDN2	2.41895e-07	-0.419707	1	1	0.00409358
CDK2AP2	6.25681e-14	-0.419911	0.672	0.947	1.05884e-09
SSR2	1.58703e-06	-0.420531	1	1	0.0268573
STT3A	1.91718e-09	-0.42067	0.953	1	3.24444e-05
ELOA	3.77843e-14	-0.420697	0.516	1	6.39425e-10
SPNS1	2.4061e-11	-0.420746	0.875	0.987	4.07184e-07
RPS26	4.79715e-09	-0.420773	1	1	8.11821e-05
MYO6	1.55042e-08	-0.421395	0.922	0.961	0.000262377
RPL27A	6.78294e-12	-0.421689	1	1	1.14788e-07
TMBIM1	1.08047e-09	-0.422575	0.922	0.974	1.82848e-05
LYRM2	1.62465e-05	-0.422974	0.688	0.895	0.27494
ENSOARG00020026005	3.36705e-09	-0.423447	1	1	5.69806e-05
HNRNPM	6.89315e-08	-0.424787	1	1	0.00116653
SH3BGRL3	0.00153177	-0.425355	1	1	1
NTMT1	2.37242e-12	-0.425735	0.781	0.961	4.01484e-08
RPP21	1.4993e-08	-0.425976	0.984	1	0.000253726
SNRPG	8.7327e-09	-0.426283	1	1	0.000147784
HNRNPH3	2.10573e-08	-0.426861	0.984	1	0.000356353
POLG2	1.75422e-05	-0.427548	0.938	0.961	0.296866
LBR	1.19344e-07	-0.428334	0.906	0.947	0.00201965
ENSOARG00020002301	6.35647e-13	-0.42883	1	1	1.07571e-08
HSP90B1	5.39078e-06	-0.429801	1	1	0.0912283
SYCP3	7.9792e-10	-0.429806	0.891	0.987	1.35032e-05
RPLP1	3.48304e-08	-0.430191	1	1	0.000589435
TMEM147	7.1598e-09	-0.432452	1	1	0.000121165
GDPD1	9.59208e-16	-0.433433	0.375	0.908	1.62327e-11
POLR1G	4.13803e-08	-0.43414	0.859	0.987	0.000700279
EEF1D	1.14542e-08	-0.436142	1	1	0.00019384
ATP6	0.0107872	-0.43633	1	1	1
LDHA	4.4798e-14	-0.436384	0.719	0.921	7.58117e-10
SWI5	1.91098e-09	-0.436959	0.906	0.974	3.23395e-05
MRPL51	1.68952e-06	-0.438498	0.984	1	0.0285918
FSTL1	2.62559e-16	-0.438747	0.672	0.987	4.44329e-12
ENSOARG00020005711	2.61462e-08	-0.439133	0.969	0.987	0.000442472
USP15	5.72155e-06	-0.441315	0.984	1	0.0968258
PUF60	7.11096e-10	-0.442077	0.984	1	1.20339e-05
VKORC1	2.35351e-09	-0.442602	0.922	1	3.98284e-05
CENPW	1.82667e-07	-0.443339	0.984	0.987	0.00309127
CDK2	9.49127e-11	-0.44335	0.641	0.974	1.60621e-06
PLIN2	1.99297e-09	-0.444117	0.984	0.987	3.3727e-05
ENSOARG00020014784	0.00671484	-0.444202	0.953	0.961	1
ENSOARG00020018998	1.92544e-11	-0.444618	0.984	1	3.25842e-07
RACK1	2.37539e-08	-0.444905	1	1	0.000401988
PSMD2	3.45365e-09	-0.444969	1	1	5.84461e-05
ZNF593	1.31451e-07	-0.445203	0.984	1	0.00222455
RPL36	5.20752e-12	-0.445986	1	1	8.81269e-08
EBNA1BP2	1.76588e-07	-0.4468	0.984	1	0.0029884
LPIN2	8.79869e-05	-0.447831	0.969	1	1
CCT6A	7.1085e-06	-0.449037	1	1	0.120297
ARPC1B	7.62459e-06	-0.449314	0.859	0.947	0.129031
PES1	1.06975e-07	-0.449319	0.984	1	0.00181035
TRMT112	2.31308e-07	-0.450091	1	1	0.00391443
KRTCAP3	3.34016e-13	-0.454538	0.703	0.961	5.65255e-09
SMC4	1.42935e-06	-0.45454	0.984	1	0.0241889
ENSOARG00020013569	1.40754e-07	-0.45463	0.984	1	0.00238197
RPP30	4.40678e-10	-0.454724	0.984	1	7.4576e-06
ENSOARG00020003684	1.69126e-05	-0.458409	0.984	1	0.286212
PDAP1	4.03301e-05	-0.459062	1	1	0.682506
CARHSP1	2.94722e-06	-0.46046	1	0.987	0.0498759
ENSOARG00020003892	1.73495e-08	-0.460579	0.984	1	0.000293605
RPS23	4.23579e-12	-0.460829	1	1	7.16823e-08
MRPS12	1.59956e-09	-0.461751	0.938	1	2.70694e-05
CNIH4	2.87696e-08	-0.462201	0.938	1	0.000486867
RANBP1	3.61042e-06	-0.462455	1	1	0.0610991
DDOST	3.20014e-09	-0.463479	1	1	5.41559e-05
RPL18	1.25359e-17	-0.46387	1	1	2.12145e-13
MGST2	1.82227e-16	-0.464611	0.594	0.921	3.08383e-12
HSPA4	3.11973e-09	-0.466698	1	1	5.27952e-05
ZNHIT1	3.81276e-11	-0.468279	1	1	6.45234e-07
CD9	1.69126e-05	-0.468602	1	1	0.286212
RPL22	1.01451e-10	-0.468667	1	1	1.71685e-06
EIF1AX	1.47305e-07	-0.468886	1	1	0.00249285
LSM2	2.06684e-09	-0.468987	0.922	0.974	3.49771e-05
SLC39A2	4.10047e-21	-0.470762	0.375	0.961	6.93922e-17
ARFGEF2	2.559e-10	-0.470925	0.875	0.987	4.33059e-06
ENSOARG00020007545	1.24988e-12	-0.472337	0.75	0.974	2.11518e-08
GMPR	3.7865e-12	-0.472994	0.438	0.882	6.40789e-08
ENSOARG00020010317	0.000472805	-0.473348	0.891	0.947	1
ENSOARG00020006129	2.46731e-06	-0.475361	0.797	0.974	0.0417542
ENSOARG00020012227	2.79029e-10	-0.477945	1	1	4.72201e-06
HNRNPU	2.35194e-11	-0.480517	0.969	0.987	3.98019e-07
TEX9	1.37005e-08	-0.480639	0.781	0.934	0.000231854
LLPH	2.31891e-08	-0.481443	1	1	0.000392429
ENSOARG00020020301	2.72182e-14	-0.481969	1	1	4.60613e-10
HELLS	8.64187e-06	-0.482569	0.938	1	0.146246
CASTOR1	1.54581e-11	-0.482585	0.828	0.974	2.61597e-07
MAP4K4	6.42571e-16	-0.483253	0.547	0.934	1.08742e-11
FGD6	1.55279e-06	-0.483668	0.969	0.947	0.0262778
PSMD4	1.35881e-08	-0.486671	0.938	0.987	0.000229952
CHD2	0.000280556	-0.486873	0.859	0.934	1
PSMA4	1.86867e-09	-0.487474	1	1	3.16235e-05
SERBP1	1.07218e-10	-0.487696	1	1	1.81445e-06
DYNLL2	3.58148e-15	-0.487872	0.719	0.947	6.06093e-11
RASAL2	6.44782e-13	-0.488708	0.766	0.974	1.09116e-08
HES1	0.000862441	-0.48912	0.953	0.947	1
TMEM154	3.31243e-12	-0.489326	0.172	0.711	5.60563e-08
TOP2A	8.39467e-06	-0.491032	0.984	0.987	0.142063
MRPS6	1.09524e-11	-0.491423	0.922	0.987	1.85348e-07
TSEN34	1.51602e-15	-0.491629	0.547	0.934	2.56556e-11
IPO5	2.4924e-08	-0.493113	0.984	1	0.000421788
NCAPG	1.43159e-10	-0.494163	0.984	0.987	2.42268e-06
FARSB	8.35568e-11	-0.49585	0.984	1	1.41403e-06
SSB	4.78334e-06	-0.496598	1	1	0.0809484
SYNGR1	5.71615e-18	-0.497385	0.391	0.921	9.67344e-14
RPL3	4.55847e-14	-0.500199	1	1	7.7143e-10
TMA16	1.1739e-08	-0.501394	0.984	1	0.00019866
METRNL	9.54127e-12	-0.504992	0.797	0.987	1.61467e-07
ATP2C2	1.81891e-11	-0.506705	0.781	0.987	3.07814e-07
PKM	1.76978e-05	-0.507494	0.891	0.987	0.2995
ENSOARG00020012952	1.08673e-06	-0.507514	1	1	0.0183907
PSMG4	2.37539e-08	-0.50783	1	1	0.000401988
SNRPB	4.29048e-10	-0.50815	1	1	7.26078e-06
ENSOARG00020026081	7.40752e-13	-0.509103	1	1	1.25357e-08
IMP4	1.20307e-08	-0.509644	1	1	0.000203596
MTDH	3.12525e-05	-0.509787	1	1	0.528887
SNX21	2.20116e-12	-0.510103	1	1	3.72503e-08
PIK3C2A	1.65002e-07	-0.512506	1	1	0.00279232
RPL14	2.67675e-13	-0.512886	1	1	4.52987e-09
CSE1L	3.19321e-10	-0.518228	0.969	1	5.40387e-06
SPTLC2	6.22405e-10	-0.520045	0.953	0.974	1.0533e-05
PHB2	2.79113e-11	-0.521959	1	1	4.72343e-07
RTRAF	1.66792e-11	-0.52257	1	1	2.82262e-07
RPL35	4.77872e-15	-0.523753	1	1	8.08702e-11
APOA2	2.24543e-12	-0.523861	0.797	0.987	3.79994e-08
CST3	9.98275e-07	-0.524379	1	1	0.0168938
PCNA	1.35604e-12	-0.524469	0.891	1	2.29482e-08
CALR	4.90332e-10	-0.527647	0.969	1	8.29788e-06
RPS20	4.49365e-12	-0.528101	1	1	7.60461e-08
SOLD1	0.0339066	-0.528735	0.156	0.276	1
PCLAF	1.02328e-17	-0.53206	0.578	0.961	1.73169e-13
SCAMP5	3.71941e-13	-0.534016	0.594	0.908	6.29436e-09
ENSOARG00020000265	5.8638e-09	-0.537047	1	1	9.9233e-05
CCT3	6.9845e-12	-0.53827	1	1	1.18199e-07
RPL31	1.99976e-15	-0.539819	1	1	3.3842e-11
ACOT8	6.07657e-16	-0.540433	0.969	1	1.02834e-11
TMEM120A	7.63574e-07	-0.54074	0.922	0.987	0.012922
RPS28	3.75923e-06	-0.544357	1	1	0.0636174
ENSOARG00020000374	4.6013e-17	-0.544481	0.797	1	7.78678e-13
ENSOARG00020001479	8.56928e-12	-0.544551	1	1	1.45018e-07
VPS36	1.96747e-13	-0.54509	0.781	0.947	3.32955e-09
ENSOARG00020002871	7.68693e-11	-0.545621	1	1	1.30086e-06
ENAH	1.67069e-13	-0.546029	0.781	0.987	2.82731e-09
ENSOARG00020002933	9.53486e-08	-0.546922	1	1	0.00161358
CCL27	7.46202e-09	-0.546985	0.281	0.697	0.00012628
RPL23	2.09823e-11	-0.547965	1	1	3.55083e-07
ENSOARG00020007928	2.04117e-12	-0.551336	0.953	0.987	3.45427e-08
EIF4B	5.45478e-10	-0.553848	1	1	9.23112e-06
OAZ2	4.2403e-13	-0.556606	0.766	0.947	7.17586e-09
H2AZ1	1.65002e-07	-0.556652	1	1	0.00279232
RENBP	4.38576e-09	-0.557622	0.844	0.961	7.42202e-05
AVPI1	5.07885e-19	-0.563378	0.5	0.961	8.59494e-15
ABCC2	2.73778e-15	-0.565499	0.406	0.947	4.63314e-11
MT2	0.000208725	-0.569152	0.969	0.987	1
UBL4A	2.24651e-10	-0.569582	0.984	1	3.80177e-06
ENSOARG00020015731	1.30292e-13	-0.574048	0.719	0.961	2.20493e-09
ACOT7	2.42053e-11	-0.574368	1	1	4.09626e-07
PFDN1	1.63019e-12	-0.575258	1	1	2.75878e-08
RUVBL2	9.62584e-12	-0.575361	0.969	0.987	1.62898e-07
RPL36A	3.28256e-09	-0.576503	1	1	5.55508e-05
VARS1	9.34983e-12	-0.580183	0.969	0.987	1.58227e-07
SMC1A	8.79451e-08	-0.581659	0.984	0.987	0.0014883
CCT7	5.01878e-14	-0.581695	1	1	8.49329e-10
RAN	9.17062e-13	-0.582672	1	1	1.55194e-08
CCAR1	1.37382e-10	-0.582963	0.969	1	2.32491e-06
ENSOARG00020019951	3.48756e-05	-0.588298	1	1	0.590199
SVIP	2.34831e-11	-0.589577	0.938	0.974	3.97404e-07
NAA10	6.14885e-11	-0.592979	0.969	1	1.04057e-06
TCP1	3.52434e-14	-0.594128	1	1	5.96425e-10
AMDHD2	1.84345e-14	-0.595247	0.984	1	3.11968e-10
TRIP6	7.14819e-17	-0.597397	0.656	0.947	1.20969e-12
MYC	1.20099e-09	-0.598134	0.766	0.961	2.03244e-05
RNASEH2C	1.41939e-14	-0.599481	0.969	0.987	2.40203e-10
PTTG1IP	1.31451e-07	-0.599649	1	1	0.00222455
TIMM50	3.30963e-11	-0.601104	0.984	1	5.60088e-07
MRPL24	2.93854e-13	-0.605128	0.984	1	4.9729e-09
ATIC	4.07468e-06	-0.606236	0.984	1	0.0689558
S100A5	3.33233e-18	-0.606547	0.406	0.947	5.6393e-14
ENSOARG00020000903	3.22544e-13	-0.607882	1	1	5.45841e-09
RPL29	3.91249e-15	-0.610571	1	1	6.6211e-11
SNRPD1	9.08346e-12	-0.612283	1	1	1.53719e-07
DESI2	2.52142e-15	-0.61662	0.891	1	4.26699e-11
ENSOARG00020025402	4.67458e-13	-0.616968	1	1	7.91079e-09
SNRPD2	4.7071e-14	-0.622599	1	1	7.96582e-10
CTSL	5.30566e-11	-0.626446	0.562	0.921	8.97876e-07
ENSOARG00020013402	1.26509e-10	-0.626635	0.984	1	2.14092e-06
ENSOARG00020009963	1.9077e-10	-0.628235	0.969	0.987	3.22841e-06
ENSOARG00020000929	1.30039e-10	-0.631993	1	1	2.20064e-06
PPIB	4.51593e-11	-0.632433	1	1	7.64231e-07
TOMM7	3.24395e-12	-0.634258	1	1	5.48973e-08
AGPAT3	1.56289e-16	-0.637217	0.531	0.947	2.64488e-12
DNMT1	3.86869e-12	-0.637782	0.938	0.974	6.54699e-08
AHSA1	3.27392e-13	-0.63909	0.953	0.987	5.54046e-09
ZNF75D	2.15448e-16	-0.641948	0.812	0.974	3.64603e-12
ADIPOR1	3.87598e-12	-0.642261	1	1	6.55932e-08
RPL28	1.6717e-14	-0.642866	1	1	2.82901e-10
RCAN1	2.23457e-14	-0.646126	0.281	0.842	3.78156e-10
RBM3	2.49057e-11	-0.648775	1	1	4.21479e-07
MRPS21	4.82085e-13	-0.649137	0.984	1	8.15832e-09
CDC20	1.77435e-09	-0.650224	0.969	0.987	3.00274e-05
BAZ1A	6.27701e-08	-0.65131	0.938	1	0.00106226
ENSOARG00020023940	2.22003e-13	-0.652006	1	1	3.75696e-09
UHRF1	2.06432e-16	-0.657423	0.766	1	3.49345e-12
NME1	2.43791e-13	-0.657651	1	1	4.12567e-09
RPL37A	1.20227e-09	-0.663122	1	1	2.03461e-05
CTSA	1.1308e-12	-0.66355	0.891	1	1.91366e-08
SLC16A9	2.575e-16	-0.664277	0.344	0.921	4.35767e-12
ENSOARG00020001599	9.91188e-12	-0.671633	1	1	1.67739e-07
RPL32	1.80109e-19	-0.672038	1	1	3.04799e-15
LIPA	9.8689e-12	-0.673235	0.906	0.974	1.67011e-07
APRT	2.05416e-15	-0.674326	0.672	0.974	3.47625e-11
HACD3	1.47506e-14	-0.677514	0.859	0.987	2.49624e-10
SUB1	9.89661e-15	-0.683752	1	1	1.6748e-10
CCT5	2.43791e-13	-0.684419	1	1	4.12567e-09
FAM162A	5.52473e-14	-0.684705	0.984	1	9.34949e-10
FAU	1.14682e-18	-0.684719	1	1	1.94076e-14
ENSOARG00020019793	3.10844e-10	-0.686383	1	1	5.26041e-06
ENSOARG00020010273	3.11973e-09	-0.693352	1	1	5.27952e-05
PRRC2C	1.90805e-10	-0.696299	1	1	3.22899e-06
GPD1L	1.1212e-17	-0.699492	0.906	1	1.8974e-13
EIF4A1	3.03958e-11	-0.699965	1	1	5.14387e-07
GLRX2	2.24054e-14	-0.702275	0.969	1	3.79166e-10
ENSOARG00020004948	2.7133e-12	-0.705968	1	1	4.59171e-08
METAP2	7.84656e-14	-0.716711	1	1	1.32787e-09
NHP2	2.7133e-12	-0.730356	1	1	4.59171e-08
SERP1	2.13621e-12	-0.732869	1	1	3.61511e-08
HNRNPA2B1	3.38162e-16	-0.734809	1	1	5.72271e-12
GARS1	1.3603e-12	-0.737755	0.984	1	2.30203e-08
ENSOARG00020013289	1.44422e-11	-0.738516	1	1	2.44406e-07
RPS16	1.16592e-17	-0.746115	1	1	1.97309e-13
PFKP	1.86851e-20	-0.75086	0.469	0.961	3.16207e-16
ENSOARG00020014576	1.18743e-16	-0.756476	1	0.987	2.00948e-12
PRDX5	7.3628e-14	-0.760527	1	1	1.24601e-09
CNDP2	1.03156e-16	-0.760924	0.984	1	1.74571e-12
NOP16	1.30039e-10	-0.766263	1	1	2.20064e-06
ENSOARG00020012767	3.88344e-16	-0.767394	1	1	6.57195e-12
ENSOARG00020025507	8.36153e-14	-0.772463	1	1	1.41502e-09
MCM7	2.81133e-14	-0.774654	1	1	4.75762e-10
LYAR	1.05028e-15	-0.778172	1	1	1.77738e-11
ID3	1.03415e-09	-0.780164	0.859	0.987	1.7501e-05
NOLC1	4.49365e-12	-0.786227	1	1	7.60461e-08
BTBD1	3.42057e-15	-0.786779	0.938	1	5.78863e-11
FKBP4	6.28816e-17	-0.793265	0.953	1	1.06415e-12
TUFM	2.67268e-17	-0.794768	0.984	1	4.52298e-13
TMEM165	1.47516e-15	-0.809402	1	1	2.49641e-11
CD63	1.16638e-14	-0.814709	1	1	1.97386e-10
PLBD1	4.18955e-12	-0.815448	0.609	0.947	7.08997e-08
ENSOARG00020004605	4.00875e-14	-0.817611	1	1	6.784e-10
CLDN4	2.35539e-09	-0.826036	1	1	3.98603e-05
ENSOARG00020024424	4.00316e-18	-0.830641	0.875	0.987	6.77454e-14
CUTA	2.23321e-17	-0.834771	0.969	1	3.77926e-13
TMEM256	1.09217e-14	-0.843003	0.969	1	1.84829e-10
ENSOARG00020021436	1.37788e-19	-0.844463	1	1	2.33179e-15
ENSOARG00020012172	2.81133e-14	-0.858335	1	1	4.75762e-10
PTGES	1.05769e-12	-0.85931	0.844	1	1.78992e-08
ACSL6	8.00225e-15	-0.859389	0.844	0.987	1.35422e-10
TUBA3C	1.06475e-13	-0.864463	0.656	0.934	1.80188e-09
RPS9	3.56685e-08	-0.870658	1	1	0.000603618
SNX10	2.89134e-15	-0.871202	0.406	0.882	4.89302e-11
FBL	3.88184e-14	-0.876842	1	1	6.56923e-10
HSPCA	5.85763e-12	-0.880994	1	1	9.91287e-08
LMAN1	6.28011e-16	-0.881971	0.922	1	1.06278e-11
EIF1B	7.31346e-19	-0.883087	0.953	1	1.23766e-14
H1-3	4.64751e-14	-0.88586	0.797	0.987	7.86499e-10
PTGR1	4.43127e-19	-0.894023	0.766	1	7.49904e-15
ENSOARG00020020938	2.99241e-19	-0.910578	0.812	1	5.06406e-15
KRT19	1.98143e-11	-0.923488	1	1	3.35317e-07
ENSOARG00020007415	2.33664e-07	-0.953964	0.922	0.987	0.0039543
GOT2	3.31159e-19	-0.95575	1	1	5.6042e-15
NOP10	1.03156e-16	-0.9579	0.984	1	1.74571e-12
ENSOARG00020020990	4.51461e-18	-0.959274	1	1	7.64008e-14
C12orf75	1.23722e-14	-0.97913	0.594	0.961	2.09374e-10
IMPDH2	3.0846e-17	-0.981808	1	1	5.22007e-13
DDX21	4.97161e-13	-1.02674	1	1	8.41345e-09
ENSOARG00020009097	4.71271e-17	-1.02703	0.75	0.974	7.97531e-13
ELF3	1.58094e-12	-1.03889	0.938	1	2.67542e-08
EIF1	8.12112e-15	-1.03896	1	1	1.37434e-10
AKR1B1	1.05554e-14	-1.04818	0.922	1	1.78628e-10
ENSOARG00020022058	1.96697e-14	-1.0632	0.953	1	3.32871e-10
STARD10	7.70883e-21	-1.10173	1	1	1.30457e-16
CA4	7.53255e-19	-1.11298	0.531	0.947	1.27473e-14
ENSOARG00020011332	2.16907e-14	-1.12747	1	1	3.67072e-10
CCDC167	5.61239e-21	-1.12989	1	1	9.49784e-17
CDKN1A	9.00248e-09	-1.17448	0.562	0.908	0.000152349
FST	3.16237e-10	-1.19215	0.859	0.974	5.35168e-06
C11orf98	2.09817e-19	-1.20886	1	1	3.55074e-15
BTG1	3.65865e-15	-1.23729	0.969	0.987	6.19153e-11
EEF1G	3.13654e-23	-1.23892	1	1	5.30797e-19
MOGAT1	3.41078e-22	-1.24361	0.766	1	5.77207e-18
ENSOARG00020017428	1.44953e-20	-1.25519	1	1	2.45304e-16
PNP	5.2476e-20	-1.29651	0.938	0.987	8.88052e-16
IRX3	1.59683e-25	-1.32801	0.188	1	2.70231e-21
ABRACL	2.37775e-22	-1.33311	0.875	1	4.02387e-18
CALML5	3.21361e-22	-1.40372	0.703	0.987	5.4384e-18
HSP90AB1	4.98119e-21	-1.44773	1	1	8.42967e-17
SLC44A4	5.70091e-24	-1.47579	0.859	1	9.64764e-20
CD24	8.03147e-13	-1.49865	0.797	0.987	1.35917e-08
HSPB1	1.16317e-15	-1.50442	0.984	1	1.96843e-11
DBI	5.61239e-21	-1.55196	1	1	9.49784e-17
FKBP11	3.70856e-23	-1.576	0.969	1	6.276e-19
FOS	5.85288e-08	-1.58808	0.969	0.987	0.000990483
PLA2G7	3.74212e-20	-1.60224	0.469	0.974	6.3328e-16
BLVRB	4.07174e-22	-1.60254	0.906	1	6.89061e-18
NUCB2	2.06265e-21	-1.65154	0.922	1	3.49063e-17
ENSOARG00020019358	9.25492e-22	-1.68374	0.812	0.987	1.56621e-17
ENSOARG00020022194	3.86754e-23	-1.74716	1	1	6.54503e-19
ENSOARG00020003442	2.25721e-07	-1.8033	0.266	0.632	0.00381988
PRDX1	6.85196e-24	-1.83619	1	1	1.15956e-19
HSD17B1	9.2279e-24	-1.86543	0.703	1	1.56164e-19
AJUBA	4.17718e-10	-1.9673	1	0.987	7.06904e-06
ENSOARG00020019421	8.04941e-23	-2.01002	0.844	1	1.3622e-18
MGST1	1.37691e-21	-2.04566	0.906	1	2.33015e-17
PTMA	2.54261e-23	-2.28314	1	1	4.30286e-19
CCND2	5.13753e-24	-2.3209	0.812	1	8.69424e-20
ENSOARG00020007481	2.1757e-24	-3.03547	0.594	1	3.68195e-20
ENSOARG00020021518	1.59293e-24	-3.08698	0.531	1	2.69572e-20
DNASE1L3	1.72975e-23	-3.55552	0.609	0.987	2.92726e-19
ENSOARG00020021356	2.63068e-10	-3.61325	0.266	0.737	4.45189e-06
ENSOARG00020003393	2.77486e-16	-3.94973	0.594	0.961	4.69589e-12
ENSOARG00020003414	1.04806e-16	-4.02983	0.531	0.934	1.77362e-12
IFNT6	2.81576e-23	-4.64901	0.547	1	4.76511e-19
TKDP1	2.13705e-07	-4.71737	0.688	0.934	0.00361653
TP-1P8	2.43644e-24	-6.46395	0.734	1	4.12319e-20

## Sheet: TE (E6-E8)
Table S3. Differential expression gene analysis and GO analysis of TE lineage
Functional enrichment analysis of TE (E6-E8) upregulated genes.
_MEMBER_MyList	_LogP_MyList	GO	_PATTERN_	_RANK_	GiniIndex	Category	CategoryID	Description	PARENT_GO	LogP	Enrichment	Z-score	#TotalGeneInLibrary	#GeneInGO	#GeneInHitList	#GeneInGOAndHitList	%InGO	STDV %InGO	GeneID	Hits	Log(q-value)	EvidenceCutoff	GROUP_ID	FirstInGroupByEnrichment	FirstInGroupByLogP	BestLogPInGroup	BestEnrichmentInGroup	URL
1	-36.1647	GO:0045333	M1	1	0	GO Biological Processes	19	cellular respiration	19_GO:0008152 metabolic process	-36.1647	15.7571	24.0426	30337	193	409	41	10.0244	1.48502	498|506|509|521|1327|1340|1351|1431|1738|2108|2109|2271|2629|3417|3419|3421|4190|4191|4537|4697|4704|4705|4708|4712|4713|4715|4716|4723|4725|4731|5160|6834|7381|7384|7385|7386|9377|9997|51079|55967|374291	ATP5F1A|ATP5F1B|ATP5F1C|ATP5ME|COX4I1|COX6B1|COX8A|CS|DLD|ETFA|ETFB|FH|GBA1|IDH1|IDH3A|IDH3G|MDH1|MDH2|ND3|NDUFA4|NDUFA9|NDUFA10|NDUFB2|NDUFB6|NDUFB7|NDUFB9|NDUFB10|NDUFV1|NDUFS5|NDUFV3|PDHA1|SURF1|UQCRB|UQCRC1|UQCRC2|UQCRFS1|COX5A|SCO2|NDUFA13|NDUFA12|NDUFS7	-31.9905	0	1	1	1	-36.1647	22.5746
1	-33.8964	GO:0009060	M1	1	0	GO Biological Processes	19	aerobic respiration	19_GO:0008152 metabolic process	-33.8964	16.9409	23.782	30337	162	409	37	9.04645	1.41836	498|506|509|521|1327|1340|1351|1431|1738|2271|3417|3419|3421|4190|4191|4537|4697|4704|4705|4708|4712|4713|4715|4716|4723|4725|4731|5160|6834|7381|7384|7385|7386|9377|51079|55967|374291	ATP5F1A|ATP5F1B|ATP5F1C|ATP5ME|COX4I1|COX6B1|COX8A|CS|DLD|FH|IDH1|IDH3A|IDH3G|MDH1|MDH2|ND3|NDUFA4|NDUFA9|NDUFA10|NDUFB2|NDUFB6|NDUFB7|NDUFB9|NDUFB10|NDUFV1|NDUFS5|NDUFV3|PDHA1|SURF1|UQCRB|UQCRC1|UQCRC2|UQCRFS1|COX5A|NDUFA13|NDUFA12|NDUFS7	-30.0232	0	1	0	0	-36.1647	22.5746
1	-32.2045	GO:0015980	M1	1	0	GO Biological Processes	19	energy derivation by oxidation of organic compounds	19_GO:0008152 metabolic process	-32.2045	11.726	20.7727	30337	272	409	43	10.5134	1.51667	498|506|509|521|1327|1340|1351|1431|1738|2108|2109|2271|2629|3417|3419|3421|4190|4191|4537|4697|4704|4705|4708|4712|4713|4715|4716|4723|4725|4731|5160|5502|6834|7157|7381|7384|7385|7386|9377|9997|51079|55967|374291	ATP5F1A|ATP5F1B|ATP5F1C|ATP5ME|COX4I1|COX6B1|COX8A|CS|DLD|ETFA|ETFB|FH|GBA1|IDH1|IDH3A|IDH3G|MDH1|MDH2|ND3|NDUFA4|NDUFA9|NDUFA10|NDUFB2|NDUFB6|NDUFB7|NDUFB9|NDUFB10|NDUFV1|NDUFS5|NDUFV3|PDHA1|PPP1R1A|SURF1|TP53|UQCRB|UQCRC1|UQCRC2|UQCRFS1|COX5A|SCO2|NDUFA13|NDUFA12|NDUFS7	-28.5073	0	1	0	0	-36.1647	22.5746
1	-31.7473	GO:0006091	M1	1	0	GO Biological Processes	19	generation of precursor metabolites and energy	19_GO:0008152 metabolic process	-31.7473	9.57079	19.4441	30337	372	409	48	11.7359	1.59144	38|291|498|506|509|521|1327|1340|1351|1431|1738|2108|2109|2271|2584|2629|3417|3419|3421|4190|4191|4537|4697|4704|4705|4708|4712|4713|4715|4716|4723|4725|4731|5019|5160|5167|5502|6834|7157|7381|7384|7385|7386|9377|9997|51079|55967|374291	ACAT1|SLC25A4|ATP5F1A|ATP5F1B|ATP5F1C|ATP5ME|COX4I1|COX6B1|COX8A|CS|DLD|ETFA|ETFB|FH|GALK1|GBA1|IDH1|IDH3A|IDH3G|MDH1|MDH2|ND3|NDUFA4|NDUFA9|NDUFA10|NDUFB2|NDUFB6|NDUFB7|NDUFB9|NDUFB10|NDUFV1|NDUFS5|NDUFV3|OXCT1|PDHA1|ENPP1|PPP1R1A|SURF1|TP53|UQCRB|UQCRC1|UQCRC2|UQCRFS1|COX5A|SCO2|NDUFA13|NDUFA12|NDUFS7	-28.1751	0	1	0	0	-36.1647	22.5746
1	-26.014	GO:0006119	M1	1	0	GO Biological Processes	19	oxidative phosphorylation	19_GO:0008152 metabolic process	-26.014	17.3072	20.924	30337	120	409	28	6.84597	1.2487	498|506|509|521|1327|1340|1351|1738|4537|4697|4704|4705|4708|4712|4713|4715|4716|4723|4725|4731|7381|7384|7385|7386|9377|51079|55967|374291	ATP5F1A|ATP5F1B|ATP5F1C|ATP5ME|COX4I1|COX6B1|COX8A|DLD|ND3|NDUFA4|NDUFA9|NDUFA10|NDUFB2|NDUFB6|NDUFB7|NDUFB9|NDUFB10|NDUFV1|NDUFS5|NDUFV3|UQCRB|UQCRC1|UQCRC2|UQCRFS1|COX5A|NDUFA13|NDUFA12|NDUFS7	-22.5388	0	1	0	0	-36.1647	22.5746
1	-25.1795	GO:0022904	M1	1	0	GO Biological Processes	19	respiratory electron transport chain	19_GO:0008152 metabolic process	-25.1795	17.4147	20.6168	30337	115	409	27	6.60147	1.2278	1327|1340|1351|1738|2108|2109|2629|4537|4697|4704|4705|4708|4712|4713|4715|4716|4723|4725|4731|7381|7384|7385|7386|9377|9997|55967|374291	COX4I1|COX6B1|COX8A|DLD|ETFA|ETFB|GBA1|ND3|NDUFA4|NDUFA9|NDUFA10|NDUFB2|NDUFB6|NDUFB7|NDUFB9|NDUFB10|NDUFV1|NDUFS5|NDUFV3|UQCRB|UQCRC1|UQCRC2|UQCRFS1|COX5A|SCO2|NDUFA12|NDUFS7	-21.7834	0	1	0	0	-36.1647	22.5746
1	-24.1301	GO:0022900	M1	1	0	GO Biological Processes	19	electron transport chain	19_GO:0008152 metabolic process	-24.1301	16.0215	19.6734	30337	125	409	27	6.60147	1.2278	1327|1340|1351|1738|2108|2109|2629|4537|4697|4704|4705|4708|4712|4713|4715|4716|4723|4725|4731|7381|7384|7385|7386|9377|9997|55967|374291	COX4I1|COX6B1|COX8A|DLD|ETFA|ETFB|GBA1|ND3|NDUFA4|NDUFA9|NDUFA10|NDUFB2|NDUFB6|NDUFB7|NDUFB9|NDUFB10|NDUFV1|NDUFS5|NDUFV3|UQCRB|UQCRC1|UQCRC2|UQCRFS1|COX5A|SCO2|NDUFA12|NDUFS7	-20.801	0	1	0	0	-36.1647	22.5746
1	-22.2546	GO:0046034	M1	1	0	GO Biological Processes	19	ATP metabolic process	19_GO:0008152 metabolic process	-22.2546	12.8998	17.6979	30337	161	409	28	6.84597	1.2487	481|498|506|509|521|526|527|572|2584|3312|4537|4625|4704|4705|4708|4712|4713|4715|4716|4723|4725|4731|5167|5169|27109|51079|55967|374291	ATP1B1|ATP5F1A|ATP5F1B|ATP5F1C|ATP5ME|ATP6V1B2|ATP6V0C|BAD|GALK1|HSPA8|ND3|MYH7|NDUFA9|NDUFA10|NDUFB2|NDUFB6|NDUFB7|NDUFB9|NDUFB10|NDUFV1|NDUFS5|NDUFV3|ENPP1|ENPP3|DMAC2L|NDUFA13|NDUFA12|NDUFS7	-18.9835	0	1	0	0	-36.1647	22.5746
1	-22.0869	GO:0042773	M1	1	0	GO Biological Processes	19	ATP synthesis coupled electron transport	19_GO:0008152 metabolic process	-22.0869	18.344	19.5827	30337	93	409	23	5.62347	1.13913	1327|1340|1351|1738|4537|4697|4704|4705|4708|4712|4713|4715|4716|4723|4725|4731|7381|7384|7385|7386|9377|55967|374291	COX4I1|COX6B1|COX8A|DLD|ND3|NDUFA4|NDUFA9|NDUFA10|NDUFB2|NDUFB6|NDUFB7|NDUFB9|NDUFB10|NDUFV1|NDUFS5|NDUFV3|UQCRB|UQCRC1|UQCRC2|UQCRFS1|COX5A|NDUFA12|NDUFS7	-18.9126	0	1	0	0	-36.1647	22.5746
1	-22.0869	GO:0042775	M1	1	0	GO Biological Processes	19	mitochondrial ATP synthesis coupled electron transport	19_GO:0008152 metabolic process	-22.0869	18.344	19.5827	30337	93	409	23	5.62347	1.13913	1327|1340|1351|1738|4537|4697|4704|4705|4708|4712|4713|4715|4716|4723|4725|4731|7381|7384|7385|7386|9377|55967|374291	COX4I1|COX6B1|COX8A|DLD|ND3|NDUFA4|NDUFA9|NDUFA10|NDUFB2|NDUFB6|NDUFB7|NDUFB9|NDUFB10|NDUFV1|NDUFS5|NDUFV3|UQCRB|UQCRC1|UQCRC2|UQCRFS1|COX5A|NDUFA12|NDUFS7	-18.9126	0	1	0	0	-36.1647	22.5746
1	-21.7049	GO:0009205	M1	1	0	GO Biological Processes	19	purine ribonucleoside triphosphate metabolic process	19_GO:0008152 metabolic process	-21.7049	11.6272	16.9492	30337	185	409	29	7.09046	1.26913	481|498|506|509|521|526|527|572|2584|3312|4537|4625|4704|4705|4708|4712|4713|4715|4716|4723|4725|4731|5167|5169|27109|29922|51079|55967|374291	ATP1B1|ATP5F1A|ATP5F1B|ATP5F1C|ATP5ME|ATP6V1B2|ATP6V0C|BAD|GALK1|HSPA8|ND3|MYH7|NDUFA9|NDUFA10|NDUFB2|NDUFB6|NDUFB7|NDUFB9|NDUFB10|NDUFV1|NDUFS5|NDUFV3|ENPP1|ENPP3|DMAC2L|NME7|NDUFA13|NDUFA12|NDUFS7	-18.5721	0	1	0	0	-36.1647	22.5746
1	-21.3538	GO:0009141	M1	1	0	GO Biological Processes	19	nucleoside triphosphate metabolic process	19_GO:0008152 metabolic process	-21.3538	10.6981	16.407	30337	208	409	30	7.33496	1.28913	481|498|506|509|521|526|527|572|2584|3312|4537|4625|4704|4705|4708|4712|4713|4715|4716|4723|4725|4731|5167|5169|10924|27109|29922|51079|55967|374291	ATP1B1|ATP5F1A|ATP5F1B|ATP5F1C|ATP5ME|ATP6V1B2|ATP6V0C|BAD|GALK1|HSPA8|ND3|MYH7|NDUFA9|NDUFA10|NDUFB2|NDUFB6|NDUFB7|NDUFB9|NDUFB10|NDUFV1|NDUFS5|NDUFV3|ENPP1|ENPP3|SMPDL3A|DMAC2L|NME7|NDUFA13|NDUFA12|NDUFS7	-18.2587	0	1	0	0	-36.1647	22.5746
1	-21.2625	GO:0019646	M1	1	0	GO Biological Processes	19	aerobic electron transport chain	19_GO:0008152 metabolic process	-21.2625	18.5434	19.2664	30337	88	409	22	5.37897	1.11553	1327|1340|1351|1738|4537|4697|4704|4705|4708|4712|4713|4715|4716|4723|4725|4731|7381|7384|7385|7386|9377|374291	COX4I1|COX6B1|COX8A|DLD|ND3|NDUFA4|NDUFA9|NDUFA10|NDUFB2|NDUFB6|NDUFB7|NDUFB9|NDUFB10|NDUFV1|NDUFS5|NDUFV3|UQCRB|UQCRC1|UQCRC2|UQCRFS1|COX5A|NDUFS7	-18.2375	0	1	0	0	-36.1647	22.5746
1	-21.2357	GO:0009144	M1	1	0	GO Biological Processes	19	purine nucleoside triphosphate metabolic process	19_GO:0008152 metabolic process	-21.2357	11.2033	16.58	30337	192	409	29	7.09046	1.26913	481|498|506|509|521|526|527|572|2584|3312|4537|4625|4704|4705|4708|4712|4713|4715|4716|4723|4725|4731|5167|5169|27109|29922|51079|55967|374291	ATP1B1|ATP5F1A|ATP5F1B|ATP5F1C|ATP5ME|ATP6V1B2|ATP6V0C|BAD|GALK1|HSPA8|ND3|MYH7|NDUFA9|NDUFA10|NDUFB2|NDUFB6|NDUFB7|NDUFB9|NDUFB10|NDUFV1|NDUFS5|NDUFV3|ENPP1|ENPP3|DMAC2L|NME7|NDUFA13|NDUFA12|NDUFS7	-18.2375	0	1	0	0	-36.1647	22.5746
1	-21.2357	GO:0009199	M1	1	0	GO Biological Processes	19	ribonucleoside triphosphate metabolic process	19_GO:0008152 metabolic process	-21.2357	11.2033	16.58	30337	192	409	29	7.09046	1.26913	481|498|506|509|521|526|527|572|2584|3312|4537|4625|4704|4705|4708|4712|4713|4715|4716|4723|4725|4731|5167|5169|27109|29922|51079|55967|374291	ATP1B1|ATP5F1A|ATP5F1B|ATP5F1C|ATP5ME|ATP6V1B2|ATP6V0C|BAD|GALK1|HSPA8|ND3|MYH7|NDUFA9|NDUFA10|NDUFB2|NDUFB6|NDUFB7|NDUFB9|NDUFB10|NDUFV1|NDUFS5|NDUFV3|ENPP1|ENPP3|DMAC2L|NME7|NDUFA13|NDUFA12|NDUFS7	-18.2375	0	1	0	0	-36.1647	22.5746
1	-19.1451	GO:0009150	M1	1	0	GO Biological Processes	19	purine ribonucleotide metabolic process	19_GO:0008152 metabolic process	-19.1451	6.97193	13.7496	30337	383	409	36	8.80196	1.40094	38|481|498|506|509|521|526|527|572|1738|2182|2584|3312|4537|4625|4704|4705|4708|4712|4713|4715|4716|4723|4725|4731|5160|5167|5169|10157|25874|27109|29922|51079|55967|79071|374291	ACAT1|ATP1B1|ATP5F1A|ATP5F1B|ATP5F1C|ATP5ME|ATP6V1B2|ATP6V0C|BAD|DLD|ACSL4|GALK1|HSPA8|ND3|MYH7|NDUFA9|NDUFA10|NDUFB2|NDUFB6|NDUFB7|NDUFB9|NDUFB10|NDUFV1|NDUFS5|NDUFV3|PDHA1|ENPP1|ENPP3|AASS|MPC2|DMAC2L|NME7|NDUFA13|NDUFA12|ELOVL6|NDUFS7	-16.2013	0	1	0	0	-36.1647	22.5746
1	-19.1079	GO:0009206	M1	1	0	GO Biological Processes	19	purine ribonucleoside triphosphate biosynthetic process	19_GO:0008152 metabolic process	-19.1079	16.3963	17.5701	30337	95	409	21	5.13447	1.09129	498|506|509|521|527|4537|4704|4705|4708|4712|4713|4715|4716|4723|4725|4731|27109|29922|51079|55967|374291	ATP5F1A|ATP5F1B|ATP5F1C|ATP5ME|ATP6V0C|ND3|NDUFA9|NDUFA10|NDUFB2|NDUFB6|NDUFB7|NDUFB9|NDUFB10|NDUFV1|NDUFS5|NDUFV3|DMAC2L|NME7|NDUFA13|NDUFA12|NDUFS7	-16.189	0	1	0	0	-36.1647	22.5746
1	-19.0316	GO:0009152	M1	1	0	GO Biological Processes	19	purine ribonucleotide biosynthetic process	19_GO:0008152 metabolic process	-19.0316	10.4853	15.3728	30337	191	409	27	6.60147	1.2278	38|498|506|509|521|527|1738|2182|4537|4704|4705|4708|4712|4713|4715|4716|4723|4725|4731|5160|25874|27109|29922|51079|55967|79071|374291	ACAT1|ATP5F1A|ATP5F1B|ATP5F1C|ATP5ME|ATP6V0C|DLD|ACSL4|ND3|NDUFA9|NDUFA10|NDUFB2|NDUFB6|NDUFB7|NDUFB9|NDUFB10|NDUFV1|NDUFS5|NDUFV3|PDHA1|MPC2|DMAC2L|NME7|NDUFA13|NDUFA12|ELOVL6|NDUFS7	-16.1361	0	1	0	0	-36.1647	22.5746
1	-19.0061	GO:0009145	M1	1	0	GO Biological Processes	19	purine nucleoside triphosphate biosynthetic process	19_GO:0008152 metabolic process	-19.0061	16.2255	17.4667	30337	96	409	21	5.13447	1.09129	498|506|509|521|527|4537|4704|4705|4708|4712|4713|4715|4716|4723|4725|4731|27109|29922|51079|55967|374291	ATP5F1A|ATP5F1B|ATP5F1C|ATP5ME|ATP6V0C|ND3|NDUFA9|NDUFA10|NDUFB2|NDUFB6|NDUFB7|NDUFB9|NDUFB10|NDUFV1|NDUFS5|NDUFV3|DMAC2L|NME7|NDUFA13|NDUFA12|NDUFS7	-16.1328	0	1	0	0	-36.1647	22.5746
1	-18.9603	GO:0006163	M1	1	0	GO Biological Processes	19	purine nucleotide metabolic process	19_GO:0008152 metabolic process	-18.9603	6.22101	13.2633	30337	465	409	39	9.53545	1.45227	38|481|498|506|509|521|526|527|572|1738|2182|2584|3312|3417|4190|4191|4537|4625|4704|4705|4708|4712|4713|4715|4716|4723|4725|4731|5160|5167|5169|10157|25874|27109|29922|51079|55967|79071|374291	ACAT1|ATP1B1|ATP5F1A|ATP5F1B|ATP5F1C|ATP5ME|ATP6V1B2|ATP6V0C|BAD|DLD|ACSL4|GALK1|HSPA8|IDH1|MDH1|MDH2|ND3|MYH7|NDUFA9|NDUFA10|NDUFB2|NDUFB6|NDUFB7|NDUFB9|NDUFB10|NDUFV1|NDUFS5|NDUFV3|PDHA1|ENPP1|ENPP3|AASS|MPC2|DMAC2L|NME7|NDUFA13|NDUFA12|ELOVL6|NDUFS7	-16.1082	0	1	0	0	-36.1647	22.5746
1	-18.9182	GO:0006754	M1	1	0	GO Biological Processes	19	ATP biosynthetic process	19_GO:0008152 metabolic process	-18.9182	17.6604	17.8748	30337	84	409	20	4.88998	1.06636	498|506|509|521|527|4537|4704|4705|4708|4712|4713|4715|4716|4723|4725|4731|27109|51079|55967|374291	ATP5F1A|ATP5F1B|ATP5F1C|ATP5ME|ATP6V0C|ND3|NDUFA9|NDUFA10|NDUFB2|NDUFB6|NDUFB7|NDUFB9|NDUFB10|NDUFV1|NDUFS5|NDUFV3|DMAC2L|NDUFA13|NDUFA12|NDUFS7	-16.0864	0	1	0	0	-36.1647	22.5746
1	-18.8031	GO:0015986	M1	1	0	GO Biological Processes	19	proton motive force-driven ATP synthesis	19_GO:0008152 metabolic process	-18.8031	19.3055	18.3055	30337	73	409	19	4.64548	1.0407	498|506|509|521|527|4537|4704|4705|4708|4712|4713|4715|4716|4723|4725|4731|51079|55967|374291	ATP5F1A|ATP5F1B|ATP5F1C|ATP5ME|ATP6V0C|ND3|NDUFA9|NDUFA10|NDUFB2|NDUFB6|NDUFB7|NDUFB9|NDUFB10|NDUFV1|NDUFS5|NDUFV3|NDUFA13|NDUFA12|NDUFS7	-15.9906	0	1	0	0	-36.1647	22.5746
1	-18.5162	GO:0042776	M1	1	0	GO Biological Processes	19	proton motive force-driven mitochondrial ATP synthesis	19_GO:0008152 metabolic process	-18.5162	20.8613	18.594	30337	64	409	18	4.40098	1.01424	498|506|509|521|4537|4704|4705|4708|4712|4713|4715|4716|4723|4725|4731|51079|55967|374291	ATP5F1A|ATP5F1B|ATP5F1C|ATP5ME|ND3|NDUFA9|NDUFA10|NDUFB2|NDUFB6|NDUFB7|NDUFB9|NDUFB10|NDUFV1|NDUFS5|NDUFV3|NDUFA13|NDUFA12|NDUFS7	-15.7386	0	1	0	0	-36.1647	22.5746
1	-18.5149	GO:0009201	M1	1	0	GO Biological Processes	19	ribonucleoside triphosphate biosynthetic process	19_GO:0008152 metabolic process	-18.5149	15.4222	16.972	30337	101	409	21	5.13447	1.09129	498|506|509|521|527|4537|4704|4705|4708|4712|4713|4715|4716|4723|4725|4731|27109|29922|51079|55967|374291	ATP5F1A|ATP5F1B|ATP5F1C|ATP5ME|ATP6V0C|ND3|NDUFA9|NDUFA10|NDUFB2|NDUFB6|NDUFB7|NDUFB9|NDUFB10|NDUFV1|NDUFS5|NDUFV3|DMAC2L|NME7|NDUFA13|NDUFA12|NDUFS7	-15.7386	0	1	0	0	-36.1647	22.5746
1	-18.417	GO:0009259	M1	1	0	GO Biological Processes	19	ribonucleotide metabolic process	19_GO:0008152 metabolic process	-18.417	6.62593	13.2913	30337	403	409	36	8.80196	1.40094	38|481|498|506|509|521|526|527|572|1738|2182|2584|3312|4537|4625|4704|4705|4708|4712|4713|4715|4716|4723|4725|4731|5160|5167|5169|10157|25874|27109|29922|51079|55967|79071|374291	ACAT1|ATP1B1|ATP5F1A|ATP5F1B|ATP5F1C|ATP5ME|ATP6V1B2|ATP6V0C|BAD|DLD|ACSL4|GALK1|HSPA8|ND3|MYH7|NDUFA9|NDUFA10|NDUFB2|NDUFB6|NDUFB7|NDUFB9|NDUFB10|NDUFV1|NDUFS5|NDUFV3|PDHA1|ENPP1|ENPP3|AASS|MPC2|DMAC2L|NME7|NDUFA13|NDUFA12|ELOVL6|NDUFS7	-15.6577	0	1	0	0	-36.1647	22.5746
1	-18.1611	GO:0009260	M1	1	0	GO Biological Processes	19	ribonucleotide biosynthetic process	19_GO:0008152 metabolic process	-18.1611	9.72178	14.6836	30337	206	409	27	6.60147	1.2278	38|498|506|509|521|527|1738|2182|4537|4704|4705|4708|4712|4713|4715|4716|4723|4725|4731|5160|25874|27109|29922|51079|55967|79071|374291	ACAT1|ATP5F1A|ATP5F1B|ATP5F1C|ATP5ME|ATP6V0C|DLD|ACSL4|ND3|NDUFA9|NDUFA10|NDUFB2|NDUFB6|NDUFB7|NDUFB9|NDUFB10|NDUFV1|NDUFS5|NDUFV3|PDHA1|MPC2|DMAC2L|NME7|NDUFA13|NDUFA12|ELOVL6|NDUFS7	-15.426	0	1	0	0	-36.1647	22.5746
1	-18.1378	GO:0019693	M1	1	0	GO Biological Processes	19	ribose phosphate metabolic process	19_GO:0008152 metabolic process	-18.1378	6.49696	13.1166	30337	411	409	36	8.80196	1.40094	38|481|498|506|509|521|526|527|572|1738|2182|2584|3312|4537|4625|4704|4705|4708|4712|4713|4715|4716|4723|4725|4731|5160|5167|5169|10157|25874|27109|29922|51079|55967|79071|374291	ACAT1|ATP1B1|ATP5F1A|ATP5F1B|ATP5F1C|ATP5ME|ATP6V1B2|ATP6V0C|BAD|DLD|ACSL4|GALK1|HSPA8|ND3|MYH7|NDUFA9|NDUFA10|NDUFB2|NDUFB6|NDUFB7|NDUFB9|NDUFB10|NDUFV1|NDUFS5|NDUFV3|PDHA1|ENPP1|ENPP3|AASS|MPC2|DMAC2L|NME7|NDUFA13|NDUFA12|ELOVL6|NDUFS7	-15.426	0	1	0	0	-36.1647	22.5746
1	-18.0451	GO:0072521	M1	1	0	GO Biological Processes	19	purine-containing compound metabolic process	19_GO:0008152 metabolic process	-18.0451	5.85581	12.7206	30337	494	409	39	9.53545	1.45227	38|481|498|506|509|521|526|527|572|1738|2182|2584|3312|3417|4190|4191|4537|4625|4704|4705|4708|4712|4713|4715|4716|4723|4725|4731|5160|5167|5169|10157|25874|27109|29922|51079|55967|79071|374291	ACAT1|ATP1B1|ATP5F1A|ATP5F1B|ATP5F1C|ATP5ME|ATP6V1B2|ATP6V0C|BAD|DLD|ACSL4|GALK1|HSPA8|IDH1|MDH1|MDH2|ND3|MYH7|NDUFA9|NDUFA10|NDUFB2|NDUFB6|NDUFB7|NDUFB9|NDUFB10|NDUFV1|NDUFS5|NDUFV3|PDHA1|ENPP1|ENPP3|AASS|MPC2|DMAC2L|NME7|NDUFA13|NDUFA12|ELOVL6|NDUFS7	-15.3479	0	1	0	0	-36.1647	22.5746
1	-17.786	GO:0009142	M1	1	0	GO Biological Processes	19	nucleoside triphosphate biosynthetic process	19_GO:0008152 metabolic process	-17.786	14.2903	16.2497	30337	109	409	21	5.13447	1.09129	498|506|509|521|527|4537|4704|4705|4708|4712|4713|4715|4716|4723|4725|4731|27109|29922|51079|55967|374291	ATP5F1A|ATP5F1B|ATP5F1C|ATP5ME|ATP6V0C|ND3|NDUFA9|NDUFA10|NDUFB2|NDUFB6|NDUFB7|NDUFB9|NDUFB10|NDUFV1|NDUFS5|NDUFV3|DMAC2L|NME7|NDUFA13|NDUFA12|NDUFS7	-15.1108	0	1	0	0	-36.1647	22.5746
1	-17.7799	GO:0046390	M1	1	0	GO Biological Processes	19	ribose phosphate biosynthetic process	19_GO:0008152 metabolic process	-17.7799	9.40229	14.3858	30337	213	409	27	6.60147	1.2278	38|498|506|509|521|527|1738|2182|4537|4704|4705|4708|4712|4713|4715|4716|4723|4725|4731|5160|25874|27109|29922|51079|55967|79071|374291	ACAT1|ATP5F1A|ATP5F1B|ATP5F1C|ATP5ME|ATP6V0C|DLD|ACSL4|ND3|NDUFA9|NDUFA10|NDUFB2|NDUFB6|NDUFB7|NDUFB9|NDUFB10|NDUFV1|NDUFS5|NDUFV3|PDHA1|MPC2|DMAC2L|NME7|NDUFA13|NDUFA12|ELOVL6|NDUFS7	-15.1108	0	1	0	0	-36.1647	22.5746
1	-17.7243	GO:0006753	M1	1	0	GO Biological Processes	19	nucleoside phosphate metabolic process	19_GO:0008152 metabolic process	-17.7243	5.5665	12.434	30337	533	409	40	9.77995	1.46878	38|481|498|506|509|521|526|527|572|1738|2182|2584|3312|3417|4190|4191|4537|4625|4704|4705|4708|4712|4713|4715|4716|4723|4725|4731|5160|5167|5169|10157|10924|25874|27109|29922|51079|55967|79071|374291	ACAT1|ATP1B1|ATP5F1A|ATP5F1B|ATP5F1C|ATP5ME|ATP6V1B2|ATP6V0C|BAD|DLD|ACSL4|GALK1|HSPA8|IDH1|MDH1|MDH2|ND3|MYH7|NDUFA9|NDUFA10|NDUFB2|NDUFB6|NDUFB7|NDUFB9|NDUFB10|NDUFV1|NDUFS5|NDUFV3|PDHA1|ENPP1|ENPP3|AASS|SMPDL3A|MPC2|DMAC2L|NME7|NDUFA13|NDUFA12|ELOVL6|NDUFS7	-15.0685	0	1	0	0	-36.1647	22.5746
1	-17.1367	GO:0009117	M1	1	0	GO Biological Processes	19	nucleotide metabolic process	19_GO:0008152 metabolic process	-17.1367	5.51004	12.1861	30337	525	409	39	9.53545	1.45227	38|481|498|506|509|521|526|527|572|1738|2182|2584|3312|3417|4190|4191|4537|4625|4704|4705|4708|4712|4713|4715|4716|4723|4725|4731|5160|5167|5169|10157|25874|27109|29922|51079|55967|79071|374291	ACAT1|ATP1B1|ATP5F1A|ATP5F1B|ATP5F1C|ATP5ME|ATP6V1B2|ATP6V0C|BAD|DLD|ACSL4|GALK1|HSPA8|IDH1|MDH1|MDH2|ND3|MYH7|NDUFA9|NDUFA10|NDUFB2|NDUFB6|NDUFB7|NDUFB9|NDUFB10|NDUFV1|NDUFS5|NDUFV3|PDHA1|ENPP1|ENPP3|AASS|MPC2|DMAC2L|NME7|NDUFA13|NDUFA12|ELOVL6|NDUFS7	-14.494	0	1	0	0	-36.1647	22.5746
1	-17.06	GO:0006164	M1	1	0	GO Biological Processes	19	purine nucleotide biosynthetic process	19_GO:0008152 metabolic process	-17.06	8.82241	13.8293	30337	227	409	27	6.60147	1.2278	38|498|506|509|521|527|1738|2182|4537|4704|4705|4708|4712|4713|4715|4716|4723|4725|4731|5160|25874|27109|29922|51079|55967|79071|374291	ACAT1|ATP5F1A|ATP5F1B|ATP5F1C|ATP5ME|ATP6V0C|DLD|ACSL4|ND3|NDUFA9|NDUFA10|NDUFB2|NDUFB6|NDUFB7|NDUFB9|NDUFB10|NDUFV1|NDUFS5|NDUFV3|PDHA1|MPC2|DMAC2L|NME7|NDUFA13|NDUFA12|ELOVL6|NDUFS7	-14.4298	0	1	0	0	-36.1647	22.5746
1	-16.7131	GO:0055086	M1	1	0	GO Biological Processes	19	nucleobase-containing small molecule metabolic process	19_GO:0008152 metabolic process	-16.7131	5.06853	11.767	30337	600	409	41	10.0244	1.48502	38|481|498|506|509|521|526|527|572|1738|2182|2584|2745|3312|3417|4190|4191|4537|4625|4704|4705|4708|4712|4713|4715|4716|4723|4725|4731|5160|5167|5169|10157|10924|25874|27109|29922|51079|55967|79071|374291	ACAT1|ATP1B1|ATP5F1A|ATP5F1B|ATP5F1C|ATP5ME|ATP6V1B2|ATP6V0C|BAD|DLD|ACSL4|GALK1|GLRX|HSPA8|IDH1|MDH1|MDH2|ND3|MYH7|NDUFA9|NDUFA10|NDUFB2|NDUFB6|NDUFB7|NDUFB9|NDUFB10|NDUFV1|NDUFS5|NDUFV3|PDHA1|ENPP1|ENPP3|AASS|SMPDL3A|MPC2|DMAC2L|NME7|NDUFA13|NDUFA12|ELOVL6|NDUFS7	-14.0951	0	1	0	0	-36.1647	22.5746
1	-16.6717	GO:0072522	M1	1	0	GO Biological Processes	19	purine-containing compound biosynthetic process	19_GO:0008152 metabolic process	-16.6717	8.52207	13.5324	30337	235	409	27	6.60147	1.2278	38|498|506|509|521|527|1738|2182|4537|4704|4705|4708|4712|4713|4715|4716|4723|4725|4731|5160|25874|27109|29922|51079|55967|79071|374291	ACAT1|ATP5F1A|ATP5F1B|ATP5F1C|ATP5ME|ATP6V0C|DLD|ACSL4|ND3|NDUFA9|NDUFA10|NDUFB2|NDUFB6|NDUFB7|NDUFB9|NDUFB10|NDUFV1|NDUFS5|NDUFV3|PDHA1|MPC2|DMAC2L|NME7|NDUFA13|NDUFA12|ELOVL6|NDUFS7	-14.0656	0	1	0	0	-36.1647	22.5746
1	-15.4265	GO:0009165	M1	1	0	GO Biological Processes	19	nucleotide biosynthetic process	19_GO:0008152 metabolic process	-15.4265	7.61478	12.595	30337	263	409	27	6.60147	1.2278	38|498|506|509|521|527|1738|2182|4537|4704|4705|4708|4712|4713|4715|4716|4723|4725|4731|5160|25874|27109|29922|51079|55967|79071|374291	ACAT1|ATP5F1A|ATP5F1B|ATP5F1C|ATP5ME|ATP6V0C|DLD|ACSL4|ND3|NDUFA9|NDUFA10|NDUFB2|NDUFB6|NDUFB7|NDUFB9|NDUFB10|NDUFV1|NDUFS5|NDUFV3|PDHA1|MPC2|DMAC2L|NME7|NDUFA13|NDUFA12|ELOVL6|NDUFS7	-12.832	0	1	0	0	-36.1647	22.5746
1	-15.3436	GO:1901293	M1	1	0	GO Biological Processes	19	nucleoside phosphate biosynthetic process	19_GO:0008152 metabolic process	-15.3436	7.55731	12.5334	30337	265	409	27	6.60147	1.2278	38|498|506|509|521|527|1738|2182|4537|4704|4705|4708|4712|4713|4715|4716|4723|4725|4731|5160|25874|27109|29922|51079|55967|79071|374291	ACAT1|ATP5F1A|ATP5F1B|ATP5F1C|ATP5ME|ATP6V0C|DLD|ACSL4|ND3|NDUFA9|NDUFA10|NDUFB2|NDUFB6|NDUFB7|NDUFB9|NDUFB10|NDUFV1|NDUFS5|NDUFV3|PDHA1|MPC2|DMAC2L|NME7|NDUFA13|NDUFA12|ELOVL6|NDUFS7	-12.7604	0	1	0	0	-36.1647	22.5746
1	-15.0698	GO:0006120	M1	1	0	GO Biological Processes	19	mitochondrial electron transport, NADH to ubiquinone	19_GO:0008152 metabolic process	-15.0698	22.5746	17.1185	30337	46	409	14	3.42298	0.899037	1738|4537|4697|4704|4705|4708|4712|4713|4715|4716|4723|4725|4731|374291	DLD|ND3|NDUFA4|NDUFA9|NDUFA10|NDUFB2|NDUFB6|NDUFB7|NDUFB9|NDUFB10|NDUFV1|NDUFS5|NDUFV3|NDUFS7	-12.4976	0	1	0	0	-36.1647	22.5746
1	-13.41	GO:0033108	M1	1	0	GO Biological Processes	19	mitochondrial respiratory chain complex assembly	19_GO:0009987 cellular process	-13.41	12.3623	13.4373	30337	102	409	17	4.15648	0.986921	4704|4705|4708|4712|4713|4715|4716|4725|6834|7386|9997|25915|51079|55744|55967|374291|100131801	NDUFA9|NDUFA10|NDUFB2|NDUFB6|NDUFB7|NDUFB9|NDUFB10|NDUFS5|SURF1|UQCRFS1|SCO2|NDUFAF3|NDUFA13|COA1|NDUFA12|NDUFS7|PET100	-10.8485	0	1	0	0	-36.1647	22.5746
1	-12.7807	GO:0090407	M1	1	0	GO Biological Processes	19	organophosphate biosynthetic process	19_GO:0008152 metabolic process	-12.7807	4.62734	9.98939	30337	545	409	34	8.31296	1.36512	38|335|498|506|509|521|527|1120|1152|1738|2182|4537|4704|4705|4708|4712|4713|4715|4716|4723|4725|4731|5160|8566|25874|27109|29922|51079|51477|54344|55967|79071|154141|374291	ACAT1|APOA1|ATP5F1A|ATP5F1B|ATP5F1C|ATP5ME|ATP6V0C|CHKB|CKB|DLD|ACSL4|ND3|NDUFA9|NDUFA10|NDUFB2|NDUFB6|NDUFB7|NDUFB9|NDUFB10|NDUFV1|NDUFS5|NDUFV3|PDHA1|PDXK|MPC2|DMAC2L|NME7|NDUFA13|ISYNA1|DPM3|NDUFA12|ELOVL6|MBOAT1|NDUFS7	-10.2499	0	1	0	0	-36.1647	22.5746
1	-12.3615	GO:1901137	M1	1	0	GO Biological Processes	19	carbohydrate derivative biosynthetic process	19_GO:0008152 metabolic process	-12.3615	4.34854	9.65992	30337	597	409	35	8.55746	1.3832	38|498|506|509|521|527|1738|2182|2218|3073|4537|4704|4705|4708|4712|4713|4715|4716|4723|4725|4731|5160|9334|9528|25874|27109|29922|51079|54344|55967|79071|79695|80312|114805|374291	ACAT1|ATP5F1A|ATP5F1B|ATP5F1C|ATP5ME|ATP6V0C|DLD|ACSL4|FKTN|HEXA|ND3|NDUFA9|NDUFA10|NDUFB2|NDUFB6|NDUFB7|NDUFB9|NDUFB10|NDUFV1|NDUFS5|NDUFV3|PDHA1|B4GALT5|TMEM59|MPC2|DMAC2L|NME7|NDUFA13|DPM3|NDUFA12|ELOVL6|GALNT12|TET1|GALNT13|NDUFS7	-9.84995	0	1	0	0	-36.1647	22.5746
1	-11.8326	GO:0010257	M1	1	0	GO Biological Processes	19	NADH dehydrogenase complex assembly	19_GO:0009987 cellular process	-11.8326	15.8075	13.5332	30337	61	409	13	3.17848	0.86743	4704|4705|4708|4712|4713|4715|4716|4725|25915|51079|55744|55967|374291	NDUFA9|NDUFA10|NDUFB2|NDUFB6|NDUFB7|NDUFB9|NDUFB10|NDUFS5|NDUFAF3|NDUFA13|COA1|NDUFA12|NDUFS7	-9.35732	0	1	0	0	-36.1647	22.5746
1	-11.8326	GO:0032981	M1	1	0	GO Biological Processes	19	mitochondrial respiratory chain complex I assembly	19_GO:0009987 cellular process	-11.8326	15.8075	13.5332	30337	61	409	13	3.17848	0.86743	4704|4705|4708|4712|4713|4715|4716|4725|25915|51079|55744|55967|374291	NDUFA9|NDUFA10|NDUFB2|NDUFB6|NDUFB7|NDUFB9|NDUFB10|NDUFS5|NDUFAF3|NDUFA13|COA1|NDUFA12|NDUFS7	-9.35732	0	1	0	0	-36.1647	22.5746
1	-10.6976	GO:0007005	M1	1	0	GO Biological Processes	19	mitochondrion organization	19_GO:0009987 cellular process	-10.6976	4.6671	9.11019	30337	445	409	28	6.84597	1.2487	291|572|4704|4705|4708|4712|4713|4715|4716|4725|6834|7157|7386|9638|9997|25915|25989|51079|51375|55744|55967|56947|81631|84266|84557|91419|374291|100131801	SLC25A4|BAD|NDUFA9|NDUFA10|NDUFB2|NDUFB6|NDUFB7|NDUFB9|NDUFB10|NDUFS5|SURF1|TP53|UQCRFS1|FEZ1|SCO2|NDUFAF3|ULK3|NDUFA13|SNX7|COA1|NDUFA12|MFF|MAP1LC3B|ALKBH7|MAP1LC3A|ATP23|NDUFS7|PET100	-8.24766	0	1	0	0	-36.1647	22.5746
1	-20.8947	GO:1902600	M1	1	0	GO Biological Processes	19	proton transmembrane transport	19_GO:0051179 localization	-20.8947	13.1191	17.2187	30337	147	409	26	6.35697	1.20643	291|476|481|498|506|509|521|526|527|533|1327|1340|1351|6566|6834|7384|7386|8992|9296|9377|9550|27109|50617|245972|374291|440400	SLC25A4|ATP1A1|ATP1B1|ATP5F1A|ATP5F1B|ATP5F1C|ATP5ME|ATP6V1B2|ATP6V0C|ATP6V0B|COX4I1|COX6B1|COX8A|SLC16A1|SURF1|UQCRC1|UQCRFS1|ATP6V0E1|ATP6V1F|COX5A|ATP6V1G1|DMAC2L|ATP6V0A4|ATP6V0D2|NDUFS7|RNASEK	-17.9245	0	2	1	1	-20.8947	13.1191
1	-13.3541	GO:0006812	M1	1	0	GO Biological Processes	19	monoatomic cation transport	19_GO:0051179 localization	-13.3541	3.95341	9.82015	30337	788	409	42	10.2689	1.50097	291|309|475|476|481|490|498|506|509|521|526|527|533|1020|1327|1340|1351|2316|2495|4704|5025|5333|6505|6520|6566|6717|6834|7384|7386|8992|9296|9377|9550|27032|27109|50617|55630|64078|159371|245972|374291|440400	SLC25A4|ANXA6|ATOX1|ATP1A1|ATP1B1|ATP2B1|ATP5F1A|ATP5F1B|ATP5F1C|ATP5ME|ATP6V1B2|ATP6V0C|ATP6V0B|CDK5|COX4I1|COX6B1|COX8A|FLNA|FTH1|NDUFA9|P2RX4|PLCD1|SLC1A1|SLC3A2|SLC16A1|SRI|SURF1|UQCRC1|UQCRFS1|ATP6V0E1|ATP6V1F|COX5A|ATP6V1G1|ATP2C1|DMAC2L|ATP6V0A4|SLC39A4|SLC28A3|SLC35G1|ATP6V0D2|NDUFS7|RNASEK	-10.8031	0	2	0	0	-20.8947	13.1191
1	-12.1945	GO:0098662	M1	1	0	GO Biological Processes	19	inorganic cation transmembrane transport	19_GO:0051179 localization	-12.1945	4.17879	9.49404	30337	639	409	36	8.80196	1.40094	291|476|481|490|498|506|509|521|526|527|533|1327|1340|1351|2316|5025|5333|6505|6520|6566|6834|7384|7386|8992|9296|9377|9550|27032|27109|50617|55630|64078|159371|245972|374291|440400	SLC25A4|ATP1A1|ATP1B1|ATP2B1|ATP5F1A|ATP5F1B|ATP5F1C|ATP5ME|ATP6V1B2|ATP6V0C|ATP6V0B|COX4I1|COX6B1|COX8A|FLNA|P2RX4|PLCD1|SLC1A1|SLC3A2|SLC16A1|SURF1|UQCRC1|UQCRFS1|ATP6V0E1|ATP6V1F|COX5A|ATP6V1G1|ATP2C1|DMAC2L|ATP6V0A4|SLC39A4|SLC28A3|SLC35G1|ATP6V0D2|NDUFS7|RNASEK	-9.69238	0	2	0	0	-20.8947	13.1191
1	-11.9011	GO:0098655	M1	1	0	GO Biological Processes	19	monoatomic cation transmembrane transport	19_GO:0051179 localization	-11.9011	4.08295	9.31759	30337	654	409	36	8.80196	1.40094	291|476|481|490|498|506|509|521|526|527|533|1327|1340|1351|2316|5025|5333|6505|6520|6566|6834|7384|7386|8992|9296|9377|9550|27032|27109|50617|55630|64078|159371|245972|374291|440400	SLC25A4|ATP1A1|ATP1B1|ATP2B1|ATP5F1A|ATP5F1B|ATP5F1C|ATP5ME|ATP6V1B2|ATP6V0C|ATP6V0B|COX4I1|COX6B1|COX8A|FLNA|P2RX4|PLCD1|SLC1A1|SLC3A2|SLC16A1|SURF1|UQCRC1|UQCRFS1|ATP6V0E1|ATP6V1F|COX5A|ATP6V1G1|ATP2C1|DMAC2L|ATP6V0A4|SLC39A4|SLC28A3|SLC35G1|ATP6V0D2|NDUFS7|RNASEK	-9.40808	0	2	0	0	-20.8947	13.1191
1	-11.7323	GO:0098660	M1	1	0	GO Biological Processes	19	inorganic ion transmembrane transport	19_GO:0051179 localization	-11.7323	3.84005	9.10559	30337	734	409	38	9.29095	1.43547	291|476|481|490|498|506|509|521|526|527|533|1192|1327|1340|1351|2316|5025|5333|6505|6520|6566|6834|7384|7386|8992|9296|9377|9550|27032|27109|50617|54020|55630|64078|159371|245972|374291|440400	SLC25A4|ATP1A1|ATP1B1|ATP2B1|ATP5F1A|ATP5F1B|ATP5F1C|ATP5ME|ATP6V1B2|ATP6V0C|ATP6V0B|CLIC1|COX4I1|COX6B1|COX8A|FLNA|P2RX4|PLCD1|SLC1A1|SLC3A2|SLC16A1|SURF1|UQCRC1|UQCRFS1|ATP6V0E1|ATP6V1F|COX5A|ATP6V1G1|ATP2C1|DMAC2L|ATP6V0A4|SLC37A1|SLC39A4|SLC28A3|SLC35G1|ATP6V0D2|NDUFS7|RNASEK	-9.26558	0	2	0	0	-20.8947	13.1191
1	-9.68553	GO:0030003	M1	1	0	GO Biological Processes	19	intracellular monoatomic cation homeostasis	19_GO:0042592 homeostatic process	-9.68553	4.52703	8.57038	30337	426	409	26	6.35697	1.20643	309|475|476|481|490|506|526|527|533|817|2495|3920|6505|6647|6717|7137|8992|9296|9550|9997|27032|50617|55630|159371|245972|440400	ANXA6|ATOX1|ATP1A1|ATP1B1|ATP2B1|ATP5F1B|ATP6V1B2|ATP6V0C|ATP6V0B|CAMK2D|FTH1|LAMP2|SLC1A1|SOD1|SRI|TNNI3|ATP6V0E1|ATP6V1F|ATP6V1G1|SCO2|ATP2C1|ATP6V0A4|SLC39A4|SLC35G1|ATP6V0D2|RNASEK	-7.26714	0	2	0	0	-20.8947	13.1191
1	-9.49039	GO:0006873	M1	1	0	GO Biological Processes	19	intracellular monoatomic ion homeostasis	19_GO:0042592 homeostatic process	-9.49039	4.43336	8.43172	30337	435	409	26	6.35697	1.20643	309|475|476|481|490|506|526|527|533|817|2495|3920|6505|6647|6717|7137|8992|9296|9550|9997|27032|50617|55630|159371|245972|440400	ANXA6|ATOX1|ATP1A1|ATP1B1|ATP2B1|ATP5F1B|ATP6V1B2|ATP6V0C|ATP6V0B|CAMK2D|FTH1|LAMP2|SLC1A1|SOD1|SRI|TNNI3|ATP6V0E1|ATP6V1F|ATP6V1G1|SCO2|ATP2C1|ATP6V0A4|SLC39A4|SLC35G1|ATP6V0D2|RNASEK	-7.07955	0	2	0	0	-20.8947	13.1191
1	-8.18579	GO:0055080	M1	1	0	GO Biological Processes	19	monoatomic cation homeostasis	19_GO:0042592 homeostatic process	-8.18579	3.84166	7.50521	30337	502	409	26	6.35697	1.20643	309|475|476|481|490|506|526|527|533|817|2495|3920|6505|6647|6717|7137|8992|9296|9550|9997|27032|50617|55630|159371|245972|440400	ANXA6|ATOX1|ATP1A1|ATP1B1|ATP2B1|ATP5F1B|ATP6V1B2|ATP6V0C|ATP6V0B|CAMK2D|FTH1|LAMP2|SLC1A1|SOD1|SRI|TNNI3|ATP6V0E1|ATP6V1F|ATP6V1G1|SCO2|ATP2C1|ATP6V0A4|SLC39A4|SLC35G1|ATP6V0D2|RNASEK	-5.8177	0	2	0	0	-20.8947	13.1191
1	-8.17033	GO:0019725	M1	1	0	GO Biological Processes	19	cellular homeostasis	19_GO:0042592 homeostatic process	-8.17033	3.32761	7.23551	30337	691	409	31	7.57946	1.30871	309|475|476|481|490|506|526|527|533|817|2495|2876|3920|5167|6505|6647|6717|7001|7137|7296|8992|9296|9550|9997|25828|27032|50617|55630|159371|245972|440400	ANXA6|ATOX1|ATP1A1|ATP1B1|ATP2B1|ATP5F1B|ATP6V1B2|ATP6V0C|ATP6V0B|CAMK2D|FTH1|GPX1|LAMP2|ENPP1|SLC1A1|SOD1|SRI|PRDX2|TNNI3|TXNRD1|ATP6V0E1|ATP6V1F|ATP6V1G1|SCO2|TXN2|ATP2C1|ATP6V0A4|SLC39A4|SLC35G1|ATP6V0D2|RNASEK	-5.80898	0	2	0	0	-20.8947	13.1191
1	-8.09119	GO:0055082	M1	1	0	GO Biological Processes	19	intracellular chemical homeostasis	19_GO:0042592 homeostatic process	-8.09119	3.57463	7.32517	30337	581	409	28	6.84597	1.2487	309|475|476|481|490|506|526|527|533|817|2495|2876|3920|5167|6505|6647|6717|7137|8992|9296|9550|9997|27032|50617|55630|159371|245972|440400	ANXA6|ATOX1|ATP1A1|ATP1B1|ATP2B1|ATP5F1B|ATP6V1B2|ATP6V0C|ATP6V0B|CAMK2D|FTH1|GPX1|LAMP2|ENPP1|SLC1A1|SOD1|SRI|TNNI3|ATP6V0E1|ATP6V1F|ATP6V1G1|SCO2|ATP2C1|ATP6V0A4|SLC39A4|SLC35G1|ATP6V0D2|RNASEK	-5.743	0	2	0	0	-20.8947	13.1191
1	-8.01081	GO:0050801	M1	1	0	GO Biological Processes	19	monoatomic ion homeostasis	19_GO:0042592 homeostatic process	-8.01081	3.76663	7.3807	30337	512	409	26	6.35697	1.20643	309|475|476|481|490|506|526|527|533|817|2495|3920|6505|6647|6717|7137|8992|9296|9550|9997|27032|50617|55630|159371|245972|440400	ANXA6|ATOX1|ATP1A1|ATP1B1|ATP2B1|ATP5F1B|ATP6V1B2|ATP6V0C|ATP6V0B|CAMK2D|FTH1|LAMP2|SLC1A1|SOD1|SRI|TNNI3|ATP6V0E1|ATP6V1F|ATP6V1G1|SCO2|ATP2C1|ATP6V0A4|SLC39A4|SLC35G1|ATP6V0D2|RNASEK	-5.66906	0	2	0	0	-20.8947	13.1191
1	-4.56946	GO:0098771	M1	1	0	GO Biological Processes	19	inorganic ion homeostasis	19_GO:0042592 homeostatic process	-4.56946	3.09774	5.12758	30337	431	409	18	4.40098	1.01424	309|475|476|481|490|817|2495|5167|5169|6505|6647|6717|7137|9550|9997|27032|55630|159371	ANXA6|ATOX1|ATP1A1|ATP1B1|ATP2B1|CAMK2D|FTH1|ENPP1|ENPP3|SLC1A1|SOD1|SRI|TNNI3|ATP6V1G1|SCO2|ATP2C1|SLC39A4|SLC35G1	-2.54132	0	2	0	0	-20.8947	13.1191
1	-2.50447	GO:0006816	M1	1	0	GO Biological Processes	19	calcium ion transport	19_GO:0051179 localization	-2.50447	2.83105	3.47977	30337	262	409	10	2.44499	0.763663	309|490|1020|2316|5025|5333|6520|6717|27032|159371	ANXA6|ATP2B1|CDK5|FLNA|P2RX4|PLCD1|SLC3A2|SRI|ATP2C1|SLC35G1	-0.911467	0	2	0	0	-20.8947	13.1191
1	-2.49003	GO:0030001	M1	1	0	GO Biological Processes	19	metal ion transport	19_GO:0051179 localization	-2.49003	2.06676	3.20384	30337	646	409	18	4.40098	1.01424	309|475|476|481|490|1020|2316|2495|4704|5025|5333|6505|6520|6717|27032|55630|64078|159371	ANXA6|ATOX1|ATP1A1|ATP1B1|ATP2B1|CDK5|FLNA|FTH1|NDUFA9|P2RX4|PLCD1|SLC1A1|SLC3A2|SRI|ATP2C1|SLC39A4|SLC28A3|SLC35G1	-0.903313	0	2	0	0	-20.8947	13.1191
1	-18.1509	GO:0019752	M1	1	0	GO Biological Processes	19	carboxylic acid metabolic process	19_GO:0008152 metabolic process	-18.1509	4.58902	11.9646	30337	792	409	49	11.9804	1.6057	38|440|445|593|1036|1431|1592|1593|1738|1800|2108|2109|2182|2271|2584|2746|2876|3073|3417|3419|3421|3995|4190|4191|4259|4953|5160|5191|5264|5743|6515|6566|7157|7915|10157|25874|25902|26227|51074|55577|57494|59342|79071|80896|81888|84266|84706|114876|114883	ACAT1|ASNS|ASS1|BCKDHA|CDO1|CS|CYP26A1|CYP27A1|DLD|DPEP1|ETFA|ETFB|ACSL4|FH|GALK1|GLUD1|GPX1|HEXA|IDH1|IDH3A|IDH3G|FADS3|MDH1|MDH2|MGST3|ODC1|PDHA1|PEX7|PHYH|PTGS2|SLC2A3|SLC16A1|TP53|ALDH5A1|AASS|MPC2|MTHFD1L|PHGDH|APIP|NAGK|RIMKLB|SCPEP1|ELOVL6|NPL|HYI|ALKBH7|GPT2|OSBPL1A|OSBPL9	-15.426	0	3	1	1	-18.1509	6.80492
1	-11.3995	GO:0044248	M1	1	0	GO Biological Processes	19	cellular catabolic process	19_GO:0008152 metabolic process	-11.3995	3.66173	8.86183	30337	790	409	39	9.53545	1.45227	38|593|1020|1036|1592|1738|1800|2108|2109|2517|2629|2746|2876|3073|3312|3920|5019|5191|5264|6566|7001|7157|7251|7915|7920|9528|10133|10157|10490|25989|51160|51375|55577|80896|81624|81631|84557|84706|84937	ACAT1|BCKDHA|CDK5|CDO1|CYP26A1|DLD|DPEP1|ETFA|ETFB|FUCA1|GBA1|GLUD1|GPX1|HEXA|HSPA8|LAMP2|OXCT1|PEX7|PHYH|SLC16A1|PRDX2|TP53|TSG101|ALDH5A1|ABHD16A|TMEM59|OPTN|AASS|VTI1B|ULK3|VPS28|SNX7|NAGK|NPL|DIAPH3|MAP1LC3B|MAP1LC3A|GPT2|ZNRF1	-8.94122	0	3	0	0	-18.1509	6.80492
1	-9.8548	GO:0044282	M1	1	0	GO Biological Processes	19	small molecule catabolic process	19_GO:0008152 metabolic process	-9.8548	5.00047	8.87594	30337	356	409	24	5.86797	1.16212	38|572|593|1036|1592|1593|1738|1800|2108|2109|2584|2746|3073|5019|5191|5264|6566|7157|7915|10157|55577|55586|80896|84706	ACAT1|BAD|BCKDHA|CDO1|CYP26A1|CYP27A1|DLD|DPEP1|ETFA|ETFB|GALK1|GLUD1|HEXA|OXCT1|PEX7|PHYH|SLC16A1|TP53|ALDH5A1|AASS|NAGK|MIOX|NPL|GPT2	-7.41293	0	3	0	0	-18.1509	6.80492
1	-9.79189	GO:0032787	M1	1	0	GO Biological Processes	19	monocarboxylic acid metabolic process	19_GO:0008152 metabolic process	-9.79189	4.12866	8.42083	30337	521	409	29	7.09046	1.26913	38|1592|1593|1738|2108|2109|2182|2584|2876|3073|3417|3995|4259|5160|5191|5264|5743|6566|7157|7915|25874|25902|26227|59342|79071|81888|84266|114876|114883	ACAT1|CYP26A1|CYP27A1|DLD|ETFA|ETFB|ACSL4|GALK1|GPX1|HEXA|IDH1|FADS3|MGST3|PDHA1|PEX7|PHYH|PTGS2|SLC16A1|TP53|ALDH5A1|MPC2|MTHFD1L|PHGDH|SCPEP1|ELOVL6|HYI|ALKBH7|OSBPL1A|OSBPL9	-7.36582	0	3	0	0	-18.1509	6.80492
1	-8.49028	GO:0016054	M1	1	0	GO Biological Processes	19	organic acid catabolic process	19_GO:0008152 metabolic process	-8.49028	5.75485	8.49891	30337	232	409	18	4.40098	1.01424	38|593|1036|1592|1738|1800|2108|2109|2746|3073|5191|5264|6566|7915|10157|55577|80896|84706	ACAT1|BCKDHA|CDO1|CYP26A1|DLD|DPEP1|ETFA|ETFB|GLUD1|HEXA|PEX7|PHYH|SLC16A1|ALDH5A1|AASS|NAGK|NPL|GPT2	-6.10134	0	3	0	0	-18.1509	6.80492
1	-8.49028	GO:0046395	M1	1	0	GO Biological Processes	19	carboxylic acid catabolic process	19_GO:0008152 metabolic process	-8.49028	5.75485	8.49891	30337	232	409	18	4.40098	1.01424	38|593|1036|1592|1738|1800|2108|2109|2746|3073|5191|5264|6566|7915|10157|55577|80896|84706	ACAT1|BCKDHA|CDO1|CYP26A1|DLD|DPEP1|ETFA|ETFB|GLUD1|HEXA|PEX7|PHYH|SLC16A1|ALDH5A1|AASS|NAGK|NPL|GPT2	-6.10134	0	3	0	0	-18.1509	6.80492
1	-6.08662	GO:0016042	M1	1	0	GO Biological Processes	19	lipid catabolic process	19_GO:0008152 metabolic process	-6.08662	4.20317	6.518	30337	300	409	17	4.15648	0.986921	38|1592|1593|1800|2108|2109|2517|2629|3073|5019|5191|5264|5333|6715|7920|84681|257068	ACAT1|CYP26A1|CYP27A1|DPEP1|ETFA|ETFB|FUCA1|GBA1|HEXA|OXCT1|PEX7|PHYH|PLCD1|SRD5A1|ABHD16A|HINT2|PLCXD2	-3.90358	0	3	0	0	-18.1509	6.80492
1	-5.63563	GO:0009063	M1	1	0	GO Biological Processes	19	amino acid catabolic process	19_GO:0008152 metabolic process	-5.63563	6.80492	7.09752	30337	109	409	10	2.44499	0.763663	38|593|1036|1738|2108|2109|2746|7915|10157|84706	ACAT1|BCKDHA|CDO1|DLD|ETFA|ETFB|GLUD1|ALDH5A1|AASS|GPT2	-3.49075	0	3	0	0	-18.1509	6.80492
1	-3.73915	GO:0072329	M1	1	0	GO Biological Processes	19	monocarboxylic acid catabolic process	19_GO:0008152 metabolic process	-3.73915	5.11542	5.19147	30337	116	409	8	1.95599	0.68475	38|1592|2108|2109|3073|5191|5264|6566	ACAT1|CYP26A1|ETFA|ETFB|HEXA|PEX7|PHYH|SLC16A1	-1.87408	0	3	0	0	-18.1509	6.80492
1	-3.29975	GO:0044242	M1	1	0	GO Biological Processes	19	cellular lipid catabolic process	19_GO:0008152 metabolic process	-3.29975	3.61822	4.39715	30337	205	409	10	2.44499	0.763663	38|1592|2108|2109|2517|2629|3073|5191|5264|7920	ACAT1|CYP26A1|ETFA|ETFB|FUCA1|GBA1|HEXA|PEX7|PHYH|ABHD16A	-1.54046	0	3	0	0	-18.1509	6.80492
1	-2.78892	GO:0006631	M1	1	0	GO Biological Processes	19	fatty acid metabolic process	19_GO:0008152 metabolic process	-2.78892	2.74717	3.6962	30337	324	409	12	2.93399	0.834451	38|2108|2109|2182|2876|3995|4259|5191|5264|5743|79071|84266	ACAT1|ETFA|ETFB|ACSL4|GPX1|FADS3|MGST3|PEX7|PHYH|PTGS2|ELOVL6|ALKBH7	-1.12386	0	3	0	0	-18.1509	6.80492
1	-2.31722	GO:0019395	M1	1	0	GO Biological Processes	19	fatty acid oxidation	19_GO:0008152 metabolic process	-2.31722	4.57862	3.77011	30337	81	409	5	1.22249	0.543364	38|2108|2109|5191|5264	ACAT1|ETFA|ETFB|PEX7|PHYH	-0.776425	0	3	0	0	-18.1509	6.80492
1	-2.18655	GO:0034440	M1	1	0	GO Biological Processes	19	lipid oxidation	19_GO:0008152 metabolic process	-2.18655	4.26285	3.56284	30337	87	409	5	1.22249	0.543364	38|2108|2109|5191|5264	ACAT1|ETFA|ETFB|PEX7|PHYH	-0.685312	0	3	0	0	-18.1509	6.80492
1	-2.11152	GO:0030258	M1	1	0	GO Biological Processes	19	lipid modification	19_GO:0008152 metabolic process	-2.11152	3.10907	3.19495	30337	167	409	7	1.71149	0.641323	38|2108|2109|2629|5191|5264|154141	ACAT1|ETFA|ETFB|GBA1|PEX7|PHYH|MBOAT1	-0.628339	0	3	0	0	-18.1509	6.80492
1	-2.10553	GO:0009062	M1	1	0	GO Biological Processes	19	fatty acid catabolic process	19_GO:0008152 metabolic process	-2.10553	4.07547	3.43479	30337	91	409	5	1.22249	0.543364	38|2108|2109|5191|5264	ACAT1|ETFA|ETFB|PEX7|PHYH	-0.624995	0	3	0	0	-18.1509	6.80492
1	-2.0826	GO:0006635	M1	1	0	GO Biological Processes	19	fatty acid beta-oxidation	19_GO:0008152 metabolic process	-2.0826	5.02872	3.62102	30337	59	409	4	0.977995	0.4866	38|2108|2109|5191	ACAT1|ETFA|ETFB|PEX7	-0.609906	0	3	0	0	-18.1509	6.80492
1	-2.01035	GO:1901606	M1	1	0	GO Biological Processes	19	alpha-amino acid catabolic process	19_GO:0008152 metabolic process	-2.01035	3.86321	3.28468	30337	96	409	5	1.22249	0.543364	38|1036|2746|10157|84706	ACAT1|CDO1|GLUD1|AASS|GPT2	-0.555416	0	3	0	0	-18.1509	6.80492
1	-13.2589	GO:0030029	M1	1	0	GO Biological Processes	19	actin filament-based process	19_GO:0009987 cellular process	-13.2589	4.41936	10.0646	30337	621	409	37	9.04645	1.41836	60|81|301|389|476|800|817|822|1466|1627|2316|3856|4625|4637|4645|5058|5754|7171|7791|8407|9124|9260|10395|10398|10788|11252|22808|22902|27032|29984|54443|55114|55971|64780|79585|81624|83660	ACTB|ACTN4|ANXA1|RHOC|ATP1A1|CALD1|CAMK2D|CAPG|CSRP2|DBN1|FLNA|KRT8|MYH7|MYL6|MYO5B|PAK1|PTK7|TPM4|ZYX|TAGLN2|PDLIM1|PDLIM7|DLC1|MYL9|IQGAP2|PACSIN2|MRAS|RUFY3|ATP2C1|RHOD|ANLN|ARHGAP17|BAIAP2L1|MICAL1|CORO7|DIAPH3|TLN2	-10.7181	0	4	1	1	-13.2589	15.8943
1	-12.6235	GO:0030036	M1	1	0	GO Biological Processes	19	actin cytoskeleton organization	19_GO:0009987 cellular process	-12.6235	4.56866	9.89187	30337	552	409	34	8.31296	1.36512	60|81|301|389|800|822|1466|1627|2316|3856|4625|4645|5058|5754|7171|7791|8407|9124|9260|10395|10398|10788|11252|22808|22902|27032|29984|54443|55114|55971|64780|79585|81624|83660	ACTB|ACTN4|ANXA1|RHOC|CALD1|CAPG|CSRP2|DBN1|FLNA|KRT8|MYH7|MYO5B|PAK1|PTK7|TPM4|ZYX|TAGLN2|PDLIM1|PDLIM7|DLC1|MYL9|IQGAP2|PACSIN2|MRAS|RUFY3|ATP2C1|RHOD|ANLN|ARHGAP17|BAIAP2L1|MICAL1|CORO7|DIAPH3|TLN2	-10.1024	0	4	0	0	-13.2589	15.8943
1	-7.28531	GO:0097435	M1	1	0	GO Biological Processes	19	supramolecular fiber organization	19_GO:0009987 cellular process	-7.28531	3.36586	6.81341	30337	595	409	27	6.60147	1.2278	302|389|800|822|1466|1627|2316|3267|3856|4625|4645|6249|7171|7791|8407|9124|10398|10788|10844|22902|29984|55114|55971|64780|79095|79585|81624	ANXA2|RHOC|CALD1|CAPG|CSRP2|DBN1|FLNA|AGFG1|KRT8|MYH7|MYO5B|CLIP1|TPM4|ZYX|TAGLN2|PDLIM1|MYL9|IQGAP2|TUBGCP2|RUFY3|RHOD|ARHGAP17|BAIAP2L1|MICAL1|BBLN|CORO7|DIAPH3	-4.99186	0	4	0	0	-13.2589	15.8943
1	-7.27162	GO:0007015	M1	1	0	GO Biological Processes	19	actin filament organization	19_GO:0009987 cellular process	-7.27162	4.80261	7.44592	30337	278	409	18	4.40098	1.01424	389|800|822|1627|2316|4645|7171|7791|8407|9124|10788|22902|29984|55114|55971|64780|79585|81624	RHOC|CALD1|CAPG|DBN1|FLNA|MYO5B|TPM4|ZYX|TAGLN2|PDLIM1|IQGAP2|RUFY3|RHOD|ARHGAP17|BAIAP2L1|MICAL1|CORO7|DIAPH3	-4.98385	0	4	0	0	-13.2589	15.8943
1	-4.74648	GO:0051017	M1	1	0	GO Biological Processes	19	actin filament bundle assembly	19_GO:0009987 cellular process	-4.74648	8.51172	6.86526	30337	61	409	7	1.71149	0.641323	800|7791|9124|29984|55971|64780|81624	CALD1|ZYX|PDLIM1|RHOD|BAIAP2L1|MICAL1|DIAPH3	-2.69607	0	4	0	0	-13.2589	15.8943
1	-4.56358	GO:0061572	M1	1	0	GO Biological Processes	19	actin filament bundle organization	19_GO:0009987 cellular process	-4.56358	7.98793	6.59305	30337	65	409	7	1.71149	0.641323	800|7791|9124|29984|55971|64780|81624	CALD1|ZYX|PDLIM1|RHOD|BAIAP2L1|MICAL1|DIAPH3	-2.53854	0	4	0	0	-13.2589	15.8943
1	-3.10083	GO:0051764	M1	1	0	GO Biological Processes	19	actin crosslink formation	19_GO:0009987 cellular process	-3.10083	15.8943	6.5163	30337	14	409	3	0.733496	0.421928	2316|55971|81624	FLNA|BAIAP2L1|DIAPH3	-1.37373	0	4	0	0	-13.2589	15.8943
1	-9.83102	GO:0060627	M1	1	0	GO Biological Processes	19	regulation of vesicle-mediated transport	19_GO:0051179 localization	-9.83102	4.14457	8.44711	30337	519	409	29	7.09046	1.26913	60|301|302|335|977|1020|1173|1175|1601|3055|3312|3958|4043|4478|5898|5978|6281|6647|6813|7251|8291|8724|10938|11252|23779|27032|51160|64780|376267	ACTB|ANXA1|ANXA2|APOA1|CD151|CDK5|AP2M1|AP2S1|DAB2|HCK|HSPA8|LGALS3|LRPAP1|MSN|RALA|REST|S100A10|SOD1|STXBP2|TSG101|DYSF|SNX3|EHD1|PACSIN2|ARHGAP8|ATP2C1|VPS28|MICAL1|RAB15	-7.39712	0	5	1	1	-9.83102	4.51056
1	-6.86187	GO:0030100	M1	1	0	GO Biological Processes	19	regulation of endocytosis	19_GO:0051179 localization	-6.86187	4.51056	7.09523	30337	296	409	18	4.40098	1.01424	60|302|335|977|1173|1175|1601|3055|3312|3958|4043|5898|6647|7251|8291|8724|11252|51160	ACTB|ANXA2|APOA1|CD151|AP2M1|AP2S1|DAB2|HCK|HSPA8|LGALS3|LRPAP1|RALA|SOD1|TSG101|DYSF|SNX3|PACSIN2|VPS28	-4.6081	0	5	0	0	-9.83102	4.51056
1	-3.5505	GO:0045807	M1	1	0	GO Biological Processes	19	positive regulation of endocytosis	19_GO:0051179 localization	-3.5505	4.27925	4.80033	30337	156	409	9	2.20049	0.725381	302|335|977|1173|1601|3312|6647|7251|51160	ANXA2|APOA1|CD151|AP2M1|DAB2|HSPA8|SOD1|TSG101|VPS28	-1.73796	0	5	0	0	-9.83102	4.51056
1	-2.58037	GO:0050764	M1	1	0	GO Biological Processes	19	regulation of phagocytosis	19_GO:0051179 localization	-2.58037	4.36315	3.97735	30337	102	409	6	1.46699	0.594488	335|3055|3312|6647|8291|8724	APOA1|HCK|HSPA8|SOD1|DYSF|SNX3	-0.96721	0	5	0	0	-9.83102	4.51056
1	-9.03628	GO:0007035	M1	1	0	GO Biological Processes	19	vacuolar acidification	19_GO:0042592 homeostatic process	-9.03628	18.5434	12.3123	30337	36	409	9	2.20049	0.725381	526|527|533|3920|8992|9296|50617|245972|440400	ATP6V1B2|ATP6V0C|ATP6V0B|LAMP2|ATP6V0E1|ATP6V1F|ATP6V0A4|ATP6V0D2|RNASEK	-6.63287	0	6	1	1	-9.03628	29.6694
1	-7.37736	GO:0051452	M1	1	0	GO Biological Processes	19	intracellular pH reduction	19_GO:0042592 homeostatic process	-7.37736	12.3623	9.76932	30337	54	409	9	2.20049	0.725381	526|527|533|3920|8992|9296|50617|245972|440400	ATP6V1B2|ATP6V0C|ATP6V0B|LAMP2|ATP6V0E1|ATP6V1F|ATP6V0A4|ATP6V0D2|RNASEK	-5.07816	0	6	0	0	-9.03628	29.6694
1	-6.40936	GO:0051453	M1	1	0	GO Biological Processes	19	regulation of intracellular pH	19_GO:0042592 homeostatic process	-6.40936	8.24151	8.04287	30337	90	409	10	2.44499	0.763663	506|526|527|533|3920|8992|9296|50617|245972|440400	ATP5F1B|ATP6V1B2|ATP6V0C|ATP6V0B|LAMP2|ATP6V0E1|ATP6V1F|ATP6V0A4|ATP6V0D2|RNASEK	-4.19889	0	6	0	0	-9.03628	29.6694
1	-6.23135	GO:0030641	M1	1	0	GO Biological Processes	19	regulation of cellular pH	19_GO:0042592 homeostatic process	-6.23135	7.89081	7.8221	30337	94	409	10	2.44499	0.763663	506|526|527|533|3920|8992|9296|50617|245972|440400	ATP5F1B|ATP6V1B2|ATP6V0C|ATP6V0B|LAMP2|ATP6V0E1|ATP6V1F|ATP6V0A4|ATP6V0D2|RNASEK	-4.03481	0	6	0	0	-9.03628	29.6694
1	-5.82281	GO:0006885	M1	1	0	GO Biological Processes	19	regulation of pH	19_GO:0042592 homeostatic process	-5.82281	7.13208	7.32294	30337	104	409	10	2.44499	0.763663	506|526|527|533|3920|8992|9296|50617|245972|440400	ATP5F1B|ATP6V1B2|ATP6V0C|ATP6V0B|LAMP2|ATP6V0E1|ATP6V1F|ATP6V0A4|ATP6V0D2|RNASEK	-3.66138	0	6	0	0	-9.03628	29.6694
1	-5.19303	GO:0061795	M1	1	0	GO Biological Processes	19	Golgi lumen acidification	19_GO:0042592 homeostatic process	-5.19303	29.6694	10.6	30337	10	409	4	0.977995	0.4866	527|533|9296|440400	ATP6V0C|ATP6V0B|ATP6V1F|RNASEK	-3.08323	0	6	0	0	-9.03628	29.6694
1	-4.88787	GO:0007040	M1	1	0	GO Biological Processes	19	lysosome organization	19_GO:0009987 cellular process	-4.88787	6.35774	6.42902	30337	105	409	9	2.20049	0.725381	527|533|2629|3073|3312|3920|9296|338382|440400	ATP6V0C|ATP6V0B|GBA1|HEXA|HSPA8|LAMP2|ATP6V1F|RAB7B|RNASEK	-2.81741	0	6	0	0	-9.03628	29.6694
1	-4.88787	GO:0080171	M1	1	0	GO Biological Processes	19	lytic vacuole organization	19_GO:0009987 cellular process	-4.88787	6.35774	6.42902	30337	105	409	9	2.20049	0.725381	527|533|2629|3073|3312|3920|9296|338382|440400	ATP6V0C|ATP6V0B|GBA1|HEXA|HSPA8|LAMP2|ATP6V1F|RAB7B|RNASEK	-2.81741	0	6	0	0	-9.03628	29.6694
1	-4.82518	GO:0007042	M1	1	0	GO Biological Processes	19	lysosomal lumen acidification	19_GO:0042592 homeostatic process	-4.82518	15.4528	8.2803	30337	24	409	5	1.22249	0.543364	527|533|3920|9296|440400	ATP6V0C|ATP6V0B|LAMP2|ATP6V1F|RNASEK	-2.76486	0	6	0	0	-9.03628	29.6694
1	-4.78025	GO:0007033	M1	1	0	GO Biological Processes	19	vacuole organization	19_GO:0009987 cellular process	-4.78025	4.51819	5.79139	30337	197	409	12	2.93399	0.834451	527|533|2629|3073|3312|3920|9296|25989|81631|84557|338382|440400	ATP6V0C|ATP6V0B|GBA1|HEXA|HSPA8|LAMP2|ATP6V1F|ULK3|MAP1LC3B|MAP1LC3A|RAB7B|RNASEK	-2.72434	0	6	0	0	-9.03628	29.6694
1	-4.53342	GO:0048388	M1	1	0	GO Biological Processes	19	endosomal lumen acidification	19_GO:0042592 homeostatic process	-4.53342	21.1925	8.83424	30337	14	409	4	0.977995	0.4866	527|533|9296|440400	ATP6V0C|ATP6V0B|ATP6V1F|RNASEK	-2.52068	0	6	0	0	-9.03628	29.6694
1	-4.18812	GO:0035751	M1	1	0	GO Biological Processes	19	regulation of lysosomal lumen pH	19_GO:0042592 homeostatic process	-4.18812	11.5896	7.00649	30337	32	409	5	1.22249	0.543364	527|533|3920|9296|440400	ATP6V0C|ATP6V0B|LAMP2|ATP6V1F|RNASEK	-2.21525	0	6	0	0	-9.03628	29.6694
1	-3.56989	GO:0007032	M1	1	0	GO Biological Processes	19	endosome organization	19_GO:0009987 cellular process	-3.56989	5.58296	5.17452	30337	93	409	7	1.71149	0.641323	527|533|7251|8724|9296|51160|440400	ATP6V0C|ATP6V0B|TSG101|SNX3|ATP6V1F|VPS28|RNASEK	-1.75356	0	6	0	0	-9.03628	29.6694
1	-8.32079	GO:0016241	M1	1	0	GO Biological Processes	19	regulation of macroautophagy	19_GO:0008152 metabolic process	-8.32079	6.44988	8.66827	30337	184	409	16	3.91198	0.958675	291|526|527|533|706|826|1020|2629|7157|8992|9550|9638|10133|51375|58533|245972	SLC25A4|ATP6V1B2|ATP6V0C|ATP6V0B|TSPO|CAPNS1|CDK5|GBA1|TP53|ATP6V0E1|ATP6V1G1|FEZ1|OPTN|SNX7|SNX6|ATP6V0D2	-5.93891	0	7	1	1	-8.32079	6.44988
1	-7.04817	GO:0031329	M1	1	0	GO Biological Processes	19	regulation of cellular catabolic process	19_GO:0008152 metabolic process	-7.04817	3.71676	6.8562	30337	459	409	23	5.62347	1.13913	291|302|526|527|533|572|706|826|1020|2629|3417|7076|7157|8992|9528|9550|9638|9817|10133|25989|51375|58533|245972	SLC25A4|ANXA2|ATP6V1B2|ATP6V0C|ATP6V0B|BAD|TSPO|CAPNS1|CDK5|GBA1|IDH1|TIMP1|TP53|ATP6V0E1|TMEM59|ATP6V1G1|FEZ1|KEAP1|OPTN|ULK3|SNX7|SNX6|ATP6V0D2	-4.78239	0	7	0	0	-8.32079	6.44988
1	-6.81974	GO:0010506	M1	1	0	GO Biological Processes	19	regulation of autophagy	19_GO:0008152 metabolic process	-6.81974	4.06431	6.8853	30337	365	409	20	4.88998	1.06636	291|526|527|533|572|706|826|1020|2629|7157|8992|9528|9550|9638|9817|10133|25989|51375|58533|245972	SLC25A4|ATP6V1B2|ATP6V0C|ATP6V0B|BAD|TSPO|CAPNS1|CDK5|GBA1|TP53|ATP6V0E1|TMEM59|ATP6V1G1|FEZ1|KEAP1|OPTN|ULK3|SNX7|SNX6|ATP6V0D2	-4.57489	0	7	0	0	-8.32079	6.44988
1	-8.22369	GO:0070201	M1	1	0	GO Biological Processes	19	regulation of establishment of protein localization	19_GO:0051179 localization	-8.22369	3.73636	7.47208	30337	536	409	27	6.60147	1.2278	572|975|1020|2182|2316|2746|2767|3312|5174|5590|5743|5978|6505|6566|6717|7251|8724|10134|10961|22902|25874|27032|51160|56681|56947|59286|64215	BAD|CD81|CDK5|ACSL4|FLNA|GLUD1|GNA11|HSPA8|PDZK1|PRKCZ|PTGS2|REST|SLC1A1|SLC16A1|SRI|TSG101|SNX3|BCAP31|ERP29|RUFY3|MPC2|ATP2C1|VPS28|SAR1A|MFF|UBL5|DNAJC1	-5.84877	0	8	1	1	-8.22369	6.95377
1	-7.57724	GO:1904951	M1	1	0	GO Biological Processes	19	positive regulation of establishment of protein localization	19_GO:0051179 localization	-7.57724	4.52278	7.49892	30337	328	409	20	4.88998	1.06636	572|975|1020|2182|2316|2746|2767|5174|5590|5743|6717|7251|10134|22902|25874|27032|51160|56681|56947|59286	BAD|CD81|CDK5|ACSL4|FLNA|GLUD1|GNA11|PDZK1|PRKCZ|PTGS2|SRI|TSG101|BCAP31|RUFY3|MPC2|ATP2C1|VPS28|SAR1A|MFF|UBL5	-5.26031	0	8	0	0	-8.22369	6.95377
1	-7.41564	GO:0051223	M1	1	0	GO Biological Processes	19	regulation of protein transport	19_GO:0051179 localization	-7.41564	3.89496	7.13433	30337	438	409	23	5.62347	1.13913	572|975|1020|2182|2316|2746|2767|3312|5590|5743|5978|6566|6717|7251|8724|10134|10961|22902|25874|27032|51160|56681|64215	BAD|CD81|CDK5|ACSL4|FLNA|GLUD1|GNA11|HSPA8|PRKCZ|PTGS2|REST|SLC16A1|SRI|TSG101|SNX3|BCAP31|ERP29|RUFY3|MPC2|ATP2C1|VPS28|SAR1A|DNAJC1	-5.1047	0	8	0	0	-8.22369	6.95377
1	-6.75644	GO:1903530	M1	1	0	GO Biological Processes	19	regulation of secretion by cell	19_GO:0051179 localization	-6.75644	3.35324	6.52888	30337	553	409	25	6.11247	1.18454	301|302|572|706|1020|1601|2182|2746|2767|5025|5898|5978|6281|6566|6717|6813|7251|8291|10961|25874|26509|28984|64215|64780|376267	ANXA1|ANXA2|BAD|TSPO|CDK5|DAB2|ACSL4|GLUD1|GNA11|P2RX4|RALA|REST|S100A10|SLC16A1|SRI|STXBP2|TSG101|DYSF|ERP29|MPC2|MYOF|RGCC|DNAJC1|MICAL1|RAB15	-4.52169	0	8	0	0	-8.22369	6.95377
1	-6.62344	GO:1903829	M1	1	0	GO Biological Processes	19	positive regulation of protein localization	19_GO:0051179 localization	-6.62344	3.51751	6.53367	30337	485	409	23	5.62347	1.13913	572|975|1020|2182|2316|2746|2767|3958|4478|5174|5175|5590|5743|6717|7251|10134|22902|25874|27032|51160|56681|56947|59286	BAD|CD81|CDK5|ACSL4|FLNA|GLUD1|GNA11|LGALS3|MSN|PDZK1|PECAM1|PRKCZ|PTGS2|SRI|TSG101|BCAP31|RUFY3|MPC2|ATP2C1|VPS28|SAR1A|MFF|UBL5	-4.39366	0	8	0	0	-8.22369	6.95377
1	-6.41623	GO:0051222	M1	1	0	GO Biological Processes	19	positive regulation of protein transport	19_GO:0051179 localization	-6.41623	4.70943	6.9125	30337	252	409	16	3.91198	0.958675	572|975|2182|2316|2746|2767|5590|5743|6717|7251|10134|22902|25874|27032|51160|56681	BAD|CD81|ACSL4|FLNA|GLUD1|GNA11|PRKCZ|PTGS2|SRI|TSG101|BCAP31|RUFY3|MPC2|ATP2C1|VPS28|SAR1A	-4.201	0	8	0	0	-8.22369	6.95377
1	-6.01187	GO:0051046	M1	1	0	GO Biological Processes	19	regulation of secretion	19_GO:0051179 localization	-6.01187	3.05493	5.97854	30337	607	409	25	6.11247	1.18454	301|302|572|706|1020|1601|2182|2746|2767|5025|5898|5978|6281|6566|6717|6813|7251|8291|10961|25874|26509|28984|64215|64780|376267	ANXA1|ANXA2|BAD|TSPO|CDK5|DAB2|ACSL4|GLUD1|GNA11|P2RX4|RALA|REST|S100A10|SLC16A1|SRI|STXBP2|TSG101|DYSF|ERP29|MPC2|MYOF|RGCC|DNAJC1|MICAL1|RAB15	-3.8376	0	8	0	0	-8.22369	6.95377
1	-4.32866	GO:1903532	M1	1	0	GO Biological Processes	19	positive regulation of secretion by cell	19_GO:0051179 localization	-4.32866	3.56849	5.14675	30337	291	409	14	3.42298	0.899037	302|572|1020|1601|2182|2746|2767|5025|6281|6717|7251|25874|28984|376267	ANXA2|BAD|CDK5|DAB2|ACSL4|GLUD1|GNA11|P2RX4|S100A10|SRI|TSG101|MPC2|RGCC|RAB15	-2.34486	0	8	0	0	-8.22369	6.95377
1	-3.99129	GO:0051047	M1	1	0	GO Biological Processes	19	positive regulation of secretion	19_GO:0051179 localization	-3.99129	3.31767	4.81827	30337	313	409	14	3.42298	0.899037	302|572|1020|1601|2182|2746|2767|5025|6281|6717|7251|25874|28984|376267	ANXA2|BAD|CDK5|DAB2|ACSL4|GLUD1|GNA11|P2RX4|S100A10|SRI|TSG101|MPC2|RGCC|RAB15	-2.06745	0	8	0	0	-8.22369	6.95377
1	-3.34312	GO:0010817	M1	1	0	GO Biological Processes	19	regulation of hormone levels	19_GO:0065007 biological regulation	-3.34312	2.46788	4.02729	30337	541	409	18	4.40098	1.01424	301|476|572|706|1592|1601|2182|2746|2767|5125|5978|6520|6566|6715|6717|25874|59342|140606	ANXA1|ATP1A1|BAD|TSPO|CYP26A1|DAB2|ACSL4|GLUD1|GNA11|PCSK5|REST|SLC3A2|SLC16A1|SRD5A1|SRI|MPC2|SCPEP1|SELENOM	-1.57198	0	8	0	0	-8.22369	6.95377
1	-3.12692	GO:0046883	M1	1	0	GO Biological Processes	19	regulation of hormone secretion	19_GO:0051179 localization	-3.12692	3.19965	4.12355	30337	255	409	11	2.68949	0.799932	301|572|706|1601|2182|2746|2767|5978|6566|6717|25874	ANXA1|BAD|TSPO|DAB2|ACSL4|GLUD1|GNA11|REST|SLC16A1|SRI|MPC2	-1.39357	0	8	0	0	-8.22369	6.95377
1	-2.95942	GO:0032024	M1	1	0	GO Biological Processes	19	positive regulation of insulin secretion	19_GO:0051179 localization	-2.95942	5.1749	4.53239	30337	86	409	6	1.46699	0.594488	572|2182|2746|2767|6717|25874	BAD|ACSL4|GLUD1|GNA11|SRI|MPC2	-1.25937	0	8	0	0	-8.22369	6.95377
1	-2.68056	GO:0050796	M1	1	0	GO Biological Processes	19	regulation of insulin secretion	19_GO:0051179 localization	-2.68056	3.53208	3.84727	30337	168	409	8	1.95599	0.68475	572|2182|2746|2767|5978|6566|6717|25874	BAD|ACSL4|GLUD1|GNA11|REST|SLC16A1|SRI|MPC2	-1.04788	0	8	0	0	-8.22369	6.95377
1	-2.45789	GO:0050708	M1	1	0	GO Biological Processes	19	regulation of protein secretion	19_GO:0051179 localization	-2.45789	2.78848	3.42494	30337	266	409	10	2.44499	0.763663	572|2182|2746|2767|5978|6566|6717|10961|25874|64215	BAD|ACSL4|GLUD1|GNA11|REST|SLC16A1|SRI|ERP29|MPC2|DNAJC1	-0.877877	0	8	0	0	-8.22369	6.95377
1	-2.45775	GO:0046887	M1	1	0	GO Biological Processes	19	positive regulation of hormone secretion	19_GO:0051179 localization	-2.45775	3.60566	3.66394	30337	144	409	7	1.71149	0.641323	572|1601|2182|2746|2767|6717|25874	BAD|DAB2|ACSL4|GLUD1|GNA11|SRI|MPC2	-0.877877	0	8	0	0	-8.22369	6.95377
1	-2.39836	GO:0090277	M1	1	0	GO Biological Processes	19	positive regulation of peptide hormone secretion	19_GO:0051179 localization	-2.39836	4.00938	3.71322	30337	111	409	6	1.46699	0.594488	572|2182|2746|2767|6717|25874	BAD|ACSL4|GLUD1|GNA11|SRI|MPC2	-0.83688	0	8	0	0	-8.22369	6.95377
1	-2.36045	GO:0002793	M1	1	0	GO Biological Processes	19	positive regulation of peptide secretion	19_GO:0051179 localization	-2.36045	3.93842	3.6583	30337	113	409	6	1.46699	0.594488	572|2182|2746|2767|6717|25874	BAD|ACSL4|GLUD1|GNA11|SRI|MPC2	-0.810465	0	8	0	0	-8.22369	6.95377
1	-2.24844	GO:0090276	M1	1	0	GO Biological Processes	19	regulation of peptide hormone secretion	19_GO:0051179 localization	-2.24844	2.99691	3.29556	30337	198	409	8	1.95599	0.68475	572|2182|2746|2767|5978|6566|6717|25874	BAD|ACSL4|GLUD1|GNA11|REST|SLC16A1|SRI|MPC2	-0.728352	0	8	0	0	-8.22369	6.95377
1	-2.2102	GO:0002791	M1	1	0	GO Biological Processes	19	regulation of peptide secretion	19_GO:0051179 localization	-2.2102	2.95218	3.24622	30337	201	409	8	1.95599	0.68475	572|2182|2746|2767|5978|6566|6717|25874	BAD|ACSL4|GLUD1|GNA11|REST|SLC16A1|SRI|MPC2	-0.700408	0	8	0	0	-8.22369	6.95377
1	-2.2102	GO:0090087	M1	1	0	GO Biological Processes	19	regulation of peptide transport	19_GO:0051179 localization	-2.2102	2.95218	3.24622	30337	201	409	8	1.95599	0.68475	572|2182|2746|2767|5978|6566|6717|25874	BAD|ACSL4|GLUD1|GNA11|REST|SLC16A1|SRI|MPC2	-0.700408	0	8	0	0	-8.22369	6.95377
1	-2.04429	GO:0035774	M1	1	0	GO Biological Processes	19	positive regulation of insulin secretion involved in cellular response to glucose stimulus	19_GO:0042592 homeostatic process	-2.04429	6.95377	3.93924	30337	32	409	3	0.733496	0.421928	572|6717|25874	BAD|SRI|MPC2	-0.580994	0	8	0	0	-8.22369	6.95377
1	-8.09261	GO:0006099	M1	1	0	GO Biological Processes	19	tricarboxylic acid cycle	19_GO:0008152 metabolic process	-8.09261	18.5434	11.6074	30337	32	409	8	1.95599	0.68475	1431|2271|3417|3419|3421|4190|4191|5160	CS|FH|IDH1|IDH3A|IDH3G|MDH1|MDH2|PDHA1	-5.743	0	9	1	1	-8.09261	37.0868
1	-7.38345	GO:0072350	M1	1	0	GO Biological Processes	19	tricarboxylic acid metabolic process	19_GO:0008152 metabolic process	-7.38345	27.8151	12.5421	30337	16	409	6	1.46699	0.594488	445|1431|2746|3417|3419|3421	ASS1|CS|GLUD1|IDH1|IDH3A|IDH3G	-5.07842	0	9	0	0	-8.09261	37.0868
1	-4.326	GO:0006102	M1	1	0	GO Biological Processes	19	isocitrate metabolic process	19_GO:0008152 metabolic process	-4.326	37.0868	10.3343	30337	6	409	3	0.733496	0.421928	3417|3419|3421	IDH1|IDH3A|IDH3G	-2.34486	0	9	0	0	-8.09261	37.0868
1	-7.89311	GO:0006790	M1	1	0	GO Biological Processes	19	sulfur compound metabolic process	19_GO:0008152 metabolic process	-7.89311	4.72443	7.75532	30337	314	409	20	4.88998	1.06636	38|1036|1738|1788|1800|2182|2876|3073|3417|5160|5167|6505|6647|10157|23474|25874|26227|51074|64780|79071	ACAT1|CDO1|DLD|DNMT3A|DPEP1|ACSL4|GPX1|HEXA|IDH1|PDHA1|ENPP1|SLC1A1|SOD1|AASS|ETHE1|MPC2|PHGDH|APIP|MICAL1|ELOVL6	-5.55769	0	10	1	1	-7.89311	31.7887
1	-7.07884	GO:0043603	M1	1	0	GO Biological Processes	19	amide metabolic process	19_GO:0008152 metabolic process	-7.07884	4.03535	7.01615	30337	386	409	21	5.13447	1.09129	38|440|445|1738|1800|2182|2629|2876|3073|3417|5125|5160|6505|6647|9334|10157|23474|25874|55577|79071|80896	ACAT1|ASNS|ASS1|DLD|DPEP1|ACSL4|GBA1|GPX1|HEXA|IDH1|PCSK5|PDHA1|SLC1A1|SOD1|B4GALT5|AASS|ETHE1|MPC2|NAGK|ELOVL6|NPL	-4.80767	0	10	0	0	-7.89311	31.7887
1	-5.38563	GO:0043604	M1	1	0	GO Biological Processes	19	amide biosynthetic process	19_GO:0008152 metabolic process	-5.38563	5.70566	6.59372	30337	143	409	11	2.68949	0.799932	38|440|445|1738|2182|2629|5160|6505|9334|25874|79071	ACAT1|ASNS|ASS1|DLD|ACSL4|GBA1|PDHA1|SLC1A1|B4GALT5|MPC2|ELOVL6	-3.25276	0	10	0	0	-7.89311	31.7887
1	-4.69586	GO:0035384	M1	1	0	GO Biological Processes	19	thioester biosynthetic process	19_GO:0008152 metabolic process	-4.69586	10.5962	7.27515	30337	42	409	6	1.46699	0.594488	38|1738|2182|5160|25874|79071	ACAT1|DLD|ACSL4|PDHA1|MPC2|ELOVL6	-2.65514	0	10	0	0	-7.89311	31.7887
1	-4.69586	GO:0071616	M1	1	0	GO Biological Processes	19	acyl-CoA biosynthetic process	19_GO:0008152 metabolic process	-4.69586	10.5962	7.27515	30337	42	409	6	1.46699	0.594488	38|1738|2182|5160|25874|79071	ACAT1|DLD|ACSL4|PDHA1|MPC2|ELOVL6	-2.65514	0	10	0	0	-7.89311	31.7887
1	-4.53342	GO:0006085	M1	1	0	GO Biological Processes	19	acetyl-CoA biosynthetic process	19_GO:0008152 metabolic process	-4.53342	21.1925	8.83424	30337	14	409	4	0.977995	0.4866	38|1738|5160|25874	ACAT1|DLD|PDHA1|MPC2	-2.52068	0	10	0	0	-7.89311	31.7887
1	-4.40304	GO:0006084	M1	1	0	GO Biological Processes	19	acetyl-CoA metabolic process	19_GO:0008152 metabolic process	-4.40304	12.7886	7.42477	30337	29	409	5	1.22249	0.543364	38|1738|5160|10157|25874	ACAT1|DLD|PDHA1|AASS|MPC2	-2.40776	0	10	0	0	-7.89311	31.7887
1	-4.1712	GO:1901569	M1	1	0	GO Biological Processes	19	fatty acid derivative catabolic process	19_GO:0008152 metabolic process	-4.1712	17.4526	7.93225	30337	17	409	4	0.977995	0.4866	38|1800|5019|7920	ACAT1|DPEP1|OXCT1|ABHD16A	-2.20376	0	10	0	0	-7.89311	31.7887
1	-4.15622	GO:0033866	M1	1	0	GO Biological Processes	19	nucleoside bisphosphate biosynthetic process	19_GO:0008152 metabolic process	-4.15622	8.55849	6.37713	30337	52	409	6	1.46699	0.594488	38|1738|2182|5160|25874|79071	ACAT1|DLD|ACSL4|PDHA1|MPC2|ELOVL6	-2.19944	0	10	0	0	-7.89311	31.7887
1	-4.15622	GO:0034030	M1	1	0	GO Biological Processes	19	ribonucleoside bisphosphate biosynthetic process	19_GO:0008152 metabolic process	-4.15622	8.55849	6.37713	30337	52	409	6	1.46699	0.594488	38|1738|2182|5160|25874|79071	ACAT1|DLD|ACSL4|PDHA1|MPC2|ELOVL6	-2.19944	0	10	0	0	-7.89311	31.7887
1	-4.15622	GO:0034033	M1	1	0	GO Biological Processes	19	purine nucleoside bisphosphate biosynthetic process	19_GO:0008152 metabolic process	-4.15622	8.55849	6.37713	30337	52	409	6	1.46699	0.594488	38|1738|2182|5160|25874|79071	ACAT1|DLD|ACSL4|PDHA1|MPC2|ELOVL6	-2.19944	0	10	0	0	-7.89311	31.7887
1	-4.08734	GO:0006086	M1	1	0	GO Biological Processes	19	acetyl-CoA biosynthetic process from pyruvate	19_GO:0008152 metabolic process	-4.08734	31.7887	9.5237	30337	7	409	3	0.733496	0.421928	1738|5160|25874	DLD|PDHA1|MPC2	-2.14915	0	10	0	0	-7.89311	31.7887
1	-3.66284	GO:0033865	M1	1	0	GO Biological Processes	19	nucleoside bisphosphate metabolic process	19_GO:0008152 metabolic process	-3.66284	4.98646	5.09366	30337	119	409	8	1.95599	0.68475	38|1738|2182|5160|5167|10157|25874|79071	ACAT1|DLD|ACSL4|PDHA1|ENPP1|AASS|MPC2|ELOVL6	-1.82903	0	10	0	0	-7.89311	31.7887
1	-3.66284	GO:0033875	M1	1	0	GO Biological Processes	19	ribonucleoside bisphosphate metabolic process	19_GO:0008152 metabolic process	-3.66284	4.98646	5.09366	30337	119	409	8	1.95599	0.68475	38|1738|2182|5160|5167|10157|25874|79071	ACAT1|DLD|ACSL4|PDHA1|ENPP1|AASS|MPC2|ELOVL6	-1.82903	0	10	0	0	-7.89311	31.7887
1	-3.66284	GO:0034032	M1	1	0	GO Biological Processes	19	purine nucleoside bisphosphate metabolic process	19_GO:0008152 metabolic process	-3.66284	4.98646	5.09366	30337	119	409	8	1.95599	0.68475	38|1738|2182|5160|5167|10157|25874|79071	ACAT1|DLD|ACSL4|PDHA1|ENPP1|AASS|MPC2|ELOVL6	-1.82903	0	10	0	0	-7.89311	31.7887
1	-3.62826	GO:0006637	M1	1	0	GO Biological Processes	19	acyl-CoA metabolic process	19_GO:0008152 metabolic process	-3.62826	5.70566	5.25544	30337	91	409	7	1.71149	0.641323	38|1738|2182|5160|10157|25874|79071	ACAT1|DLD|ACSL4|PDHA1|AASS|MPC2|ELOVL6	-1.80425	0	10	0	0	-7.89311	31.7887
1	-3.62826	GO:0035383	M1	1	0	GO Biological Processes	19	thioester metabolic process	19_GO:0008152 metabolic process	-3.62826	5.70566	5.25544	30337	91	409	7	1.71149	0.641323	38|1738|2182|5160|10157|25874|79071	ACAT1|DLD|ACSL4|PDHA1|AASS|MPC2|ELOVL6	-1.80425	0	10	0	0	-7.89311	31.7887
1	-3.48939	GO:0044272	M1	1	0	GO Biological Processes	19	sulfur compound biosynthetic process	19_GO:0008152 metabolic process	-3.48939	4.19851	4.72718	30337	159	409	9	2.20049	0.725381	38|1036|1738|2182|5160|6505|25874|51074|79071	ACAT1|CDO1|DLD|ACSL4|PDHA1|SLC1A1|MPC2|APIP|ELOVL6	-1.6848	0	10	0	0	-7.89311	31.7887
1	-3.21276	GO:1901568	M1	1	0	GO Biological Processes	19	fatty acid derivative metabolic process	19_GO:0008152 metabolic process	-3.21276	5.77976	4.90929	30337	77	409	6	1.46699	0.594488	38|1800|2182|5019|7920|79071	ACAT1|DPEP1|ACSL4|OXCT1|ABHD16A|ELOVL6	-1.4678	0	10	0	0	-7.89311	31.7887
1	-2.59081	GO:0006090	M1	1	0	GO Biological Processes	19	pyruvate metabolic process	19_GO:0008152 metabolic process	-2.59081	5.29811	4.20866	30337	70	409	5	1.22249	0.543364	1738|2584|5160|6566|25874	DLD|GALK1|PDHA1|SLC16A1|MPC2	-0.975258	0	10	0	0	-7.89311	31.7887
1	-2.50913	GO:0009083	M1	1	0	GO Biological Processes	19	branched-chain amino acid catabolic process	19_GO:0008152 metabolic process	-2.50913	10.1146	4.99944	30337	22	409	3	0.733496	0.421928	38|593|1738	ACAT1|BCKDHA|DLD	-0.911557	0	10	0	0	-7.89311	31.7887
1	-2.25213	GO:0046949	M1	1	0	GO Biological Processes	19	fatty-acyl-CoA biosynthetic process	19_GO:0008152 metabolic process	-2.25213	8.24151	4.40068	30337	27	409	3	0.733496	0.421928	38|2182|79071	ACAT1|ACSL4|ELOVL6	-0.731074	0	10	0	0	-7.89311	31.7887
1	-2.20722	GO:0009081	M1	1	0	GO Biological Processes	19	branched-chain amino acid metabolic process	19_GO:0008152 metabolic process	-2.20722	7.94717	4.29935	30337	28	409	3	0.733496	0.421928	38|593|1738	ACAT1|BCKDHA|DLD	-0.700408	0	10	0	0	-7.89311	31.7887
1	-7.85796	GO:0006886	M1	1	0	GO Biological Processes	19	intracellular protein transport	19_GO:0051179 localization	-7.85796	3.58904	7.21612	30337	558	409	27	6.60147	1.2278	381|481|1020|1173|1175|1212|3312|3920|4000|5191|6643|6813|7157|7251|7353|8906|10134|10245|10490|10938|10961|29886|51079|51160|51501|56681|58533	ARF5|ATP1B1|CDK5|AP2M1|AP2S1|CLTB|HSPA8|LAMP2|LMNA|PEX7|SNX2|STXBP2|TP53|TSG101|UFD1|AP1G2|BCAP31|TIMM17B|VTI1B|EHD1|ERP29|SNX8|NDUFA13|VPS28|HIKESHI|SAR1A|SNX6	-5.5288	0	11	1	1	-7.85796	3.58904
1	-7.74849	GO:0006520	M1	1	0	GO Biological Processes	19	amino acid metabolic process	19_GO:0008152 metabolic process	-7.74849	4.87646	7.74068	30337	289	409	19	4.64548	1.0407	38|440|445|593|1036|1738|1800|2108|2109|2746|4953|5184|7915|10157|26227|51074|57470|57494|84706	ACAT1|ASNS|ASS1|BCKDHA|CDO1|DLD|DPEP1|ETFA|ETFB|GLUD1|ODC1|PEPD|ALDH5A1|AASS|PHGDH|APIP|LRRC47|RIMKLB|GPT2	-5.42548	0	12	1	1	-7.74849	10.5962
1	-6.99751	GO:0044283	M1	1	0	GO Biological Processes	19	small molecule biosynthetic process	19_GO:0008152 metabolic process	-6.99751	3.69262	6.81781	30337	462	409	23	5.62347	1.13913	335|440|445|1036|1593|2222|2629|2746|3995|4190|4191|4259|4704|5743|8566|10157|25902|26227|51074|51477|79071|114876|114883	APOA1|ASNS|ASS1|CDO1|CYP27A1|FDFT1|GBA1|GLUD1|FADS3|MDH1|MDH2|MGST3|NDUFA9|PTGS2|PDXK|AASS|MTHFD1L|PHGDH|APIP|ISYNA1|ELOVL6|OSBPL1A|OSBPL9	-4.73706	0	12	0	0	-7.74849	10.5962
1	-5.29754	GO:0046394	M1	1	0	GO Biological Processes	19	carboxylic acid biosynthetic process	19_GO:0008152 metabolic process	-5.29754	4.09046	5.9852	30337	272	409	15	3.66748	0.929413	440|445|1036|1593|2746|3995|4259|5743|10157|25902|26227|51074|79071|114876|114883	ASNS|ASS1|CDO1|CYP27A1|GLUD1|FADS3|MGST3|PTGS2|AASS|MTHFD1L|PHGDH|APIP|ELOVL6|OSBPL1A|OSBPL9	-3.17249	0	12	0	0	-7.74849	10.5962
1	-5.24004	GO:0016053	M1	1	0	GO Biological Processes	19	organic acid biosynthetic process	19_GO:0008152 metabolic process	-5.24004	4.04583	5.93151	30337	275	409	15	3.66748	0.929413	440|445|1036|1593|2746|3995|4259|5743|10157|25902|26227|51074|79071|114876|114883	ASNS|ASS1|CDO1|CYP27A1|GLUD1|FADS3|MGST3|PTGS2|AASS|MTHFD1L|PHGDH|APIP|ELOVL6|OSBPL1A|OSBPL9	-3.11885	0	12	0	0	-7.74849	10.5962
1	-5.20561	GO:1901605	M1	1	0	GO Biological Processes	19	alpha-amino acid metabolic process	19_GO:0008152 metabolic process	-5.20561	4.5917	6.10567	30337	210	409	13	3.17848	0.86743	38|440|445|1036|1800|2746|4953|7915|10157|26227|51074|57494|84706	ACAT1|ASNS|ASS1|CDO1|DPEP1|GLUD1|ODC1|ALDH5A1|AASS|PHGDH|APIP|RIMKLB|GPT2	-3.08826	0	12	0	0	-7.74849	10.5962
1	-4.14964	GO:0170039	M1	1	0	GO Biological Processes	19	proteinogenic amino acid metabolic process	19_GO:0008152 metabolic process	-4.14964	4.60706	5.36459	30337	161	409	10	2.44499	0.763663	440|445|1036|2746|7915|10157|26227|51074|57494|84706	ASNS|ASS1|CDO1|GLUD1|ALDH5A1|AASS|PHGDH|APIP|RIMKLB|GPT2	-2.19549	0	12	0	0	-7.74849	10.5962
1	-3.9298	GO:0170034	M1	1	0	GO Biological Processes	19	L-amino acid biosynthetic process	19_GO:0008152 metabolic process	-3.9298	7.80775	6.01402	30337	57	409	6	1.46699	0.594488	440|445|2746|10157|26227|51074	ASNS|ASS1|GLUD1|AASS|PHGDH|APIP	-2.02738	0	12	0	0	-7.74849	10.5962
1	-3.9298	GO:0170038	M1	1	0	GO Biological Processes	19	proteinogenic amino acid biosynthetic process	19_GO:0008152 metabolic process	-3.9298	7.80775	6.01402	30337	57	409	6	1.46699	0.594488	440|445|2746|10157|26227|51074	ASNS|ASS1|GLUD1|AASS|PHGDH|APIP	-2.02738	0	12	0	0	-7.74849	10.5962
1	-3.82932	GO:0170033	M1	1	0	GO Biological Processes	19	L-amino acid metabolic process	19_GO:0008152 metabolic process	-3.82932	4.21441	4.99961	30337	176	409	10	2.44499	0.763663	440|445|1036|2746|7915|10157|26227|51074|57494|84706	ASNS|ASS1|CDO1|GLUD1|ALDH5A1|AASS|PHGDH|APIP|RIMKLB|GPT2	-1.9451	0	12	0	0	-7.74849	10.5962
1	-3.68689	GO:1901607	M1	1	0	GO Biological Processes	19	alpha-amino acid biosynthetic process	19_GO:0008152 metabolic process	-3.68689	7.06415	5.63258	30337	63	409	6	1.46699	0.594488	440|445|2746|10157|26227|51074	ASNS|ASS1|GLUD1|AASS|PHGDH|APIP	-1.84101	0	12	0	0	-7.74849	10.5962
1	-3.46975	GO:0009064	M1	1	0	GO Biological Processes	19	glutamine family amino acid metabolic process	19_GO:0008152 metabolic process	-3.46975	6.44988	5.29812	30337	69	409	6	1.46699	0.594488	440|445|2746|7915|26227|57494	ASNS|ASS1|GLUD1|ALDH5A1|PHGDH|RIMKLB	-1.67529	0	12	0	0	-7.74849	10.5962
1	-3.46752	GO:0009066	M1	1	0	GO Biological Processes	19	aspartate family amino acid metabolic process	19_GO:0008152 metabolic process	-3.46752	8.24151	5.68294	30337	45	409	5	1.22249	0.543364	440|445|10157|26227|51074	ASNS|ASS1|AASS|PHGDH|APIP	-1.67527	0	12	0	0	-7.74849	10.5962
1	-3.36941	GO:0008652	M1	1	0	GO Biological Processes	19	amino acid biosynthetic process	19_GO:0008152 metabolic process	-3.36941	6.18113	5.14544	30337	72	409	6	1.46699	0.594488	440|445|2746|10157|26227|51074	ASNS|ASS1|GLUD1|AASS|PHGDH|APIP	-1.59308	0	12	0	0	-7.74849	10.5962
1	-2.59081	GO:0170041	M1	1	0	GO Biological Processes	19	non-proteinogenic amino acid metabolic process	19_GO:0008152 metabolic process	-2.59081	5.29811	4.20866	30337	70	409	5	1.22249	0.543364	445|1800|4953|7915|26227	ASS1|DPEP1|ODC1|ALDH5A1|PHGDH	-0.975258	0	12	0	0	-7.74849	10.5962
1	-2.56847	GO:0009067	M1	1	0	GO Biological Processes	19	aspartate family amino acid biosynthetic process	19_GO:0008152 metabolic process	-2.56847	10.5962	5.14252	30337	21	409	3	0.733496	0.421928	440|10157|51074	ASNS|AASS|APIP	-0.960055	0	12	0	0	-7.74849	10.5962
1	-2.25213	GO:0006541	M1	1	0	GO Biological Processes	19	glutamine metabolic process	19_GO:0008152 metabolic process	-2.25213	8.24151	4.40068	30337	27	409	3	0.733496	0.421928	440|2746|26227	ASNS|GLUD1|PHGDH	-0.731074	0	12	0	0	-7.74849	10.5962
1	-7.19975	GO:0061061	M1	1	0	GO Biological Processes	19	muscle structure development	19_GO:0032502 developmental process	-7.19975	3.53882	6.85324	30337	524	409	25	6.11247	1.18454	81|445|824|975|1020|1120|1466|2218|2876|3312|3475|3856|3956|4000|4625|4637|5978|6717|7004|7137|9124|9260|10398|23646|80005	ACTN4|ASS1|CAPN2|CD81|CDK5|CHKB|CSRP2|FKTN|GPX1|HSPA8|IFRD1|KRT8|LGALS1|LMNA|MYH7|MYL6|REST|SRI|TEAD4|TNNI3|PDLIM1|PDLIM7|MYL9|PLD3|DOCK5	-4.91758	0	13	1	1	-7.19975	4.78539
1	-3.54082	GO:0031032	M1	1	0	GO Biological Processes	19	actomyosin structure organization	19_GO:0009987 cellular process	-3.54082	4.78539	4.93772	30337	124	409	8	1.95599	0.68475	1466|3856|4625|7791|9124|10398|10788|54443	CSRP2|KRT8|MYH7|ZYX|PDLIM1|MYL9|IQGAP2|ANLN	-1.73017	0	13	0	0	-7.19975	4.78539
1	-3.18809	GO:0042692	M1	1	0	GO Biological Processes	19	muscle cell differentiation	19_GO:0032502 developmental process	-3.18809	3.0587	4.12524	30337	291	409	12	2.93399	0.834451	81|824|975|1466|2876|3475|3856|4000|4625|10398|23646|80005	ACTN4|CAPN2|CD81|CSRP2|GPX1|IFRD1|KRT8|LMNA|MYH7|MYL9|PLD3|DOCK5	-1.44923	0	13	0	0	-7.19975	4.78539
1	-2.96027	GO:0051146	M1	1	0	GO Biological Processes	19	striated muscle cell differentiation	19_GO:0032502 developmental process	-2.96027	3.26756	4.00883	30337	227	409	10	2.44499	0.763663	824|975|1466|2876|3856|4000|4625|10398|23646|80005	CAPN2|CD81|CSRP2|GPX1|KRT8|LMNA|MYH7|MYL9|PLD3|DOCK5	-1.25937	0	13	0	0	-7.19975	4.78539
1	-2.40765	GO:0007517	M1	1	0	GO Biological Processes	19	muscle organ development	19_GO:0032502 developmental process	-2.40765	2.59019	3.31655	30337	315	409	11	2.68949	0.799932	445|1020|1120|2218|2876|3312|4625|4637|6717|7004|7137	ASS1|CDK5|CHKB|FKTN|GPX1|HSPA8|MYH7|MYL6|SRI|TEAD4|TNNI3	-0.838154	0	13	0	0	-7.19975	4.78539
1	-2.00595	GO:0055001	M1	1	0	GO Biological Processes	19	muscle cell development	19_GO:0032502 developmental process	-2.00595	2.96694	3.05058	30337	175	409	7	1.71149	0.641323	81|1466|2876|3856|4000|4625|10398	ACTN4|CSRP2|GPX1|KRT8|LMNA|MYH7|MYL9	-0.554316	0	13	0	0	-7.19975	4.78539
1	-7.14516	GO:0031667	M1	1	0	GO Biological Processes	19	response to nutrient levels	19_GO:0050896 response to stimulus	-7.14516	3.63299	6.86909	30337	490	409	24	5.86797	1.16212	38|210|440|445|706|1592|1788|2629|2876|3312|3485|3920|5743|6566|6715|7157|9506|25828|25989|29937|55630|56681|81631|84557	ACAT1|ALAD|ASNS|ASS1|TSPO|CYP26A1|DNMT3A|GBA1|GPX1|HSPA8|IGFBP2|LAMP2|PTGS2|SLC16A1|SRD5A1|TP53|PAGE4|TXN2|ULK3|NENF|SLC39A4|SAR1A|MAP1LC3B|MAP1LC3A	-4.86852	0	14	1	1	-7.14516	5.81754
1	-5.07342	GO:0042594	M1	1	0	GO Biological Processes	19	response to starvation	19_GO:0050896 response to stimulus	-5.07342	4.46415	5.97298	30337	216	409	13	3.17848	0.86743	38|440|2629|3312|3920|6715|7157|9506|25989|55630|56681|81631|84557	ACAT1|ASNS|GBA1|HSPA8|LAMP2|SRD5A1|TP53|PAGE4|ULK3|SLC39A4|SAR1A|MAP1LC3B|MAP1LC3A	-2.98194	0	14	0	0	-7.14516	5.81754
1	-4.46547	GO:0016236	M1	1	0	GO Biological Processes	19	macroautophagy	19_GO:0008152 metabolic process	-4.46547	4.19851	5.46328	30337	212	409	12	2.93399	0.834451	2629|3920|7157|7251|10490|25989|51160|51375|81624|81631|84557|84937	GBA1|LAMP2|TP53|TSG101|VTI1B|ULK3|VPS28|SNX7|DIAPH3|MAP1LC3B|MAP1LC3A|ZNRF1	-2.46147	0	14	0	0	-7.14516	5.81754
1	-4.35904	GO:0006914	M1	1	0	GO Biological Processes	19	autophagy	19_GO:0008152 metabolic process	-4.35904	3.40246	5.10621	30337	327	409	15	3.66748	0.929413	2629|3312|3920|7157|7251|9528|10133|10490|25989|51160|51375|81624|81631|84557|84937	GBA1|HSPA8|LAMP2|TP53|TSG101|TMEM59|OPTN|VTI1B|ULK3|VPS28|SNX7|DIAPH3|MAP1LC3B|MAP1LC3A|ZNRF1	-2.3723	0	14	0	0	-7.14516	5.81754
1	-4.35904	GO:0061919	M1	1	0	GO Biological Processes	19	process utilizing autophagic mechanism	19_GO:0009987 cellular process	-4.35904	3.40246	5.10621	30337	327	409	15	3.66748	0.929413	2629|3312|3920|7157|7251|9528|10133|10490|25989|51160|51375|81624|81631|84557|84937	GBA1|HSPA8|LAMP2|TP53|TSG101|TMEM59|OPTN|VTI1B|ULK3|VPS28|SNX7|DIAPH3|MAP1LC3B|MAP1LC3A|ZNRF1	-2.3723	0	14	0	0	-7.14516	5.81754
1	-3.84958	GO:0009267	M1	1	0	GO Biological Processes	19	cellular response to starvation	19_GO:0050896 response to stimulus	-3.84958	4.23849	5.02266	30337	175	409	10	2.44499	0.763663	440|2629|3312|3920|6715|7157|55630|56681|81631|84557	ASNS|GBA1|HSPA8|LAMP2|SRD5A1|TP53|SLC39A4|SAR1A|MAP1LC3B|MAP1LC3A	-1.96312	0	14	0	0	-7.14516	5.81754
1	-3.42205	GO:0031669	M1	1	0	GO Biological Processes	19	cellular response to nutrient levels	19_GO:0050896 response to stimulus	-3.42205	3.47196	4.44712	30337	235	409	11	2.68949	0.799932	440|2629|3312|3920|6715|7157|25828|55630|56681|81631|84557	ASNS|GBA1|HSPA8|LAMP2|SRD5A1|TP53|TXN2|SLC39A4|SAR1A|MAP1LC3B|MAP1LC3A	-1.63695	0	14	0	0	-7.14516	5.81754
1	-2.87733	GO:0022411	M1	1	0	GO Biological Processes	19	cellular component disassembly	19_GO:0009987 cellular process	-2.87733	2.67849	3.74523	30337	360	409	13	3.17848	0.86743	1515|3312|3920|7157|7251|25989|51375|53918|54516|64780|81624|81631|84557	CTSV|HSPA8|LAMP2|TP53|TSG101|ULK3|SNX7|PELO|MTRF1L|MICAL1|DIAPH3|MAP1LC3B|MAP1LC3A	-1.19722	0	14	0	0	-7.14516	5.81754
1	-2.73297	GO:0000422	M1	1	0	GO Biological Processes	19	autophagy of mitochondrion	19_GO:0008152 metabolic process	-2.73297	5.70566	4.43975	30337	65	409	5	1.22249	0.543364	7157|25989|51375|81631|84557	TP53|ULK3|SNX7|MAP1LC3B|MAP1LC3A	-1.08505	0	14	0	0	-7.14516	5.81754
1	-2.42479	GO:0032984	M1	1	0	GO Biological Processes	19	protein-containing complex disassembly	19_GO:0009987 cellular process	-2.42479	3.55627	3.61948	30337	146	409	7	1.71149	0.641323	3312|3920|7251|54516|64780|81631|84557	HSPA8|LAMP2|TSG101|MTRF1L|MICAL1|MAP1LC3B|MAP1LC3A	-0.85041	0	14	0	0	-7.14516	5.81754
1	-2.30651	GO:0097352	M1	1	0	GO Biological Processes	19	autophagosome maturation	19_GO:0008152 metabolic process	-2.30651	5.81754	4.02523	30337	51	409	4	0.977995	0.4866	3920|7251|81631|84557	LAMP2|TSG101|MAP1LC3B|MAP1LC3A	-0.769735	0	14	0	0	-7.14516	5.81754
1	-6.85809	GO:0042176	M1	1	0	GO Biological Processes	19	regulation of protein catabolic process	19_GO:0008152 metabolic process	-6.85809	4.0867	6.91635	30337	363	409	20	4.88998	1.06636	210|302|369|975|1601|2316|2629|2876|4478|4953|5300|7076|8724|9817|10134|23429|51079|51160|51374|51667	ALAD|ANXA2|ARAF|CD81|DAB2|FLNA|GBA1|GPX1|MSN|ODC1|PIN1|TIMP1|SNX3|KEAP1|BCAP31|RYBP|NDUFA13|VPS28|ATRAID|NUB1	-4.6081	0	15	1	1	-6.85809	4.0867
1	-4.58954	GO:0030162	M1	1	0	GO Biological Processes	19	regulation of proteolysis	19_GO:0008152 metabolic process	-4.58954	2.72424	4.98261	30337	599	409	22	5.37897	1.11553	210|302|369|572|831|1020|1515|1601|1800|2629|2876|3312|5978|6281|7076|7157|9817|10134|10395|23429|51667|64215	ALAD|ANXA2|ARAF|BAD|CAST|CDK5|CTSV|DAB2|DPEP1|GBA1|GPX1|HSPA8|REST|S100A10|TIMP1|TP53|KEAP1|BCAP31|DLC1|RYBP|NUB1|DNAJC1	-2.55829	0	15	0	0	-6.85809	4.0867
1	-2.90268	GO:0061136	M1	1	0	GO Biological Processes	19	regulation of proteasomal protein catabolic process	19_GO:0008152 metabolic process	-2.90268	3.47689	4.02486	30337	192	409	9	2.20049	0.725381	210|369|1601|2629|2876|9817|10134|23429|51667	ALAD|ARAF|DAB2|GBA1|GPX1|KEAP1|BCAP31|RYBP|NUB1	-1.21696	0	15	0	0	-6.85809	4.0867
1	-2.72164	GO:0045732	M1	1	0	GO Biological Processes	19	positive regulation of protein catabolic process	19_GO:0048518 positive regulation of biological process	-2.72164	3.27236	3.80692	30337	204	409	9	2.20049	0.725381	975|1601|2629|4478|9817|10134|51079|51160|51667	CD81|DAB2|GBA1|MSN|KEAP1|BCAP31|NDUFA13|VPS28|NUB1	-1.07501	0	15	0	0	-6.85809	4.0867
1	-2.6476	GO:0045862	M1	1	0	GO Biological Processes	19	positive regulation of proteolysis	19_GO:0048518 positive regulation of biological process	-2.6476	2.6412	3.54174	30337	337	409	12	2.93399	0.834451	302|572|1515|1601|2629|3312|5978|6281|9817|10134|10395|51667	ANXA2|BAD|CTSV|DAB2|GBA1|HSPA8|REST|S100A10|KEAP1|BCAP31|DLC1|NUB1	-1.02234	0	15	0	0	-6.85809	4.0867
1	-2.37533	GO:1903050	M1	1	0	GO Biological Processes	19	regulation of proteolysis involved in protein catabolic process	19_GO:0008152 metabolic process	-2.37533	2.90244	3.38567	30337	230	409	9	2.20049	0.725381	210|369|1601|2629|2876|9817|10134|23429|51667	ALAD|ARAF|DAB2|GBA1|GPX1|KEAP1|BCAP31|RYBP|NUB1	-0.820163	0	15	0	0	-6.85809	4.0867
1	-2.11724	GO:0032434	M1	1	0	GO Biological Processes	19	regulation of proteasomal ubiquitin-dependent protein catabolic process	19_GO:0008152 metabolic process	-2.11724	3.50426	3.30604	30337	127	409	6	1.46699	0.594488	369|1601|2629|9817|23429|51667	ARAF|DAB2|GBA1|KEAP1|RYBP|NUB1	-0.632281	0	15	0	0	-6.85809	4.0867
1	-2.11152	GO:2000058	M1	1	0	GO Biological Processes	19	regulation of ubiquitin-dependent protein catabolic process	19_GO:0008152 metabolic process	-2.11152	3.10907	3.19495	30337	167	409	7	1.71149	0.641323	369|1601|2629|9817|10134|23429|51667	ARAF|DAB2|GBA1|KEAP1|BCAP31|RYBP|NUB1	-0.628339	0	15	0	0	-6.85809	4.0867
1	-6.76273	GO:0006979	M1	1	0	GO Biological Processes	19	response to oxidative stress	19_GO:0050896 response to stimulus	-6.76273	4.03117	6.83913	30337	368	409	20	4.88998	1.06636	210|475|824|2876|2877|3312|3417|4537|5743|6505|6647|7001|7157|9124|9817|25828|55967|80312|84557|253827	ALAD|ATOX1|CAPN2|GPX1|GPX2|HSPA8|IDH1|ND3|PTGS2|SLC1A1|SOD1|PRDX2|TP53|PDLIM1|KEAP1|TXN2|NDUFA12|TET1|MAP1LC3A|MSRB3	-4.52296	0	16	1	1	-6.76273	7.23645
1	-4.48606	GO:0098869	M1	1	0	GO Biological Processes	19	cellular oxidant detoxification	19_GO:0098754 detoxification	-4.48606	6.52076	6.16577	30337	91	409	8	1.95599	0.68475	2876|2877|4259|5743|6415|6647|7001|7296	GPX1|GPX2|MGST3|PTGS2|SELENOW|SOD1|PRDX2|TXNRD1	-2.47912	0	16	0	0	-6.76273	7.23645
1	-4.45848	GO:0009636	M1	1	0	GO Biological Processes	19	response to toxic substance	19_GO:0050896 response to stimulus	-4.45848	3.90387	5.35694	30337	247	409	13	3.17848	0.86743	210|445|1788|2876|2877|4259|5174|5743|6415|6647|6715|7001|7296	ALAD|ASS1|DNMT3A|GPX1|GPX2|MGST3|PDZK1|PTGS2|SELENOW|SOD1|SRD5A1|PRDX2|TXNRD1	-2.4574	0	16	0	0	-6.76273	7.23645
1	-3.81077	GO:0098754	M1	1	0	GO Biological Processes	19	detoxification	19_GO:0098754 detoxification	-3.81077	4.63585	5.11253	30337	144	409	9	2.20049	0.725381	2876|2877|4259|5174|5743|6415|6647|7001|7296	GPX1|GPX2|MGST3|PDZK1|PTGS2|SELENOW|SOD1|PRDX2|TXNRD1	-1.93097	0	16	0	0	-6.76273	7.23645
1	-3.71344	GO:1990748	M1	1	0	GO Biological Processes	19	cellular detoxification	19_GO:0098754 detoxification	-3.71344	5.0717	5.1585	30337	117	409	8	1.95599	0.68475	2876|2877|4259|5743|6415|6647|7001|7296	GPX1|GPX2|MGST3|PTGS2|SELENOW|SOD1|PRDX2|TXNRD1	-1.86106	0	16	0	0	-6.76273	7.23645
1	-3.4705	GO:0097237	M1	1	0	GO Biological Processes	19	cellular response to toxic substance	19_GO:0050896 response to stimulus	-3.4705	4.67235	4.84811	30337	127	409	8	1.95599	0.68475	2876|2877|4259|5743|6415|6647|7001|7296	GPX1|GPX2|MGST3|PTGS2|SELENOW|SOD1|PRDX2|TXNRD1	-1.67529	0	16	0	0	-6.76273	7.23645
1	-3.29471	GO:0062197	M1	1	0	GO Biological Processes	19	cellular response to chemical stress	19_GO:0050896 response to stimulus	-3.29471	3.14517	4.23844	30337	283	409	12	2.93399	0.834451	476|706|2876|3312|5743|6505|6647|7001|7157|9817|80312|84557	ATP1A1|TSPO|GPX1|HSPA8|PTGS2|SLC1A1|SOD1|PRDX2|TP53|KEAP1|TET1|MAP1LC3A	-1.53709	0	16	0	0	-6.76273	7.23645
1	-2.65302	GO:0045454	M1	1	0	GO Biological Processes	19	cell redox homeostasis	19_GO:0042592 homeostatic process	-2.65302	7.23645	4.67131	30337	41	409	4	0.977995	0.4866	2876|7001|7296|25828	GPX1|PRDX2|TXNRD1|TXN2	-1.0253	0	16	0	0	-6.76273	7.23645
1	-2.43715	GO:0072593	M1	1	0	GO Biological Processes	19	reactive oxygen species metabolic process	19_GO:0008152 metabolic process	-2.43715	4.08295	3.76944	30337	109	409	6	1.46699	0.594488	2876|6505|6647|7001|7157|51079	GPX1|SLC1A1|SOD1|PRDX2|TP53|NDUFA13	-0.860585	0	16	0	0	-6.76273	7.23645
1	-2.42495	GO:0034599	M1	1	0	GO Biological Processes	19	cellular response to oxidative stress	19_GO:0050896 response to stimulus	-2.42495	2.95382	3.44649	30337	226	409	9	2.20049	0.725381	2876|3312|6505|6647|7001|7157|9817|80312|84557	GPX1|HSPA8|SLC1A1|SOD1|PRDX2|TP53|KEAP1|TET1|MAP1LC3A	-0.85041	0	16	0	0	-6.76273	7.23645
1	-6.54206	GO:0016050	M1	1	0	GO Biological Processes	19	vesicle organization	19_GO:0009987 cellular process	-6.54206	4.08492	6.73679	30337	345	409	19	4.64548	1.0407	302|526|527|533|1173|3267|6281|7251|8724|9296|9550|10490|50617|51160|56681|81624|84937|338382|440400	ANXA2|ATP6V1B2|ATP6V0C|ATP6V0B|AP2M1|AGFG1|S100A10|TSG101|SNX3|ATP6V1F|ATP6V1G1|VTI1B|ATP6V0A4|VPS28|SAR1A|DIAPH3|ZNRF1|RAB7B|RNASEK	-4.31718	0	17	1	1	-6.54206	4.08492
1	-4.86234	GO:0061024	M1	1	0	GO Biological Processes	19	membrane organization	19_GO:0009987 cellular process	-4.86234	2.56451	5.07872	30337	752	409	26	6.35697	1.20643	291|302|481|572|1173|3312|4000|6281|6647|7157|7251|8724|9135|10490|11252|26509|27032|51079|51160|55971|56681|81624|84266|84937|114882|338382	SLC25A4|ANXA2|ATP1B1|BAD|AP2M1|HSPA8|LMNA|S100A10|SOD1|TP53|TSG101|SNX3|RABEP1|VTI1B|PACSIN2|MYOF|ATP2C1|NDUFA13|VPS28|BAIAP2L1|SAR1A|DIAPH3|ALKBH7|ZNRF1|OSBPL8|RAB7B	-2.79529	0	17	0	0	-6.54206	4.08492
1	-2.74348	GO:0010256	M1	1	0	GO Biological Processes	19	endomembrane system organization	19_GO:0009987 cellular process	-2.74348	2.24369	3.479	30337	562	409	17	4.15648	0.986921	527|533|3267|4000|6647|7251|8724|9296|10133|10490|11252|26509|51160|51501|55971|79585|440400	ATP6V0C|ATP6V0B|AGFG1|LMNA|SOD1|TSG101|SNX3|ATP6V1F|OPTN|VTI1B|PACSIN2|MYOF|VPS28|HIKESHI|BAIAP2L1|CORO7|RNASEK	-1.08773	0	17	0	0	-6.54206	4.08492
1	-6.46045	GO:0051384	M1	1	0	GO Biological Processes	19	response to glucocorticoid	19_GO:0050896 response to stimulus	-6.46045	6.54473	7.57602	30337	136	409	12	2.93399	0.834451	210|301|306|445|498|1036|2629|3485|4537|5743|5978|6715	ALAD|ANXA1|ANXA3|ASS1|ATP5F1A|CDO1|GBA1|IGFBP2|ND3|PTGS2|REST|SRD5A1	-4.24043	0	18	1	1	-6.46045	8.09166
1	-6.37509	GO:0048545	M1	1	0	GO Biological Processes	19	response to steroid hormone	19_GO:0050896 response to stimulus	-6.37509	4.40892	6.7713	30337	286	409	17	4.15648	0.986921	210|301|306|445|476|498|706|1036|1601|2629|3312|3417|3485|4537|5743|5978|6715	ALAD|ANXA1|ANXA3|ASS1|ATP1A1|ATP5F1A|TSPO|CDO1|DAB2|GBA1|HSPA8|IDH1|IGFBP2|ND3|PTGS2|REST|SRD5A1	-4.16931	0	18	0	0	-6.46045	8.09166
1	-5.76342	GO:0031960	M1	1	0	GO Biological Processes	19	response to corticosteroid	19_GO:0050896 response to stimulus	-5.76342	5.63344	6.82624	30337	158	409	12	2.93399	0.834451	210|301|306|445|498|1036|2629|3485|4537|5743|5978|6715	ALAD|ANXA1|ANXA3|ASS1|ATP5F1A|CDO1|GBA1|IGFBP2|ND3|PTGS2|REST|SRD5A1	-3.60619	0	18	0	0	-6.46045	8.09166
1	-4.01749	GO:0071385	M1	1	0	GO Biological Processes	19	cellular response to glucocorticoid stimulus	19_GO:0050896 response to stimulus	-4.01749	8.09166	6.15374	30337	55	409	6	1.46699	0.594488	301|445|498|4537|5978|6715	ANXA1|ASS1|ATP5F1A|ND3|REST|SRD5A1	-2.08874	0	18	0	0	-6.46045	8.09166
1	-3.63319	GO:0009725	M1	1	0	GO Biological Processes	19	response to hormone	19_GO:0050896 response to stimulus	-3.63319	2.2392	4.13912	30337	795	409	24	5.86797	1.16212	38|81|210|301|306|445|476|498|706|1036|1601|2629|2876|3312|3417|3485|4537|5167|5590|5743|5978|6715|7076|25828	ACAT1|ACTN4|ALAD|ANXA1|ANXA3|ASS1|ATP1A1|ATP5F1A|TSPO|CDO1|DAB2|GBA1|GPX1|HSPA8|IDH1|IGFBP2|ND3|ENPP1|PRKCZ|PTGS2|REST|SRD5A1|TIMP1|TXN2	-1.80425	0	18	0	0	-6.46045	8.09166
1	-3.63163	GO:0071407	M1	1	0	GO Biological Processes	19	cellular response to organic cyclic compound	19_GO:0050896 response to stimulus	-3.63163	2.70011	4.32832	30337	467	409	17	4.15648	0.986921	60|301|445|476|498|1788|2316|2767|3312|4478|4537|5025|5743|5978|6505|6566|6715	ACTB|ANXA1|ASS1|ATP1A1|ATP5F1A|DNMT3A|FLNA|GNA11|HSPA8|MSN|ND3|P2RX4|PTGS2|REST|SLC1A1|SLC16A1|SRD5A1	-1.80425	0	18	0	0	-6.46045	8.09166
1	-3.6119	GO:0071384	M1	1	0	GO Biological Processes	19	cellular response to corticosteroid stimulus	19_GO:0050896 response to stimulus	-3.6119	6.84679	5.5164	30337	65	409	6	1.46699	0.594488	301|445|498|4537|5978|6715	ANXA1|ASS1|ATP5F1A|ND3|REST|SRD5A1	-1.79174	0	18	0	0	-6.46045	8.09166
1	-2.91938	GO:0071383	M1	1	0	GO Biological Processes	19	cellular response to steroid hormone stimulus	19_GO:0050896 response to stimulus	-2.91938	3.85317	4.14963	30337	154	409	8	1.95599	0.68475	301|445|476|498|3312|4537|5978|6715	ANXA1|ASS1|ATP1A1|ATP5F1A|HSPA8|ND3|REST|SRD5A1	-1.23226	0	18	0	0	-6.46045	8.09166
1	-2.50367	GO:0071548	M1	1	0	GO Biological Processes	19	response to dexamethasone	19_GO:0050896 response to stimulus	-2.50367	6.59321	4.3894	30337	45	409	4	0.977995	0.4866	445|498|2629|6715	ASS1|ATP5F1A|GBA1|SRD5A1	-0.911467	0	18	0	0	-6.46045	8.09166
1	-2.20722	GO:0071549	M1	1	0	GO Biological Processes	19	cellular response to dexamethasone stimulus	19_GO:0050896 response to stimulus	-2.20722	7.94717	4.29935	30337	28	409	3	0.733496	0.421928	445|498|6715	ASS1|ATP5F1A|SRD5A1	-0.700408	0	18	0	0	-6.46045	8.09166
1	-2.17951	GO:0071396	M1	1	0	GO Biological Processes	19	cellular response to lipid	19_GO:0050896 response to stimulus	-2.17951	2.07575	2.93753	30337	536	409	15	3.66748	0.929413	301|445|476|498|572|706|824|3055|3312|4478|4537|5754|5978|6715|51079	ANXA1|ASS1|ATP1A1|ATP5F1A|BAD|TSPO|CAPN2|HCK|HSPA8|MSN|ND3|PTK7|REST|SRD5A1|NDUFA13	-0.679189	0	18	0	0	-6.46045	8.09166
1	-6.364	GO:0043648	M1	1	0	GO Biological Processes	19	dicarboxylic acid metabolic process	19_GO:0008152 metabolic process	-6.364	8.15094	7.98642	30337	91	409	10	2.44499	0.763663	445|2271|2746|3417|4190|4191|5264|7915|25902|84706	ASS1|FH|GLUD1|IDH1|MDH1|MDH2|PHYH|ALDH5A1|MTHFD1L|GPT2	-4.16286	0	19	1	1	-6.364	24.7245
1	-3.71586	GO:0006108	M1	1	0	GO Biological Processes	19	malate metabolic process	19_GO:0008152 metabolic process	-3.71586	24.7245	8.32145	30337	9	409	3	0.733496	0.421928	2271|4190|4191	FH|MDH1|MDH2	-1.86106	0	19	0	0	-6.364	24.7245
1	-6.17005	GO:0006937	M1	1	0	GO Biological Processes	19	regulation of muscle contraction	19_GO:0032501 multicellular organismal process	-6.17005	5.60614	7.08194	30337	172	409	13	3.17848	0.86743	309|476|481|490|817|4625|5025|5743|6647|6717|7137|10398|80005	ANXA6|ATP1A1|ATP1B1|ATP2B1|CAMK2D|MYH7|P2RX4|PTGS2|SOD1|SRI|TNNI3|MYL9|DOCK5	-3.97806	0	20	1	1	-6.17005	21.1925
1	-5.02007	GO:0090257	M1	1	0	GO Biological Processes	19	regulation of muscle system process	19_GO:0032501 multicellular organismal process	-5.02007	4.12076	5.8155	30337	252	409	14	3.42298	0.899037	309|476|481|490|817|4000|4625|5025|5743|6647|6717|7137|10398|80005	ANXA6|ATP1A1|ATP1B1|ATP2B1|CAMK2D|LMNA|MYH7|P2RX4|PTGS2|SOD1|SRI|TNNI3|MYL9|DOCK5	-2.93217	0	20	0	0	-6.17005	21.1925
1	-4.92182	GO:0090075	M1	1	0	GO Biological Processes	19	relaxation of muscle	19_GO:0032501 multicellular organismal process	-4.92182	16.1247	8.48264	30337	23	409	5	1.22249	0.543364	476|481|817|5025|6647	ATP1A1|ATP1B1|CAMK2D|P2RX4|SOD1	-2.84447	0	20	0	0	-6.17005	21.1925
1	-4.53342	GO:0055119	M1	1	0	GO Biological Processes	19	relaxation of cardiac muscle	19_GO:0032501 multicellular organismal process	-4.53342	21.1925	8.83424	30337	14	409	4	0.977995	0.4866	476|481|817|5025	ATP1A1|ATP1B1|CAMK2D|P2RX4	-2.52068	0	20	0	0	-6.17005	21.1925
1	-4.41541	GO:0044057	M1	1	0	GO Biological Processes	19	regulation of system process	19_GO:0032501 multicellular organismal process	-4.41541	2.72793	4.87287	30337	571	409	21	5.13447	1.09129	120|309|335|476|481|490|706|817|1601|2629|4000|4625|5025|5590|5743|6505|6647|6717|7137|10398|80005	ADD3|ANXA6|APOA1|ATP1A1|ATP1B1|ATP2B1|TSPO|CAMK2D|DAB2|GBA1|LMNA|MYH7|P2RX4|PRKCZ|PTGS2|SLC1A1|SOD1|SRI|TNNI3|MYL9|DOCK5	-2.41723	0	20	0	0	-6.17005	21.1925
1	-4.22251	GO:0060047	M1	1	0	GO Biological Processes	19	heart contraction	19_GO:0032501 multicellular organismal process	-4.22251	5.99383	5.81804	30337	99	409	8	1.95599	0.68475	476|481|817|2876|4625|6505|6647|7137	ATP1A1|ATP1B1|CAMK2D|GPX1|MYH7|SLC1A1|SOD1|TNNI3	-2.2469	0	20	0	0	-6.17005	21.1925
1	-3.81791	GO:0003015	M1	1	0	GO Biological Processes	19	heart process	19_GO:0032501 multicellular organismal process	-3.81791	5.25123	5.29273	30337	113	409	8	1.95599	0.68475	476|481|817|2876|4625|6505|6647|7137	ATP1A1|ATP1B1|CAMK2D|GPX1|MYH7|SLC1A1|SOD1|TNNI3	-1.93591	0	20	0	0	-6.17005	21.1925
1	-3.62616	GO:1903522	M1	1	0	GO Biological Processes	19	regulation of blood circulation	19_GO:0032501 multicellular organismal process	-3.62616	3.4234	4.58771	30337	260	409	12	2.93399	0.834451	120|476|481|490|817|4625|5025|5743|6505|6717|7137|80005	ADD3|ATP1A1|ATP1B1|ATP2B1|CAMK2D|MYH7|P2RX4|PTGS2|SLC1A1|SRI|TNNI3|DOCK5	-1.80408	0	20	0	0	-6.17005	21.1925
1	-3.37699	GO:0006942	M1	1	0	GO Biological Processes	19	regulation of striated muscle contraction	19_GO:0032501 multicellular organismal process	-3.37699	5.19215	4.90874	30337	100	409	7	1.71149	0.641323	476|481|817|4625|5025|6717|7137	ATP1A1|ATP1B1|CAMK2D|MYH7|P2RX4|SRI|TNNI3	-1.59892	0	20	0	0	-6.17005	21.1925
1	-3.18734	GO:0042391	M1	1	0	GO Biological Processes	19	regulation of membrane potential	19_GO:0065007 biological regulation	-3.18734	2.55221	3.94318	30337	465	409	16	3.91198	0.958675	476|481|572|706|817|1020|1192|1738|2316|2629|2745|2767|5025|5590|6647|6717	ATP1A1|ATP1B1|BAD|TSPO|CAMK2D|CDK5|CLIC1|DLD|FLNA|GBA1|GLRX|GNA11|P2RX4|PRKCZ|SOD1|SRI	-1.44923	0	20	0	0	-6.17005	21.1925
1	-3.13632	GO:0003012	M1	1	0	GO Biological Processes	19	muscle system process	19_GO:0032501 multicellular organismal process	-3.13632	3.01723	4.07009	30337	295	409	12	2.93399	0.834451	476|481|800|817|4625|4637|5025|6647|7137|7171|9997|26509	ATP1A1|ATP1B1|CALD1|CAMK2D|MYH7|MYL6|P2RX4|SOD1|TNNI3|TPM4|SCO2|MYOF	-1.40138	0	20	0	0	-6.17005	21.1925
1	-2.88884	GO:0140115	M1	1	0	GO Biological Processes	19	export across plasma membrane	19_GO:0051179 localization	-2.88884	6.18113	4.69619	30337	60	409	5	1.22249	0.543364	476|481|490|5174|159371	ATP1A1|ATP1B1|ATP2B1|PDZK1|SLC35G1	-1.20599	0	20	0	0	-6.17005	21.1925
1	-2.69733	GO:0010644	M1	1	0	GO Biological Processes	19	cell communication by electrical coupling	19_GO:0009987 cellular process	-2.69733	11.7116	5.45989	30337	19	409	3	0.733496	0.421928	476|481|1627	ATP1A1|ATP1B1|DBN1	-1.06089	0	20	0	0	-6.17005	21.1925
1	-2.67863	GO:0008016	M1	1	0	GO Biological Processes	19	regulation of heart contraction	19_GO:0032501 multicellular organismal process	-2.67863	3.22494	3.75496	30337	207	409	9	2.20049	0.725381	476|481|490|817|4625|5025|6505|6717|7137	ATP1A1|ATP1B1|ATP2B1|CAMK2D|MYH7|P2RX4|SLC1A1|SRI|TNNI3	-1.04719	0	20	0	0	-6.17005	21.1925
1	-2.60184	GO:0030048	M1	1	0	GO Biological Processes	19	actin filament-based movement	19_GO:0009987 cellular process	-2.60184	4.40635	4.00858	30337	101	409	6	1.46699	0.594488	81|476|817|4625|4637|4645	ACTN4|ATP1A1|CAMK2D|MYH7|MYL6|MYO5B	-0.98388	0	20	0	0	-6.17005	21.1925
1	-2.38712	GO:0055117	M1	1	0	GO Biological Processes	19	regulation of cardiac muscle contraction	19_GO:0032501 multicellular organismal process	-2.38712	4.75472	3.8815	30337	78	409	5	1.22249	0.543364	481|817|5025|6717|7137	ATP1B1|CAMK2D|P2RX4|SRI|TNNI3	-0.829858	0	20	0	0	-6.17005	21.1925
1	-2.30317	GO:0006936	M1	1	0	GO Biological Processes	19	muscle contraction	19_GO:0032501 multicellular organismal process	-2.30317	2.82865	3.29685	30337	236	409	9	2.20049	0.725381	476|481|800|817|4625|4637|7137|7171|26509	ATP1A1|ATP1B1|CALD1|CAMK2D|MYH7|MYL6|TNNI3|TPM4|MYOF	-0.768389	0	20	0	0	-6.17005	21.1925
1	-2.29896	GO:0002026	M1	1	0	GO Biological Processes	19	regulation of the force of heart contraction	19_GO:0032501 multicellular organismal process	-2.29896	8.55849	4.50737	30337	26	409	3	0.733496	0.421928	476|817|4625	ATP1A1|CAMK2D|MYH7	-0.767165	0	20	0	0	-6.17005	21.1925
1	-2.27237	GO:0060048	M1	1	0	GO Biological Processes	19	cardiac muscle contraction	19_GO:0032501 multicellular organismal process	-2.27237	4.46829	3.69883	30337	83	409	5	1.22249	0.543364	476|481|817|4625|7137	ATP1A1|ATP1B1|CAMK2D|MYH7|TNNI3	-0.746464	0	20	0	0	-6.17005	21.1925
1	-2.25213	GO:0010882	M1	1	0	GO Biological Processes	19	regulation of cardiac muscle contraction by calcium ion signaling	19_GO:0032501 multicellular organismal process	-2.25213	8.24151	4.40068	30337	27	409	3	0.733496	0.421928	481|817|7137	ATP1B1|CAMK2D|TNNI3	-0.731074	0	20	0	0	-6.17005	21.1925
1	-2.22883	GO:0002028	M1	1	0	GO Biological Processes	19	regulation of sodium ion transport	19_GO:0051179 localization	-2.22883	4.36315	3.62979	30337	85	409	5	1.22249	0.543364	81|476|481|817|5025	ACTN4|ATP1A1|ATP1B1|CAMK2D|P2RX4	-0.712581	0	20	0	0	-6.17005	21.1925
1	-2.14979	GO:0001508	M1	1	0	GO Biological Processes	19	action potential	19_GO:0065007 biological regulation	-2.14979	3.56033	3.35323	30337	125	409	6	1.46699	0.594488	476|481|2767|5025|6647|6717	ATP1A1|ATP1B1|GNA11|P2RX4|SOD1|SRI	-0.656767	0	20	0	0	-6.17005	21.1925
1	-6.09543	GO:0005975	M1	1	0	GO Biological Processes	19	carbohydrate metabolic process	19_GO:0008152 metabolic process	-6.09543	3.51613	6.23656	30337	443	409	21	5.13447	1.09129	572|1431|2517|2584|3073|3417|3419|3421|4190|4191|5160|5502|6515|6518|6520|7157|9334|54344|55577|80896|282969	BAD|CS|FUCA1|GALK1|HEXA|IDH1|IDH3A|IDH3G|MDH1|MDH2|PDHA1|PPP1R1A|SLC2A3|SLC2A5|SLC3A2|TP53|B4GALT5|DPM3|NAGK|NPL|FUOM	-3.90794	0	21	1	1	-6.09543	3.732
1	-3.08251	GO:0005996	M1	1	0	GO Biological Processes	19	monosaccharide metabolic process	19_GO:0008152 metabolic process	-3.08251	3.68819	4.24047	30337	181	409	9	2.20049	0.725381	572|2517|2584|4190|4191|5160|6515|7157|282969	BAD|FUCA1|GALK1|MDH1|MDH2|PDHA1|SLC2A3|TP53|FUOM	-1.35695	0	21	0	0	-6.09543	3.732
1	-2.83093	GO:0019318	M1	1	0	GO Biological Processes	19	hexose metabolic process	19_GO:0008152 metabolic process	-2.83093	3.732	4.03773	30337	159	409	8	1.95599	0.68475	572|2517|2584|4190|4191|5160|7157|282969	BAD|FUCA1|GALK1|MDH1|MDH2|PDHA1|TP53|FUOM	-1.16045	0	21	0	0	-6.09543	3.732
1	-6.01983	GO:0098657	M1	1	0	GO Biological Processes	19	import into cell	19_GO:0051179 localization	-6.01983	2.90244	5.90947	30337	690	409	27	6.60147	1.2278	301|306|476|481|975|1020|1173|1175|1212|1601|3055|3312|5058|5175|5898|6505|6515|6518|6520|9135|9260|10938|11252|55630|79958|338382|440400	ANXA1|ANXA3|ATP1A1|ATP1B1|CD81|CDK5|AP2M1|AP2S1|CLTB|DAB2|HCK|HSPA8|PAK1|PECAM1|RALA|SLC1A1|SLC2A3|SLC2A5|SLC3A2|RABEP1|PDLIM7|EHD1|PACSIN2|SLC39A4|DENND1C|RAB7B|RNASEK	-3.84121	0	22	1	1	-6.01983	2.94925
1	-4.70558	GO:0006897	M1	1	0	GO Biological Processes	19	endocytosis	19_GO:0051179 localization	-4.70558	2.94925	5.15344	30337	503	409	20	4.88998	1.06636	301|306|975|1020|1173|1175|1212|1601|3055|3312|5058|5175|5898|9135|9260|10938|11252|79958|338382|440400	ANXA1|ANXA3|CD81|CDK5|AP2M1|AP2S1|CLTB|DAB2|HCK|HSPA8|PAK1|PECAM1|RALA|RABEP1|PDLIM7|EHD1|PACSIN2|DENND1C|RAB7B|RNASEK	-2.65842	0	22	0	0	-6.01983	2.94925
1	-5.8791	GO:0008015	M1	1	0	GO Biological Processes	19	blood circulation	19_GO:0032501 multicellular organismal process	-5.8791	3.54051	6.12157	30337	419	409	20	4.88998	1.06636	120|476|481|490|817|2767|2876|3398|4625|5025|5125|5743|6505|6518|6647|7137|7873|26509|59342|80005	ADD3|ATP1A1|ATP1B1|ATP2B1|CAMK2D|GNA11|GPX1|ID2|MYH7|P2RX4|PCSK5|PTGS2|SLC1A1|SLC2A5|SOD1|TNNI3|MANF|MYOF|SCPEP1|DOCK5	-3.70915	0	23	1	1	-5.8791	17.117
1	-5.69546	GO:0003013	M1	1	0	GO Biological Processes	19	circulatory system process	19_GO:0032501 multicellular organismal process	-5.69546	3.20593	5.86733	30337	509	409	22	5.37897	1.11553	120|476|481|490|817|2767|2876|3398|4625|5025|5125|5743|6505|6515|6518|6566|6647|7137|7873|26509|59342|80005	ADD3|ATP1A1|ATP1B1|ATP2B1|CAMK2D|GNA11|GPX1|ID2|MYH7|P2RX4|PCSK5|PTGS2|SLC1A1|SLC2A3|SLC2A5|SLC16A1|SOD1|TNNI3|MANF|MYOF|SCPEP1|DOCK5	-3.5465	0	23	0	0	-5.8791	17.117
1	-5.00756	GO:0008217	M1	1	0	GO Biological Processes	19	regulation of blood pressure	19_GO:0032501 multicellular organismal process	-5.00756	4.7598	6.02898	30337	187	409	12	2.93399	0.834451	476|490|2767|3398|5025|5125|5743|6518|6647|7137|7873|59342	ATP1A1|ATP2B1|GNA11|ID2|P2RX4|PCSK5|PTGS2|SLC2A5|SOD1|TNNI3|MANF|SCPEP1	-2.92321	0	23	0	0	-5.8791	17.117
1	-3.62838	GO:0045932	M1	1	0	GO Biological Processes	19	negative regulation of muscle contraction	19_GO:0048519 negative regulation of biological process	-3.62838	12.8998	6.67394	30337	23	409	4	0.977995	0.4866	5743|6647|6717|80005	PTGS2|SOD1|SRI|DOCK5	-1.80425	0	23	0	0	-5.8791	17.117
1	-3.20122	GO:0045986	M1	1	0	GO Biological Processes	19	negative regulation of smooth muscle contraction	19_GO:0048519 negative regulation of biological process	-3.20122	17.117	6.7946	30337	13	409	3	0.733496	0.421928	5743|6647|80005	PTGS2|SOD1|DOCK5	-1.45863	0	23	0	0	-5.8791	17.117
1	-2.93752	GO:0035296	M1	1	0	GO Biological Processes	19	regulation of tube diameter	19_GO:0065007 biological regulation	-2.93752	3.87836	4.17257	30337	153	409	8	1.95599	0.68475	120|490|2876|5743|6647|7873|59342|80005	ADD3|ATP2B1|GPX1|PTGS2|SOD1|MANF|SCPEP1|DOCK5	-1.24327	0	23	0	0	-5.8791	17.117
1	-2.93752	GO:0097746	M1	1	0	GO Biological Processes	19	blood vessel diameter maintenance	19_GO:0032501 multicellular organismal process	-2.93752	3.87836	4.17257	30337	153	409	8	1.95599	0.68475	120|490|2876|5743|6647|7873|59342|80005	ADD3|ATP2B1|GPX1|PTGS2|SOD1|MANF|SCPEP1|DOCK5	-1.24327	0	23	0	0	-5.8791	17.117
1	-2.91938	GO:0035150	M1	1	0	GO Biological Processes	19	regulation of tube size	19_GO:0065007 biological regulation	-2.91938	3.85317	4.14963	30337	154	409	8	1.95599	0.68475	120|490|2876|5743|6647|7873|59342|80005	ADD3|ATP2B1|GPX1|PTGS2|SOD1|MANF|SCPEP1|DOCK5	-1.23226	0	23	0	0	-5.8791	17.117
1	-2.87485	GO:0003018	M1	1	0	GO Biological Processes	19	vascular process in circulatory system	19_GO:0032501 multicellular organismal process	-2.87485	2.97777	3.84448	30337	274	409	11	2.68949	0.799932	120|490|2876|5743|6505|6515|6566|6647|7873|59342|80005	ADD3|ATP2B1|GPX1|PTGS2|SLC1A1|SLC2A3|SLC16A1|SOD1|MANF|SCPEP1|DOCK5	-1.19613	0	23	0	0	-5.8791	17.117
1	-2.85646	GO:0006940	M1	1	0	GO Biological Processes	19	regulation of smooth muscle contraction	19_GO:0032501 multicellular organismal process	-2.85646	6.0798	4.64263	30337	61	409	5	1.22249	0.543364	490|5743|6647|7137|80005	ATP2B1|PTGS2|SOD1|TNNI3|DOCK5	-1.1805	0	23	0	0	-5.8791	17.117
1	-2.50367	GO:0007566	M1	1	0	GO Biological Processes	19	embryo implantation	19_GO:0022414 reproductive process	-2.50367	6.59321	4.3894	30337	45	409	4	0.977995	0.4866	5125|5743|6647|7004	PCSK5|PTGS2|SOD1|TEAD4	-0.911467	0	23	0	0	-5.8791	17.117
1	-2.0317	GO:0007565	M1	1	0	GO Biological Processes	19	female pregnancy	19_GO:0022414 reproductive process	-2.0317	3.00124	3.08589	30337	173	409	7	1.71149	0.641323	824|2182|3485|5125|5743|6647|7004	CAPN2|ACSL4|IGFBP2|PCSK5|PTGS2|SOD1|TEAD4	-0.572282	0	23	0	0	-5.8791	17.117
1	-5.83896	GO:1905475	M1	1	0	GO Biological Processes	19	regulation of protein localization to membrane	19_GO:0051179 localization	-5.83896	5.24053	6.74474	30337	184	409	13	3.17848	0.86743	60|975|1020|1173|1601|3958|5174|5590|6505|9528|10490|27032|56947	ACTB|CD81|CDK5|AP2M1|DAB2|LGALS3|PDZK1|PRKCZ|SLC1A1|TMEM59|VTI1B|ATP2C1|MFF	-3.6733	0	24	1	1	-5.83896	7.94717
1	-3.90367	GO:1904375	M1	1	0	GO Biological Processes	19	regulation of protein localization to cell periphery	19_GO:0051179 localization	-3.90367	4.7683	5.22432	30337	140	409	9	2.20049	0.725381	60|1020|1173|1601|3958|5590|9528|10490|27032	ACTB|CDK5|AP2M1|DAB2|LGALS3|PRKCZ|TMEM59|VTI1B|ATP2C1	-2.00356	0	24	0	0	-5.83896	7.94717
1	-3.87186	GO:1903076	M1	1	0	GO Biological Processes	19	regulation of protein localization to plasma membrane	19_GO:0051179 localization	-3.87186	5.34584	5.36225	30337	111	409	8	1.95599	0.68475	60|1020|1173|1601|3958|9528|10490|27032	ACTB|CDK5|AP2M1|DAB2|LGALS3|TMEM59|VTI1B|ATP2C1	-1.9809	0	24	0	0	-5.83896	7.94717
1	-2.20722	GO:1903077	M1	1	0	GO Biological Processes	19	negative regulation of protein localization to plasma membrane	19_GO:0051179 localization	-2.20722	7.94717	4.29935	30337	28	409	3	0.733496	0.421928	1173|1601|9528	AP2M1|DAB2|TMEM59	-0.700408	0	24	0	0	-5.83896	7.94717
1	-2.12265	GO:1904376	M1	1	0	GO Biological Processes	19	negative regulation of protein localization to cell periphery	19_GO:0051179 localization	-2.12265	7.41736	4.111	30337	30	409	3	0.733496	0.421928	1173|1601|9528	AP2M1|DAB2|TMEM59	-0.636805	0	24	0	0	-5.83896	7.94717
1	-5.72821	GO:0051129	M1	1	0	GO Biological Processes	19	negative regulation of cellular component organization	19_GO:0048519 negative regulation of biological process	-5.72821	2.80096	5.69708	30337	715	409	27	6.60147	1.2278	120|291|302|335|706|822|1020|1601|2316|2629|2876|3312|3475|3958|4000|4043|5590|7157|8291|8724|9638|10395|11252|22902|81624|147841|162979	ADD3|SLC25A4|ANXA2|APOA1|TSPO|CAPG|CDK5|DAB2|FLNA|GBA1|GPX1|HSPA8|IFRD1|LGALS3|LMNA|LRPAP1|PRKCZ|TP53|DYSF|SNX3|FEZ1|DLC1|PACSIN2|RUFY3|DIAPH3|SPC24|ZNF296	-3.57514	0	25	1	1	-5.72821	2.80096
1	-2.13774	GO:0010639	M1	1	0	GO Biological Processes	19	negative regulation of organelle organization	19_GO:0048519 negative regulation of biological process	-2.13774	2.37875	3.00204	30337	343	409	11	2.68949	0.799932	120|291|706|822|2876|4000|7157|9638|10395|81624|147841	ADD3|SLC25A4|TSPO|CAPG|GPX1|LMNA|TP53|FEZ1|DLC1|DIAPH3|SPC24	-0.646521	0	25	0	0	-5.72821	2.80096
1	-5.47511	GO:0016197	M1	1	0	GO Biological Processes	19	endosomal transport	19_GO:0051179 localization	-5.47511	4.23043	6.15099	30337	263	409	15	3.66748	0.929413	2316|4645|6643|7251|8724|10490|10938|29886|51160|51375|58533|64129|79958|81624|338382	FLNA|MYO5B|SNX2|TSG101|SNX3|VTI1B|EHD1|SNX8|VPS28|SNX7|SNX6|TINAGL1|DENND1C|DIAPH3|RAB7B	-3.33427	0	26	1	1	-5.47511	4.63585
1	-2.71331	GO:0042147	M1	1	0	GO Biological Processes	19	retrograde transport, endosome to Golgi	19_GO:0051179 localization	-2.71331	4.63585	4.17105	30337	96	409	6	1.46699	0.594488	6643|8724|10490|29886|58533|338382	SNX2|SNX3|VTI1B|SNX8|SNX6|RAB7B	-1.06942	0	26	0	0	-5.47511	4.63585
1	-2.68762	GO:0016482	M1	1	0	GO Biological Processes	19	cytosolic transport	19_GO:0051179 localization	-2.68762	3.96347	3.97367	30337	131	409	7	1.71149	0.641323	6643|8724|10490|29886|58533|79585|338382	SNX2|SNX3|VTI1B|SNX8|SNX6|CORO7|RAB7B	-1.05368	0	26	0	0	-5.47511	4.63585
1	-5.44499	GO:0032388	M1	1	0	GO Biological Processes	19	positive regulation of intracellular transport	19_GO:0051179 localization	-5.44499	5.78659	6.65983	30337	141	409	11	2.68949	0.799932	302|975|1601|2316|4478|5743|9638|10134|10938|22902|56681	ANXA2|CD81|DAB2|FLNA|MSN|PTGS2|FEZ1|BCAP31|EHD1|RUFY3|SAR1A	-3.30815	0	27	1	1	-5.44499	14.8347
1	-5.33633	GO:0032386	M1	1	0	GO Biological Processes	19	regulation of intracellular transport	19_GO:0051179 localization	-5.33633	4.12076	6.02141	30337	270	409	15	3.66748	0.929413	302|975|1020|1601|2316|4478|5743|8724|9638|10134|10938|22902|23286|23779|56681	ANXA2|CD81|CDK5|DAB2|FLNA|MSN|PTGS2|SNX3|FEZ1|BCAP31|EHD1|RUFY3|WWC1|ARHGAP8|SAR1A	-3.20739	0	27	0	0	-5.44499	14.8347
1	-3.00827	GO:0070863	M1	1	0	GO Biological Processes	19	positive regulation of protein exit from endoplasmic reticulum	19_GO:0051179 localization	-3.00827	14.8347	6.26526	30337	15	409	3	0.733496	0.421928	975|10134|56681	CD81|BCAP31|SAR1A	-1.2934	0	27	0	0	-5.44499	14.8347
1	-2.71331	GO:0090316	M1	1	0	GO Biological Processes	19	positive regulation of intracellular protein transport	19_GO:0051179 localization	-2.71331	4.63585	4.17105	30337	96	409	6	1.46699	0.594488	975|2316|5743|10134|22902|56681	CD81|FLNA|PTGS2|BCAP31|RUFY3|SAR1A	-1.06942	0	27	0	0	-5.44499	14.8347
1	-2.36063	GO:0033157	M1	1	0	GO Biological Processes	19	regulation of intracellular protein transport	19_GO:0051179 localization	-2.36063	3.46143	3.53286	30337	150	409	7	1.71149	0.641323	975|1020|2316|5743|10134|22902|56681	CD81|CDK5|FLNA|PTGS2|BCAP31|RUFY3|SAR1A	-0.810465	0	27	0	0	-5.44499	14.8347
1	-2.25213	GO:0070861	M1	1	0	GO Biological Processes	19	regulation of protein exit from endoplasmic reticulum	19_GO:0051179 localization	-2.25213	8.24151	4.40068	30337	27	409	3	0.733496	0.421928	975|10134|56681	CD81|BCAP31|SAR1A	-0.731074	0	27	0	0	-5.44499	14.8347
1	-5.19303	GO:0010269	M1	1	0	GO Biological Processes	19	response to selenium ion	19_GO:0050896 response to stimulus	-5.19303	29.6694	10.6	30337	10	409	4	0.977995	0.4866	210|2876|6415|140606	ALAD|GPX1|SELENOW|SELENOM	-3.08323	0	28	1	1	-5.19303	29.6694
1	-5.1275	GO:0010638	M1	1	0	GO Biological Processes	19	positive regulation of organelle organization	19_GO:0048518 positive regulation of biological process	-5.1275	3.04823	5.45876	30337	511	409	21	5.13447	1.09129	120|291|301|302|335|389|572|989|2316|3055|4478|5058|5898|6249|6281|7157|28984|51375|55196|55971|56947	ADD3|SLC25A4|ANXA1|ANXA2|APOA1|RHOC|BAD|SEPTIN7|FLNA|HCK|MSN|PAK1|RALA|CLIP1|S100A10|TP53|RGCC|SNX7|RESF1|BAIAP2L1|MFF	-3.02466	0	29	1	1	-5.1275	7.29576
1	-4.62246	GO:0032970	M1	1	0	GO Biological Processes	19	regulation of actin filament-based process	19_GO:0050789 regulation of biological process	-4.62246	3.25827	5.22679	30337	387	409	17	4.15648	0.986921	120|335|389|817|822|2316|3055|5058|5898|6281|6717|10395|10788|28984|29984|55114|55971	ADD3|APOA1|RHOC|CAMK2D|CAPG|FLNA|HCK|PAK1|RALA|S100A10|SRI|DLC1|IQGAP2|RGCC|RHOD|ARHGAP17|BAIAP2L1	-2.58808	0	29	0	0	-5.1275	7.29576
1	-4.09734	GO:0032956	M1	1	0	GO Biological Processes	19	regulation of actin cytoskeleton organization	19_GO:0050789 regulation of biological process	-4.09734	3.22494	4.85878	30337	345	409	15	3.66748	0.929413	120|335|389|822|2316|3055|5058|5898|6281|10395|10788|28984|29984|55114|55971	ADD3|APOA1|RHOC|CAPG|FLNA|HCK|PAK1|RALA|S100A10|DLC1|IQGAP2|RGCC|RHOD|ARHGAP17|BAIAP2L1	-2.15352	0	29	0	0	-5.1275	7.29576
1	-4.01067	GO:1902903	M1	1	0	GO Biological Processes	19	regulation of supramolecular fiber organization	19_GO:0050789 regulation of biological process	-4.01067	3.02749	4.72327	30337	392	409	16	3.91198	0.958675	120|335|389|822|2316|2876|3055|3312|5058|6249|6281|10395|28984|29922|55971|81624	ADD3|APOA1|RHOC|CAPG|FLNA|GPX1|HCK|HSPA8|PAK1|CLIP1|S100A10|DLC1|RGCC|NME7|BAIAP2L1|DIAPH3	-2.08438	0	29	0	0	-5.1275	7.29576
1	-3.9696	GO:0051493	M1	1	0	GO Biological Processes	19	regulation of cytoskeleton organization	19_GO:0050789 regulation of biological process	-3.9696	2.6895	4.56061	30337	524	409	19	4.64548	1.0407	120|335|389|822|824|2316|3055|5058|5898|6249|6281|10395|10788|28984|29922|29984|55114|55971|81624	ADD3|APOA1|RHOC|CAPG|CAPN2|FLNA|HCK|PAK1|RALA|CLIP1|S100A10|DLC1|IQGAP2|RGCC|NME7|RHOD|ARHGAP17|BAIAP2L1|DIAPH3	-2.05301	0	29	0	0	-5.1275	7.29576
1	-3.84958	GO:1902905	M1	1	0	GO Biological Processes	19	positive regulation of supramolecular fiber organization	19_GO:0048518 positive regulation of biological process	-3.84958	4.23849	5.02266	30337	175	409	10	2.44499	0.763663	335|389|2316|2876|3055|5058|6249|6281|28984|55971	APOA1|RHOC|FLNA|GPX1|HCK|PAK1|CLIP1|S100A10|RGCC|BAIAP2L1	-1.96312	0	29	0	0	-5.1275	7.29576
1	-3.76474	GO:0032233	M1	1	0	GO Biological Processes	19	positive regulation of actin filament bundle assembly	19_GO:0048518 positive regulation of biological process	-3.76474	7.29576	5.75395	30337	61	409	6	1.46699	0.594488	335|389|2316|5058|6281|28984	APOA1|RHOC|FLNA|PAK1|S100A10|RGCC	-1.89151	0	29	0	0	-5.1275	7.29576
1	-3.67244	GO:0051495	M1	1	0	GO Biological Processes	19	positive regulation of cytoskeleton organization	19_GO:0048518 positive regulation of biological process	-3.67244	4.03117	4.82121	30337	184	409	10	2.44499	0.763663	120|335|389|2316|3055|5058|6249|6281|28984|55971	ADD3|APOA1|RHOC|FLNA|HCK|PAK1|CLIP1|S100A10|RGCC|BAIAP2L1	-1.83263	0	29	0	0	-5.1275	7.29576
1	-3.59694	GO:0044089	M1	1	0	GO Biological Processes	19	positive regulation of cellular component biogenesis	19_GO:0048518 positive regulation of biological process	-3.59694	2.59248	4.26098	30337	515	409	18	4.40098	1.01424	335|389|989|2316|3055|3958|4478|5058|5898|6249|6281|7157|7251|28984|51375|54443|55196|55971	APOA1|RHOC|SEPTIN7|FLNA|HCK|LGALS3|MSN|PAK1|RALA|CLIP1|S100A10|TP53|TSG101|RGCC|SNX7|ANLN|RESF1|BAIAP2L1	-1.77871	0	29	0	0	-5.1275	7.29576
1	-3.21231	GO:0051496	M1	1	0	GO Biological Processes	19	positive regulation of stress fiber assembly	19_GO:0048518 positive regulation of biological process	-3.21231	7.27192	5.24043	30337	51	409	5	1.22249	0.543364	335|389|5058|6281|28984	APOA1|RHOC|PAK1|S100A10|RGCC	-1.4678	0	29	0	0	-5.1275	7.29576
1	-3.19993	GO:0032231	M1	1	0	GO Biological Processes	19	regulation of actin filament bundle assembly	19_GO:0050789 regulation of biological process	-3.19993	4.85248	4.66675	30337	107	409	7	1.71149	0.641323	335|389|2316|5058|6281|10395|28984	APOA1|RHOC|FLNA|PAK1|S100A10|DLC1|RGCC	-1.45863	0	29	0	0	-5.1275	7.29576
1	-3.16499	GO:0043254	M1	1	0	GO Biological Processes	19	regulation of protein-containing complex assembly	19_GO:0050789 regulation of biological process	-3.16499	2.6365	3.95759	30337	422	409	15	3.66748	0.929413	120|389|822|2629|3055|3312|3958|4478|5058|5590|6249|7157|29922|55971|56681	ADD3|RHOC|CAPG|GBA1|HCK|HSPA8|LGALS3|MSN|PAK1|PRKCZ|CLIP1|TP53|NME7|BAIAP2L1|SAR1A	-1.42848	0	29	0	0	-5.1275	7.29576
1	-2.8875	GO:0110053	M1	1	0	GO Biological Processes	19	regulation of actin filament organization	19_GO:0050789 regulation of biological process	-2.8875	2.98868	3.85856	30337	273	409	11	2.68949	0.799932	120|335|389|822|2316|3055|5058|6281|10395|28984|55971	ADD3|APOA1|RHOC|CAPG|FLNA|HCK|PAK1|S100A10|DLC1|RGCC|BAIAP2L1	-1.20599	0	29	0	0	-5.1275	7.29576
1	-2.75993	GO:0051492	M1	1	0	GO Biological Processes	19	regulation of stress fiber assembly	19_GO:0050789 regulation of biological process	-2.75993	4.73448	4.2392	30337	94	409	6	1.46699	0.594488	335|389|5058|6281|10395|28984	APOA1|RHOC|PAK1|S100A10|DLC1|RGCC	-1.10286	0	29	0	0	-5.1275	7.29576
1	-2.51752	GO:0110020	M1	1	0	GO Biological Processes	19	regulation of actomyosin structure organization	19_GO:0050789 regulation of biological process	-2.51752	4.23849	3.88603	30337	105	409	6	1.46699	0.594488	335|389|5058|6281|10395|28984	APOA1|RHOC|PAK1|S100A10|DLC1|RGCC	-0.914966	0	29	0	0	-5.1275	7.29576
1	-2.2356	GO:0031334	M1	1	0	GO Biological Processes	19	positive regulation of protein-containing complex assembly	19_GO:0048518 positive regulation of biological process	-2.2356	2.98185	3.27901	30337	199	409	8	1.95599	0.68475	389|3055|3958|4478|5058|6249|7157|55971	RHOC|HCK|LGALS3|MSN|PAK1|CLIP1|TP53|BAIAP2L1	-0.718396	0	29	0	0	-5.1275	7.29576
1	-5.12705	GO:0006575	M1	1	0	GO Biological Processes	19	cellular modified amino acid metabolic process	19_GO:0008152 metabolic process	-5.12705	4.89057	6.15419	30337	182	409	12	2.93399	0.834451	445|1152|1800|2876|3417|6505|6647|7920|23474|25902|114882|154141	ASS1|CKB|DPEP1|GPX1|IDH1|SLC1A1|SOD1|ABHD16A|ETHE1|MTHFD1L|OSBPL8|MBOAT1	-3.02466	0	30	1	1	-5.12705	8.09166
1	-4.01749	GO:0006749	M1	1	0	GO Biological Processes	19	glutathione metabolic process	19_GO:0008152 metabolic process	-4.01749	8.09166	6.15374	30337	55	409	6	1.46699	0.594488	1800|2876|3417|6505|6647|23474	DPEP1|GPX1|IDH1|SLC1A1|SOD1|ETHE1	-2.08874	0	30	0	0	-5.12705	8.09166
1	-5.11904	GO:0009611	M1	1	0	GO Biological Processes	19	response to wounding	19_GO:0050896 response to stimulus	-5.11904	3.26983	5.54824	30337	431	409	19	4.64548	1.0407	60|389|706|977|1192|2316|2876|5025|5058|5460|5754|6505|6647|7076|10398|10627|23499|25828|26509	ACTB|RHOC|TSPO|CD151|CLIC1|FLNA|GPX1|P2RX4|PAK1|POU5F1|PTK7|SLC1A1|SOD1|TIMP1|MYL9|MYL12A|MACF1|TXN2|MYOF	-3.02033	0	31	1	1	-5.11904	7.72642
1	-3.71104	GO:0098609	M1	1	0	GO Biological Processes	19	cell-cell adhesion	19_GO:0009987 cellular process	-3.71104	2.56703	4.33156	30337	549	409	19	4.64548	1.0407	60|301|302|1192|2316|3875|3912|3956|4478|5175|5754|6282|9124|10205|10398|10627|27032|55971|83660	ACTB|ANXA1|ANXA2|CLIC1|FLNA|KRT18|LAMB1|LGALS1|MSN|PECAM1|PTK7|S100A11|PDLIM1|MPZL2|MYL9|MYL12A|ATP2C1|BAIAP2L1|TLN2	-1.86106	0	31	0	0	-5.11904	7.72642
1	-3.33528	GO:0070527	M1	1	0	GO Biological Processes	19	platelet aggregation	19_GO:0032501 multicellular organismal process	-3.33528	7.72642	5.4521	30337	48	409	5	1.22249	0.543364	60|1192|2316|10398|10627	ACTB|CLIC1|FLNA|MYL9|MYL12A	-1.5673	0	31	0	0	-5.11904	7.72642
1	-3.33333	GO:0042060	M1	1	0	GO Biological Processes	19	wound healing	19_GO:0050896 response to stimulus	-3.33333	3.00392	4.21946	30337	321	409	13	3.17848	0.86743	60|389|977|1192|2316|2876|5058|5754|7076|10398|10627|23499|26509	ACTB|RHOC|CD151|CLIC1|FLNA|GPX1|PAK1|PTK7|TIMP1|MYL9|MYL12A|MACF1|MYOF	-1.5673	0	31	0	0	-5.11904	7.72642
1	-2.98461	GO:0001775	M1	1	0	GO Biological Processes	19	cell activation	19_GO:0032501 multicellular organismal process	-2.98461	2.13376	3.62483	30337	730	409	21	5.13447	1.09129	60|301|306|975|977|1192|2316|2629|3956|4478|5025|5169|6813|7001|7157|8291|10398|10627|23303|25989|28984	ACTB|ANXA1|ANXA3|CD81|CD151|CLIC1|FLNA|GBA1|LGALS1|MSN|P2RX4|ENPP3|STXBP2|PRDX2|TP53|DYSF|MYL9|MYL12A|KIF13B|ULK3|RGCC	-1.27149	0	31	0	0	-5.11904	7.72642
1	-2.73297	GO:0034109	M1	1	0	GO Biological Processes	19	homotypic cell-cell adhesion	19_GO:0009987 cellular process	-2.73297	5.70566	4.43975	30337	65	409	5	1.22249	0.543364	60|1192|2316|10398|10627	ACTB|CLIC1|FLNA|MYL9|MYL12A	-1.08505	0	31	0	0	-5.11904	7.72642
1	-5.10483	GO:0009410	M1	1	0	GO Biological Processes	19	response to xenobiotic stimulus	19_GO:0050896 response to stimulus	-5.10483	3.26226	5.53625	30337	432	409	19	4.64548	1.0407	120|210|445|476|706|1592|1788|1800|2876|3312|3485|5743|5978|6505|6647|6715|7157|25828|64078	ADD3|ALAD|ASS1|ATP1A1|TSPO|CYP26A1|DNMT3A|DPEP1|GPX1|HSPA8|IGFBP2|PTGS2|REST|SLC1A1|SOD1|SRD5A1|TP53|TXN2|SLC28A3	-3.00975	0	32	1	1	-5.10483	14.1283
1	-4.13962	GO:0070482	M1	1	0	GO Biological Processes	19	response to oxygen levels	19_GO:0050896 response to stimulus	-4.13962	3.25323	4.89887	30337	342	409	15	3.66748	0.929413	210|572|824|1788|4000|5300|5743|5978|6505|7157|9124|9550|25828|28984|84557	ALAD|BAD|CAPN2|DNMT3A|LMNA|PIN1|PTGS2|REST|SLC1A1|TP53|PDLIM1|ATP6V1G1|TXN2|RGCC|MAP1LC3A	-2.18807	0	32	0	0	-5.10483	14.1283
1	-3.94781	GO:0036293	M1	1	0	GO Biological Processes	19	response to decreased oxygen levels	19_GO:0050896 response to stimulus	-3.94781	3.28617	4.77575	30337	316	409	14	3.42298	0.899037	210|572|824|1788|4000|5300|5743|5978|6505|7157|9124|25828|28984|84557	ALAD|BAD|CAPN2|DNMT3A|LMNA|PIN1|PTGS2|REST|SLC1A1|TP53|PDLIM1|TXN2|RGCC|MAP1LC3A	-2.03402	0	32	0	0	-5.10483	14.1283
1	-3.78925	GO:0010288	M1	1	0	GO Biological Processes	19	response to lead ion	19_GO:0050896 response to stimulus	-3.78925	14.1283	7.03533	30337	21	409	4	0.977995	0.4866	210|1788|5743|84557	ALAD|DNMT3A|PTGS2|MAP1LC3A	-1.91165	0	32	0	0	-5.10483	14.1283
1	-3.46934	GO:0007584	M1	1	0	GO Biological Processes	19	response to nutrient	19_GO:0050896 response to stimulus	-3.46934	4.17226	4.7032	30337	160	409	9	2.20049	0.725381	210|445|706|1592|1788|2876|3485|5743|6566	ALAD|ASS1|TSPO|CYP26A1|DNMT3A|GPX1|IGFBP2|PTGS2|SLC16A1	-1.67529	0	32	0	0	-5.10483	14.1283
1	-3.04808	GO:0001666	M1	1	0	GO Biological Processes	19	response to hypoxia	19_GO:0050896 response to stimulus	-3.04808	2.9473	3.97579	30337	302	409	12	2.93399	0.834451	210|572|824|1788|4000|5300|5743|5978|7157|9124|25828|28984	ALAD|BAD|CAPN2|DNMT3A|LMNA|PIN1|PTGS2|REST|TP53|PDLIM1|TXN2|RGCC	-1.32406	0	32	0	0	-5.10483	14.1283
1	-3.01285	GO:0033273	M1	1	0	GO Biological Processes	19	response to vitamin	19_GO:0050896 response to stimulus	-3.01285	5.29811	4.61143	30337	84	409	6	1.46699	0.594488	210|706|1592|1788|2876|5743	ALAD|TSPO|CYP26A1|DNMT3A|GPX1|PTGS2	-1.29376	0	32	0	0	-5.10483	14.1283
1	-2.94884	GO:0032355	M1	1	0	GO Biological Processes	19	response to estradiol	19_GO:0050896 response to stimulus	-2.94884	4.40013	4.32612	30337	118	409	7	1.71149	0.641323	445|1788|2876|3312|3485|5743|6715	ASS1|DNMT3A|GPX1|HSPA8|IGFBP2|PTGS2|SRD5A1	-1.2517	0	32	0	0	-5.10483	14.1283
1	-2.77958	GO:0071453	M1	1	0	GO Biological Processes	19	cellular response to oxygen levels	19_GO:0050896 response to stimulus	-2.77958	3.66289	3.97274	30337	162	409	8	1.95599	0.68475	572|1788|4000|5743|7157|9550|28984|84557	BAD|DNMT3A|LMNA|PTGS2|TP53|ATP6V1G1|RGCC|MAP1LC3A	-1.11587	0	32	0	0	-5.10483	14.1283
1	-2.47445	GO:0001101	M1	1	0	GO Biological Processes	19	response to acid chemical	19_GO:0050896 response to stimulus	-2.47445	3.63088	3.68646	30337	143	409	7	1.71149	0.641323	210|445|824|1036|1788|3856|5743	ALAD|ASS1|CAPN2|CDO1|DNMT3A|KRT8|PTGS2	-0.890139	0	32	0	0	-5.10483	14.1283
1	-2.40853	GO:0036294	M1	1	0	GO Biological Processes	19	cellular response to decreased oxygen levels	19_GO:0050896 response to stimulus	-2.40853	3.53208	3.59754	30337	147	409	7	1.71149	0.641323	572|1788|4000|5743|7157|28984|84557	BAD|DNMT3A|LMNA|PTGS2|TP53|RGCC|MAP1LC3A	-0.838154	0	32	0	0	-5.10483	14.1283
1	-2.10121	GO:0043200	M1	1	0	GO Biological Processes	19	response to amino acid	19_GO:0050896 response to stimulus	-2.10121	3.47689	3.2828	30337	128	409	6	1.46699	0.594488	210|445|824|1036|1788|5743	ALAD|ASS1|CAPN2|CDO1|DNMT3A|PTGS2	-0.621552	0	32	0	0	-5.10483	14.1283
1	-4.9822	GO:0048193	M1	1	0	GO Biological Processes	19	Golgi vesicle transport	19_GO:0051179 localization	-4.9822	3.84984	5.69067	30337	289	409	15	3.66748	0.929413	381|3875|6643|8724|8906|9135|10133|10134|10490|23499|29886|56681|57222|79585|338382	ARF5|KRT18|SNX2|SNX3|AP1G2|RABEP1|OPTN|BCAP31|VTI1B|MACF1|SNX8|SAR1A|ERGIC1|CORO7|RAB7B	-2.90136	0	33	1	1	-4.9822	6.95377
1	-4.64537	GO:1990778	M1	1	0	GO Biological Processes	19	protein localization to cell periphery	19_GO:0051179 localization	-4.64537	4.06859	5.54412	30337	237	409	13	3.17848	0.86743	481|975|2316|3875|5174|5590|6281|6505|9135|10133|10938|23499|92162	ATP1B1|CD81|FLNA|KRT18|PDZK1|PRKCZ|S100A10|SLC1A1|RABEP1|OPTN|EHD1|MACF1|TMEM88	-2.60783	0	33	0	0	-4.9822	6.95377
1	-4.10792	GO:0072659	M1	1	0	GO Biological Processes	19	protein localization to plasma membrane	19_GO:0051179 localization	-4.10792	4.1628	5.19306	30337	196	409	11	2.68949	0.799932	481|975|2316|3875|5174|5590|6281|10133|10938|23499|92162	ATP1B1|CD81|FLNA|KRT18|PDZK1|PRKCZ|S100A10|OPTN|EHD1|MACF1|TMEM88	-2.15897	0	33	0	0	-4.9822	6.95377
1	-4.10133	GO:0051668	M1	1	0	GO Biological Processes	19	localization within membrane	19_GO:0051179 localization	-4.10133	2.66811	4.64083	30337	556	409	20	4.88998	1.06636	481|975|1020|2316|3875|4000|5174|5590|5898|6281|6505|8724|9135|10133|10938|23499|51079|51375|79958|92162	ATP1B1|CD81|CDK5|FLNA|KRT18|LMNA|PDZK1|PRKCZ|RALA|S100A10|SLC1A1|SNX3|RABEP1|OPTN|EHD1|MACF1|NDUFA13|SNX7|DENND1C|TMEM88	-2.15495	0	33	0	0	-4.9822	6.95377
1	-4.04941	GO:0098876	M1	1	0	GO Biological Processes	19	vesicle-mediated transport to the plasma membrane	19_GO:0051179 localization	-4.04941	4.98181	5.4002	30337	134	409	9	2.20049	0.725381	3875|6505|8724|9135|10133|10938|23499|51375|79958	KRT18|SLC1A1|SNX3|RABEP1|OPTN|EHD1|MACF1|SNX7|DENND1C	-2.11569	0	33	0	0	-4.9822	6.95377
1	-3.35077	GO:0006892	M1	1	0	GO Biological Processes	19	post-Golgi vesicle-mediated transport	19_GO:0051179 localization	-3.35077	5.14074	4.8728	30337	101	409	7	1.71149	0.641323	3875|8906|9135|10133|10490|23499|79585	KRT18|AP1G2|RABEP1|OPTN|VTI1B|MACF1|CORO7	-1.57791	0	33	0	0	-4.9822	6.95377
1	-2.7122	GO:0072657	M1	1	0	GO Biological Processes	19	protein localization to membrane	19_GO:0051179 localization	-2.7122	2.37229	3.50131	30337	469	409	15	3.66748	0.929413	481|975|1020|2316|3875|5174|5590|6281|6505|9135|10133|10938|23499|51079|92162	ATP1B1|CD81|CDK5|FLNA|KRT18|PDZK1|PRKCZ|S100A10|SLC1A1|RABEP1|OPTN|EHD1|MACF1|NDUFA13|TMEM88	-1.06942	0	33	0	0	-4.9822	6.95377
1	-2.1897	GO:0006893	M1	1	0	GO Biological Processes	19	Golgi to plasma membrane transport	19_GO:0051179 localization	-2.1897	5.39444	3.81325	30337	55	409	4	0.977995	0.4866	3875|9135|10133|23499	KRT18|RABEP1|OPTN|MACF1	-0.686607	0	33	0	0	-4.9822	6.95377
1	-2.04429	GO:0043001	M1	1	0	GO Biological Processes	19	Golgi to plasma membrane protein transport	19_GO:0051179 localization	-2.04429	6.95377	3.93924	30337	32	409	3	0.733496	0.421928	3875|10133|23499	KRT18|OPTN|MACF1	-0.580994	0	33	0	0	-4.9822	6.95377
1	-4.82518	GO:0006123	M1	1	0	GO Biological Processes	19	mitochondrial electron transport, cytochrome c to oxygen	19_GO:0008152 metabolic process	-4.82518	15.4528	8.2803	30337	24	409	5	1.22249	0.543364	1327|1340|1351|4697|9377	COX4I1|COX6B1|COX8A|NDUFA4|COX5A	-2.76486	0	34	1	1	-4.82518	15.4528
1	-4.77803	GO:0009792	M1	1	0	GO Biological Processes	19	embryo development ending in birth or egg hatching	19_GO:0032502 developmental process	-4.77803	2.65696	5.07009	30337	670	409	24	5.86797	1.16212	824|1627|2182|3856|5125|5460|5754|5898|7004|7157|7798|9541|9546|9817|9997|10395|25902|26227|53918|79893|80312|81624|84870|121599	CAPN2|DBN1|ACSL4|KRT8|PCSK5|POU5F1|PTK7|RALA|TEAD4|TP53|LUZP1|CIR1|APBA3|KEAP1|SCO2|DLC1|MTHFD1L|PHGDH|PELO|GGNBP2|TET1|DIAPH3|RSPO3|SPIC	-2.72434	0	35	1	1	-4.77803	3.97359
1	-4.53059	GO:0043009	M1	1	0	GO Biological Processes	19	chordate embryonic development	19_GO:0032502 developmental process	-4.53059	2.62865	4.90299	30337	649	409	23	5.62347	1.13913	824|1627|3856|5125|5460|5754|5898|7004|7157|7798|9541|9546|9817|9997|10395|25902|26227|53918|79893|80312|81624|84870|121599	CAPN2|DBN1|KRT8|PCSK5|POU5F1|PTK7|RALA|TEAD4|TP53|LUZP1|CIR1|APBA3|KEAP1|SCO2|DLC1|MTHFD1L|PHGDH|PELO|GGNBP2|TET1|DIAPH3|RSPO3|SPIC	-2.52068	0	35	0	0	-4.77803	3.97359
1	-3.98518	GO:0001701	M1	1	0	GO Biological Processes	19	in utero embryonic development	19_GO:0032502 developmental process	-3.98518	3.01213	4.69956	30337	394	409	16	3.91198	0.958675	824|1627|3856|5460|7004|7157|9541|9546|9817|9997|53918|79893|80312|81624|84870|121599	CAPN2|DBN1|KRT8|POU5F1|TEAD4|TP53|CIR1|APBA3|KEAP1|SCO2|PELO|GGNBP2|TET1|DIAPH3|RSPO3|SPIC	-2.06377	0	35	0	0	-4.77803	3.97359
1	-2.37929	GO:0001824	M1	1	0	GO Biological Processes	19	blastocyst development	19_GO:0032502 developmental process	-2.37929	3.97359	3.6856	30337	112	409	6	1.46699	0.594488	824|5460|7004|53918|80312|121599	CAPN2|POU5F1|TEAD4|PELO|TET1|SPIC	-0.823079	0	35	0	0	-4.77803	3.97359
1	-4.53342	GO:0006122	M1	1	0	GO Biological Processes	19	mitochondrial electron transport, ubiquinol to cytochrome c	19_GO:0008152 metabolic process	-4.53342	21.1925	8.83424	30337	14	409	4	0.977995	0.4866	7381|7384|7385|7386	UQCRB|UQCRC1|UQCRC2|UQCRFS1	-2.52068	0	36	1	1	-4.53342	21.1925
1	-4.37647	GO:0140352	M1	1	0	GO Biological Processes	19	export from cell	19_GO:0051179 localization	-4.37647	2.88791	4.91504	30337	488	409	19	4.64548	1.0407	306|476|481|490|1020|3055|5058|5125|5174|5743|5898|6813|7251|10490|10961|55114|140606|159371|376267	ANXA3|ATP1A1|ATP1B1|ATP2B1|CDK5|HCK|PAK1|PCSK5|PDZK1|PTGS2|RALA|STXBP2|TSG101|VTI1B|ERP29|ARHGAP17|SELENOM|SLC35G1|RAB15	-2.38405	0	37	1	1	-4.37647	3.07774
1	-2.76682	GO:0006887	M1	1	0	GO Biological Processes	19	exocytosis	19_GO:0051179 localization	-2.76682	3.07774	3.78571	30337	241	409	10	2.44499	0.763663	306|1020|3055|5058|5898|6813|7251|10490|55114|376267	ANXA3|CDK5|HCK|PAK1|RALA|STXBP2|TSG101|VTI1B|ARHGAP17|RAB15	-1.10711	0	37	0	0	-4.37647	3.07774
1	-2.70201	GO:0032940	M1	1	0	GO Biological Processes	19	secretion by cell	19_GO:0051179 localization	-2.70201	2.45492	3.52268	30337	423	409	14	3.42298	0.899037	306|1020|3055|5058|5125|5743|5898|6813|7251|10490|10961|55114|140606|376267	ANXA3|CDK5|HCK|PAK1|PCSK5|PTGS2|RALA|STXBP2|TSG101|VTI1B|ERP29|ARHGAP17|SELENOM|RAB15	-1.06125	0	37	0	0	-4.37647	3.07774
1	-2.49505	GO:0046903	M1	1	0	GO Biological Processes	19	secretion	19_GO:0051179 localization	-2.49505	2.18158	3.25092	30337	544	409	16	3.91198	0.958675	301|306|1020|1036|3055|5058|5125|5743|5898|6813|7251|10490|10961|55114|140606|376267	ANXA1|ANXA3|CDK5|CDO1|HCK|PAK1|PCSK5|PTGS2|RALA|STXBP2|TSG101|VTI1B|ERP29|ARHGAP17|SELENOM|RAB15	-0.906246	0	37	0	0	-4.37647	3.07774
1	-4.30457	GO:1902459	M1	1	0	GO Biological Processes	19	positive regulation of stem cell population maintenance	19_GO:0032502 developmental process	-4.30457	9.08248	6.61926	30337	49	409	6	1.46699	0.594488	60|3065|5978|7004|64426|80312	ACTB|HDAC1|REST|TEAD4|SUDS3|TET1	-2.3262	0	38	1	1	-4.30457	9.08248
1	-3.30523	GO:2000036	M1	1	0	GO Biological Processes	19	regulation of stem cell population maintenance	19_GO:0032502 developmental process	-3.30523	6.01408	5.04839	30337	74	409	6	1.46699	0.594488	60|3065|5978|7004|64426|80312	ACTB|HDAC1|REST|TEAD4|SUDS3|TET1	-1.54427	0	38	0	0	-4.30457	9.08248
1	-2.29896	GO:1902455	M1	1	0	GO Biological Processes	19	negative regulation of stem cell population maintenance	19_GO:0032502 developmental process	-2.29896	8.55849	4.50737	30337	26	409	3	0.733496	0.421928	3065|64426|80312	HDAC1|SUDS3|TET1	-0.767165	0	38	0	0	-4.30457	9.08248
1	-2.08535	GO:0030512	M1	1	0	GO Biological Processes	19	negative regulation of transforming growth factor beta receptor signaling pathway	19_GO:0048519 negative regulation of biological process	-2.08535	3.44993	3.2598	30337	129	409	6	1.46699	0.594488	3065|5300|7157|58533|64426|80312	HDAC1|PIN1|TP53|SNX6|SUDS3|TET1	-0.609906	0	38	0	0	-4.30457	9.08248
1	-4.1712	GO:0097401	M1	1	0	GO Biological Processes	19	synaptic vesicle lumen acidification	19_GO:0042592 homeostatic process	-4.1712	17.4526	7.93225	30337	17	409	4	0.977995	0.4866	526|9296|9550|50617	ATP6V1B2|ATP6V1F|ATP6V1G1|ATP6V0A4	-2.20376	0	39	1	1	-4.1712	17.4526
1	-3.48273	GO:0016188	M1	1	0	GO Biological Processes	19	synaptic vesicle maturation	19_GO:0032502 developmental process	-3.48273	11.8678	6.35485	30337	25	409	4	0.977995	0.4866	526|9296|9550|50617	ATP6V1B2|ATP6V1F|ATP6V1G1|ATP6V0A4	-1.68321	0	39	0	0	-4.1712	17.4526
1	-3.10801	GO:0099504	M1	1	0	GO Biological Processes	19	synaptic vesicle cycle	19_GO:0051179 localization	-3.10801	4.12076	4.38823	30337	144	409	8	1.95599	0.68475	526|1020|1173|1175|3312|9296|9550|50617	ATP6V1B2|CDK5|AP2M1|AP2S1|HSPA8|ATP6V1F|ATP6V1G1|ATP6V0A4	-1.37623	0	39	0	0	-4.1712	17.4526
1	-2.91938	GO:0099003	M1	1	0	GO Biological Processes	19	vesicle-mediated transport in synapse	19_GO:0051179 localization	-2.91938	3.85317	4.14963	30337	154	409	8	1.95599	0.68475	526|1020|1173|1175|3312|9296|9550|50617	ATP6V1B2|CDK5|AP2M1|AP2S1|HSPA8|ATP6V1F|ATP6V1G1|ATP6V0A4	-1.23226	0	39	0	0	-4.1712	17.4526
1	-4.16108	GO:0030335	M1	1	0	GO Biological Processes	19	positive regulation of cell migration	19_GO:0040011 locomotion	-4.16108	2.61789	4.65934	30337	595	409	21	5.13447	1.09129	81|301|306|389|498|506|977|1601|2316|3912|3958|5025|5058|5175|5743|6282|6361|22902|29984|80005|152007	ACTN4|ANXA1|ANXA3|RHOC|ATP5F1A|ATP5F1B|CD151|DAB2|FLNA|LAMB1|LGALS3|P2RX4|PAK1|PECAM1|PTGS2|S100A11|CCL17|RUFY3|RHOD|DOCK5|GLIPR2	-2.19944	0	40	1	1	-4.16108	4.75472
1	-3.88363	GO:2000147	M1	1	0	GO Biological Processes	19	positive regulation of cell motility	19_GO:0040011 locomotion	-3.88363	2.50023	4.42307	30337	623	409	21	5.13447	1.09129	81|301|306|389|498|506|977|1601|2316|3912|3958|5025|5058|5175|5743|6282|6361|22902|29984|80005|152007	ACTN4|ANXA1|ANXA3|RHOC|ATP5F1A|ATP5F1B|CD151|DAB2|FLNA|LAMB1|LGALS3|P2RX4|PAK1|PECAM1|PTGS2|S100A11|CCL17|RUFY3|RHOD|DOCK5|GLIPR2	-1.9904	0	40	0	0	-4.16108	4.75472
1	-3.75212	GO:0040017	M1	1	0	GO Biological Processes	19	positive regulation of locomotion	19_GO:0040011 locomotion	-3.75212	2.44528	4.30969	30337	637	409	21	5.13447	1.09129	81|301|306|389|498|506|977|1601|2316|3912|3958|5025|5058|5175|5743|6282|6361|22902|29984|80005|152007	ACTN4|ANXA1|ANXA3|RHOC|ATP5F1A|ATP5F1B|CD151|DAB2|FLNA|LAMB1|LGALS3|P2RX4|PAK1|PECAM1|PTGS2|S100A11|CCL17|RUFY3|RHOD|DOCK5|GLIPR2	-1.88106	0	40	0	0	-4.16108	4.75472
1	-2.52558	GO:0010634	M1	1	0	GO Biological Processes	19	positive regulation of epithelial cell migration	19_GO:0040011 locomotion	-2.52558	3.33364	3.65038	30337	178	409	8	1.95599	0.68475	301|306|498|506|5025|5743|80005|152007	ANXA1|ANXA3|ATP5F1A|ATP5F1B|P2RX4|PTGS2|DOCK5|GLIPR2	-0.921864	0	40	0	0	-4.16108	4.75472
1	-2.38712	GO:0043536	M1	1	0	GO Biological Processes	19	positive regulation of blood vessel endothelial cell migration	19_GO:0040011 locomotion	-2.38712	4.75472	3.8815	30337	78	409	5	1.22249	0.543364	301|498|506|5025|5743	ANXA1|ATP5F1A|ATP5F1B|P2RX4|PTGS2	-0.829858	0	40	0	0	-4.16108	4.75472
1	-2.10937	GO:0010632	M1	1	0	GO Biological Processes	19	regulation of epithelial cell migration	19_GO:0040011 locomotion	-2.10937	2.48072	3.00798	30337	299	409	10	2.44499	0.763663	301|306|498|506|5025|5743|23499|28984|80005|152007	ANXA1|ANXA3|ATP5F1A|ATP5F1B|P2RX4|PTGS2|MACF1|RGCC|DOCK5|GLIPR2	-0.627125	0	40	0	0	-4.16108	4.75472
1	-2.03872	GO:0010595	M1	1	0	GO Biological Processes	19	positive regulation of endothelial cell migration	19_GO:0040011 locomotion	-2.03872	3.37153	3.19211	30337	132	409	6	1.46699	0.594488	301|306|498|506|5025|5743	ANXA1|ANXA3|ATP5F1A|ATP5F1B|P2RX4|PTGS2	-0.577111	0	40	0	0	-4.16108	4.75472
1	-4.08734	GO:1901475	M1	1	0	GO Biological Processes	19	pyruvate transmembrane transport	19_GO:0051179 localization	-4.08734	31.7887	9.5237	30337	7	409	3	0.733496	0.421928	6566|25874|51660	SLC16A1|MPC2|MPC1	-2.14915	0	41	1	1	-4.08734	31.7887
1	-3.88759	GO:0006848	M1	1	0	GO Biological Processes	19	pyruvate transport	19_GO:0051179 localization	-3.88759	27.8151	8.86742	30337	8	409	3	0.733496	0.421928	6566|25874|51660	SLC16A1|MPC2|MPC1	-1.99208	0	41	0	0	-4.08734	31.7887
1	-4.08536	GO:0014823	M1	1	0	GO Biological Processes	19	response to activity	19_GO:0050896 response to stimulus	-4.08536	6.74305	5.89869	30337	77	409	7	1.71149	0.641323	210|302|498|3312|6715|7384|9997	ALAD|ANXA2|ATP5F1A|HSPA8|SRD5A1|UQCRC1|SCO2	-2.14915	0	42	1	1	-4.08536	6.74305
1	-2.13343	GO:0045471	M1	1	0	GO Biological Processes	19	response to ethanol	19_GO:0050896 response to stimulus	-2.13343	3.53208	3.32952	30337	126	409	6	1.46699	0.594488	210|498|1036|1788|3312|6647	ALAD|ATP5F1A|CDO1|DNMT3A|HSPA8|SOD1	-0.644906	0	42	0	0	-4.08536	6.74305
1	-3.97223	GO:0007163	M1	1	0	GO Biological Processes	19	establishment or maintenance of cell polarity	19_GO:0009987 cellular process	-3.97223	4.01926	5.04571	30337	203	409	11	2.68949	0.799932	60|4000|4478|5590|5754|9124|9638|10207|23286|79585|81624	ACTB|LMNA|MSN|PRKCZ|PTK7|PDLIM1|FEZ1|PATJ|WWC1|CORO7|DIAPH3	-2.05324	0	43	1	1	-3.97223	10.1146
1	-3.3578	GO:0030010	M1	1	0	GO Biological Processes	19	establishment of cell polarity	19_GO:0009987 cellular process	-3.3578	4.49537	4.70482	30337	132	409	8	1.95599	0.68475	4478|5590|5754|9638|10207|23286|79585|81624	MSN|PRKCZ|PTK7|FEZ1|PATJ|WWC1|CORO7|DIAPH3	-1.58321	0	43	0	0	-3.97223	10.1146
1	-2.50913	GO:0035089	M1	1	0	GO Biological Processes	19	establishment of apical/basal cell polarity	19_GO:0009987 cellular process	-2.50913	10.1146	4.99944	30337	22	409	3	0.733496	0.421928	4478|5754|10207	MSN|PTK7|PATJ	-0.911557	0	43	0	0	-3.97223	10.1146
1	-2.39909	GO:0061162	M1	1	0	GO Biological Processes	19	establishment of monopolar cell polarity	19_GO:0009987 cellular process	-2.39909	9.2717	4.73901	30337	24	409	3	0.733496	0.421928	4478|5754|10207	MSN|PTK7|PATJ	-0.83688	0	43	0	0	-3.97223	10.1146
1	-2.34789	GO:0061339	M1	1	0	GO Biological Processes	19	establishment or maintenance of monopolar cell polarity	19_GO:0009987 cellular process	-2.34789	8.90083	4.61995	30337	25	409	3	0.733496	0.421928	4478|5754|10207	MSN|PTK7|PATJ	-0.802018	0	43	0	0	-3.97223	10.1146
1	-2.24679	GO:0045197	M1	1	0	GO Biological Processes	19	establishment or maintenance of epithelial cell apical/basal polarity	19_GO:0009987 cellular process	-2.24679	5.59801	3.91654	30337	53	409	4	0.977995	0.4866	4478|5590|5754|10207	MSN|PRKCZ|PTK7|PATJ	-0.72767	0	43	0	0	-3.97223	10.1146
1	-2.13502	GO:0035088	M1	1	0	GO Biological Processes	19	establishment or maintenance of apical/basal cell polarity	19_GO:0009987 cellular process	-2.13502	5.20516	3.71488	30337	57	409	4	0.977995	0.4866	4478|5590|5754|10207	MSN|PRKCZ|PTK7|PATJ	-0.645606	0	43	0	0	-3.97223	10.1146
1	-2.13502	GO:0061245	M1	1	0	GO Biological Processes	19	establishment or maintenance of bipolar cell polarity	19_GO:0009987 cellular process	-2.13502	5.20516	3.71488	30337	57	409	4	0.977995	0.4866	4478|5590|5754|10207	MSN|PRKCZ|PTK7|PATJ	-0.645606	0	43	0	0	-3.97223	10.1146
1	-3.94583	GO:0043068	M1	1	0	GO Biological Processes	19	positive regulation of programmed cell death	19_GO:0048518 positive regulation of biological process	-3.94583	2.59802	4.50654	30337	571	409	20	4.88998	1.06636	301|572|706|817|824|1020|1515|3956|5743|5978|6647|6733|7157|10134|10395|10553|23429|28984|51079|51330	ANXA1|BAD|TSPO|CAMK2D|CAPN2|CDK5|CTSV|LGALS1|PTGS2|REST|SOD1|SRPK2|TP53|BCAP31|DLC1|HTATIP2|RYBP|RGCC|NDUFA13|TNFRSF12A	-2.03402	0	44	1	1	-3.94583	3.53208
1	-3.68123	GO:0043065	M1	1	0	GO Biological Processes	19	positive regulation of apoptotic process	19_GO:0048518 positive regulation of biological process	-3.68123	2.55308	4.30492	30337	552	409	19	4.64548	1.0407	301|572|706|817|824|1020|1515|3956|5743|5978|6647|6733|7157|10134|10395|23429|28984|51079|51330	ANXA1|BAD|TSPO|CAMK2D|CAPN2|CDK5|CTSV|LGALS1|PTGS2|REST|SOD1|SRPK2|TP53|BCAP31|DLC1|RYBP|RGCC|NDUFA13|TNFRSF12A	-1.83941	0	44	0	0	-3.94583	3.53208
1	-3.45002	GO:2001233	M1	1	0	GO Biological Processes	19	regulation of apoptotic signaling pathway	19_GO:0050896 response to stimulus	-3.45002	2.80961	4.23741	30337	396	409	15	3.66748	0.929413	291|572|1515|2876|3065|3958|4000|5743|6647|7001|7157|10134|10961|51079|51330	SLC25A4|BAD|CTSV|GPX1|HDAC1|LGALS3|LMNA|PTGS2|SOD1|PRDX2|TP53|BCAP31|ERP29|NDUFA13|TNFRSF12A	-1.65957	0	44	0	0	-3.94583	3.53208
1	-2.95033	GO:2001242	M1	1	0	GO Biological Processes	19	regulation of intrinsic apoptotic signaling pathway	19_GO:0050896 response to stimulus	-2.95033	3.53208	4.08207	30337	189	409	9	2.20049	0.725381	572|2876|3065|5743|6647|7157|10134|10961|51079	BAD|GPX1|HDAC1|PTGS2|SOD1|TP53|BCAP31|ERP29|NDUFA13	-1.25174	0	44	0	0	-3.94583	3.53208
1	-3.93772	GO:1901615	M1	1	0	GO Biological Processes	19	organic hydroxy compound metabolic process	19_GO:0008152 metabolic process	-3.93772	2.76423	4.5691	30337	483	409	18	4.40098	1.01424	335|1592|1593|2222|2584|2629|3417|3419|3421|6505|6715|7157|8566|51477|54344|55586|114876|114883	APOA1|CYP26A1|CYP27A1|FDFT1|GALK1|GBA1|IDH1|IDH3A|IDH3G|SLC1A1|SRD5A1|TP53|PDXK|ISYNA1|DPM3|MIOX|OSBPL1A|OSBPL9	-2.02827	0	45	1	1	-3.93772	8.24151
1	-3.76512	GO:0006694	M1	1	0	GO Biological Processes	19	steroid biosynthetic process	19_GO:0008152 metabolic process	-3.76512	5.1599	5.22483	30337	115	409	8	1.95599	0.68475	335|706|1593|2222|6715|84681|114876|114883	APOA1|TSPO|CYP27A1|FDFT1|SRD5A1|HINT2|OSBPL1A|OSBPL9	-1.89151	0	45	0	0	-3.93772	8.24151
1	-3.68129	GO:0008610	M1	1	0	GO Biological Processes	19	lipid biosynthetic process	19_GO:0008152 metabolic process	-3.68129	2.48072	4.27526	30337	598	409	20	4.88998	1.06636	38|335|706|1120|1593|2182|2222|2629|3995|5191|5743|6715|9334|51477|54344|79071|84681|114876|114883|154141	ACAT1|APOA1|TSPO|CHKB|CYP27A1|ACSL4|FDFT1|GBA1|FADS3|PEX7|PTGS2|SRD5A1|B4GALT5|ISYNA1|DPM3|ELOVL6|HINT2|OSBPL1A|OSBPL9|MBOAT1	-1.83941	0	45	0	0	-3.93772	8.24151
1	-3.40223	GO:1902652	M1	1	0	GO Biological Processes	19	secondary alcohol metabolic process	19_GO:0008152 metabolic process	-3.40223	4.56453	4.76126	30337	130	409	8	1.95599	0.68475	335|1593|2222|2629|3417|3419|3421|114876	APOA1|CYP27A1|FDFT1|GBA1|IDH1|IDH3A|IDH3G|OSBPL1A	-1.62066	0	45	0	0	-3.93772	8.24151
1	-2.77775	GO:0006066	M1	1	0	GO Biological Processes	19	alcohol metabolic process	19_GO:0008152 metabolic process	-2.77775	2.73872	3.68405	30337	325	409	12	2.93399	0.834451	335|1593|2222|2584|2629|3417|3419|3421|51477|54344|55586|114876	APOA1|CYP27A1|FDFT1|GALK1|GBA1|IDH1|IDH3A|IDH3G|ISYNA1|DPM3|MIOX|OSBPL1A	-1.11554	0	45	0	0	-3.93772	8.24151
1	-2.61713	GO:1901617	M1	1	0	GO Biological Processes	19	organic hydroxy compound biosynthetic process	19_GO:0008152 metabolic process	-2.61713	3.44993	3.76677	30337	172	409	8	1.95599	0.68475	335|1593|2222|2629|8566|51477|114876|114883	APOA1|CYP27A1|FDFT1|GBA1|PDXK|ISYNA1|OSBPL1A|OSBPL9	-0.996745	0	45	0	0	-3.93772	8.24151
1	-2.54008	GO:0008202	M1	1	0	GO Biological Processes	19	steroid metabolic process	19_GO:0008152 metabolic process	-2.54008	2.86385	3.52158	30337	259	409	10	2.44499	0.763663	335|706|1592|1593|2222|2629|6715|84681|114876|114883	APOA1|TSPO|CYP26A1|CYP27A1|FDFT1|GBA1|SRD5A1|HINT2|OSBPL1A|OSBPL9	-0.934017	0	45	0	0	-3.93772	8.24151
1	-2.25213	GO:0006699	M1	1	0	GO Biological Processes	19	bile acid biosynthetic process	19_GO:0008152 metabolic process	-2.25213	8.24151	4.40068	30337	27	409	3	0.733496	0.421928	1593|114876|114883	CYP27A1|OSBPL1A|OSBPL9	-0.731074	0	45	0	0	-3.93772	8.24151
1	-2.06668	GO:0046165	M1	1	0	GO Biological Processes	19	alcohol biosynthetic process	19_GO:0008152 metabolic process	-2.06668	3.98783	3.37349	30337	93	409	5	1.22249	0.543364	335|1593|2222|2629|51477	APOA1|CYP27A1|FDFT1|GBA1|ISYNA1	-0.597426	0	45	0	0	-3.93772	8.24151
1	-2.04765	GO:0019751	M1	1	0	GO Biological Processes	19	polyol metabolic process	19_GO:0008152 metabolic process	-2.04765	3.9454	3.34348	30337	94	409	5	1.22249	0.543364	1593|2584|2629|51477|55586	CYP27A1|GALK1|GBA1|ISYNA1|MIOX	-0.581808	0	45	0	0	-3.93772	8.24151
1	-2.02349	GO:0016125	M1	1	0	GO Biological Processes	19	sterol metabolic process	19_GO:0008152 metabolic process	-2.02349	3.34618	3.16998	30337	133	409	6	1.46699	0.594488	335|1592|1593|2222|2629|114876	APOA1|CYP26A1|CYP27A1|FDFT1|GBA1|OSBPL1A	-0.567733	0	45	0	0	-3.93772	8.24151
1	-3.93211	GO:0051235	M1	1	0	GO Biological Processes	19	maintenance of location	19_GO:0051179 localization	-3.93211	4.33764	5.11659	30337	171	409	10	2.44499	0.763663	335|706|1020|1627|2316|2495|2629|3073|5167|6717	APOA1|TSPO|CDK5|DBN1|FLNA|FTH1|GBA1|HEXA|ENPP1|SRI	-2.02738	0	46	1	1	-3.93211	10.5962
1	-2.62358	GO:0051651	M1	1	0	GO Biological Processes	19	maintenance of location in cell	19_GO:0051179 localization	-2.62358	4.45042	4.04021	30337	100	409	6	1.46699	0.594488	706|1020|1627|2495|3073|6717	TSPO|CDK5|DBN1|FTH1|HEXA|SRI	-1.00198	0	46	0	0	-3.93211	10.5962
1	-2.56847	GO:0019377	M1	1	0	GO Biological Processes	19	glycolipid catabolic process	19_GO:0008152 metabolic process	-2.56847	10.5962	5.14252	30337	21	409	3	0.733496	0.421928	2517|2629|3073	FUCA1|GBA1|HEXA	-0.960055	0	46	0	0	-3.93211	10.5962
1	-2.36906	GO:0019915	M1	1	0	GO Biological Processes	19	lipid storage	19_GO:0051179 localization	-2.36906	6.05499	4.13985	30337	49	409	4	0.977995	0.4866	335|2629|3073|5167	APOA1|GBA1|HEXA|ENPP1	-0.814929	0	46	0	0	-3.93211	10.5962
1	-2.20739	GO:0010876	M1	1	0	GO Biological Processes	19	lipid localization	19_GO:0051179 localization	-2.20739	2.32398	3.04828	30337	383	409	12	2.93399	0.834451	301|335|706|2170|2629|3073|5167|5743|114876|114882|114883|140606	ANXA1|APOA1|TSPO|FABP3|GBA1|HEXA|ENPP1|PTGS2|OSBPL1A|OSBPL8|OSBPL9|SELENOM	-0.700408	0	46	0	0	-3.93211	10.5962
1	-3.89054	GO:0017157	M1	1	0	GO Biological Processes	19	regulation of exocytosis	19_GO:0051179 localization	-3.89054	4.28749	5.06927	30337	173	409	10	2.44499	0.763663	301|302|1020|5898|5978|6281|6813|7251|64780|376267	ANXA1|ANXA2|CDK5|RALA|REST|S100A10|STXBP2|TSG101|MICAL1|RAB15	-1.99274	0	47	1	1	-3.89054	18.5434
1	-3.31081	GO:0001765	M1	1	0	GO Biological Processes	19	membrane raft assembly	19_GO:0009987 cellular process	-3.31081	18.5434	7.10568	30337	12	409	3	0.733496	0.421928	302|6281|11252	ANXA2|S100A10|PACSIN2	-1.54816	0	47	0	0	-3.89054	18.5434
1	-2.41116	GO:0045921	M1	1	0	GO Biological Processes	19	positive regulation of exocytosis	19_GO:0051179 localization	-2.41116	4.81647	3.91989	30337	77	409	5	1.22249	0.543364	302|1020|6281|7251|376267	ANXA2|CDK5|S100A10|TSG101|RAB15	-0.838955	0	47	0	0	-3.89054	18.5434
1	-2.34789	GO:0031579	M1	1	0	GO Biological Processes	19	membrane raft organization	19_GO:0009987 cellular process	-2.34789	8.90083	4.61995	30337	25	409	3	0.733496	0.421928	302|6281|11252	ANXA2|S100A10|PACSIN2	-0.802018	0	47	0	0	-3.89054	18.5434
1	-2.33741	GO:0009299	M1	1	0	GO Biological Processes	19	mRNA transcription	19_GO:0008152 metabolic process	-2.33741	5.93389	4.08177	30337	50	409	4	0.977995	0.4866	302|2316|6281|7157	ANXA2|FLNA|S100A10|TP53	-0.793578	0	47	0	0	-3.89054	18.5434
1	-2.29462	GO:0006900	M1	1	0	GO Biological Processes	19	vesicle budding from membrane	19_GO:0051179 localization	-2.29462	4.52278	3.73419	30337	82	409	5	1.22249	0.543364	302|1173|6281|8724|56681	ANXA2|AP2M1|S100A10|SNX3|SAR1A	-0.763814	0	47	0	0	-3.89054	18.5434
1	-3.74197	GO:0090066	M1	1	0	GO Biological Processes	19	regulation of anatomical structure size	19_GO:0065007 biological regulation	-3.74197	2.66492	4.39282	30337	501	409	18	4.40098	1.01424	120|490|822|1020|1173|2876|3055|3475|4478|5743|6647|7873|22902|23499|29882|55971|59342|80005	ADD3|ATP2B1|CAPG|CDK5|AP2M1|GPX1|HCK|IFRD1|MSN|PTGS2|SOD1|MANF|RUFY3|MACF1|ANAPC2|BAIAP2L1|SCPEP1|DOCK5	-1.87408	0	48	1	1	-3.74197	4.75472
1	-3.39271	GO:0010975	M1	1	0	GO Biological Processes	19	regulation of neuron projection development	19_GO:0032502 developmental process	-3.39271	2.66692	4.14112	30337	445	409	16	3.91198	0.958675	1020|1601|1627|2316|3475|5058|5754|8724|9638|10938|22902|23303|23499|29882|154141|162979	CDK5|DAB2|DBN1|FLNA|IFRD1|PAK1|PTK7|SNX3|FEZ1|EHD1|RUFY3|KIF13B|MACF1|ANAPC2|MBOAT1|ZNF296	-1.6129	0	48	0	0	-3.74197	4.75472
1	-2.869	GO:0120035	M1	1	0	GO Biological Processes	19	regulation of plasma membrane bounded cell projection organization	19_GO:0050789 regulation of biological process	-2.869	2.18496	3.55603	30337	645	409	19	4.64548	1.0407	989|1020|1601|1627|2316|3475|5058|5754|5898|8724|9638|10938|22902|23303|23499|29882|54443|154141|162979	SEPTIN7|CDK5|DAB2|DBN1|FLNA|IFRD1|PAK1|PTK7|RALA|SNX3|FEZ1|EHD1|RUFY3|KIF13B|MACF1|ANAPC2|ANLN|MBOAT1|ZNF296	-1.19166	0	48	0	0	-3.74197	4.75472
1	-2.74113	GO:0031344	M1	1	0	GO Biological Processes	19	regulation of cell projection organization	19_GO:0050789 regulation of biological process	-2.74113	2.12885	3.43298	30337	662	409	19	4.64548	1.0407	989|1020|1601|1627|2316|3475|5058|5754|5898|8724|9638|10938|22902|23303|23499|29882|54443|154141|162979	SEPTIN7|CDK5|DAB2|DBN1|FLNA|IFRD1|PAK1|PTK7|RALA|SNX3|FEZ1|EHD1|RUFY3|KIF13B|MACF1|ANAPC2|ANLN|MBOAT1|ZNF296	-1.0867	0	48	0	0	-3.74197	4.75472
1	-2.67091	GO:0050767	M1	1	0	GO Biological Processes	19	regulation of neurogenesis	19_GO:0032502 developmental process	-2.67091	2.53752	3.52586	30337	380	409	13	3.17848	0.86743	302|706|1020|1627|3065|3398|3475|5978|6281|7157|22902|23499|29882	ANXA2|TSPO|CDK5|DBN1|HDAC1|ID2|IFRD1|REST|S100A10|TP53|RUFY3|MACF1|ANAPC2	-1.04195	0	48	0	0	-3.74197	4.75472
1	-2.50833	GO:0050770	M1	1	0	GO Biological Processes	19	regulation of axonogenesis	19_GO:0032502 developmental process	-2.50833	3.68238	3.73213	30337	141	409	7	1.71149	0.641323	1020|3475|5058|22902|23303|23499|29882	CDK5|IFRD1|PAK1|RUFY3|KIF13B|MACF1|ANAPC2	-0.911557	0	48	0	0	-3.74197	4.75472
1	-2.40711	GO:0031346	M1	1	0	GO Biological Processes	19	positive regulation of cell projection organization	19_GO:0048518 positive regulation of biological process	-2.40711	2.4656	3.2748	30337	361	409	12	2.93399	0.834451	989|1627|2316|5754|5898|8724|9638|10938|22902|23499|29882|54443	SEPTIN7|DBN1|FLNA|PTK7|RALA|SNX3|FEZ1|EHD1|RUFY3|MACF1|ANAPC2|ANLN	-0.838154	0	48	0	0	-3.74197	4.75472
1	-2.38712	GO:0030516	M1	1	0	GO Biological Processes	19	regulation of axon extension	19_GO:0040007 growth	-2.38712	4.75472	3.8815	30337	78	409	5	1.22249	0.543364	1020|3475|22902|23499|29882	CDK5|IFRD1|RUFY3|MACF1|ANAPC2	-0.829858	0	48	0	0	-3.74197	4.75472
1	-2.08535	GO:0010977	M1	1	0	GO Biological Processes	19	negative regulation of neuron projection development	19_GO:0032502 developmental process	-2.08535	3.44993	3.2598	30337	129	409	6	1.46699	0.594488	1020|1601|2316|3475|22902|162979	CDK5|DAB2|FLNA|IFRD1|RUFY3|ZNF296	-0.609906	0	48	0	0	-3.74197	4.75472
1	-2.03229	GO:0032535	M1	1	0	GO Biological Processes	19	regulation of cellular component size	19_GO:0065007 biological regulation	-2.03229	2.29834	2.87656	30337	355	409	11	2.68949	0.799932	120|822|1020|1173|3055|3475|4478|22902|23499|29882|55971	ADD3|CAPG|CDK5|AP2M1|HCK|IFRD1|MSN|RUFY3|MACF1|ANAPC2|BAIAP2L1	-0.572282	0	48	0	0	-3.74197	4.75472
1	-2.02887	GO:0061387	M1	1	0	GO Biological Processes	19	regulation of extent of cell growth	19_GO:0040007 growth	-2.02887	3.90387	3.31388	30337	95	409	5	1.22249	0.543364	1020|3475|22902|23499|29882	CDK5|IFRD1|RUFY3|MACF1|ANAPC2	-0.572282	0	48	0	0	-3.74197	4.75472
1	-3.73871	GO:0031647	M1	1	0	GO Biological Processes	19	regulation of protein stability	19_GO:0065007 biological regulation	-3.73871	3.13725	4.57054	30337	331	409	14	3.42298	0.899037	335|481|975|2316|3312|3920|4000|5300|7157|9334|23560|54344|84897|92162	APOA1|ATP1B1|CD81|FLNA|HSPA8|LAMP2|LMNA|PIN1|TP53|B4GALT5|GTPBP4|DPM3|TBRG1|TMEM88	-1.87408	0	49	1	1	-3.73871	3.13725
1	-2.48875	GO:0050821	M1	1	0	GO Biological Processes	19	protein stabilization	19_GO:0065007 biological regulation	-2.48875	3.02064	3.52443	30337	221	409	9	2.20049	0.725381	335|481|2316|3920|5300|7157|23560|84897|92162	APOA1|ATP1B1|FLNA|LAMP2|PIN1|TP53|GTPBP4|TBRG1|TMEM88	-0.903313	0	49	0	0	-3.73871	3.13725
1	-3.73371	GO:0016071	M1	1	0	GO Biological Processes	19	mRNA metabolic process	19_GO:0008152 metabolic process	-3.73371	2.43763	4.29374	30337	639	409	21	5.13447	1.09129	302|2316|3312|3958|5411|6281|6638|6733|7157|8161|8896|9541|51319|51585|51747|53918|54931|55692|59286|79670|115752	ANXA2|FLNA|HSPA8|LGALS3|PNN|S100A10|SNRPN|SRPK2|TP53|COIL|BUD31|CIR1|RSRC1|PCF11|LUC7L3|PELO|TRMT10C|LUC7L|UBL5|TUT7|DIS3L	-1.8712	0	50	1	1	-3.73371	2.69722
1	-2.35673	GO:0000377	M1	1	0	GO Biological Processes	19	RNA splicing, via transesterification reactions with bulged adenosine as nucleophile	19_GO:0008152 metabolic process	-2.35673	2.69722	3.3052	30337	275	409	10	2.44499	0.763663	3312|5411|6638|6733|8161|8896|51319|51747|55692|59286	HSPA8|PNN|SNRPN|SRPK2|COIL|BUD31|RSRC1|LUC7L3|LUC7L|UBL5	-0.808803	0	50	0	0	-3.73371	2.69722
1	-2.35673	GO:0000398	M1	1	0	GO Biological Processes	19	mRNA splicing, via spliceosome	19_GO:0008152 metabolic process	-2.35673	2.69722	3.3052	30337	275	409	10	2.44499	0.763663	3312|5411|6638|6733|8161|8896|51319|51747|55692|59286	HSPA8|PNN|SNRPN|SRPK2|COIL|BUD31|RSRC1|LUC7L3|LUC7L|UBL5	-0.808803	0	50	0	0	-3.73371	2.69722
1	-2.31331	GO:0000375	M1	1	0	GO Biological Processes	19	RNA splicing, via transesterification reactions	19_GO:0008152 metabolic process	-2.31331	2.65855	3.25352	30337	279	409	10	2.44499	0.763663	3312|5411|6638|6733|8161|8896|51319|51747|55692|59286	HSPA8|PNN|SNRPN|SRPK2|COIL|BUD31|RSRC1|LUC7L3|LUC7L|UBL5	-0.774529	0	50	0	0	-3.73371	2.69722
1	-2.15068	GO:0006397	M1	1	0	GO Biological Processes	19	mRNA processing	19_GO:0008152 metabolic process	-2.15068	2.12358	2.92821	30337	489	409	14	3.42298	0.899037	3312|3958|5411|6638|6733|8161|8896|9541|51319|51585|51747|54931|55692|59286	HSPA8|LGALS3|PNN|SNRPN|SRPK2|COIL|BUD31|CIR1|RSRC1|PCF11|LUC7L3|TRMT10C|LUC7L|UBL5	-0.656767	0	50	0	0	-3.73371	2.69722
1	-2.00151	GO:0008380	M1	1	0	GO Biological Processes	19	RNA splicing	19_GO:0008152 metabolic process	-2.00151	2.18158	2.80897	30337	408	409	12	2.93399	0.834451	3312|3958|5411|6638|6733|8161|8896|9541|51319|51747|55692|59286	HSPA8|LGALS3|PNN|SNRPN|SRPK2|COIL|BUD31|CIR1|RSRC1|LUC7L3|LUC7L|UBL5	-0.550697	0	50	0	0	-3.73371	2.69722
1	-3.72545	GO:1900024	M1	1	0	GO Biological Processes	19	regulation of substrate adhesion-dependent cell spreading	19_GO:0050789 regulation of biological process	-3.72545	7.17809	5.69259	30337	62	409	6	1.46699	0.594488	81|335|1601|2316|6281|80005	ACTN4|APOA1|DAB2|FLNA|S100A10|DOCK5	-1.86505	0	51	1	1	-3.72545	8.62484
1	-3.56148	GO:1900026	M1	1	0	GO Biological Processes	19	positive regulation of substrate adhesion-dependent cell spreading	19_GO:0048518 positive regulation of biological process	-3.56148	8.62484	5.84909	30337	43	409	5	1.22249	0.543364	335|1601|2316|6281|80005	APOA1|DAB2|FLNA|S100A10|DOCK5	-1.74705	0	51	0	0	-3.72545	8.62484
1	-2.48875	GO:0010810	M1	1	0	GO Biological Processes	19	regulation of cell-substrate adhesion	19_GO:0050789 regulation of biological process	-2.48875	3.02064	3.52443	30337	221	409	9	2.20049	0.725381	81|335|1601|2316|5590|6281|10395|23499|80005	ACTN4|APOA1|DAB2|FLNA|PRKCZ|S100A10|DLC1|MACF1|DOCK5	-0.903313	0	51	0	0	-3.72545	8.62484
1	-2.16632	GO:0010811	M1	1	0	GO Biological Processes	19	positive regulation of cell-substrate adhesion	19_GO:0048518 positive regulation of biological process	-2.16632	3.58904	3.37719	30337	124	409	6	1.46699	0.594488	335|1601|2316|5590|6281|80005	APOA1|DAB2|FLNA|PRKCZ|S100A10|DOCK5	-0.666921	0	51	0	0	-3.72545	8.62484
1	-2.15068	GO:0045785	M1	1	0	GO Biological Processes	19	positive regulation of cell adhesion	19_GO:0048518 positive regulation of biological process	-2.15068	2.12358	2.92821	30337	489	409	14	3.42298	0.899037	60|301|335|572|975|1601|2316|3485|3912|3956|5590|6281|29984|80005	ACTB|ANXA1|APOA1|BAD|CD81|DAB2|FLNA|IGFBP2|LAMB1|LGALS1|PRKCZ|S100A10|RHOD|DOCK5	-0.656767	0	51	0	0	-3.72545	8.62484
1	-3.71344	GO:0042177	M1	1	0	GO Biological Processes	19	negative regulation of protein catabolic process	19_GO:0048519 negative regulation of biological process	-3.71344	5.0717	5.1585	30337	117	409	8	1.95599	0.68475	210|302|2316|5300|7076|8724|23429|51374	ALAD|ANXA2|FLNA|PIN1|TIMP1|SNX3|RYBP|ATRAID	-1.86106	0	52	1	1	-3.71344	5.0717
1	-2.92069	GO:0009895	M1	1	0	GO Biological Processes	19	negative regulation of catabolic process	19_GO:0048519 negative regulation of biological process	-2.92069	2.70859	3.79089	30337	356	409	13	3.17848	0.86743	210|302|706|2316|5300|7076|7157|8724|9638|10642|23429|51374|51808	ALAD|ANXA2|TSPO|FLNA|PIN1|TIMP1|TP53|SNX3|FEZ1|IGF2BP1|RYBP|ATRAID|PHAX	-1.23226	0	52	0	0	-3.71344	5.0717
1	-2.36312	GO:0045861	M1	1	0	GO Biological Processes	19	negative regulation of proteolysis	19_GO:0048519 negative regulation of biological process	-2.36312	2.88988	3.37067	30337	231	409	9	2.20049	0.725381	210|831|1020|1800|2876|7076|7157|23429|64215	ALAD|CAST|CDK5|DPEP1|GPX1|TIMP1|TP53|RYBP|DNAJC1	-0.81107	0	52	0	0	-3.71344	5.0717
1	-3.71231	GO:0017004	M1	1	0	GO Biological Processes	19	cytochrome complex assembly	19_GO:0009987 cellular process	-3.71231	9.2717	6.11965	30337	40	409	5	1.22249	0.543364	6834|7386|9997|55744|100131801	SURF1|UQCRFS1|SCO2|COA1|PET100	-1.86106	0	53	1	1	-3.71231	11.8678
1	-3.48273	GO:0033617	M1	1	0	GO Biological Processes	19	mitochondrial cytochrome c oxidase assembly	19_GO:0009987 cellular process	-3.48273	11.8678	6.35485	30337	25	409	4	0.977995	0.4866	6834|9997|55744|100131801	SURF1|SCO2|COA1|PET100	-1.68321	0	53	0	0	-3.71231	11.8678
1	-3.22761	GO:0008535	M1	1	0	GO Biological Processes	19	respiratory chain complex IV assembly	19_GO:0009987 cellular process	-3.22761	10.2308	5.81385	30337	29	409	4	0.977995	0.4866	6834|9997|55744|100131801	SURF1|SCO2|COA1|PET100	-1.47823	0	53	0	0	-3.71231	11.8678
1	-3.69708	GO:0051051	M1	1	0	GO Biological Processes	19	negative regulation of transport	19_GO:0051179 localization	-3.69708	2.73525	4.38888	30337	461	409	17	4.15648	0.986921	301|302|706|817|1020|3958|4043|5167|5743|5978|6717|8291|8724|10961|11252|23779|55917	ANXA1|ANXA2|TSPO|CAMK2D|CDK5|LGALS3|LRPAP1|ENPP1|PTGS2|REST|SRI|DYSF|SNX3|ERP29|PACSIN2|ARHGAP8|CTTNBP2NL	-1.84916	0	54	1	1	-3.69708	5.85581
1	-3.24309	GO:0045806	M1	1	0	GO Biological Processes	19	negative regulation of endocytosis	19_GO:0051179 localization	-3.24309	5.85581	4.95483	30337	76	409	6	1.46699	0.594488	302|3958|4043|8291|8724|11252	ANXA2|LGALS3|LRPAP1|DYSF|SNX3|PACSIN2	-1.49208	0	54	0	0	-3.69708	5.85581
1	-3.51388	GO:0021762	M1	1	0	GO Biological Processes	19	substantia nigra development	19_GO:0032502 developmental process	-3.51388	8.42882	5.7647	30337	44	409	5	1.22249	0.543364	60|1152|1340|2746|64426	ACTB|CKB|COX6B1|GLUD1|SUDS3	-1.70698	0	55	1	1	-3.51388	8.42882
1	-2.67458	GO:0048857	M1	1	0	GO Biological Processes	19	neural nucleus development	19_GO:0032502 developmental process	-2.67458	5.53534	4.34453	30337	67	409	5	1.22249	0.543364	60|1152|1340|2746|64426	ACTB|CKB|COX6B1|GLUD1|SUDS3	-1.04439	0	55	0	0	-3.51388	8.42882
1	-2.18655	GO:0030901	M1	1	0	GO Biological Processes	19	midbrain development	19_GO:0032502 developmental process	-2.18655	4.26285	3.56284	30337	87	409	5	1.22249	0.543364	60|1152|1340|2746|64426	ACTB|CKB|COX6B1|GLUD1|SUDS3	-0.685312	0	55	0	0	-3.51388	8.42882
1	-3.51388	GO:0090199	M1	1	0	GO Biological Processes	19	regulation of release of cytochrome c from mitochondria	19_GO:0050896 response to stimulus	-3.51388	8.42882	5.7647	30337	44	409	5	1.22249	0.543364	572|2876|4000|7157|56947	BAD|GPX1|LMNA|TP53|MFF	-1.70698	0	56	1	1	-3.51388	9.2717
1	-3.01165	GO:0010821	M1	1	0	GO Biological Processes	19	regulation of mitochondrion organization	19_GO:0050789 regulation of biological process	-3.01165	3.98247	4.26633	30337	149	409	8	1.95599	0.68475	291|572|706|2876|4000|5898|7157|56947	SLC25A4|BAD|TSPO|GPX1|LMNA|RALA|TP53|MFF	-1.29376	0	56	0	0	-3.51388	9.2717
1	-2.89175	GO:0097190	M1	1	0	GO Biological Processes	19	apoptotic signaling pathway	19_GO:0050896 response to stimulus	-2.89175	2.82566	3.80765	30337	315	409	12	2.93399	0.834451	309|572|1396|2876|3856|3875|5025|7001|7157|51079|56947|83941	ANXA6|BAD|CRIP1|GPX1|KRT8|KRT18|P2RX4|PRDX2|TP53|NDUFA13|MFF|TM2D1	-1.20745	0	56	0	0	-3.51388	9.2717
1	-2.51126	GO:0090559	M1	1	0	GO Biological Processes	19	regulation of membrane permeability	19_GO:0065007 biological regulation	-2.51126	5.08038	4.08039	30337	73	409	5	1.22249	0.543364	291|572|3312|7157|84266	SLC25A4|BAD|HSPA8|TP53|ALKBH7	-0.911557	0	56	0	0	-3.51388	9.2717
1	-2.46684	GO:0006839	M1	1	0	GO Biological Processes	19	mitochondrial transport	19_GO:0051179 localization	-2.46684	3.26038	3.57552	30337	182	409	8	1.95599	0.68475	291|572|7157|10245|25874|51079|51660|84266	SLC25A4|BAD|TP53|TIMM17B|MPC2|NDUFA13|MPC1|ALKBH7	-0.884754	0	56	0	0	-3.51388	9.2717
1	-2.39909	GO:0001836	M1	1	0	GO Biological Processes	19	release of cytochrome c from mitochondria	19_GO:0050896 response to stimulus	-2.39909	9.2717	4.73901	30337	24	409	3	0.733496	0.421928	572|7157|56947	BAD|TP53|MFF	-0.83688	0	56	0	0	-3.51388	9.2717
1	-2.39909	GO:0090200	M1	1	0	GO Biological Processes	19	positive regulation of release of cytochrome c from mitochondria	19_GO:0048518 positive regulation of biological process	-2.39909	9.2717	4.73901	30337	24	409	3	0.733496	0.421928	572|7157|56947	BAD|TP53|MFF	-0.83688	0	56	0	0	-3.51388	9.2717
1	-2.10854	GO:0046902	M1	1	0	GO Biological Processes	19	regulation of mitochondrial membrane permeability	19_GO:0051179 localization	-2.10854	5.11542	3.66741	30337	58	409	4	0.977995	0.4866	291|572|7157|84266	SLC25A4|BAD|TP53|ALKBH7	-0.627125	0	56	0	0	-3.51388	9.2717
1	-3.48799	GO:0033365	M1	1	0	GO Biological Processes	19	protein localization to organelle	19_GO:0051179 localization	-3.48799	2.23297	4.03511	30337	764	409	23	5.62347	1.13913	706|975|1020|3312|3920|4000|5058|5191|5898|7157|7251|9135|10133|10134|10245|10938|11252|51079|51160|51501|56947|84897|114882	TSPO|CD81|CDK5|HSPA8|LAMP2|LMNA|PAK1|PEX7|RALA|TP53|TSG101|RABEP1|OPTN|BCAP31|TIMM17B|EHD1|PACSIN2|NDUFA13|VPS28|HIKESHI|MFF|TBRG1|OSBPL8	-1.6848	0	57	1	1	-3.48799	5.98174
1	-3.44284	GO:0072594	M1	1	0	GO Biological Processes	19	establishment of protein localization to organelle	19_GO:0051179 localization	-3.44284	2.93342	4.27752	30337	354	409	14	3.42298	0.899037	706|3312|3920|4000|5191|5898|7157|7251|10134|10245|51079|51160|51501|56947	TSPO|HSPA8|LAMP2|LMNA|PEX7|RALA|TP53|TSG101|BCAP31|TIMM17B|NDUFA13|VPS28|HIKESHI|MFF	-1.65418	0	57	0	0	-3.48799	5.98174
1	-3.24309	GO:0072655	M1	1	0	GO Biological Processes	19	establishment of protein localization to mitochondrion	19_GO:0051179 localization	-3.24309	5.85581	4.95483	30337	76	409	6	1.46699	0.594488	706|5898|10134|10245|51079|56947	TSPO|RALA|BCAP31|TIMM17B|NDUFA13|MFF	-1.49208	0	57	0	0	-3.48799	5.98174
1	-2.95942	GO:0070585	M1	1	0	GO Biological Processes	19	protein localization to mitochondrion	19_GO:0051179 localization	-2.95942	5.1749	4.53239	30337	86	409	6	1.46699	0.594488	706|5898|10134|10245|51079|56947	TSPO|RALA|BCAP31|TIMM17B|NDUFA13|MFF	-1.25937	0	57	0	0	-3.48799	5.98174
1	-2.8247	GO:0006626	M1	1	0	GO Biological Processes	19	protein targeting to mitochondrion	19_GO:0051179 localization	-2.8247	5.98174	4.59026	30337	62	409	5	1.22249	0.543364	706|10134|10245|51079|56947	TSPO|BCAP31|TIMM17B|NDUFA13|MFF	-1.15559	0	57	0	0	-3.48799	5.98174
1	-2.07011	GO:0006605	M1	1	0	GO Biological Processes	19	protein targeting	19_GO:0051179 localization	-2.07011	2.59752	3.0066	30337	257	409	9	2.20049	0.725381	706|3312|3920|5191|10134|10245|23303|51079|56947	TSPO|HSPA8|LAMP2|PEX7|BCAP31|TIMM17B|KIF13B|NDUFA13|MFF	-0.598678	0	57	0	0	-3.48799	5.98174
1	-3.43139	GO:0031915	M1	1	0	GO Biological Processes	19	positive regulation of synaptic plasticity	19_GO:0050789 regulation of biological process	-3.43139	20.2292	7.45678	30337	11	409	3	0.733496	0.421928	1627|5743|29882	DBN1|PTGS2|ANAPC2	-1.64451	0	58	1	1	-3.43139	20.2292
1	-3.4148	GO:0008156	M1	1	0	GO Biological Processes	19	negative regulation of DNA replication	19_GO:0048519 negative regulation of biological process	-3.4148	11.4113	6.20861	30337	26	409	4	0.977995	0.4866	6282|7157|7270|23560	S100A11|TP53|TTF1|GTPBP4	-1.63147	0	59	1	1	-3.4148	11.4113
1	-3.33498	GO:0044092	M1	1	0	GO Biological Processes	19	negative regulation of molecular function	19_GO:0065007 biological regulation	-3.33498	2.22319	3.9217	30337	734	409	22	5.37897	1.11553	60|817|831|1601|1800|2316|2629|2876|3398|3958|4043|5300|6717|7076|7137|7157|7251|9546|9817|23560|55917|58533	ACTB|CAMK2D|CAST|DAB2|DPEP1|FLNA|GBA1|GPX1|ID2|LGALS3|LRPAP1|PIN1|SRI|TIMP1|TNNI3|TP53|TSG101|APBA3|KEAP1|GTPBP4|CTTNBP2NL|SNX6	-1.5673	0	60	1	1	-3.33498	2.22319
1	-3.31081	GO:0009143	M1	1	0	GO Biological Processes	19	nucleoside triphosphate catabolic process	19_GO:0008152 metabolic process	-3.31081	18.5434	7.10568	30337	12	409	3	0.733496	0.421928	5167|5169|10924	ENPP1|ENPP3|SMPDL3A	-1.54816	0	61	1	1	-3.31081	18.5434
1	-3.27981	GO:0008285	M1	1	0	GO Biological Processes	19	negative regulation of cell population proliferation	19_GO:0048519 negative regulation of biological process	-3.27981	2.15675	3.85374	30337	791	409	23	5.62347	1.13913	498|706|1601|2170|2218|2495|4000|5058|5169|5743|5978|6282|7157|7251|10395|23286|23560|26136|28984|30851|51374|79893|84897	ATP5F1A|TSPO|DAB2|FABP3|FKTN|FTH1|LMNA|PAK1|ENPP3|PTGS2|REST|S100A11|TP53|TSG101|DLC1|WWC1|GTPBP4|TES|RGCC|TAX1BP3|ATRAID|GGNBP2|TBRG1	-1.52385	0	62	1	1	-3.27981	2.15675
1	-3.25063	GO:0043270	M1	1	0	GO Biological Processes	19	positive regulation of monoatomic ion transport	19_GO:0051179 localization	-3.25063	3.56604	4.34115	30337	208	409	10	2.44499	0.763663	81|481|490|706|2316|3958|4697|5025|5174|6717	ACTN4|ATP1B1|ATP2B1|TSPO|FLNA|LGALS3|NDUFA4|P2RX4|PDZK1|SRI	-1.49632	0	63	1	1	-3.25063	3.80377
1	-2.34495	GO:0034767	M1	1	0	GO Biological Processes	19	positive regulation of monoatomic ion transmembrane transport	19_GO:0051179 localization	-2.34495	3.43851	3.51166	30337	151	409	7	1.71149	0.641323	81|481|2316|4697|5025|5174|6717	ACTN4|ATP1B1|FLNA|NDUFA4|P2RX4|PDZK1|SRI	-0.800092	0	63	0	0	-3.25063	3.80377
1	-2.28714	GO:0051928	M1	1	0	GO Biological Processes	19	positive regulation of calcium ion transport	19_GO:0051179 localization	-2.28714	3.80377	3.55214	30337	117	409	6	1.46699	0.594488	481|490|706|3958|5025|6717	ATP1B1|ATP2B1|TSPO|LGALS3|P2RX4|SRI	-0.758295	0	63	0	0	-3.25063	3.80377
1	-2.10016	GO:0034764	M1	1	0	GO Biological Processes	19	positive regulation of transmembrane transport	19_GO:0051179 localization	-2.10016	2.82566	3.10351	30337	210	409	8	1.95599	0.68475	81|481|2316|4697|5025|5174|6717|114882	ACTN4|ATP1B1|FLNA|NDUFA4|P2RX4|PDZK1|SRI|OSBPL8	-0.621382	0	63	0	0	-3.25063	3.80377
1	-3.21231	GO:0010043	M1	1	0	GO Biological Processes	19	response to zinc ion	19_GO:0050896 response to stimulus	-3.21231	7.27192	5.24043	30337	51	409	5	1.22249	0.543364	210|445|706|1396|5025	ALAD|ASS1|TSPO|CRIP1|P2RX4	-1.4678	0	64	1	1	-3.21231	11.7116
1	-3.02504	GO:0048678	M1	1	0	GO Biological Processes	19	response to axon injury	19_GO:0050896 response to stimulus	-3.02504	6.62264	4.92324	30337	56	409	5	1.22249	0.543364	706|5025|6505|6647|25828	TSPO|P2RX4|SLC1A1|SOD1|TXN2	-1.30256	0	64	0	0	-3.21231	11.7116
1	-3.02096	GO:0010038	M1	1	0	GO Biological Processes	19	response to metal ion	19_GO:0050896 response to stimulus	-3.02096	2.77884	3.89596	30337	347	409	13	3.17848	0.86743	210|445|706|817|1396|1788|1800|3312|5025|5743|6505|84557|140576	ALAD|ASS1|TSPO|CAMK2D|CRIP1|DNMT3A|DPEP1|HSPA8|P2RX4|PTGS2|SLC1A1|MAP1LC3A|S100A16	-1.30002	0	64	0	0	-3.21231	11.7116
1	-2.96644	GO:0071248	M1	1	0	GO Biological Processes	19	cellular response to metal ion	19_GO:0050896 response to stimulus	-2.96644	3.55086	4.1014	30337	188	409	9	2.20049	0.725381	210|706|817|1800|3312|5025|5743|6505|84557	ALAD|TSPO|CAMK2D|DPEP1|HSPA8|P2RX4|PTGS2|SLC1A1|MAP1LC3A	-1.25937	0	64	0	0	-3.21231	11.7116
1	-2.79355	GO:0045428	M1	1	0	GO Biological Processes	19	regulation of nitric oxide biosynthetic process	19_GO:0008152 metabolic process	-2.79355	5.88679	4.53901	30337	63	409	5	1.22249	0.543364	445|706|5025|5743|23564	ASS1|TSPO|P2RX4|PTGS2|DDAH2	-1.12714	0	64	0	0	-3.21231	11.7116
1	-2.73418	GO:0045429	M1	1	0	GO Biological Processes	19	positive regulation of nitric oxide biosynthetic process	19_GO:0048518 positive regulation of biological process	-2.73418	7.60755	4.82689	30337	39	409	4	0.977995	0.4866	445|5025|5743|23564	ASS1|P2RX4|PTGS2|DDAH2	-1.08505	0	64	0	0	-3.21231	11.7116
1	-2.73297	GO:0080164	M1	1	0	GO Biological Processes	19	regulation of nitric oxide metabolic process	19_GO:0008152 metabolic process	-2.73297	5.70566	4.43975	30337	65	409	5	1.22249	0.543364	445|706|5025|5743|23564	ASS1|TSPO|P2RX4|PTGS2|DDAH2	-1.08505	0	64	0	0	-3.21231	11.7116
1	-2.69733	GO:0048266	M1	1	0	GO Biological Processes	19	behavioral response to pain	19_GO:0032501 multicellular organismal process	-2.69733	11.7116	5.45989	30337	19	409	3	0.733496	0.421928	706|824|5025	TSPO|CAPN2|P2RX4	-1.06089	0	64	0	0	-3.21231	11.7116
1	-2.69302	GO:1904407	M1	1	0	GO Biological Processes	19	positive regulation of nitric oxide metabolic process	19_GO:0048518 positive regulation of biological process	-2.69302	7.41736	4.74776	30337	40	409	4	0.977995	0.4866	445|5025|5743|23564	ASS1|P2RX4|PTGS2|DDAH2	-1.05783	0	64	0	0	-3.21231	11.7116
1	-2.06965	GO:0046683	M1	1	0	GO Biological Processes	19	response to organophosphorus	19_GO:0050896 response to stimulus	-2.06965	3.4234	3.23701	30337	130	409	6	1.46699	0.594488	445|1036|5025|5167|5743|6715	ASS1|CDO1|P2RX4|ENPP1|PTGS2|SRD5A1	-0.598678	0	64	0	0	-3.21231	11.7116
1	-2.0072	GO:0033198	M1	1	0	GO Biological Processes	19	response to ATP	19_GO:0050896 response to stimulus	-2.0072	6.74305	3.8588	30337	33	409	3	0.733496	0.421928	5025|5167|5743	P2RX4|ENPP1|PTGS2	-0.554744	0	64	0	0	-3.21231	11.7116
1	-3.10083	GO:0097284	M1	1	0	GO Biological Processes	19	hepatocyte apoptotic process	19_GO:0009987 cellular process	-3.10083	15.8943	6.5163	30337	14	409	3	0.733496	0.421928	1788|3856|3875	DNMT3A|KRT8|KRT18	-1.37373	0	65	1	1	-3.10083	15.8943
1	-2.46684	GO:0034612	M1	1	0	GO Biological Processes	19	response to tumor necrosis factor	19_GO:0050896 response to stimulus	-2.46684	3.26038	3.57552	30337	182	409	8	1.95599	0.68475	81|445|2629|3856|3875|5743|7157|51667	ACTN4|ASS1|GBA1|KRT8|KRT18|PTGS2|TP53|NUB1	-0.884754	0	65	0	0	-3.10083	15.8943
1	-2.1897	GO:0033209	M1	1	0	GO Biological Processes	19	tumor necrosis factor-mediated signaling pathway	19_GO:0050896 response to stimulus	-2.1897	5.39444	3.81325	30337	55	409	4	0.977995	0.4866	81|3856|3875|7157	ACTN4|KRT8|KRT18|TP53	-0.686607	0	65	0	0	-3.10083	15.8943
1	-2.16207	GO:1904019	M1	1	0	GO Biological Processes	19	epithelial cell apoptotic process	19_GO:0009987 cellular process	-2.16207	5.29811	3.76347	30337	56	409	4	0.977995	0.4866	302|1788|3856|3875	ANXA2|DNMT3A|KRT8|KRT18	-0.665413	0	65	0	0	-3.10083	15.8943
1	-3.10083	GO:1900119	M1	1	0	GO Biological Processes	19	positive regulation of execution phase of apoptosis	19_GO:0048518 positive regulation of biological process	-3.10083	15.8943	6.5163	30337	14	409	3	0.733496	0.421928	7157|10395|51079	TP53|DLC1|NDUFA13	-1.37373	0	66	1	1	-3.10083	15.8943
1	-2.84247	GO:0010663	M1	1	0	GO Biological Processes	19	positive regulation of striated muscle cell apoptotic process	19_GO:0048518 positive regulation of biological process	-2.84247	13.0895	5.82866	30337	17	409	3	0.733496	0.421928	817|824|7157	CAMK2D|CAPN2|TP53	-1.17063	0	66	0	0	-3.10083	15.8943
1	-2.84247	GO:0010666	M1	1	0	GO Biological Processes	19	positive regulation of cardiac muscle cell apoptotic process	19_GO:0048518 positive regulation of biological process	-2.84247	13.0895	5.82866	30337	17	409	3	0.733496	0.421928	817|824|7157	CAMK2D|CAPN2|TP53	-1.17063	0	66	0	0	-3.10083	15.8943
1	-2.30651	GO:0010665	M1	1	0	GO Biological Processes	19	regulation of cardiac muscle cell apoptotic process	19_GO:0050789 regulation of biological process	-2.30651	5.81754	4.02523	30337	51	409	4	0.977995	0.4866	817|824|3312|7157	CAMK2D|CAPN2|HSPA8|TP53	-0.769735	0	66	0	0	-3.10083	15.8943
1	-2.21793	GO:0010662	M1	1	0	GO Biological Processes	19	regulation of striated muscle cell apoptotic process	19_GO:0050789 regulation of biological process	-2.21793	5.49434	3.86425	30337	54	409	4	0.977995	0.4866	817|824|3312|7157	CAMK2D|CAPN2|HSPA8|TP53	-0.703585	0	66	0	0	-3.10083	15.8943
1	-2.12265	GO:0009649	M1	1	0	GO Biological Processes	19	entrainment of circadian clock	19_GO:0048511 rhythmic process	-2.12265	7.41736	4.111	30337	30	409	3	0.733496	0.421928	2767|3398|7157	GNA11|ID2|TP53	-0.636805	0	66	0	0	-3.10083	15.8943
1	-3.00827	GO:0090030	M1	1	0	GO Biological Processes	19	regulation of steroid hormone biosynthetic process	19_GO:0008152 metabolic process	-3.00827	14.8347	6.26526	30337	15	409	3	0.733496	0.421928	476|1601|5978	ATP1A1|DAB2|REST	-1.2934	0	67	1	1	-3.00827	14.8347
1	-2.96644	GO:0046890	M1	1	0	GO Biological Processes	19	regulation of lipid biosynthetic process	19_GO:0008152 metabolic process	-2.96644	3.55086	4.1014	30337	188	409	9	2.20049	0.725381	476|706|824|1601|2170|3417|5743|5978|6647	ATP1A1|TSPO|CAPN2|DAB2|FABP3|IDH1|PTGS2|REST|SOD1	-1.25937	0	67	0	0	-3.00827	14.8347
1	-2.53822	GO:0019218	M1	1	0	GO Biological Processes	19	regulation of steroid metabolic process	19_GO:0008152 metabolic process	-2.53822	4.27925	3.91608	30337	104	409	6	1.46699	0.594488	335|476|706|1601|5978|6647	APOA1|ATP1A1|TSPO|DAB2|REST|SOD1	-0.933328	0	67	0	0	-3.00827	14.8347
1	-2.39909	GO:0046885	M1	1	0	GO Biological Processes	19	regulation of hormone biosynthetic process	19_GO:0008152 metabolic process	-2.39909	9.2717	4.73901	30337	24	409	3	0.733496	0.421928	476|1601|5978	ATP1A1|DAB2|REST	-0.83688	0	67	0	0	-3.00827	14.8347
1	-2.31722	GO:0050810	M1	1	0	GO Biological Processes	19	regulation of steroid biosynthetic process	19_GO:0008152 metabolic process	-2.31722	4.57862	3.77011	30337	81	409	5	1.22249	0.543364	476|706|1601|5978|6647	ATP1A1|TSPO|DAB2|REST|SOD1	-0.776425	0	67	0	0	-3.00827	14.8347
1	-2.28764	GO:0019216	M1	1	0	GO Biological Processes	19	regulation of lipid metabolic process	19_GO:0008152 metabolic process	-2.28764	2.49514	3.17778	30337	327	409	11	2.68949	0.799932	335|476|706|824|1601|2170|3398|3417|5743|5978|6647	APOA1|ATP1A1|TSPO|CAPN2|DAB2|FABP3|ID2|IDH1|PTGS2|REST|SOD1	-0.758295	0	67	0	0	-3.00827	14.8347
1	-2.12265	GO:0010894	M1	1	0	GO Biological Processes	19	negative regulation of steroid biosynthetic process	19_GO:0048519 negative regulation of biological process	-2.12265	7.41736	4.111	30337	30	409	3	0.733496	0.421928	476|5978|6647	ATP1A1|REST|SOD1	-0.636805	0	67	0	0	-3.00827	14.8347
1	-2.98335	GO:0060322	M1	1	0	GO Biological Processes	19	head development	19_GO:0032502 developmental process	-2.98335	2.0894	3.60571	30337	781	409	22	5.37897	1.11553	60|306|1020|1152|1340|2316|2629|2746|3065|3312|3398|3912|6505|6715|7157|9638|10395|10642|10844|26227|64426|81624	ACTB|ANXA3|CDK5|CKB|COX6B1|FLNA|GBA1|GLUD1|HDAC1|HSPA8|ID2|LAMB1|SLC1A1|SRD5A1|TP53|FEZ1|DLC1|IGF2BP1|TUBGCP2|PHGDH|SUDS3|DIAPH3	-1.27149	0	68	1	1	-2.98335	3.90387
1	-2.97725	GO:0007420	M1	1	0	GO Biological Processes	19	brain development	19_GO:0032502 developmental process	-2.97725	2.13084	3.61803	30337	731	409	21	5.13447	1.09129	60|306|1020|1152|1340|2316|2629|2746|3065|3312|3398|3912|6505|6715|7157|9638|10395|10642|10844|26227|64426	ACTB|ANXA3|CDK5|CKB|COX6B1|FLNA|GBA1|GLUD1|HDAC1|HSPA8|ID2|LAMB1|SLC1A1|SRD5A1|TP53|FEZ1|DLC1|IGF2BP1|TUBGCP2|PHGDH|SUDS3	-1.26688	0	68	0	0	-2.98335	3.90387
1	-2.32739	GO:0021543	M1	1	0	GO Biological Processes	19	pallium development	19_GO:0032502 developmental process	-2.32739	3.09057	3.3971	30337	192	409	8	1.95599	0.68475	306|1020|2316|3065|3912|6715|9638|10642	ANXA3|CDK5|FLNA|HDAC1|LAMB1|SRD5A1|FEZ1|IGF2BP1	-0.784569	0	68	0	0	-2.98335	3.90387
1	-2.02887	GO:0021766	M1	1	0	GO Biological Processes	19	hippocampus development	19_GO:0032502 developmental process	-2.02887	3.90387	3.31388	30337	95	409	5	1.22249	0.543364	306|1020|3065|6715|9638	ANXA3|CDK5|HDAC1|SRD5A1|FEZ1	-0.572282	0	68	0	0	-2.98335	3.90387
1	-2.96004	GO:0090313	M1	1	0	GO Biological Processes	19	regulation of protein targeting to membrane	19_GO:0051179 localization	-2.96004	8.72631	5.26951	30337	34	409	4	0.977995	0.4866	1020|5174|6505|56947	CDK5|PDZK1|SLC1A1|MFF	-1.25937	0	69	1	1	-2.96004	8.72631
1	-2.49707	GO:1905477	M1	1	0	GO Biological Processes	19	positive regulation of protein localization to membrane	19_GO:0051179 localization	-2.49707	4.19851	3.85634	30337	106	409	6	1.46699	0.594488	975|1020|3958|5174|27032|56947	CD81|CDK5|LGALS3|PDZK1|ATP2C1|MFF	-0.907138	0	69	0	0	-2.96004	8.72631
1	-2.36346	GO:1903533	M1	1	0	GO Biological Processes	19	regulation of protein targeting	19_GO:0051179 localization	-2.36346	4.69453	3.84375	30337	79	409	5	1.22249	0.543364	1020|5174|6505|56947|59286	CDK5|PDZK1|SLC1A1|MFF|UBL5	-0.81107	0	69	0	0	-2.96004	8.72631
1	-2.20722	GO:0090314	M1	1	0	GO Biological Processes	19	positive regulation of protein targeting to membrane	19_GO:0051179 localization	-2.20722	7.94717	4.29935	30337	28	409	3	0.733496	0.421928	1020|5174|56947	CDK5|PDZK1|MFF	-0.700408	0	69	0	0	-2.96004	8.72631
1	-2.96004	GO:0036230	M1	1	0	GO Biological Processes	19	granulocyte activation	19_GO:0002376 immune system process	-2.96004	8.72631	5.26951	30337	34	409	4	0.977995	0.4866	301|306|5169|6813	ANXA1|ANXA3|ENPP3|STXBP2	-1.25937	0	70	1	1	-2.96004	8.72631
1	-2.1641	GO:0042119	M1	1	0	GO Biological Processes	19	neutrophil activation	19_GO:0002376 immune system process	-2.1641	7.67313	4.20293	30337	29	409	3	0.733496	0.421928	301|306|6813	ANXA1|ANXA3|STXBP2	-0.665616	0	70	0	0	-2.96004	8.72631
1	-2.92244	GO:0071071	M1	1	0	GO Biological Processes	19	regulation of phospholipid biosynthetic process	19_GO:0008152 metabolic process	-2.92244	13.9075	6.03718	30337	16	409	3	0.733496	0.421928	824|2170|3417	CAPN2|FABP3|IDH1	-1.23226	0	71	1	1	-2.92244	13.9075
1	-2.84247	GO:0006103	M1	1	0	GO Biological Processes	19	2-oxoglutarate metabolic process	19_GO:0008152 metabolic process	-2.84247	13.0895	5.82866	30337	17	409	3	0.733496	0.421928	3417|5264|84706	IDH1|PHYH|GPT2	-1.17063	0	71	0	0	-2.92244	13.9075
1	-2.82029	GO:0046677	M1	1	0	GO Biological Processes	19	response to antibiotic	19_GO:0050896 response to stimulus	-2.82029	8.01877	4.99393	30337	37	409	4	0.977995	0.4866	1396|6715|7157|51319	CRIP1|SRD5A1|TP53|RSRC1	-1.15253	0	72	1	1	-2.82029	8.01877
1	-2.77658	GO:0043403	M1	1	0	GO Biological Processes	19	skeletal muscle tissue regeneration	19_GO:0040007 growth	-2.77658	7.80775	4.90889	30337	38	409	4	0.977995	0.4866	301|975|2876|3475	ANXA1|CD81|GPX1|IFRD1	-1.11554	0	73	1	1	-2.77658	7.80775
1	-2.61414	GO:0045445	M1	1	0	GO Biological Processes	19	myoblast differentiation	19_GO:0032502 developmental process	-2.61414	7.06415	4.59739	30337	42	409	4	0.977995	0.4866	2876|3475|3956|5978	GPX1|IFRD1|LGALS1|REST	-0.994975	0	73	0	0	-2.77658	7.80775
1	-2.76275	GO:0006898	M1	1	0	GO Biological Processes	19	receptor-mediated endocytosis	19_GO:0051179 localization	-2.76275	3.64042	3.95141	30337	163	409	8	1.95599	0.68475	975|1173|1175|1212|1601|5898|9260|440400	CD81|AP2M1|AP2S1|CLTB|DAB2|RALA|PDLIM7|RNASEK	-1.10436	0	74	1	1	-2.76275	8.55849
1	-2.29896	GO:1903421	M1	1	0	GO Biological Processes	19	regulation of synaptic vesicle recycling	19_GO:0051179 localization	-2.29896	8.55849	4.50737	30337	26	409	3	0.733496	0.421928	60|1020|1173	ACTB|CDK5|AP2M1	-0.767165	0	74	0	0	-2.76275	8.55849
1	-2.1897	GO:0048488	M1	1	0	GO Biological Processes	19	synaptic vesicle endocytosis	19_GO:0051179 localization	-2.1897	5.39444	3.81325	30337	55	409	4	0.977995	0.4866	1020|1173|1175|3312	CDK5|AP2M1|AP2S1|HSPA8	-0.686607	0	74	0	0	-2.76275	8.55849
1	-2.16207	GO:0140238	M1	1	0	GO Biological Processes	19	presynaptic endocytosis	19_GO:0051179 localization	-2.16207	5.29811	3.76347	30337	56	409	4	0.977995	0.4866	1020|1173|1175|3312	CDK5|AP2M1|AP2S1|HSPA8	-0.665413	0	74	0	0	-2.76275	8.55849
1	-2.0072	GO:0072583	M1	1	0	GO Biological Processes	19	clathrin-dependent endocytosis	19_GO:0051179 localization	-2.0072	6.74305	3.8588	30337	33	409	3	0.733496	0.421928	1173|1175|1212	AP2M1|AP2S1|CLTB	-0.554744	0	74	0	0	-2.76275	8.55849
1	-2.73418	GO:0035633	M1	1	0	GO Biological Processes	19	maintenance of blood-brain barrier	19_GO:0042592 homeostatic process	-2.73418	7.60755	4.82689	30337	39	409	4	0.977995	0.4866	60|5175|5743|6505	ACTB|PECAM1|PTGS2|SLC1A1	-1.08505	0	75	1	1	-2.73418	7.60755
1	-2.20095	GO:0034330	M1	1	0	GO Biological Processes	19	cell junction organization	19_GO:0009987 cellular process	-2.20095	2.08744	2.96096	30337	533	409	15	3.66748	0.929413	60|389|831|1020|2316|3312|5175|5300|5754|5978|6505|10207|10395|29984|83660	ACTB|RHOC|CAST|CDK5|FLNA|HSPA8|PECAM1|PIN1|PTK7|REST|SLC1A1|PATJ|DLC1|RHOD|TLN2	-0.695069	0	75	0	0	-2.73418	7.60755
1	-2.70149	GO:0022604	M1	1	0	GO Biological Processes	19	regulation of cell morphogenesis	19_GO:0032502 developmental process	-2.70149	3.01519	3.70994	30337	246	409	10	2.44499	0.763663	301|989|1627|3055|4478|9204|10395|23499|29882|103910	ANXA1|SEPTIN7|DBN1|HCK|MSN|ZMYM6|DLC1|MACF1|ANAPC2|MYL12B	-1.06125	0	76	1	1	-2.70149	3.01519
1	-2.69733	GO:2000641	M1	1	0	GO Biological Processes	19	regulation of early endosome to late endosome transport	19_GO:0051179 localization	-2.69733	11.7116	5.45989	30337	19	409	3	0.733496	0.421928	1601|4478|8724	DAB2|MSN|SNX3	-1.06089	0	77	1	1	-2.69733	11.7116
1	-2.64835	GO:0007507	M1	1	0	GO Biological Processes	19	heart development	19_GO:0032502 developmental process	-2.64835	2.19678	3.38402	30337	574	409	17	4.15648	0.986921	1396|2316|2767|3398|4000|4625|5125|5754|5978|6717|7029|7137|7157|7798|9124|9260|10395	CRIP1|FLNA|GNA11|ID2|LMNA|MYH7|PCSK5|PTK7|REST|SRI|TFDP2|TNNI3|TP53|LUZP1|PDLIM1|PDLIM7|DLC1	-1.02234	0	78	1	1	-2.64835	2.19678
1	-2.64558	GO:0006493	M1	1	0	GO Biological Processes	19	protein O-linked glycosylation	19_GO:0008152 metabolic process	-2.64558	4.49537	4.07227	30337	99	409	6	1.46699	0.594488	2218|9334|54344|79695|80312|114805	FKTN|B4GALT5|DPM3|GALNT12|TET1|GALNT13	-1.02155	0	79	1	1	-2.64558	4.49537
1	-2.31501	GO:0070085	M1	1	0	GO Biological Processes	19	glycosylation	19_GO:0008152 metabolic process	-2.31501	2.84069	3.31146	30337	235	409	9	2.20049	0.725381	2218|2629|9334|9528|54344|79695|80312|114805|282969	FKTN|GBA1|B4GALT5|TMEM59|DPM3|GALNT12|TET1|GALNT13|FUOM	-0.775224	0	79	0	0	-2.64558	4.49537
1	-2.6328	GO:0007034	M1	1	0	GO Biological Processes	19	vacuolar transport	19_GO:0051179 localization	-2.6328	3.47011	3.78667	30337	171	409	8	1.95599	0.68475	3312|3920|7251|8906|10490|51160|245972|338382	HSPA8|LAMP2|TSG101|AP1G2|VTI1B|VPS28|ATP6V0D2|RAB7B	-1.00999	0	80	1	1	-2.6328	4.46829
1	-2.27237	GO:0072665	M1	1	0	GO Biological Processes	19	protein localization to vacuole	19_GO:0051179 localization	-2.27237	4.46829	3.69883	30337	83	409	5	1.22249	0.543364	975|3312|3920|7251|51160	CD81|HSPA8|LAMP2|TSG101|VPS28	-0.746464	0	80	0	0	-2.6328	4.46829
1	-2.58139	GO:0001568	M1	1	0	GO Biological Processes	19	blood vessel development	19_GO:0032502 developmental process	-2.58139	2.2266	3.33988	30337	533	409	16	3.91198	0.958675	302|506|800|2316|2876|5175|5743|5754|6505|6733|7137|7798|10553|51330|79893|84870	ANXA2|ATP5F1B|CALD1|FLNA|GPX1|PECAM1|PTGS2|PTK7|SLC1A1|SRPK2|TNNI3|LUZP1|HTATIP2|TNFRSF12A|GGNBP2|RSPO3	-0.96721	0	81	1	1	-2.58139	2.2266
1	-2.55617	GO:0035239	M1	1	0	GO Biological Processes	19	tube morphogenesis	19_GO:0032502 developmental process	-2.55617	2.0484	3.25175	30337	688	409	19	4.64548	1.0407	302|506|800|2316|2876|3398|5058|5743|5754|5898|6505|6733|7137|7798|10395|10553|25902|51330|84870	ANXA2|ATP5F1B|CALD1|FLNA|GPX1|ID2|PAK1|PTGS2|PTK7|RALA|SLC1A1|SRPK2|TNNI3|LUZP1|DLC1|HTATIP2|MTHFD1L|TNFRSF12A|RSPO3	-0.948933	0	81	0	0	-2.58139	2.2266
1	-2.41906	GO:0001944	M1	1	0	GO Biological Processes	19	vasculature development	19_GO:0032502 developmental process	-2.41906	2.1422	3.17186	30337	554	409	16	3.91198	0.958675	302|506|800|2316|2876|5175|5743|5754|6505|6733|7137|7798|10553|51330|79893|84870	ANXA2|ATP5F1B|CALD1|FLNA|GPX1|PECAM1|PTGS2|PTK7|SLC1A1|SRPK2|TNNI3|LUZP1|HTATIP2|TNFRSF12A|GGNBP2|RSPO3	-0.84577	0	81	0	0	-2.58139	2.2266
1	-2.57632	GO:0033574	M1	1	0	GO Biological Processes	19	response to testosterone	19_GO:0050896 response to stimulus	-2.57632	6.89987	4.52585	30337	43	409	4	0.977995	0.4866	706|2629|4478|6715	TSPO|GBA1|MSN|SRD5A1	-0.964354	0	82	1	1	-2.57632	6.89987
1	-2.56847	GO:2001044	M1	1	0	GO Biological Processes	19	regulation of integrin-mediated signaling pathway	19_GO:0050896 response to stimulus	-2.56847	10.5962	5.14252	30337	21	409	3	0.733496	0.421928	2316|3912|7076	FLNA|LAMB1|TIMP1	-0.960055	0	83	1	1	-2.56847	10.5962
1	-2.08275	GO:0007212	M1	1	0	GO Biological Processes	19	G protein-coupled dopamine receptor signaling pathway	19_GO:0050896 response to stimulus	-2.08275	7.17809	4.02321	30337	31	409	3	0.733496	0.421928	2316|2767|6505	FLNA|GNA11|SLC1A1	-0.609906	0	83	0	0	-2.56847	10.5962
1	-2.08275	GO:0044319	M1	1	0	GO Biological Processes	19	wound healing, spreading of cells	19_GO:0032502 developmental process	-2.08275	7.17809	4.02321	30337	31	409	3	0.733496	0.421928	389|977|2316	RHOC|CD151|FLNA	-0.609906	0	83	0	0	-2.56847	10.5962
1	-2.08275	GO:0090505	M1	1	0	GO Biological Processes	19	epiboly involved in wound healing	19_GO:0032502 developmental process	-2.08275	7.17809	4.02321	30337	31	409	3	0.733496	0.421928	389|977|2316	RHOC|CD151|FLNA	-0.609906	0	83	0	0	-2.56847	10.5962
1	-2.04429	GO:0090504	M1	1	0	GO Biological Processes	19	epiboly	19_GO:0032502 developmental process	-2.04429	6.95377	3.93924	30337	32	409	3	0.733496	0.421928	389|977|2316	RHOC|CD151|FLNA	-0.580994	0	83	0	0	-2.56847	10.5962
1	-2.50913	GO:0006658	M1	1	0	GO Biological Processes	19	phosphatidylserine metabolic process	19_GO:0008152 metabolic process	-2.50913	10.1146	4.99944	30337	22	409	3	0.733496	0.421928	7920|114882|154141	ABHD16A|OSBPL8|MBOAT1	-0.911557	0	84	1	1	-2.50913	10.1146
1	-2.50367	GO:0050732	M1	1	0	GO Biological Processes	19	negative regulation of peptidyl-tyrosine phosphorylation	19_GO:0048519 negative regulation of biological process	-2.50367	6.59321	4.3894	30337	45	409	4	0.977995	0.4866	5590|7251|58533|79893	PRKCZ|TSG101|SNX6|GGNBP2	-0.911467	0	85	1	1	-2.50367	6.59321
1	-2.30443	GO:0031400	M1	1	0	GO Biological Processes	19	negative regulation of protein modification process	19_GO:0048519 negative regulation of biological process	-2.30443	2.29585	3.12624	30337	420	409	13	3.17848	0.86743	706|1020|2629|3958|5167|5590|7251|23560|51160|58533|64780|79893|84681	TSPO|CDK5|GBA1|LGALS3|ENPP1|PRKCZ|TSG101|GTPBP4|VPS28|SNX6|MICAL1|GGNBP2|HINT2	-0.768655	0	85	0	0	-2.50367	6.59321
1	-2.49707	GO:0034341	M1	1	0	GO Biological Processes	19	response to type II interferon	19_GO:0044419 biological process involved in interspecies interaction between organisms	-2.49707	4.19851	3.85634	30337	106	409	6	1.46699	0.594488	445|3055|7157|7791|51667|338382	ASS1|HCK|TP53|ZYX|NUB1|RAB7B	-0.907138	0	86	1	1	-2.49707	4.46829
1	-2.27237	GO:0071346	M1	1	0	GO Biological Processes	19	cellular response to type II interferon	19_GO:0044419 biological process involved in interspecies interaction between organisms	-2.27237	4.46829	3.69883	30337	83	409	5	1.22249	0.543364	445|3055|7157|7791|338382	ASS1|HCK|TP53|ZYX|RAB7B	-0.746464	0	86	0	0	-2.49707	4.46829
1	-2.23935	GO:0071345	M1	1	0	GO Biological Processes	19	cellular response to cytokine stimulus	19_GO:0050896 response to stimulus	-2.23935	1.91221	2.93079	30337	737	409	19	4.64548	1.0407	81|210|445|506|572|824|2629|3055|3856|3875|6361|6505|6723|7157|7791|9817|22808|51079|338382	ACTN4|ALAD|ASS1|ATP5F1B|BAD|CAPN2|GBA1|HCK|KRT8|KRT18|CCL17|SLC1A1|SRM|TP53|ZYX|KEAP1|MRAS|NDUFA13|RAB7B	-0.721183	0	86	0	0	-2.49707	4.46829
1	-2.45276	GO:0016237	M1	1	0	GO Biological Processes	19	microautophagy	19_GO:0008152 metabolic process	-2.45276	9.67482	4.86524	30337	23	409	3	0.733496	0.421928	3312|25989|51375	HSPA8|ULK3|SNX7	-0.873991	0	87	1	1	-2.45276	9.67482
1	-2.43812	GO:1905952	M1	1	0	GO Biological Processes	19	regulation of lipid localization	19_GO:0051179 localization	-2.43812	3.22494	3.53886	30337	184	409	8	1.95599	0.68475	302|335|706|1601|2170|5025|10938|114882	ANXA2|APOA1|TSPO|DAB2|FABP3|P2RX4|EHD1|OSBPL8	-0.860585	0	88	1	1	-2.43812	4.31242
1	-2.39836	GO:1905954	M1	1	0	GO Biological Processes	19	positive regulation of lipid localization	19_GO:0051179 localization	-2.39836	4.00938	3.71322	30337	111	409	6	1.46699	0.594488	302|335|1601|2170|5025|10938	ANXA2|APOA1|DAB2|FABP3|P2RX4|EHD1	-0.83688	0	88	0	0	-2.43812	4.31242
1	-2.20754	GO:0032370	M1	1	0	GO Biological Processes	19	positive regulation of lipid transport	19_GO:0051179 localization	-2.20754	4.31242	3.59606	30337	86	409	5	1.22249	0.543364	302|335|1601|2170|5025	ANXA2|APOA1|DAB2|FABP3|P2RX4	-0.700408	0	88	0	0	-2.43812	4.31242
1	-2.40147	GO:0044273	M1	1	0	GO Biological Processes	19	sulfur compound catabolic process	19_GO:0008152 metabolic process	-2.40147	6.18113	4.19957	30337	48	409	4	0.977995	0.4866	38|1036|1800|3073	ACAT1|CDO1|DPEP1|HEXA	-0.83688	0	89	1	1	-2.40147	6.74305
1	-2.0072	GO:0000096	M1	1	0	GO Biological Processes	19	sulfur amino acid metabolic process	19_GO:0008152 metabolic process	-2.0072	6.74305	3.8588	30337	33	409	3	0.733496	0.421928	1036|1800|51074	CDO1|DPEP1|APIP	-0.554744	0	89	0	0	-2.40147	6.74305
1	-2.38712	GO:0014902	M1	1	0	GO Biological Processes	19	myotube differentiation	19_GO:0032502 developmental process	-2.38712	4.75472	3.8815	30337	78	409	5	1.22249	0.543364	824|975|2876|23646|80005	CAPN2|CD81|GPX1|PLD3|DOCK5	-0.829858	0	90	1	1	-2.38712	7.17809
1	-2.08275	GO:0007520	M1	1	0	GO Biological Processes	19	myoblast fusion	19_GO:0032502 developmental process	-2.08275	7.17809	4.02321	30337	31	409	3	0.733496	0.421928	824|975|80005	CAPN2|CD81|DOCK5	-0.609906	0	90	0	0	-2.38712	7.17809
1	-2.21823	GO:1901699	M1	1	0	GO Biological Processes	19	cellular response to nitrogen compound	19_GO:0050896 response to stimulus	-2.21823	2.03914	2.95908	30337	582	409	16	3.91198	0.958675	60|445|498|1020|1800|2316|2767|5025|5167|5590|5743|6505|6715|7157|51507|58533	ACTB|ASS1|ATP5F1A|CDK5|DPEP1|FLNA|GNA11|P2RX4|ENPP1|PRKCZ|PTGS2|SLC1A1|SRD5A1|TP53|RTF2|SNX6	-0.703585	0	91	1	1	-2.21823	2.03914
1	-2.15292	GO:0098739	M1	1	0	GO Biological Processes	19	import across plasma membrane	19_GO:0051179 localization	-2.15292	3.16595	3.25134	30337	164	409	7	1.71149	0.641323	476|481|6505|6515|6518|6520|55630	ATP1A1|ATP1B1|SLC1A1|SLC2A3|SLC2A5|SLC3A2|SLC39A4	-0.657176	0	92	1	1	-2.15292	3.16595
1	-2.06511	GO:0015711	M1	1	0	GO Biological Processes	19	organic anion transport	19_GO:0051179 localization	-2.06511	2.22521	2.88362	30337	400	409	12	2.93399	0.834451	291|301|2170|5743|6505|6515|6520|6566|25874|51660|54020|55630	SLC25A4|ANXA1|FABP3|PTGS2|SLC1A1|SLC2A3|SLC3A2|SLC16A1|MPC2|MPC1|SLC37A1|SLC39A4	-0.596713	0	92	0	0	-2.15292	3.16595
1	-2.13774	GO:0030111	M1	1	0	GO Biological Processes	19	regulation of Wnt signaling pathway	19_GO:0050896 response to stimulus	-2.13774	2.37875	3.00204	30337	343	409	11	2.68949	0.799932	527|1601|3065|3485|5300|5754|8724|23499|30851|84870|92162	ATP6V0C|DAB2|HDAC1|IGFBP2|PIN1|PTK7|SNX3|MACF1|TAX1BP3|RSPO3|TMEM88	-0.646521	0	93	1	1	-2.13774	2.37875
1	-2.06668	GO:0045104	M1	1	0	GO Biological Processes	19	intermediate filament cytoskeleton organization	19_GO:0009987 cellular process	-2.06668	3.98783	3.37349	30337	93	409	5	1.22249	0.543364	3267|3875|6647|23499|79095	AGFG1|KRT18|SOD1|MACF1|BBLN	-0.597426	0	94	1	1	-2.06668	3.98783
1	-2.04765	GO:0045103	M1	1	0	GO Biological Processes	19	intermediate filament-based process	19_GO:0009987 cellular process	-2.04765	3.9454	3.34348	30337	94	409	5	1.22249	0.543364	3267|3875|6647|23499|79095	AGFG1|KRT18|SOD1|MACF1|BBLN	-0.581808	0	94	0	0	-2.06668	3.98783
1	-2.04875	GO:0043408	M1	1	0	GO Biological Processes	19	regulation of MAPK cascade	19_GO:0050896 response to stimulus	-2.04875	1.90764	2.75813	30337	661	409	17	4.15648	0.986921	975|1601|2218|2629|5058|5300|5590|6647|7001|9506|10961|23286|23779|29937|51074|64762|152007	CD81|DAB2|FKTN|GBA1|PAK1|PIN1|PRKCZ|SOD1|PRDX2|PAGE4|ERP29|WWC1|ARHGAP8|NENF|APIP|GAREM1|GLIPR2	-0.581808	0	95	1	1	-2.04875	1.90764
1	-2.04223	GO:0043632	M1	1	0	GO Biological Processes	19	modification-dependent macromolecule catabolic process	19_GO:0008152 metabolic process	-2.04223	2.06038	2.80627	30337	504	409	14	3.42298	0.899037	2629|7251|7316|7353|9320|9817|26270|26994|29882|51160|51667|79670|84937|116138	GBA1|TSG101|UBC|UFD1|TRIP12|KEAP1|FBXO6|RNF11|ANAPC2|VPS28|NUB1|TUT7|ZNRF1|KLHDC3	-0.579774	0	96	1	1	-2.04223	2.06038
1	-2.02888	GO:0007264	M1	1	0	GO Biological Processes	19	small GTPase-mediated signal transduction	19_GO:0050896 response to stimulus	-2.02888	2.55771	2.9546	30337	261	409	9	2.20049	0.725381	389|5898|7157|22808|23779|29984|30851|80005|376267	RHOC|RALA|TP53|MRAS|ARHGAP8|RHOD|TAX1BP3|DOCK5|RAB15	-0.572282	0	97	1	1	-2.02888	2.55771
1	-2.02887	GO:0014020	M1	1	0	GO Biological Processes	19	primary neural tube formation	19_GO:0032502 developmental process	-2.02887	3.90387	3.31388	30337	95	409	5	1.22249	0.543364	5754|5898|7798|10395|25902	PTK7|RALA|LUZP1|DLC1|MTHFD1L	-0.572282	0	98	1	1	-2.02887	3.90387

## Sheet: TE (E9-E14)
Table S3. Differential expression gene analysis and GO analysis of TE lineage
Functional enrichment analysis of TE (E9-E14) upregulated genes.
_MEMBER_MyList	_LogP_MyList	GO	_PATTERN_	_RANK_	GiniIndex	Category	CategoryID	Description	PARENT_GO	LogP	Enrichment	Z-score	#TotalGeneInLibrary	#GeneInGO	#GeneInHitList	#GeneInGOAndHitList	%InGO	STDV %InGO	GeneID	Hits	Log(q-value)	EvidenceCutoff	GROUP_ID	FirstInGroupByEnrichment	FirstInGroupByLogP	BestLogPInGroup	BestEnrichmentInGroup
1	-51.878	GO:0006412	M1	1	0	GO Biological Processes	19	translation	19_GO:0008152 metabolic process	-51.878	10.3567	25.4053	30337	397	546	74	13.5531	1.46487	23|1936|1937|1964|1973|1975|1984|2197|2617|3692|4736|5859|6122|6124|6132|6134|6137|6141|6143|6146|6157|6158|6159|6160|6161|6166|6167|6168|6173|6176|6183|6188|6203|6205|6217|6223|6224|6227|6228|6231|6234|6301|6897|7284|7407|7965|8661|8663|8666|8667|8669|8761|9045|9349|9521|10056|10209|10289|10399|10480|11224|25873|51258|51373|51386|54460|54998|55854|64968|64975|79590|83939|118487|122704	ABCF1|EEF1D|EEF1G|EIF1AX|EIF4A1|EIF4B|EIF5A|FAU|GARS1|EIF6|RPL10A|QARS1|RPL3|RPL4|RPL8|RPL10|RPL13|RPL18|RPL19|RPL22|RPL27A|RPL28|RPL29|RPL31|RPL32|RPL36AL|RPL37|RPL37A|RPL36A|RPLP1|MRPS12|RPS3|RPS9|RPS11|RPS16|RPS19|RPS20|RPS21|RPS23|RPS26|RPS28|SARS1|TARS1|TUFM|VARS1|AIMP2|EIF3A|EIF3C|EIF3G|EIF3H|EIF3J|PABPC4|RPL14|RPL23|EEF1E1|FARSB|EIF1|EIF1B|RACK1|EIF3M|RPL35|RPL36|MRPL51|MRPS17|EIF3L|MRPS21…	-47.7038	0	1	1	1	-51.878	19.0995
1	-43.4854	GO:0002181	M1	1	0	GO Biological Processes	19	cytoplasmic translation	19_GO:0008152 metabolic process	-43.4854	19.0995	27.7803	30337	128	546	44	8.05861	1.1649	1973|2197|4736|6122|6124|6132|6134|6137|6141|6143|6146|6157|6158|6159|6160|6161|6167|6168|6173|6176|6188|6203|6205|6217|6223|6224|6227|6228|6231|6234|6301|8661|8663|8666|8667|8669|9045|9349|10399|10480|11224|25873|51386|55854	EIF4A1|FAU|RPL10A|RPL3|RPL4|RPL8|RPL10|RPL13|RPL18|RPL19|RPL22|RPL27A|RPL28|RPL29|RPL31|RPL32|RPL37|RPL37A|RPL36A|RPLP1|RPS3|RPS9|RPS11|RPS16|RPS19|RPS20|RPS21|RPS23|RPS26|RPS28|SARS1|EIF3A|EIF3C|EIF3G|EIF3H|EIF3J|RPL14|RPL23|RACK1|EIF3M|RPL35|RPL36|EIF3L|ZC3H15	-39.6122	0	1	0	0	-51.878	19.0995
1	-39.2677	GO:0022613	M1	1	0	GO Biological Processes	19	ribonucleoprotein complex biogenesis	19_GO:0009987 cellular process	-39.2677	7.79017	20.4079	30337	485	546	68	12.4542	1.41312	1736|1964|2091|3320|3326|3692|5901|6134|6203|6205|6217|6223|6227|6228|6234|6628|6632|6633|6636|6637|8602|8607|8661|8663|8666|8667|8669|9045|9188|9221|9277|9326|9879|10262|10419|10480|10514|10556|10772|10856|10969|10992|11224|22827|23160|23450|23451|23481|23517|25804|51042|51367|51386|51491|51504|55319|55505|55646|55651|55661|55759|57819|79039|83939|84844|84946|91582|92856	DKC1|EIF1AX|FBL|HSP90AA1|HSP90AB1|EIF6|RAN|RPL10|RPS9|RPS11|RPS16|RPS19|RPS21|RPS23|RPS28|SNRPB|SNRPD1|SNRPD2|SNRPF|SNRPG|NOP14|RUVBL1|EIF3A|EIF3C|EIF3G|EIF3H|EIF3J|RPL14|DDX21|NOLC1|WDR46|ZNHIT3|DDX46|SF3B4|PRMT5|EIF3M|MYBBP1A|RPP30|SRSF10|RUVBL2|EBNA1BP2|SF3B2|RPL35|PUF60|WDR43|SF3B3|SF3B1|PES1|MTREX|LSM4|ZNF593|POP5|EIF3L|NOP16|TRMT112|TMA16|NOP10|LYAR|NHP2|DDX27|WDR12|LSM2|DDX54|EIF2A|PHF5A|L…	-35.5706	0	2	1	1	-39.2677	7.83257
1	-18.6583	GO:0022618	M1	1	0	GO Biological Processes	19	protein-RNA complex assembly	19_GO:0009987 cellular process	-18.6583	7.83257	13.9886	30337	227	546	32	5.86081	1.00523	3320|3326|3692|6134|6223|6234|6628|6632|6633|6636|6637|8607|8661|8663|8666|8667|8669|9326|9879|10262|10419|10480|10772|10856|10992|22827|23450|23451|25804|51386|57819|84844	HSP90AA1|HSP90AB1|EIF6|RPL10|RPS19|RPS28|SNRPB|SNRPD1|SNRPD2|SNRPF|SNRPG|RUVBL1|EIF3A|EIF3C|EIF3G|EIF3H|EIF3J|ZNHIT3|DDX46|SF3B4|PRMT5|EIF3M|SRSF10|RUVBL2|SF3B2|PUF60|SF3B3|SF3B1|LSM4|EIF3L|LSM2|PHF5A	-15.3291	0	2	0	0	-39.2677	7.83257
1	-18.0873	GO:0071826	M1	1	0	GO Biological Processes	19	protein-RNA complex organization	19_GO:0009987 cellular process	-18.0873	7.50208	13.6043	30337	237	546	32	5.86081	1.00523	3320|3326|3692|6134|6223|6234|6628|6632|6633|6636|6637|8607|8661|8663|8666|8667|8669|9326|9879|10262|10419|10480|10772|10856|10992|22827|23450|23451|25804|51386|57819|84844	HSP90AA1|HSP90AB1|EIF6|RPL10|RPS19|RPS28|SNRPB|SNRPD1|SNRPD2|SNRPF|SNRPG|RUVBL1|EIF3A|EIF3C|EIF3G|EIF3H|EIF3J|ZNHIT3|DDX46|SF3B4|PRMT5|EIF3M|SRSF10|RUVBL2|SF3B2|PUF60|SF3B3|SF3B1|LSM4|EIF3L|LSM2|PHF5A	-14.8161	0	2	0	0	-39.2677	7.83257
1	-17.7649	GO:0000375	M1	1	0	GO Biological Processes	19	RNA splicing, via transesterification reactions	19_GO:0008152 metabolic process	-17.7649	6.77103	13.1102	30337	279	546	34	6.22711	1.03415	3181|3189|3192|4670|6434|6625|6628|6632|6633|6636|6637|8570|9879|10212|10250|10262|10419|10465|10492|10772|10992|22827|23450|23451|23517|23524|23658|25804|26986|51503|51690|51691|57819|84844	HNRNPA2B1|HNRNPH3|HNRNPU|HNRNPM|TRA2B|SNRNP70|SNRPB|SNRPD1|SNRPD2|SNRPF|SNRPG|KHSRP|DDX46|DDX39A|SRRM1|SF3B4|PRMT5|PPIH|SYNCRIP|SRSF10|SF3B2|PUF60|SF3B3|SF3B1|MTREX|SRRM2|LSM5|LSM4|PABPC1|CWC15|LSM7|LSM8|LSM2|PHF5A	-14.5449	0	2	0	0	-39.2677	7.83257
1	-17.3956	GO:0008380	M1	1	0	GO Biological Processes	19	RNA splicing	19_GO:0008152 metabolic process	-17.3956	5.44728	12.2437	30337	408	546	40	7.32601	1.11511	3181|3189|3192|3276|4670|6434|6625|6628|6632|6633|6636|6637|8570|9879|9967|10212|10250|10262|10419|10465|10492|10772|10992|22827|23450|23451|23517|23524|23658|25804|26986|51503|51637|51690|51691|57819|64121|79042|84844|284695	HNRNPA2B1|HNRNPH3|HNRNPU|PRMT1|HNRNPM|TRA2B|SNRNP70|SNRPB|SNRPD1|SNRPD2|SNRPF|SNRPG|KHSRP|DDX46|THRAP3|DDX39A|SRRM1|SF3B4|PRMT5|PPIH|SYNCRIP|SRSF10|SF3B2|PUF60|SF3B3|SF3B1|MTREX|SRRM2|LSM5|LSM4|PABPC1|CWC15|RTRAF|LSM7|LSM8|LSM2|RRAGC|TSEN34|PHF5A|ZNF326	-14.2213	0	2	0	0	-39.2677	7.83257
1	-17.0529	GO:0000377	M1	1	0	GO Biological Processes	19	RNA splicing, via transesterification reactions with bulged adenosine as nucleophile	19_GO:0008152 metabolic process	-17.0529	6.66747	12.7814	30337	275	546	33	6.04396	1.01983	3181|3189|3192|4670|6434|6625|6628|6632|6633|6636|6637|9879|10212|10250|10262|10419|10465|10492|10772|10992|22827|23450|23451|23517|23524|23658|25804|26986|51503|51690|51691|57819|84844	HNRNPA2B1|HNRNPH3|HNRNPU|HNRNPM|TRA2B|SNRNP70|SNRPB|SNRPD1|SNRPD2|SNRPF|SNRPG|DDX46|DDX39A|SRRM1|SF3B4|PRMT5|PPIH|SYNCRIP|SRSF10|SF3B2|PUF60|SF3B3|SF3B1|MTREX|SRRM2|LSM5|LSM4|PABPC1|CWC15|LSM7|LSM8|LSM2|PHF5A	-13.9926	0	2	0	0	-39.2677	7.83257
1	-17.0529	GO:0000398	M1	1	0	GO Biological Processes	19	mRNA splicing, via spliceosome	19_GO:0008152 metabolic process	-17.0529	6.66747	12.7814	30337	275	546	33	6.04396	1.01983	3181|3189|3192|4670|6434|6625|6628|6632|6633|6636|6637|9879|10212|10250|10262|10419|10465|10492|10772|10992|22827|23450|23451|23517|23524|23658|25804|26986|51503|51690|51691|57819|84844	HNRNPA2B1|HNRNPH3|HNRNPU|HNRNPM|TRA2B|SNRNP70|SNRPB|SNRPD1|SNRPD2|SNRPF|SNRPG|DDX46|DDX39A|SRRM1|SF3B4|PRMT5|PPIH|SYNCRIP|SRSF10|SF3B2|PUF60|SF3B3|SF3B1|MTREX|SRRM2|LSM5|LSM4|PABPC1|CWC15|LSM7|LSM8|LSM2|PHF5A	-13.9926	0	2	0	0	-39.2677	7.83257
1	-16.1516	GO:0006397	M1	1	0	GO Biological Processes	19	mRNA processing	19_GO:0008152 metabolic process	-16.1516	4.77222	11.3848	30337	489	546	42	7.69231	1.14038	1478|3181|3189|3192|4670|6434|6625|6628|6632|6633|6636|6637|8570|9879|9967|10212|10250|10262|10419|10465|10492|10657|10772|10992|11051|11052|22827|23450|23451|23517|23524|23658|25804|26986|51503|51593|51690|51691|57819|79042|84844|284695	CSTF2|HNRNPA2B1|HNRNPH3|HNRNPU|HNRNPM|TRA2B|SNRNP70|SNRPB|SNRPD1|SNRPD2|SNRPF|SNRPG|KHSRP|DDX46|THRAP3|DDX39A|SRRM1|SF3B4|PRMT5|PPIH|SYNCRIP|KHDRBS1|SRSF10|SF3B2|NUDT21|CPSF6|PUF60|SF3B3|SF3B1|MTREX|SRRM2|LSM5|LSM4|PABPC1|CWC15|SRRT|LSM7|LSM8|LSM2|TSEN34|PHF5A|ZNF326	-13.1308	0	2	0	0	-39.2677	7.83257
1	-14.0674	GO:0016071	M1	1	0	GO Biological Processes	19	mRNA metabolic process	19_GO:0008152 metabolic process	-14.0674	3.91284	10.0748	30337	639	546	45	8.24176	1.17689	1478|1736|3181|3189|3192|4670|6434|6625|6628|6632|6633|6636|6637|6741|8570|9879|9967|10212|10250|10262|10419|10465|10492|10657|10772|10992|11051|11052|22827|23450|23451|23517|23524|23658|25804|26986|51441|51503|51593|51690|51691|57819|79042|84844|284695	CSTF2|DKC1|HNRNPA2B1|HNRNPH3|HNRNPU|HNRNPM|TRA2B|SNRNP70|SNRPB|SNRPD1|SNRPD2|SNRPF|SNRPG|SSB|KHSRP|DDX46|THRAP3|DDX39A|SRRM1|SF3B4|PRMT5|PPIH|SYNCRIP|KHDRBS1|SRSF10|SF3B2|NUDT21|CPSF6|PUF60|SF3B3|SF3B1|MTREX|SRRM2|LSM5|LSM4|PABPC1|YTHDF2|CWC15|SRRT|LSM7|LSM8|LSM2|TSEN34|PHF5A|ZNF326	-11.1719	0	2	0	0	-39.2677	7.83257
1	-22.5345	GO:0042254	M1	1	0	GO Biological Processes	19	ribosome biogenesis	19_GO:0009987 cellular process	-22.5345	7.27812	15.1147	30337	313	546	41	7.50916	1.12784	1736|1964|2091|3692|5901|6134|6203|6205|6217|6223|6227|6228|6234|8602|9045|9188|9221|9277|9326|10514|10556|10969|11224|23160|23481|23517|51042|51367|51491|51504|55319|55505|55646|55651|55661|55759|79039|83939|84946|91582|92856	DKC1|EIF1AX|FBL|EIF6|RAN|RPL10|RPS9|RPS11|RPS16|RPS19|RPS21|RPS23|RPS28|NOP14|RPL14|DDX21|NOLC1|WDR46|ZNHIT3|MYBBP1A|RPP30|EBNA1BP2|RPL35|WDR43|PES1|MTREX|ZNF593|POP5|NOP16|TRMT112|TMA16|NOP10|LYAR|NHP2|DDX27|WDR12|DDX54|EIF2A|LTV1|RPS19BP1|IMP4	-18.9623	0	3	1	1	-22.5345	9.26038
1	-17.3353	GO:0016072	M1	1	0	GO Biological Processes	19	rRNA metabolic process	19_GO:0008152 metabolic process	-17.3353	7.08364	13.1024	30337	251	546	32	5.86081	1.00523	1736|2091|3692|6217|6223|6227|6234|6949|8602|9045|9188|9221|9277|9326|10556|10849|10969|11224|23160|23481|23517|51082|51367|51504|55505|55646|55651|55661|55759|79002|79039|92856	DKC1|FBL|EIF6|RPS16|RPS19|RPS21|RPS28|TCOF1|NOP14|RPL14|DDX21|NOLC1|WDR46|ZNHIT3|RPP30|POLR1G|EBNA1BP2|RPL35|WDR43|PES1|MTREX|POLR1D|POP5|TRMT112|NOP10|LYAR|NHP2|DDX27|WDR12|TRIR|DDX54|IMP4	-14.2024	0	3	0	0	-22.5345	9.26038
1	-15.3228	GO:0006364	M1	1	0	GO Biological Processes	19	rRNA processing	19_GO:0008152 metabolic process	-15.3228	7.13644	12.31	30337	218	546	28	5.12821	0.943963	1736|2091|3692|6217|6223|6227|6234|8602|9045|9188|9221|9277|9326|10556|10969|11224|23160|23481|23517|51367|51504|55505|55646|55651|55661|55759|79039|92856	DKC1|FBL|EIF6|RPS16|RPS19|RPS21|RPS28|NOP14|RPL14|DDX21|NOLC1|WDR46|ZNHIT3|RPP30|EBNA1BP2|RPL35|WDR43|PES1|MTREX|POP5|TRMT112|NOP10|LYAR|NHP2|DDX27|WDR12|DDX54|IMP4	-12.3527	0	3	0	0	-22.5345	9.26038
1	-8.1327	GO:0042274	M1	1	0	GO Biological Processes	19	ribosomal small subunit biogenesis	19_GO:0009987 cellular process	-8.1327	7.33841	8.84994	30337	106	546	14	2.5641	0.676442	2091|6203|6205|6217|6223|6227|6228|6234|8602|9277|23160|84946|91582|92856	FBL|RPS9|RPS11|RPS16|RPS19|RPS21|RPS23|RPS28|NOP14|WDR46|WDR43|LTV1|RPS19BP1|IMP4	-5.68272	0	3	0	0	-22.5345	9.26038
1	-5.27921	GO:0030490	M1	1	0	GO Biological Processes	19	maturation of SSU-rRNA	19_GO:0008152 metabolic process	-5.27921	8.23145	7.20038	30337	54	546	8	1.4652	0.514218	6217|6223|6227|6234|8602|9277|23160|92856	RPS16|RPS19|RPS21|RPS28|NOP14|WDR46|WDR43|IMP4	-3.20875	0	3	0	0	-22.5345	9.26038
1	-4.39036	GO:0000462	M1	1	0	GO Biological Processes	19	maturation of SSU-rRNA from tricistronic rRNA transcript (SSU-rRNA, 5.8S rRNA, LSU-rRNA)	19_GO:0008152 metabolic process	-4.39036	9.26038	6.7136	30337	36	546	6	1.0989	0.446153	6217|6223|6227|8602|9277|23160	RPS16|RPS19|RPS21|NOP14|WDR46|WDR43	-2.40186	0	3	0	0	-22.5345	9.26038
1	-19.8948	GO:0006457	M1	1	0	GO Biological Processes	19	protein folding	19_GO:0008152 metabolic process	-19.8948	8.22222	14.6545	30337	223	546	33	6.04396	1.01983	811|908|2288|3308|3309|3315|3320|3326|3998|5201|5202|5478|5479|5903|6902|6950|7184|7203|8570|9601|10131|10465|10549|10574|10598|10694|10726|10808|10856|22948|51303|80331|134218	CALR|CCT6A|FKBP4|HSPA4|HSPA5|HSPB1|HSP90AA1|HSP90AB1|LMAN1|PFDN1|PFDN2|PPIA|PPIB|RANBP2|TBCA|TCP1|HSP90B1|CCT3|KHSRP|PDIA4|TRAP1|PPIH|PRDX4|CCT7|AHSA1|CCT8|NUDC|HSPH1|RUVBL2|CCT5|FKBP11|DNAJC5|DNAJC21	-16.4195	0	4	1	1	-19.8948	13.3349
1	-19.0114	GO:0051604	M1	1	0	GO Biological Processes	19	protein maturation	19_GO:0008152 metabolic process	-19.0114	5.16336	12.6435	30337	495	546	46	8.42491	1.18871	811|908|1514|1803|2288|3308|3309|3315|3320|3326|3998|5046|5201|5202|5478|5479|5903|6902|6950|7184|7203|7941|8260|8570|9601|10131|10465|10549|10574|10598|10694|10726|10730|10808|10856|10939|10988|22948|28972|30968|51303|51647|55851|80331|84938|134218	CALR|CCT6A|CTSL|DPP4|FKBP4|HSPA4|HSPA5|HSPB1|HSP90AA1|HSP90AB1|LMAN1|PCSK6|PFDN1|PFDN2|PPIA|PPIB|RANBP2|TBCA|TCP1|HSP90B1|CCT3|PLA2G7|NAA10|KHSRP|PDIA4|TRAP1|PPIH|PRDX4|CCT7|AHSA1|CCT8|NUDC|YME1L1|HSPH1|RUVBL2|AFG3L2|METAP2|CCT5|SPCS1|STOML2|FKBP11|CIAO2B|PSENEN|DNAJC5|ATG4C|DNAJC21	-15.6153	0	4	0	0	-19.8948	13.3349
1	-14.958	GO:0061077	M1	1	0	GO Biological Processes	19	chaperone-mediated protein folding	19_GO:0008152 metabolic process	-14.958	13.3349	14.4794	30337	75	546	18	3.2967	0.764125	908|2288|3309|3315|3326|5201|5202|5479|6950|7203|9601|10131|10574|10694|10808|22948|51303|80331	CCT6A|FKBP4|HSPA5|HSPB1|HSP90AB1|PFDN1|PFDN2|PPIB|TCP1|CCT3|PDIA4|TRAP1|CCT7|CCT8|HSPH1|CCT5|FKBP11|DNAJC5	-12.0141	0	4	0	0	-19.8948	13.3349
1	-16.129	GO:1904874	M1	1	0	GO Biological Processes	19	positive regulation of telomerase RNA localization to Cajal body	19_GO:0051179 localization	-16.129	40.7457	20.8444	30337	15	546	11	2.01465	0.60129	908|1736|6950|7203|8607|10574|10694|10856|22948|55505|55651	CCT6A|DKC1|TCP1|CCT3|RUVBL1|CCT7|CCT8|RUVBL2|CCT5|NOP10|NHP2	-13.1308	0	5	1	1	-16.129	40.7457
1	-14.7826	GO:1904872	M1	1	0	GO Biological Processes	19	regulation of telomerase RNA localization to Cajal body	19_GO:0051179 localization	-14.7826	33.9547	18.9334	30337	18	546	11	2.01465	0.60129	908|1736|6950|7203|8607|10574|10694|10856|22948|55505|55651	CCT6A|DKC1|TCP1|CCT3|RUVBL1|CCT7|CCT8|RUVBL2|CCT5|NOP10|NHP2	-11.8636	0	5	0	0	-16.129	40.7457
1	-10.7816	GO:0051052	M1	1	0	GO Biological Processes	19	regulation of DNA metabolic process	19_GO:0008152 metabolic process	-10.7816	3.82811	8.70245	30337	508	546	35	6.41026	1.04823	908|1017|1026|1149|1736|3007|3146|3181|3192|3276|3399|4175|4176|4609|5111|5531|6188|6599|6950|7203|7913|8467|8607|9212|10574|10694|10856|10923|10926|11177|11232|22948|23450|55611|170506	CCT6A|CDK2|CDKN1A|CIDEA|DKC1|H1-3|HMGB1|HNRNPA2B1|HNRNPU|PRMT1|ID3|MCM6|MCM7|MYC|PCNA|PPP4C|RPS3|SMARCC1|TCP1|CCT3|DEK|SMARCA5|RUVBL1|AURKB|CCT7|CCT8|RUVBL2|SUB1|DBF4|BAZ1A|POLG2|CCT5|SF3B3|OTUB1|DHX36	-8.02226	0	5	0	0	-16.129	40.7457
1	-10.5407	GO:0033044	M1	1	0	GO Biological Processes	19	regulation of chromosome organization	19_GO:0050789 regulation of biological process	-10.5407	5.37699	9.36981	30337	248	546	24	4.3956	0.877308	908|991|1017|1736|3181|3192|4609|6599|6950|7153|7203|8260|8467|8607|9212|10051|10574|10592|10694|10856|10923|22948|64151|170506	CCT6A|CDC20|CDK2|DKC1|HNRNPA2B1|HNRNPU|MYC|SMARCC1|TCP1|TOP2A|CCT3|NAA10|SMARCA5|RUVBL1|AURKB|SMC4|CCT7|SMC2|CCT8|RUVBL2|SUB1|CCT5|NCAPG|DHX36	-7.81364	0	5	0	0	-16.129	40.7457
1	-10.1712	GO:1904851	M1	1	0	GO Biological Processes	19	positive regulation of establishment of protein localization to telomere	19_GO:0051179 localization	-10.1712	38.8936	16.225	30337	10	546	7	1.28205	0.481454	908|1736|6950|7203|10574|10694|22948	CCT6A|DKC1|TCP1|CCT3|CCT7|CCT8|CCT5	-7.47402	0	5	0	0	-16.129	40.7457
1	-9.90452	GO:2001252	M1	1	0	GO Biological Processes	19	positive regulation of chromosome organization	19_GO:0048518 positive regulation of biological process	-9.90452	8.15593	10.1323	30337	109	546	16	2.9304	0.721787	908|1017|1736|3181|6950|7203|8607|9212|10051|10574|10592|10694|10856|22948|64151|170506	CCT6A|CDK2|DKC1|HNRNPA2B1|TCP1|CCT3|RUVBL1|AURKB|SMC4|CCT7|SMC2|CCT8|RUVBL2|CCT5|NCAPG|DHX36	-7.22162	0	5	0	0	-16.129	40.7457
1	-9.73863	GO:0070203	M1	1	0	GO Biological Processes	19	regulation of establishment of protein localization to telomere	19_GO:0051179 localization	-9.73863	35.3578	15.4293	30337	11	546	7	1.28205	0.481454	908|1736|6950|7203|10574|10694|22948	CCT6A|DKC1|TCP1|CCT3|CCT7|CCT8|CCT5	-7.09585	0	5	0	0	-16.129	40.7457
1	-9.73863	GO:1904869	M1	1	0	GO Biological Processes	19	regulation of protein localization to Cajal body	19_GO:0051179 localization	-9.73863	35.3578	15.4293	30337	11	546	7	1.28205	0.481454	908|1736|6950|7203|10574|10694|22948	CCT6A|DKC1|TCP1|CCT3|CCT7|CCT8|CCT5	-7.09585	0	5	0	0	-16.129	40.7457
1	-9.73863	GO:1904871	M1	1	0	GO Biological Processes	19	positive regulation of protein localization to Cajal body	19_GO:0051179 localization	-9.73863	35.3578	15.4293	30337	11	546	7	1.28205	0.481454	908|1736|6950|7203|10574|10694|22948	CCT6A|DKC1|TCP1|CCT3|CCT7|CCT8|CCT5	-7.09585	0	5	0	0	-16.129	40.7457
1	-9.36522	GO:0070202	M1	1	0	GO Biological Processes	19	regulation of establishment of protein localization to chromosome	19_GO:0051179 localization	-9.36522	32.4113	14.7336	30337	12	546	7	1.28205	0.481454	908|1736|6950|7203|10574|10694|22948	CCT6A|DKC1|TCP1|CCT3|CCT7|CCT8|CCT5	-6.74726	0	5	0	0	-16.129	40.7457
1	-9.36522	GO:1904816	M1	1	0	GO Biological Processes	19	positive regulation of protein localization to chromosome, telomeric region	19_GO:0051179 localization	-9.36522	32.4113	14.7336	30337	12	546	7	1.28205	0.481454	908|1736|6950|7203|10574|10694|22948	CCT6A|DKC1|TCP1|CCT3|CCT7|CCT8|CCT5	-6.74726	0	5	0	0	-16.129	40.7457
1	-9.00522	GO:1904358	M1	1	0	GO Biological Processes	19	positive regulation of telomere maintenance via telomere lengthening	19_GO:0048518 positive regulation of biological process	-9.00522	14.6217	11.3747	30337	38	546	10	1.8315	0.573843	908|1736|3181|6950|7203|9212|10574|10694|22948|170506	CCT6A|DKC1|HNRNPA2B1|TCP1|CCT3|AURKB|CCT7|CCT8|CCT5|DHX36	-6.44374	0	5	0	0	-16.129	40.7457
1	-8.99029	GO:0051054	M1	1	0	GO Biological Processes	19	positive regulation of DNA metabolic process	19_GO:0048518 positive regulation of biological process	-8.99029	4.52032	8.22549	30337	295	546	24	4.3956	0.877308	908|1017|1026|1736|3146|3181|3276|4609|5111|6188|6599|6950|7203|8467|8607|9212|10574|10694|10856|10926|11177|11232|22948|170506	CCT6A|CDK2|CDKN1A|DKC1|HMGB1|HNRNPA2B1|PRMT1|MYC|PCNA|RPS3|SMARCC1|TCP1|CCT3|SMARCA5|RUVBL1|AURKB|CCT7|CCT8|RUVBL2|DBF4|BAZ1A|POLG2|CCT5|DHX36	-6.43928	0	5	0	0	-16.129	40.7457
1	-8.74199	GO:1904814	M1	1	0	GO Biological Processes	19	regulation of protein localization to chromosome, telomeric region	19_GO:0051179 localization	-8.74199	27.7811	13.5688	30337	14	546	7	1.28205	0.481454	908|1736|6950|7203|10574|10694|22948	CCT6A|DKC1|TCP1|CCT3|CCT7|CCT8|CCT5	-6.22094	0	5	0	0	-16.129	40.7457
1	-8.30102	GO:0032206	M1	1	0	GO Biological Processes	19	positive regulation of telomere maintenance	19_GO:0048518 positive regulation of biological process	-8.30102	9.39081	9.58271	30337	71	546	12	2.1978	0.62744	908|1736|3181|6950|7203|8607|9212|10574|10694|10856|22948|170506	CCT6A|DKC1|HNRNPA2B1|TCP1|CCT3|RUVBL1|AURKB|CCT7|CCT8|RUVBL2|CCT5|DHX36	-5.81695	0	5	0	0	-16.129	40.7457
1	-8.1327	GO:0032204	M1	1	0	GO Biological Processes	19	regulation of telomere maintenance	19_GO:0008152 metabolic process	-8.1327	7.33841	8.84994	30337	106	546	14	2.5641	0.676442	908|1736|3181|3192|4609|6950|7203|8607|9212|10574|10694|10856|22948|170506	CCT6A|DKC1|HNRNPA2B1|HNRNPU|MYC|TCP1|CCT3|RUVBL1|AURKB|CCT7|CCT8|RUVBL2|CCT5|DHX36	-5.68272	0	5	0	0	-16.129	40.7457
1	-7.81374	GO:1904356	M1	1	0	GO Biological Processes	19	regulation of telomere maintenance via telomere lengthening	19_GO:0008152 metabolic process	-7.81374	9.70135	9.35955	30337	63	546	11	2.01465	0.60129	908|1736|3181|3192|6950|7203|9212|10574|10694|22948|170506	CCT6A|DKC1|HNRNPA2B1|HNRNPU|TCP1|CCT3|AURKB|CCT7|CCT8|CCT5|DHX36	-5.41763	0	5	0	0	-16.129	40.7457
1	-7.71887	GO:2000278	M1	1	0	GO Biological Processes	19	regulation of DNA biosynthetic process	19_GO:0008152 metabolic process	-7.71887	6.82344	8.43327	30337	114	546	14	2.5641	0.676442	908|1026|1736|3181|3192|4609|5111|6950|7203|9212|10574|10694|11232|22948	CCT6A|CDKN1A|DKC1|HNRNPA2B1|HNRNPU|MYC|PCNA|TCP1|CCT3|AURKB|CCT7|CCT8|POLG2|CCT5	-5.3424	0	5	0	0	-16.129	40.7457
1	-7.71732	GO:0010638	M1	1	0	GO Biological Processes	19	positive regulation of organelle organization	19_GO:0048518 positive regulation of biological process	-7.71732	3.26197	6.98125	30337	511	546	30	5.49451	0.975206	637|908|991|1017|1736|2932|3181|3481|3998|4318|5202|6188|6950|7203|8607|9141|9212|9475|10051|10574|10592|10694|10730|10856|22948|26355|51429|64151|148170|170506	BID|CCT6A|CDC20|CDK2|DKC1|GSK3B|HNRNPA2B1|IGF2|LMAN1|MMP9|PFDN2|RPS3|TCP1|CCT3|RUVBL1|PDCD5|AURKB|ROCK2|SMC4|CCT7|SMC2|CCT8|YME1L1|RUVBL2|CCT5|FAM162A|SNX9|NCAPG|CDC42EP5|DHX36	-5.3424	0	5	0	0	-16.129	40.7457
1	-7.38446	GO:2000573	M1	1	0	GO Biological Processes	19	positive regulation of DNA biosynthetic process	19_GO:0048518 positive regulation of biological process	-7.38446	8.85775	8.84635	30337	69	546	11	2.01465	0.60129	908|1736|4609|5111|6950|7203|9212|10574|10694|11232|22948	CCT6A|DKC1|MYC|PCNA|TCP1|CCT3|AURKB|CCT7|CCT8|POLG2|CCT5	-5.04271	0	5	0	0	-16.129	40.7457
1	-6.79442	GO:0032212	M1	1	0	GO Biological Processes	19	positive regulation of telomere maintenance via telomerase	19_GO:0048518 positive regulation of biological process	-6.79442	12.6999	9.37595	30337	35	546	8	1.4652	0.514218	908|1736|6950|7203|9212|10574|10694|22948	CCT6A|DKC1|TCP1|CCT3|AURKB|CCT7|CCT8|CCT5	-4.50097	0	5	0	0	-16.129	40.7457
1	-6.47179	GO:1900180	M1	1	0	GO Biological Processes	19	regulation of protein localization to nucleus	19_GO:0051179 localization	-6.47179	5.43966	7.20428	30337	143	546	14	2.5641	0.676442	908|948|1736|2932|3320|3843|5901|6950|7203|10542|10574|10694|22948|51569	CCT6A|CD36|DKC1|GSK3B|HSP90AA1|IPO5|RAN|TCP1|CCT3|LAMTOR5|CCT7|CCT8|CCT5|UFM1	-4.21661	0	5	0	0	-16.129	40.7457
1	-6.24784	GO:0032210	M1	1	0	GO Biological Processes	19	regulation of telomere maintenance via telomerase	19_GO:0008152 metabolic process	-6.24784	9.09201	8.13164	30337	55	546	9	1.64835	0.544903	908|1736|3192|6950|7203|9212|10574|10694|22948	CCT6A|DKC1|HNRNPU|TCP1|CCT3|AURKB|CCT7|CCT8|CCT5	-4.03737	0	5	0	0	-16.129	40.7457
1	-6.02919	GO:1900182	M1	1	0	GO Biological Processes	19	positive regulation of protein localization to nucleus	19_GO:0051179 localization	-6.02919	6.57188	7.28545	30337	93	546	11	2.01465	0.60129	908|1736|3320|3843|5901|6950|7203|10542|10574|10694|22948	CCT6A|DKC1|HSP90AA1|IPO5|RAN|TCP1|CCT3|LAMTOR5|CCT7|CCT8|CCT5	-3.85056	0	5	0	0	-16.129	40.7457
1	-5.53533	GO:0031647	M1	1	0	GO Biological Processes	19	regulation of protein stability	19_GO:0065007 biological regulation	-5.53533	3.35724	5.83776	30337	331	546	20	3.663	0.803931	336|811|908|1650|3320|3326|5202|5476|5479|6950|7203|8266|8607|9349|10574|10694|10856|11331|22948|54543	APOA2|CALR|CCT6A|DDOST|HSP90AA1|HSP90AB1|PFDN2|CTSA|PPIB|TCP1|CCT3|UBL4A|RUVBL1|RPL23|CCT7|CCT8|RUVBL2|PHB2|CCT5|TOMM7	-3.42099	0	5	0	0	-16.129	40.7457
1	-5.53455	GO:0050821	M1	1	0	GO Biological Processes	19	protein stabilization	19_GO:0065007 biological regulation	-5.53455	4.02261	6.10537	30337	221	546	16	2.9304	0.721787	336|811|908|3320|3326|5202|5479|6950|7203|8607|9349|10574|10694|10856|11331|22948	APOA2|CALR|CCT6A|HSP90AA1|HSP90AB1|PFDN2|PPIB|TCP1|CCT3|RUVBL1|RPL23|CCT7|CCT8|RUVBL2|PHB2|CCT5	-3.42099	0	5	0	0	-16.129	40.7457
1	-5.02826	GO:1904951	M1	1	0	GO Biological Processes	19	positive regulation of establishment of protein localization	19_GO:0051179 localization	-5.02826	3.21855	5.46906	30337	328	546	19	3.47985	0.78432	908|1736|2932|3320|3843|4947|5478|5901|6950|7203|9141|9747|10399|10574|10694|22948|27230|54543|55754	CCT6A|DKC1|GSK3B|HSP90AA1|IPO5|OAZ2|PPIA|RAN|TCP1|CCT3|PDCD5|TCAF1|RACK1|CCT7|CCT8|CCT5|SERP1|TOMM7|TMEM30A	-2.97784	0	5	0	0	-16.129	40.7457
1	-5.01553	GO:1903829	M1	1	0	GO Biological Processes	19	positive regulation of protein localization	19_GO:0051179 localization	-5.01553	2.74947	5.25805	30337	485	546	24	4.3956	0.877308	908|1736|2932|3320|3326|3843|4947|5478|5901|6950|7203|9141|9475|9747|10399|10542|10574|10694|22948|23171|27230|29098|54543|55754	CCT6A|DKC1|GSK3B|HSP90AA1|HSP90AB1|IPO5|OAZ2|PPIA|RAN|TCP1|CCT3|PDCD5|ROCK2|TCAF1|RACK1|LAMTOR5|CCT7|CCT8|CCT5|GPD1L|SERP1|RANGRF|TOMM7|TMEM30A	-2.96838	0	5	0	0	-16.129	40.7457
1	-4.64064	GO:0035036	M1	1	0	GO Biological Processes	19	sperm-egg recognition	19_GO:0022414 reproductive process	-4.64064	8.10283	6.66719	30337	48	546	7	1.28205	0.481454	928|6950|7203|10574|10694|22948|26998	CD9|TCP1|CCT3|CCT7|CCT8|CCT5|FETUB	-2.63369	0	5	0	0	-16.129	40.7457
1	-4.46292	GO:0007339	M1	1	0	GO Biological Processes	19	binding of sperm to zona pellucida	19_GO:0022414 reproductive process	-4.46292	9.52496	6.83162	30337	35	546	6	1.0989	0.446153	6950|7203|10574|10694|22948|26998	TCP1|CCT3|CCT7|CCT8|CCT5|FETUB	-2.46764	0	5	0	0	-16.129	40.7457
1	-3.88829	GO:0070201	M1	1	0	GO Biological Processes	19	regulation of establishment of protein localization	19_GO:0051179 localization	-3.88829	2.3842	4.37723	30337	536	546	23	4.21245	0.859658	908|948|1736|2932|3320|3843|3998|4947|5478|5901|6950|7203|9141|9747|10399|10574|10694|22948|27230|51569|54543|55754|258010	CCT6A|CD36|DKC1|GSK3B|HSP90AA1|IPO5|LMAN1|OAZ2|PPIA|RAN|TCP1|CCT3|PDCD5|TCAF1|RACK1|CCT7|CCT8|CCT5|SERP1|UFM1|TOMM7|TMEM30A|SVIP	-1.98354	0	5	0	0	-16.129	40.7457
1	-3.6961	GO:0009988	M1	1	0	GO Biological Processes	19	cell-cell recognition	19_GO:0009987 cellular process	-3.6961	5.80501	5.33039	30337	67	546	7	1.28205	0.481454	928|6950|7203|10574|10694|22948|26998	CD9|TCP1|CCT3|CCT7|CCT8|CCT5|FETUB	-1.84195	0	5	0	0	-16.129	40.7457
1	-2.48098	GO:0008037	M1	1	0	GO Biological Processes	19	cell recognition	19_GO:0009987 cellular process	-2.48098	3.26837	3.58926	30337	136	546	8	1.4652	0.514218	928|948|6950|7203|10574|10694|22948|26998	CD9|CD36|TCP1|CCT3|CCT7|CCT8|CCT5|FETUB	-0.910944	0	5	0	0	-16.129	40.7457
1	-2.07873	GO:0007338	M1	1	0	GO Biological Processes	19	single fertilization	19_GO:0022414 reproductive process	-2.07873	2.79559	3.07321	30337	159	546	8	1.4652	0.514218	928|6950|7203|10007|10574|10694|22948|26998	CD9|TCP1|CCT3|GNPDA1|CCT7|CCT8|CCT5|FETUB	-0.610332	0	5	0	0	-16.129	40.7457
1	-12.8028	GO:0006417	M1	1	0	GO Biological Processes	19	regulation of translation	19_GO:0008152 metabolic process	-12.8028	4.3865	9.86434	30337	456	546	36	6.59341	1.06206	811|1975|1984|3192|3276|3315|3692|5315|5935|6134|6188|6203|6301|6741|6949|7555|8663|8667|9221|9689|10131|10209|10289|10399|10492|10657|23057|26135|26986|27230|51123|51441|83939|84962|136319|170506	CALR|EIF4B|EIF5A|HNRNPU|PRMT1|HSPB1|EIF6|PKM|RBM3|RPL10|RPS3|RPS9|SARS1|SSB|TCOF1|CNBP|EIF3C|EIF3H|NOLC1|BZW1|TRAP1|EIF1|EIF1B|RACK1|SYNCRIP|KHDRBS1|NMNAT2|SERBP1|PABPC1|SERP1|ZNF706|YTHDF2|EIF2A|AJUBA|MTPN|DHX36	-9.9296	0	6	1	1	-12.8028	6.12819
1	-7.58358	GO:0045727	M1	1	0	GO Biological Processes	19	positive regulation of translation	19_GO:0048518 positive regulation of biological process	-7.58358	6.12819	8.11439	30337	136	546	15	2.74725	0.699526	1984|3192|3276|3692|5315|5935|6741|7555|8663|10492|10657|26986|27230|51441|170506	EIF5A|HNRNPU|PRMT1|EIF6|PKM|RBM3|SSB|CNBP|EIF3C|SYNCRIP|KHDRBS1|PABPC1|SERP1|YTHDF2|DHX36	-5.22223	0	6	0	0	-12.8028	6.12819
1	-12.6858	GO:1903241	M1	1	0	GO Biological Processes	19	U2-type prespliceosome assembly	19_GO:0008152 metabolic process	-12.6858	24.4474	15.8778	30337	25	546	11	2.01465	0.60129	6628|6632|6633|6636|6637|9879|10262|10992|23450|23451|84844	SNRPB|SNRPD1|SNRPD2|SNRPF|SNRPG|DDX46|SF3B4|SF3B2|SF3B3|SF3B1|PHF5A	-9.83377	0	7	1	1	-12.6858	34.7264
1	-9.00522	GO:0000966	M1	1	0	GO Biological Processes	19	RNA 5'-end processing	19_GO:0008152 metabolic process	-9.00522	14.6217	11.3747	30337	38	546	10	1.8315	0.573843	6628|6632|6633|6636|6637|6741|8602|10556|51367|79897	SNRPB|SNRPD1|SNRPD2|SNRPF|SNRPG|SSB|NOP14|RPP30|POP5|RPP21	-6.44374	0	7	0	0	-12.6858	34.7264
1	-7.72928	GO:0000245	M1	1	0	GO Biological Processes	19	spliceosomal complex assembly	19_GO:0008152 metabolic process	-7.72928	7.52406	8.66739	30337	96	546	13	2.38095	0.652449	6628|6632|6633|6636|6637|9879|10262|10772|10992|22827|23450|23451|84844	SNRPB|SNRPD1|SNRPD2|SNRPF|SNRPG|DDX46|SF3B4|SRSF10|SF3B2|PUF60|SF3B3|SF3B1|PHF5A	-5.3424	0	7	0	0	-12.6858	34.7264
1	-7.00305	GO:0036261	M1	1	0	GO Biological Processes	19	7-methylguanosine cap hypermethylation	19_GO:0008152 metabolic process	-7.00305	34.7264	12.9157	30337	8	546	5	0.915751	0.407657	6628|6632|6633|6636|6637	SNRPB|SNRPD1|SNRPD2|SNRPF|SNRPG	-4.686	0	7	0	0	-12.6858	34.7264
1	-6.39077	GO:0000387	M1	1	0	GO Biological Processes	19	spliceosomal snRNP assembly	19_GO:0008152 metabolic process	-6.39077	9.4351	8.3206	30337	53	546	9	1.64835	0.544903	6628|6632|6633|6636|6637|10419|10772|25804|57819	SNRPB|SNRPD1|SNRPD2|SNRPF|SNRPG|PRMT5|SRSF10|LSM4|LSM2	-4.1504	0	7	0	0	-12.6858	34.7264
1	-6.12077	GO:0043414	M1	1	0	GO Biological Processes	19	macromolecule methylation	19_GO:0008152 metabolic process	-6.12077	5.51381	7.00915	30337	131	546	13	2.38095	0.652449	2091|3276|5110|6628|6632|6633|6636|6637|10419|28989|51504|56950|751071	FBL|PRMT1|PCMT1|SNRPB|SNRPD1|SNRPD2|SNRPF|SNRPG|PRMT5|NTMT1|TRMT112|SMYD2|CSKMT	-3.92878	0	7	0	0	-12.6858	34.7264
1	-5.45898	GO:0032259	M1	1	0	GO Biological Processes	19	methylation	19_GO:0008152 metabolic process	-5.45898	3.96873	6.03742	30337	224	546	16	2.9304	0.721787	1786|2091|3276|5110|6628|6632|6633|6636|6637|10400|10419|28989|51504|54904|56950|751071	DNMT1|FBL|PRMT1|PCMT1|SNRPB|SNRPD1|SNRPD2|SNRPF|SNRPG|PEMT|PRMT5|NTMT1|TRMT112|NSD3|SMYD2|CSKMT	-3.3639	0	7	0	0	-12.6858	34.7264
1	-5.40622	GO:0006479	M1	1	0	GO Biological Processes	19	protein methylation	19_GO:0008152 metabolic process	-5.40622	8.54804	7.37488	30337	52	546	8	1.4652	0.514218	3276|5110|6628|10419|28989|51504|56950|751071	PRMT1|PCMT1|SNRPB|PRMT5|NTMT1|TRMT112|SMYD2|CSKMT	-3.32538	0	7	0	0	-12.6858	34.7264
1	-5.40622	GO:0008213	M1	1	0	GO Biological Processes	19	protein alkylation	19_GO:0008152 metabolic process	-5.40622	8.54804	7.37488	30337	52	546	8	1.4652	0.514218	3276|5110|6628|10419|28989|51504|56950|751071	PRMT1|PCMT1|SNRPB|PRMT5|NTMT1|TRMT112|SMYD2|CSKMT	-3.32538	0	7	0	0	-12.6858	34.7264
1	-5.16284	GO:0036260	M1	1	0	GO Biological Processes	19	RNA capping	19_GO:0008152 metabolic process	-5.16284	17.3632	8.86318	30337	16	546	5	0.915751	0.407657	6628|6632|6633|6636|6637	SNRPB|SNRPD1|SNRPD2|SNRPF|SNRPG	-3.10252	0	7	0	0	-12.6858	34.7264
1	-4.21896	GO:0009451	M1	1	0	GO Biological Processes	19	RNA modification	19_GO:0008152 metabolic process	-4.21896	3.94525	5.19787	30337	169	546	12	2.1978	0.62744	1736|2091|6301|6628|6632|6633|6636|6637|6741|51504|55505|55651	DKC1|FBL|SARS1|SNRPB|SNRPD1|SNRPD2|SNRPF|SNRPG|SSB|TRMT112|NOP10|NHP2	-2.25688	0	7	0	0	-12.6858	34.7264
1	-3.18792	GO:0001510	M1	1	0	GO Biological Processes	19	RNA methylation	19_GO:0008152 metabolic process	-3.18792	4.80168	4.63815	30337	81	546	7	1.28205	0.481454	2091|6628|6632|6633|6636|6637|51504	FBL|SNRPB|SNRPD1|SNRPD2|SNRPF|SNRPG|TRMT112	-1.44341	0	7	0	0	-12.6858	34.7264
1	-12.1482	GO:0006886	M1	1	0	GO Biological Processes	19	intracellular protein transport	19_GO:0051179 localization	-12.1482	3.88338	9.30674	30337	558	546	39	7.14286	1.10217	754|811|1026|1211|1434|1678|3308|3309|3315|3320|3843|4646|4905|5476|5901|5903|7184|9349|9559|9804|10762|10981|11331|23788|26060|26517|26520|26521|27351|29098|29887|51028|51429|54543|79711|92609|401505|100133941|100188893	PTTG1IP|CALR|CDKN1A|CLTA|CSE1L|TIMM8A|HSPA4|HSPA5|HSPB1|HSP90AA1|IPO5|MYO6|NSF|CTSA|RAN|RANBP2|HSP90B1|RPL23|VPS26A|TOMM20|NUP50|RAB32|PHB2|MTCH2|APPL1|TIMM13|TIMM9|TIMM8B|DESI1|RANGRF|SNX10|VPS36|SNX9|TOMM7|IPO4|TIMM50|TOMM5|CD24|TOMM6	-9.31636	0	8	1	1	-12.1482	5.84866
1	-11.5347	GO:0072594	M1	1	0	GO Biological Processes	19	establishment of protein localization to organelle	19_GO:0051179 localization	-11.5347	4.70867	9.502	30337	354	546	30	5.49451	0.975206	637|754|1026|1434|1678|3308|3309|3320|3843|5901|5903|8266|9349|9804|10762|10856|11331|23788|26060|26517|26520|26521|28972|29098|51028|54543|79711|92609|401505|100188893	BID|PTTG1IP|CDKN1A|CSE1L|TIMM8A|HSPA4|HSPA5|HSP90AA1|IPO5|RAN|RANBP2|UBL4A|RPL23|TOMM20|NUP50|RUVBL2|PHB2|MTCH2|APPL1|TIMM13|TIMM9|TIMM8B|SPCS1|RANGRF|VPS36|TOMM7|IPO4|TIMM50|TOMM5|TOMM6	-8.74064	0	8	0	0	-12.1482	5.84866
1	-9.17561	GO:0033365	M1	1	0	GO Biological Processes	19	protein localization to organelle	19_GO:0051179 localization	-9.17561	2.98174	7.51069	30337	764	546	41	7.50916	1.12784	637|754|811|1026|1434|1678|3192|3308|3309|3320|3843|5901|5903|6741|8266|9212|9349|9804|10430|10542|10762|10856|11331|23788|26060|26517|26520|26521|28972|29098|29887|51028|54543|55207|55754|64121|79711|83460|92609|401505|100188893	BID|PTTG1IP|CALR|CDKN1A|CSE1L|TIMM8A|HNRNPU|HSPA4|HSPA5|HSP90AA1|IPO5|RAN|RANBP2|SSB|UBL4A|AURKB|RPL23|TOMM20|TMEM147|LAMTOR5|NUP50|RUVBL2|PHB2|MTCH2|APPL1|TIMM13|TIMM9|TIMM8B|SPCS1|RANGRF|SNX10|VPS36|TOMM7|ARL8B|TMEM30A|RRAGC|IPO4|EMC6|TIMM50|TOMM5|TOMM6	-6.56955	0	8	0	0	-12.1482	5.84866
1	-8.22053	GO:0006913	M1	1	0	GO Biological Processes	19	nucleocytoplasmic transport	19_GO:0051179 localization	-8.22053	4.68597	7.90657	30337	249	546	21	3.84615	0.823001	754|811|1026|1434|3181|3692|3843|5901|5902|5903|6741|8086|9349|10212|10762|11331|26060|27351|29098|79711|84946	PTTG1IP|CALR|CDKN1A|CSE1L|HNRNPA2B1|EIF6|IPO5|RAN|RANBP1|RANBP2|SSB|AAAS|RPL23|DDX39A|NUP50|PHB2|APPL1|DESI1|RANGRF|IPO4|LTV1	-5.74524	0	8	0	0	-12.1482	5.84866
1	-8.18965	GO:0051169	M1	1	0	GO Biological Processes	19	nuclear transport	19_GO:0051179 localization	-8.18965	4.66723	7.88228	30337	250	546	21	3.84615	0.823001	754|811|1026|1434|3181|3692|3843|5901|5902|5903|6741|8086|9349|10212|10762|11331|26060|27351|29098|79711|84946	PTTG1IP|CALR|CDKN1A|CSE1L|HNRNPA2B1|EIF6|IPO5|RAN|RANBP1|RANBP2|SSB|AAAS|RPL23|DDX39A|NUP50|PHB2|APPL1|DESI1|RANGRF|IPO4|LTV1	-5.72296	0	8	0	0	-12.1482	5.84866
1	-5.97029	GO:0006606	M1	1	0	GO Biological Processes	19	protein import into nucleus	19_GO:0051179 localization	-5.97029	5.84866	7.02164	30337	114	546	12	2.1978	0.62744	754|1026|1434|3843|5901|5903|9349|10762|11331|26060|29098|79711	PTTG1IP|CDKN1A|CSE1L|IPO5|RAN|RANBP2|RPL23|NUP50|PHB2|APPL1|RANGRF|IPO4	-3.80034	0	8	0	0	-12.1482	5.84866
1	-5.77055	GO:0051170	M1	1	0	GO Biological Processes	19	import into nucleus	19_GO:0051179 localization	-5.77055	5.60292	6.81094	30337	119	546	12	2.1978	0.62744	754|1026|1434|3843|5901|5903|9349|10762|11331|26060|29098|79711	PTTG1IP|CDKN1A|CSE1L|IPO5|RAN|RANBP2|RPL23|NUP50|PHB2|APPL1|RANGRF|IPO4	-3.62971	0	8	0	0	-12.1482	5.84866
1	-5.66106	GO:0034504	M1	1	0	GO Biological Processes	19	protein localization to nucleus	19_GO:0051179 localization	-5.66106	4.36353	6.31292	30337	191	546	15	2.74725	0.699526	754|811|1026|1434|3192|3843|5901|5903|9349|10430|10762|11331|26060|29098|79711	PTTG1IP|CALR|CDKN1A|CSE1L|HNRNPU|IPO5|RAN|RANBP2|RPL23|TMEM147|NUP50|PHB2|APPL1|RANGRF|IPO4	-3.52819	0	8	0	0	-12.1482	5.84866
1	-11.9881	GO:0006413	M1	1	0	GO Biological Processes	19	translational initiation	19_GO:0008152 metabolic process	-11.9881	12.2564	12.5802	30337	68	546	15	2.74725	0.699526	1964|1973|1975|3692|6188|8661|8663|8666|8667|8669|10209|10289|10480|51386|83939	EIF1AX|EIF4A1|EIF4B|EIF6|RPS3|EIF3A|EIF3C|EIF3G|EIF3H|EIF3J|EIF1|EIF1B|EIF3M|EIF3L|EIF2A	-9.17556	0	9	1	1	-11.9881	33.3374
1	-8.47579	GO:0001732	M1	1	0	GO Biological Processes	19	formation of cytoplasmic translation initiation complex	19_GO:0008152 metabolic process	-8.47579	25.9291	13.0739	30337	15	546	7	1.28205	0.481454	8661|8663|8666|8667|8669|10480|51386	EIF3A|EIF3C|EIF3G|EIF3H|EIF3J|EIF3M|EIF3L	-5.97362	0	9	0	0	-11.9881	33.3374
1	-6.69215	GO:0002183	M1	1	0	GO Biological Processes	19	cytoplasmic translational initiation	19_GO:0008152 metabolic process	-6.69215	12.3472	9.22239	30337	36	546	8	1.4652	0.514218	1973|8661|8663|8666|8667|8669|10480|51386	EIF4A1|EIF3A|EIF3C|EIF3G|EIF3H|EIF3J|EIF3M|EIF3L	-4.41551	0	9	0	0	-11.9881	33.3374
1	-4.24842	GO:0075525	M1	1	0	GO Biological Processes	19	viral translational termination-reinitiation	19_GO:0016032 viral process	-4.24842	33.3374	9.78976	30337	5	546	3	0.549451	0.316353	8661|8666|51386	EIF3A|EIF3G|EIF3L	-2.28005	0	9	0	0	-11.9881	33.3374
1	-4.24749	GO:0019080	M1	1	0	GO Biological Processes	19	viral gene expression	19_GO:0016032 viral process	-4.24749	7.07156	6.1013	30337	55	546	7	1.28205	0.481454	2932|3276|6741|8661|8666|28972|51386	GSK3B|PRMT1|SSB|EIF3A|EIF3G|SPCS1|EIF3L	-2.28005	0	9	0	0	-11.9881	33.3374
1	-3.5853	GO:0019081	M1	1	0	GO Biological Processes	19	viral translation	19_GO:0016032 viral process	-3.5853	12.3472	6.51928	30337	18	546	4	0.732601	0.364956	6741|8661|8666|51386	SSB|EIF3A|EIF3G|EIF3L	-1.75934	0	9	0	0	-11.9881	33.3374
1	-10.942	GO:0090151	M1	1	0	GO Biological Processes	19	establishment of protein localization to mitochondrial membrane	19_GO:0051179 localization	-10.942	17.976	13.4081	30337	34	546	11	2.01465	0.60129	1678|3308|3320|9804|23788|26517|26520|26521|54543|401505|100188893	TIMM8A|HSPA4|HSP90AA1|TOMM20|MTCH2|TIMM13|TIMM9|TIMM8B|TOMM7|TOMM5|TOMM6	-8.16568	0	10	1	1	-10.942	27.7811
1	-10.1737	GO:0006626	M1	1	0	GO Biological Processes	19	protein targeting to mitochondrion	19_GO:0051179 localization	-10.1737	11.6502	11.3643	30337	62	546	13	2.38095	0.652449	637|1678|3308|3320|9804|23788|26517|26520|26521|54543|92609|401505|100188893	BID|TIMM8A|HSPA4|HSP90AA1|TOMM20|MTCH2|TIMM13|TIMM9|TIMM8B|TOMM7|TIMM50|TOMM5|TOMM6	-7.47402	0	10	0	0	-10.942	27.7811
1	-9.00906	GO:0072655	M1	1	0	GO Biological Processes	19	establishment of protein localization to mitochondrion	19_GO:0051179 localization	-9.00906	9.50407	10.0491	30337	76	546	13	2.38095	0.652449	637|1678|3308|3320|9804|23788|26517|26520|26521|54543|92609|401505|100188893	BID|TIMM8A|HSPA4|HSP90AA1|TOMM20|MTCH2|TIMM13|TIMM9|TIMM8B|TOMM7|TIMM50|TOMM5|TOMM6	-6.44374	0	10	0	0	-10.942	27.7811
1	-8.74199	GO:0007008	M1	1	0	GO Biological Processes	19	outer mitochondrial membrane organization	19_GO:0009987 cellular process	-8.74199	27.7811	13.5688	30337	14	546	7	1.28205	0.481454	3308|3320|9804|23788|54543|401505|100188893	HSPA4|HSP90AA1|TOMM20|MTCH2|TOMM7|TOMM5|TOMM6	-6.22094	0	10	0	0	-10.942	27.7811
1	-8.74199	GO:0045040	M1	1	0	GO Biological Processes	19	protein insertion into mitochondrial outer membrane	19_GO:0051179 localization	-8.74199	27.7811	13.5688	30337	14	546	7	1.28205	0.481454	3308|3320|9804|23788|54543|401505|100188893	HSPA4|HSP90AA1|TOMM20|MTCH2|TOMM7|TOMM5|TOMM6	-6.22094	0	10	0	0	-10.942	27.7811
1	-8.53938	GO:0007006	M1	1	0	GO Biological Processes	19	mitochondrial membrane organization	19_GO:0009987 cellular process	-8.53938	7.18478	9.03507	30337	116	546	15	2.74725	0.699526	637|1678|2932|3308|3320|9804|10939|23788|26517|26520|26521|54543|92609|401505|100188893	BID|TIMM8A|GSK3B|HSPA4|HSP90AA1|TOMM20|AFG3L2|MTCH2|TIMM13|TIMM9|TIMM8B|TOMM7|TIMM50|TOMM5|TOMM6	-6.02788	0	10	0	0	-10.942	27.7811
1	-8.32444	GO:0070585	M1	1	0	GO Biological Processes	19	protein localization to mitochondrion	19_GO:0051179 localization	-8.32444	8.39895	9.30213	30337	86	546	13	2.38095	0.652449	637|1678|3308|3320|9804|23788|26517|26520|26521|54543|92609|401505|100188893	BID|TIMM8A|HSPA4|HSP90AA1|TOMM20|MTCH2|TIMM13|TIMM9|TIMM8B|TOMM7|TIMM50|TOMM5|TOMM6	-5.83142	0	10	0	0	-10.942	27.7811
1	-7.8945	GO:0090150	M1	1	0	GO Biological Processes	19	establishment of protein localization to membrane	19_GO:0051179 localization	-7.8945	4.70867	7.74313	30337	236	546	20	3.663	0.803931	637|1678|2803|3308|3309|3320|4905|6746|8266|9804|10430|23788|26517|26520|26521|54543|83460|401505|100133941|100188893	BID|TIMM8A|GOLGA4|HSPA4|HSPA5|HSP90AA1|NSF|SSR2|UBL4A|TOMM20|TMEM147|MTCH2|TIMM13|TIMM9|TIMM8B|TOMM7|EMC6|TOMM5|CD24|TOMM6	-5.48366	0	10	0	0	-10.942	27.7811
1	-6.87697	GO:0061024	M1	1	0	GO Biological Processes	19	membrane organization	19_GO:0009987 cellular process	-6.87697	2.6599	6.24003	30337	752	546	36	6.59341	1.06206	637|928|948|1149|1514|1678|1803|2932|3308|3320|4905|5286|8266|8411|9145|9212|9804|10430|10939|23788|26517|26520|26521|27230|51028|51411|51429|54543|55207|55754|64225|83460|92609|401505|100133941|100188893	BID|CD9|CD36|CIDEA|CTSL|TIMM8A|DPP4|GSK3B|HSPA4|HSP90AA1|NSF|PIK3C2A|UBL4A|EEA1|SYNGR1|AURKB|TOMM20|TMEM147|AFG3L2|MTCH2|TIMM13|TIMM9|TIMM8B|SERP1|VPS36|BIN2|SNX9|TOMM7|ARL8B|TMEM30A|ATL2|EMC6|TIMM50|TOMM5|CD24|TOMM6	-4.57193	0	10	0	0	-10.942	27.7811
1	-6.72773	GO:0007005	M1	1	0	GO Biological Processes	19	mitochondrion organization	19_GO:0009987 cellular process	-6.72773	3.24633	6.46264	30337	445	546	26	4.7619	0.91138	637|1525|1678|2932|3308|3320|3988|4719|9804|10730|10939|10981|11232|11331|23788|26517|26520|26521|30968|54543|57226|84938|92609|401505|728568|100188893	BID|CXADR|TIMM8A|GSK3B|HSPA4|HSP90AA1|LIPA|NDUFS1|TOMM20|YME1L1|AFG3L2|RAB32|POLG2|PHB2|MTCH2|TIMM13|TIMM9|TIMM8B|STOML2|TOMM7|LYRM2|ATG4C|TIMM50|TOMM5|UQCC6|TOMM6	-4.44556	0	10	0	0	-10.942	27.7811
1	-5.94118	GO:0006605	M1	1	0	GO Biological Processes	19	protein targeting	19_GO:0051179 localization	-5.94118	3.89152	6.30212	30337	257	546	18	3.2967	0.764125	637|1678|3308|3309|3320|6746|8266|9145|9804|23788|26517|26520|26521|28972|54543|92609|401505|100188893	BID|TIMM8A|HSPA4|HSPA5|HSP90AA1|SSR2|UBL4A|SYNGR1|TOMM20|MTCH2|TIMM13|TIMM9|TIMM8B|SPCS1|TOMM7|TIMM50|TOMM5|TOMM6	-3.77551	0	10	0	0	-10.942	27.7811
1	-5.92377	GO:0006839	M1	1	0	GO Biological Processes	19	mitochondrial transport	19_GO:0051179 localization	-5.92377	4.57931	6.55674	30337	182	546	15	2.74725	0.699526	637|1678|2932|3308|3320|9804|10939|23788|26517|26520|26521|54543|92609|401505|100188893	BID|TIMM8A|GSK3B|HSPA4|HSP90AA1|TOMM20|AFG3L2|MTCH2|TIMM13|TIMM9|TIMM8B|TOMM7|TIMM50|TOMM5|TOMM6	-3.76234	0	10	0	0	-10.942	27.7811
1	-5.76582	GO:0072657	M1	1	0	GO Biological Processes	19	protein localization to membrane	19_GO:0051179 localization	-5.76582	2.96174	5.7964	30337	469	546	25	4.57875	0.89454	637|1678|2803|3308|3309|3320|3911|4905|6746|8266|9475|9804|9914|10430|10981|23788|26517|26520|26521|54543|64121|83460|401505|100133941|100188893	BID|TIMM8A|GOLGA4|HSPA4|HSPA5|HSP90AA1|LAMA5|NSF|SSR2|UBL4A|ROCK2|TOMM20|ATP2C2|TMEM147|RAB32|MTCH2|TIMM13|TIMM9|TIMM8B|TOMM7|RRAGC|EMC6|TOMM5|CD24|TOMM6	-3.62899	0	10	0	0	-10.942	27.7811
1	-5.41631	GO:0051668	M1	1	0	GO Biological Processes	19	localization within membrane	19_GO:0051179 localization	-5.41631	2.69817	5.47118	30337	556	546	27	4.94505	0.927847	637|1678|2803|3308|3309|3320|3911|4905|6746|8266|9475|9559|9804|9914|10430|10564|10981|23788|26517|26520|26521|54543|64121|83460|401505|100133941|100188893	BID|TIMM8A|GOLGA4|HSPA4|HSPA5|HSP90AA1|LAMA5|NSF|SSR2|UBL4A|ROCK2|VPS26A|TOMM20|ATP2C2|TMEM147|ARFGEF2|RAB32|MTCH2|TIMM13|TIMM9|TIMM8B|TOMM7|RRAGC|EMC6|TOMM5|CD24|TOMM6	-3.32841	0	10	0	0	-10.942	27.7811
1	-4.18565	GO:0045039	M1	1	0	GO Biological Processes	19	protein insertion into mitochondrial inner membrane	19_GO:0051179 localization	-4.18565	17.0961	7.85835	30337	13	546	4	0.732601	0.364956	1678|26517|26520|26521	TIMM8A|TIMM13|TIMM9|TIMM8B	-2.2315	0	10	0	0	-10.942	27.7811
1	-3.08942	GO:0007007	M1	1	0	GO Biological Processes	19	inner mitochondrial membrane organization	19_GO:0009987 cellular process	-3.08942	6.77589	5.01015	30337	41	546	5	0.915751	0.407657	1678|10939|26517|26520|26521	TIMM8A|AFG3L2|TIMM13|TIMM9|TIMM8B	-1.37	0	10	0	0	-10.942	27.7811
1	-10.5482	GO:0051276	M1	1	0	GO Biological Processes	19	chromosome organization	19_GO:0009987 cellular process	-10.5482	3.84749	8.61178	30337	491	546	34	6.22711	1.03415	991|1017|1736|3007|3146|3181|3320|3326|3835|4175|4176|4609|5111|5901|5981|7153|8086|8243|8260|8607|9212|10051|10592|10726|10856|11331|11339|29098|29128|55505|55651|64151|170506|387103	CDC20|CDK2|DKC1|H1-3|HMGB1|HNRNPA2B1|HSP90AA1|HSP90AB1|KIF22|MCM6|MCM7|MYC|PCNA|RAN|RFC1|TOP2A|AAAS|SMC1A|NAA10|RUVBL1|AURKB|SMC4|SMC2|NUDC|RUVBL2|PHB2|OIP5|RANGRF|UHRF1|NOP10|NHP2|NCAPG|DHX36|CENPW	-7.81364	0	11	1	1	-10.5482	6.41103
1	-7.319	GO:0000278	M1	1	0	GO Biological Processes	19	mitotic cell cycle	19_GO:0009987 cellular process	-7.319	2.99325	6.64196	30337	594	546	32	5.86081	1.00523	894|991|1017|1019|1026|3835|3988|4175|4609|5111|5901|7277|7278|8086|8243|9133|9212|9221|9475|10051|10534|10592|10657|10726|10926|29098|29128|51429|63967|64151|84790|387103	CCND2|CDC20|CDK2|CDK4|CDKN1A|KIF22|LIPA|MCM6|MYC|PCNA|RAN|TUBA4A|TUBA3C|AAAS|SMC1A|CCNB2|AURKB|NOLC1|ROCK2|SMC4|ZNRD2|SMC2|KHDRBS1|NUDC|DBF4|RANGRF|UHRF1|SNX9|CLSPN|NCAPG|TUBA1C|CENPW	-4.98359	0	11	0	0	-10.5482	6.41103
1	-7.00293	GO:0051301	M1	1	0	GO Biological Processes	19	cell division	19_GO:0009987 cellular process	-7.00293	3.09867	6.535	30337	520	546	29	5.31136	0.959744	894|991|1017|1019|1070|1211|3070|3192|3622|5901|6188|7153|8243|8607|9133|9212|9475|10051|10534|10592|10726|11339|50511|51429|51441|55207|64151|84790|387103	CCND2|CDC20|CDK2|CDK4|CETN3|CLTA|HELLS|HNRNPU|ING2|RAN|RPS3|TOP2A|SMC1A|RUVBL1|CCNB2|AURKB|ROCK2|SMC4|ZNRD2|SMC2|NUDC|OIP5|SYCP3|SNX9|YTHDF2|ARL8B|NCAPG|TUBA1C|CENPW	-4.686	0	11	0	0	-10.5482	6.41103
1	-5.62015	GO:0000819	M1	1	0	GO Biological Processes	19	sister chromatid segregation	19_GO:0009987 cellular process	-5.62015	4.98144	6.50596	30337	145	546	13	2.38095	0.652449	991|3835|5901|7153|8086|8243|9212|10051|10592|10726|29098|29128|64151	CDC20|KIF22|RAN|TOP2A|AAAS|SMC1A|AURKB|SMC4|SMC2|NUDC|RANGRF|UHRF1|NCAPG	-3.49121	0	11	0	0	-10.5482	6.41103
1	-5.51555	GO:0007059	M1	1	0	GO Biological Processes	19	chromosome segregation	19_GO:0009987 cellular process	-5.51555	3.34712	5.82159	30337	332	546	20	3.663	0.803931	991|3835|5901|6188|7153|8086|8243|9133|9212|10051|10592|10726|11339|28989|29098|29128|51647|55207|64151|387103	CDC20|KIF22|RAN|RPS3|TOP2A|AAAS|SMC1A|CCNB2|AURKB|SMC4|SMC2|NUDC|OIP5|NTMT1|RANGRF|UHRF1|CIAO2B|ARL8B|NCAPG|CENPW	-3.40574	0	11	0	0	-10.5482	6.41103
1	-5.10002	GO:1903047	M1	1	0	GO Biological Processes	19	mitotic cell cycle process	19_GO:0009987 cellular process	-5.10002	2.713	5.29219	30337	512	546	25	4.57875	0.89454	894|991|1017|1019|1026|3835|4175|4609|5111|5901|8086|8243|9133|9212|9475|10051|10592|10657|10726|10926|29098|29128|51429|63967|64151	CCND2|CDC20|CDK2|CDK4|CDKN1A|KIF22|MCM6|MYC|PCNA|RAN|AAAS|SMC1A|CCNB2|AURKB|ROCK2|SMC4|SMC2|KHDRBS1|NUDC|DBF4|RANGRF|UHRF1|SNX9|CLSPN|NCAPG	-3.04633	0	11	0	0	-10.5482	6.41103
1	-5.00158	GO:0000070	M1	1	0	GO Biological Processes	19	mitotic sister chromatid segregation	19_GO:0009987 cellular process	-5.00158	4.7287	6.00794	30337	141	546	12	2.1978	0.62744	991|3835|5901|8086|8243|9212|10051|10592|10726|29098|29128|64151	CDC20|KIF22|RAN|AAAS|SMC1A|AURKB|SMC4|SMC2|NUDC|RANGRF|UHRF1|NCAPG	-2.95765	0	11	0	0	-10.5482	6.41103
1	-4.26909	GO:0140014	M1	1	0	GO Biological Processes	19	mitotic nuclear division	19_GO:0009987 cellular process	-4.26909	3.9925	5.24974	30337	167	546	12	2.1978	0.62744	991|3835|5901|8086|8243|9212|10051|10592|10726|29098|29128|64151	CDC20|KIF22|RAN|AAAS|SMC1A|AURKB|SMC4|SMC2|NUDC|RANGRF|UHRF1|NCAPG	-2.29072	0	11	0	0	-10.5482	6.41103
1	-4.01001	GO:0098813	M1	1	0	GO Biological Processes	19	nuclear chromosome segregation	19_GO:0009987 cellular process	-4.01001	3.32424	4.83189	30337	234	546	14	2.5641	0.676442	991|3835|5901|7153|8086|8243|9133|9212|10051|10592|10726|29098|29128|64151	CDC20|KIF22|RAN|TOP2A|AAAS|SMC1A|CCNB2|AURKB|SMC4|SMC2|NUDC|RANGRF|UHRF1|NCAPG	-2.07738	0	11	0	0	-10.5482	6.41103
1	-3.74422	GO:0007051	M1	1	0	GO Biological Processes	19	spindle organization	19_GO:0009987 cellular process	-3.74422	3.77275	4.79046	30337	162	546	11	2.01465	0.60129	991|5901|6188|8086|8243|9133|9212|10726|28989|29098|29128	CDC20|RAN|RPS3|AAAS|SMC1A|CCNB2|AURKB|NUDC|NTMT1|RANGRF|UHRF1	-1.87745	0	11	0	0	-10.5482	6.41103
1	-3.66081	GO:0048285	M1	1	0	GO Biological Processes	19	organelle fission	19_GO:0009987 cellular process	-3.66081	2.71425	4.35427	30337	348	546	17	3.11355	0.743299	991|3622|3835|5901|7153|8086|8243|9133|9212|10005|10051|10592|10726|29098|29128|50511|64151	CDC20|ING2|KIF22|RAN|TOP2A|AAAS|SMC1A|CCNB2|AURKB|ACOT8|SMC4|SMC2|NUDC|RANGRF|UHRF1|SYCP3|NCAPG	-1.81889	0	11	0	0	-10.5482	6.41103
1	-3.57662	GO:0000280	M1	1	0	GO Biological Processes	19	nuclear division	19_GO:0009987 cellular process	-3.57662	2.76946	4.31469	30337	321	546	16	2.9304	0.721787	991|3622|3835|5901|7153|8086|8243|9133|9212|10051|10592|10726|29098|29128|50511|64151	CDC20|ING2|KIF22|RAN|TOP2A|AAAS|SMC1A|CCNB2|AURKB|SMC4|SMC2|NUDC|RANGRF|UHRF1|SYCP3|NCAPG	-1.75454	0	11	0	0	-10.5482	6.41103
1	-3.47675	GO:0090307	M1	1	0	GO Biological Processes	19	mitotic spindle assembly	19_GO:0009987 cellular process	-3.47675	6.41103	5.2869	30337	52	546	6	1.0989	0.446153	991|8086|8243|9212|29098|29128	CDC20|AAAS|SMC1A|AURKB|RANGRF|UHRF1	-1.6717	0	11	0	0	-10.5482	6.41103
1	-3.4295	GO:0007052	M1	1	0	GO Biological Processes	19	mitotic spindle organization	19_GO:0009987 cellular process	-3.4295	4.58246	4.78419	30337	97	546	8	1.4652	0.514218	991|5901|8086|8243|9212|10726|29098|29128	CDC20|RAN|AAAS|SMC1A|AURKB|NUDC|RANGRF|UHRF1	-1.63363	0	11	0	0	-10.5482	6.41103
1	-3.36948	GO:0051225	M1	1	0	GO Biological Processes	19	spindle assembly	19_GO:0009987 cellular process	-3.36948	4.48988	4.70852	30337	99	546	8	1.4652	0.514218	991|6188|8086|8243|9133|9212|29098|29128	CDC20|RPS3|AAAS|SMC1A|CCNB2|AURKB|RANGRF|UHRF1	-1.59316	0	11	0	0	-10.5482	6.41103
1	-2.56064	GO:1902850	M1	1	0	GO Biological Processes	19	microtubule cytoskeleton organization involved in mitosis	19_GO:0009987 cellular process	-2.56064	3.36741	3.69024	30337	132	546	8	1.4652	0.514218	991|5901|8086|8243|9212|10726|29098|29128	CDC20|RAN|AAAS|SMC1A|AURKB|NUDC|RANGRF|UHRF1	-0.977436	0	11	0	0	-10.5482	6.41103
1	-9.15027	GO:0080135	M1	1	0	GO Biological Processes	19	regulation of cellular response to stress	19_GO:0050896 response to stimulus	-9.15027	3.48585	7.78595	30337	526	546	33	6.04396	1.01983	637|754|948|2932|3146|3276|3309|3622|4282|4609|5052|5111|5478|5531|5859|6188|6599|7913|8607|9475|9521|9958|10399|10467|10856|23450|26471|51035|51283|55611|56950|84962|258010	BID|PTTG1IP|CD36|GSK3B|HMGB1|PRMT1|HSPA5|ING2|MIF|MYC|PRDX1|PCNA|PPIA|PPP4C|QARS1|RPS3|SMARCC1|DEK|RUVBL1|ROCK2|EEF1E1|USP15|RACK1|ZNHIT1|RUVBL2|SF3B3|NUPR1|UBXN1|BFAR|OTUB1|SMYD2|AJUBA|SVIP	-6.55579	0	12	1	1	-9.15027	3.48585
1	-2.5688	GO:0006282	M1	1	0	GO Biological Processes	19	regulation of DNA repair	19_GO:0050896 response to stimulus	-2.5688	2.71638	3.49838	30337	225	546	11	2.01465	0.60129	3146|3276|5111|5531|6188|6599|7913|8607|10856|23450|55611	HMGB1|PRMT1|PCNA|PPP4C|RPS3|SMARCC1|DEK|RUVBL1|RUVBL2|SF3B3|OTUB1	-0.98225	0	12	0	0	-9.15027	3.48585
1	-8.12045	GO:0006259	M1	1	0	GO Biological Processes	19	DNA metabolic process	19_GO:0008152 metabolic process	-8.12045	2.87652	6.96733	30337	734	546	38	6.95971	1.08902	1017|1108|1736|1776|3146|3320|3326|3835|4175|4176|4830|5111|5427|5438|5531|5901|5981|6188|7153|7555|8243|8467|8607|9768|10856|10926|11177|11198|11232|29128|51022|51368|55505|55611|55651|63967|84153|375757	CDK2|CHD4|DKC1|DNASE1L3|HMGB1|HSP90AA1|HSP90AB1|KIF22|MCM6|MCM7|NME1|PCNA|POLE2|POLR2I|PPP4C|RAN|RFC1|RPS3|TOP2A|CNBP|SMC1A|SMARCA5|RUVBL1|PCLAF|RUVBL2|DBF4|BAZ1A|SUPT16H|POLG2|UHRF1|GLRX2|TEX264|NOP10|OTUB1|NHP2|CLSPN|RNASEH2C|SWI5	-5.67858	0	13	1	1	-8.12045	2.87652
1	-7.41053	GO:0006974	M1	1	0	GO Biological Processes	19	DNA damage response	19_GO:0050896 response to stimulus	-7.41053	2.70341	6.52914	30337	781	546	38	6.95971	1.08902	637|1017|1026|1106|1108|2794|3146|3276|3622|3835|4175|4176|4282|4609|4646|5111|5427|5438|5531|5981|6188|7153|7317|8243|8467|8607|9768|9774|10856|11198|23517|26471|29128|51368|55611|63967|84153|375757	BID|CDK2|CDKN1A|CHD2|CHD4|GNL1|HMGB1|PRMT1|ING2|KIF22|MCM6|MCM7|MIF|MYC|MYO6|PCNA|POLE2|POLR2I|PPP4C|RFC1|RPS3|TOP2A|UBA1|SMC1A|SMARCA5|RUVBL1|PCLAF|BCLAF1|RUVBL2|SUPT16H|MTREX|NUPR1|UHRF1|TEX264|OTUB1|CLSPN|RNASEH2C|SWI5	-5.06234	0	13	0	0	-8.12045	2.87652
1	-4.59158	GO:0006281	M1	1	0	GO Biological Processes	19	DNA repair	19_GO:0050896 response to stimulus	-4.59158	2.58931	4.92467	30337	515	546	24	4.3956	0.877308	1017|1108|3146|3835|4175|4176|5111|5427|5438|5531|5981|6188|8243|8467|8607|9768|10856|11198|29128|51368|55611|63967|84153|375757	CDK2|CHD4|HMGB1|KIF22|MCM6|MCM7|PCNA|POLE2|POLR2I|PPP4C|RFC1|RPS3|SMC1A|SMARCA5|RUVBL1|PCLAF|RUVBL2|SUPT16H|UHRF1|TEX264|OTUB1|CLSPN|RNASEH2C|SWI5	-2.58758	0	13	0	0	-8.12045	2.87652
1	-8.06272	GO:0043484	M1	1	0	GO Biological Processes	19	regulation of RNA splicing	19_GO:0008152 metabolic process	-8.06272	5.37699	8.10615	30337	186	546	18	3.2967	0.764125	3181|3189|3192|5935|6231|6434|6625|9588|9967|10209|10250|10262|10419|10657|10772|22827|23450|284695	HNRNPA2B1|HNRNPH3|HNRNPU|RBM3|RPS26|TRA2B|SNRNP70|PRDX6|THRAP3|EIF1|SRRM1|SF3B4|PRMT5|KHDRBS1|SRSF10|PUF60|SF3B3|ZNF326	-5.62882	0	14	1	1	-8.06272	12.5015
1	-7.81895	GO:0048024	M1	1	0	GO Biological Processes	19	regulation of mRNA splicing, via spliceosome	19_GO:0008152 metabolic process	-7.81895	6.94528	8.53358	30337	112	546	14	2.5641	0.676442	3181|3192|5935|6434|6625|9588|9967|10209|10250|10262|10419|10657|10772|22827	HNRNPA2B1|HNRNPU|RBM3|TRA2B|SNRNP70|PRDX6|THRAP3|EIF1|SRRM1|SF3B4|PRMT5|KHDRBS1|SRSF10|PUF60	-5.41763	0	14	0	0	-8.06272	12.5015
1	-7.67118	GO:0050684	M1	1	0	GO Biological Processes	19	regulation of mRNA processing	19_GO:0008152 metabolic process	-7.67118	6.21966	8.19789	30337	134	546	15	2.74725	0.699526	3181|3192|5935|6434|6625|9588|9967|10209|10250|10262|10419|10657|10772|22827|170506	HNRNPA2B1|HNRNPU|RBM3|TRA2B|SNRNP70|PRDX6|THRAP3|EIF1|SRRM1|SF3B4|PRMT5|KHDRBS1|SRSF10|PUF60|DHX36	-5.3031	0	14	0	0	-8.06272	12.5015
1	-7.51025	GO:0050685	M1	1	0	GO Biological Processes	19	positive regulation of mRNA processing	19_GO:0048518 positive regulation of biological process	-7.51025	12.5015	9.85412	30337	40	546	9	1.64835	0.544903	5935|6434|6625|9588|9967|10209|10262|10419|170506	RBM3|TRA2B|SNRNP70|PRDX6|THRAP3|EIF1|SF3B4|PRMT5|DHX36	-5.15553	0	14	0	0	-8.06272	12.5015
1	-6.59321	GO:0048026	M1	1	0	GO Biological Processes	19	positive regulation of mRNA splicing, via spliceosome	19_GO:0048518 positive regulation of biological process	-6.59321	12.0135	9.07479	30337	37	546	8	1.4652	0.514218	5935|6434|6625|9588|9967|10209|10262|10419	RBM3|TRA2B|SNRNP70|PRDX6|THRAP3|EIF1|SF3B4|PRMT5	-4.33276	0	14	0	0	-8.06272	12.5015
1	-5.86654	GO:1903311	M1	1	0	GO Biological Processes	19	regulation of mRNA metabolic process	19_GO:0008152 metabolic process	-5.86654	3.17894	5.95389	30337	402	546	23	4.21245	0.859658	3181|3192|5935|6434|6625|8570|8761|9475|9588|9967|10209|10250|10262|10419|10492|10657|10772|22827|23589|26135|26986|51441|170506	HNRNPA2B1|HNRNPU|RBM3|TRA2B|SNRNP70|KHSRP|PABPC4|ROCK2|PRDX6|THRAP3|EIF1|SRRM1|SF3B4|PRMT5|SYNCRIP|KHDRBS1|SRSF10|PUF60|CARHSP1|SERBP1|PABPC1|YTHDF2|DHX36	-3.715	0	14	0	0	-8.06272	12.5015
1	-5.47192	GO:0033120	M1	1	0	GO Biological Processes	19	positive regulation of RNA splicing	19_GO:0048518 positive regulation of biological process	-5.47192	8.71565	7.46568	30337	51	546	8	1.4652	0.514218	5935|6434|6625|9588|9967|10209|10262|10419	RBM3|TRA2B|SNRNP70|PRDX6|THRAP3|EIF1|SF3B4|PRMT5	-3.37299	0	14	0	0	-8.06272	12.5015
1	-3.5612	GO:1903313	M1	1	0	GO Biological Processes	19	positive regulation of mRNA metabolic process	19_GO:0048518 positive regulation of biological process	-3.5612	3.16802	4.44853	30337	228	546	13	2.38095	0.652449	5935|6434|6625|8570|9475|9588|9967|10209|10262|10419|26986|51441|170506	RBM3|TRA2B|SNRNP70|KHSRP|ROCK2|PRDX6|THRAP3|EIF1|SF3B4|PRMT5|PABPC1|YTHDF2|DHX36	-1.74296	0	14	0	0	-8.06272	12.5015
1	-8.02578	GO:1901796	M1	1	0	GO Biological Processes	19	regulation of signal transduction by p53 class mediator	19_GO:0050896 response to stimulus	-8.02578	7.20252	8.7418	30337	108	546	14	2.5641	0.676442	754|1984|3622|4282|4609|6167|6224|9212|9349|9521|9958|10419|10467|56950	PTTG1IP|EIF5A|ING2|MIF|MYC|RPL37|RPS20|AURKB|RPL23|EEF1E1|USP15|PRMT5|ZNHIT1|SMYD2	-5.5997	0	15	1	1	-8.02578	12.9645
1	-6.07734	GO:1901798	M1	1	0	GO Biological Processes	19	positive regulation of signal transduction by p53 class mediator	19_GO:0048518 positive regulation of biological process	-6.07734	12.9645	8.87601	30337	30	546	7	1.28205	0.481454	1984|4609|6167|6224|9349|9521|10467	EIF5A|MYC|RPL37|RPS20|RPL23|EEF1E1|ZNHIT1	-3.89431	0	15	0	0	-8.02578	12.9645
1	-3.29911	GO:0043516	M1	1	0	GO Biological Processes	19	regulation of DNA damage response, signal transduction by p53 class mediator	19_GO:0050896 response to stimulus	-3.29911	7.50842	5.36275	30337	37	546	5	0.915751	0.407657	754|4282|9521|10467|56950	PTTG1IP|MIF|EEF1E1|ZNHIT1|SMYD2	-1.54104	0	15	0	0	-8.02578	12.9645
1	-7.93615	GO:0006338	M1	1	0	GO Biological Processes	19	chromatin remodeling	19_GO:0009987 cellular process	-7.93615	2.93291	6.91173	30337	682	546	36	6.59341	1.06206	1017|1105|1106|1108|1786|2091|3007|3015|3070|3146|3192|3276|3481|3622|4609|6599|7913|8467|8607|9188|9958|10419|10467|10514|10856|11164|11177|11198|11339|23451|28989|29128|51504|54904|56950|387103	CDK2|CHD1|CHD2|CHD4|DNMT1|FBL|H1-3|H2AZ1|HELLS|HMGB1|HNRNPU|PRMT1|IGF2|ING2|MYC|SMARCC1|DEK|SMARCA5|RUVBL1|DDX21|USP15|PRMT5|ZNHIT1|MYBBP1A|RUVBL2|NUDT5|BAZ1A|SUPT16H|OIP5|SF3B1|NTMT1|UHRF1|TRMT112|NSD3|SMYD2|CENPW	-5.51776	0	16	1	1	-7.93615	18.5208
1	-5.31909	GO:0044027	M1	1	0	GO Biological Processes	19	negative regulation of gene expression via chromosomal CpG island methylation	19_GO:0048519 negative regulation of biological process	-5.31909	18.5208	9.18867	30337	15	546	5	0.915751	0.407657	1786|3070|4609|10419|29128	DNMT1|HELLS|MYC|PRMT5|UHRF1	-3.24174	0	16	0	0	-7.93615	18.5208
1	-3.15077	GO:0045814	M1	1	0	GO Biological Processes	19	negative regulation of gene expression, epigenetic	19_GO:0048519 negative regulation of biological process	-3.15077	3.45107	4.22154	30337	161	546	10	1.8315	0.573843	1786|3015|3070|3146|3192|3622|4609|8467|10419|29128	DNMT1|H2AZ1|HELLS|HMGB1|HNRNPU|ING2|MYC|SMARCA5|PRMT5|UHRF1	-1.41267	0	16	0	0	-7.93615	18.5208
1	-2.41592	GO:0040029	M1	1	0	GO Biological Processes	19	epigenetic regulation of gene expression	19_GO:0008152 metabolic process	-2.41592	2.46943	3.28337	30337	270	546	12	2.1978	0.62744	1786|3015|3070|3146|3192|3481|3622|4609|8467|10419|29128|51504	DNMT1|H2AZ1|HELLS|HMGB1|HNRNPU|IGF2|ING2|MYC|SMARCA5|PRMT5|UHRF1|TRMT112	-0.859844	0	16	0	0	-7.93615	18.5208
1	-2.21769	GO:0006346	M1	1	0	GO Biological Processes	19	DNA methylation-dependent heterochromatin formation	19_GO:0048519 negative regulation of biological process	-2.21769	7.93747	4.30534	30337	21	546	3	0.549451	0.316353	1786|3070|8467	DNMT1|HELLS|SMARCA5	-0.718285	0	16	0	0	-7.93615	18.5208
1	-2.1754	GO:0031507	M1	1	0	GO Biological Processes	19	heterochromatin formation	19_GO:0048519 negative regulation of biological process	-2.1754	3.188	3.2783	30337	122	546	7	1.28205	0.481454	1786|3015|3070|3146|3192|8467|29128	DNMT1|H2AZ1|HELLS|HMGB1|HNRNPU|SMARCA5|UHRF1	-0.680569	0	16	0	0	-7.93615	18.5208
1	-7.28432	GO:0034655	M1	1	0	GO Biological Processes	19	nucleobase-containing compound catabolic process	19_GO:0008152 metabolic process	-7.28432	3.82614	7.03102	30337	334	546	23	4.21245	0.859658	1776|3939|3988|4860|5214|5315|6741|8761|9967|10591|11164|11332|23517|23658|25804|26986|51441|51690|57819|79002|84153|221937|389421	DNASE1L3|LDHA|LIPA|PNP|PFKP|PKM|SSB|PABPC4|THRAP3|DNPH1|NUDT5|ACOT7|MTREX|LSM5|LSM4|PABPC1|YTHDF2|LSM7|LSM2|TRIR|RNASEH2C|FOXK1|LIN28B	-4.95516	0	17	1	1	-7.28432	4.35126
1	-5.11134	GO:0141188	M1	1	0	GO Biological Processes	19	nucleic acid catabolic process	19_GO:0008152 metabolic process	-5.11134	4.18211	5.89323	30337	186	546	14	2.5641	0.676442	1776|6741|8761|9967|23517|23658|25804|26986|51441|51690|57819|79002|84153|389421	DNASE1L3|SSB|PABPC4|THRAP3|MTREX|LSM5|LSM4|PABPC1|YTHDF2|LSM7|LSM2|TRIR|RNASEH2C|LIN28B	-3.05435	0	17	0	0	-7.28432	4.35126
1	-4.97389	GO:0006401	M1	1	0	GO Biological Processes	19	RNA catabolic process	19_GO:0008152 metabolic process	-4.97389	4.35126	5.86139	30337	166	546	13	2.38095	0.652449	6741|8761|9967|23517|23658|25804|26986|51441|51690|57819|79002|84153|389421	SSB|PABPC4|THRAP3|MTREX|LSM5|LSM4|PABPC1|YTHDF2|LSM7|LSM2|TRIR|RNASEH2C|LIN28B	-2.93317	0	17	0	0	-7.28432	4.35126
1	-2.75242	GO:0006402	M1	1	0	GO Biological Processes	19	mRNA catabolic process	19_GO:0048519 negative regulation of biological process	-2.75242	3.61381	3.93237	30337	123	546	8	1.4652	0.514218	6741|9967|23658|25804|26986|51441|51690|57819	SSB|THRAP3|LSM5|LSM4|PABPC1|YTHDF2|LSM7|LSM2	-1.12222	0	17	0	0	-7.28432	4.35126
1	-6.92611	GO:0072521	M1	1	0	GO Biological Processes	19	purine-containing compound metabolic process	19_GO:0008152 metabolic process	-6.92611	3.14928	6.5203	30337	494	546	28	5.12821	0.943963	353|471|2539|2766|3615|3939|3988|4508|4719|4830|4860|5214|5315|5901|7086|9429|9540|10005|10591|11164|11332|23057|23171|23305|30968|201562|220963|221937	APRT|ATIC|G6PD|GMPR|IMPDH2|LDHA|LIPA|ATP6|NDUFS1|NME1|PNP|PFKP|PKM|RAN|TKT|ABCG2|TP53I3|ACOT8|DNPH1|NUDT5|ACOT7|NMNAT2|GPD1L|ACSL6|STOML2|HACD2|SLC16A9|FOXK1	-4.61517	0	18	1	1	-6.92611	3.60404
1	-6.39016	GO:0009117	M1	1	0	GO Biological Processes	19	nucleotide metabolic process	19_GO:0008152 metabolic process	-6.39016	2.96332	6.14339	30337	525	546	28	5.12821	0.943963	353|471|2539|2617|2766|3615|3939|3988|4508|4719|4830|4860|5214|5315|5901|7086|9540|10005|10591|11164|11332|23057|23171|23305|30968|51727|201562|221937	APRT|ATIC|G6PD|GARS1|GMPR|IMPDH2|LDHA|LIPA|ATP6|NDUFS1|NME1|PNP|PFKP|PKM|RAN|TKT|TP53I3|ACOT8|DNPH1|NUDT5|ACOT7|NMNAT2|GPD1L|ACSL6|STOML2|CMPK1|HACD2|FOXK1	-4.1504	0	18	0	0	-6.92611	3.60404
1	-6.36189	GO:0006163	M1	1	0	GO Biological Processes	19	purine nucleotide metabolic process	19_GO:0008152 metabolic process	-6.36189	3.10671	6.19771	30337	465	546	26	4.7619	0.91138	353|471|2539|2766|3615|3939|3988|4508|4719|4830|4860|5214|5315|5901|7086|9540|10005|10591|11164|11332|23057|23171|23305|30968|201562|221937	APRT|ATIC|G6PD|GMPR|IMPDH2|LDHA|LIPA|ATP6|NDUFS1|NME1|PNP|PFKP|PKM|RAN|TKT|TP53I3|ACOT8|DNPH1|NUDT5|ACOT7|NMNAT2|GPD1L|ACSL6|STOML2|HACD2|FOXK1	-4.12714	0	18	0	0	-6.92611	3.60404
1	-6.25933	GO:0006753	M1	1	0	GO Biological Processes	19	nucleoside phosphate metabolic process	19_GO:0008152 metabolic process	-6.25933	2.91884	6.05061	30337	533	546	28	5.12821	0.943963	353|471|2539|2617|2766|3615|3939|3988|4508|4719|4830|4860|5214|5315|5901|7086|9540|10005|10591|11164|11332|23057|23171|23305|30968|51727|201562|221937	APRT|ATIC|G6PD|GARS1|GMPR|IMPDH2|LDHA|LIPA|ATP6|NDUFS1|NME1|PNP|PFKP|PKM|RAN|TKT|TP53I3|ACOT8|DNPH1|NUDT5|ACOT7|NMNAT2|GPD1L|ACSL6|STOML2|CMPK1|HACD2|FOXK1	-4.04411	0	18	0	0	-6.92611	3.60404
1	-6.21337	GO:0055086	M1	1	0	GO Biological Processes	19	nucleobase-containing small molecule metabolic process	19_GO:0008152 metabolic process	-6.21337	2.77811	5.95552	30337	600	546	30	5.49451	0.975206	353|471|2539|2617|2766|3615|3939|3988|4508|4719|4830|4860|5214|5315|5901|7086|9540|10005|10007|10591|11164|11332|23057|23171|23305|30968|51005|51727|201562|221937	APRT|ATIC|G6PD|GARS1|GMPR|IMPDH2|LDHA|LIPA|ATP6|NDUFS1|NME1|PNP|PFKP|PKM|RAN|TKT|TP53I3|ACOT8|GNPDA1|DNPH1|NUDT5|ACOT7|NMNAT2|GPD1L|ACSL6|STOML2|AMDHD2|CMPK1|HACD2|FOXK1	-4.00759	0	18	0	0	-6.92611	3.60404
1	-4.66683	GO:0019693	M1	1	0	GO Biological Processes	19	ribose phosphate metabolic process	19_GO:0008152 metabolic process	-4.66683	2.83895	5.08158	30337	411	546	21	3.84615	0.823001	353|471|2539|3615|3939|3988|4508|4719|4830|4860|5214|5315|5901|10005|11164|11332|23305|30968|51727|201562|221937	APRT|ATIC|G6PD|IMPDH2|LDHA|LIPA|ATP6|NDUFS1|NME1|PNP|PFKP|PKM|RAN|ACOT8|NUDT5|ACOT7|ACSL6|STOML2|CMPK1|HACD2|FOXK1	-2.65394	0	18	0	0	-6.92611	3.60404
1	-4.64429	GO:0090407	M1	1	0	GO Biological Processes	19	organophosphate biosynthetic process	19_GO:0008152 metabolic process	-4.64429	2.54873	4.9392	30337	545	546	25	4.57875	0.89454	336|353|471|2539|2617|3615|3988|4508|4719|4830|4860|5286|7086|9517|10400|11332|23057|23305|30968|51205|51727|56894|80736|84962|201562	APOA2|APRT|ATIC|G6PD|GARS1|IMPDH2|LIPA|ATP6|NDUFS1|NME1|PNP|PIK3C2A|TKT|SPTLC2|PEMT|ACOT7|NMNAT2|ACSL6|STOML2|ACP6|CMPK1|AGPAT3|SLC44A4|AJUBA|HACD2	-2.63438	0	18	0	0	-6.92611	3.60404
1	-4.297	GO:0009259	M1	1	0	GO Biological Processes	19	ribonucleotide metabolic process	19_GO:0008152 metabolic process	-4.297	2.75743	4.80819	30337	403	546	20	3.663	0.803931	353|471|3615|3939|3988|4508|4719|4830|4860|5214|5315|5901|10005|11164|11332|23305|30968|51727|201562|221937	APRT|ATIC|IMPDH2|LDHA|LIPA|ATP6|NDUFS1|NME1|PNP|PFKP|PKM|RAN|ACOT8|NUDT5|ACOT7|ACSL6|STOML2|CMPK1|HACD2|FOXK1	-2.31307	0	18	0	0	-6.92611	3.60404
1	-4.10973	GO:0009150	M1	1	0	GO Biological Processes	19	purine ribonucleotide metabolic process	19_GO:0008152 metabolic process	-4.10973	2.75635	4.68292	30337	383	546	19	3.47985	0.78432	353|471|3615|3939|3988|4508|4719|4830|4860|5214|5315|5901|10005|11164|11332|23305|30968|201562|221937	APRT|ATIC|IMPDH2|LDHA|LIPA|ATP6|NDUFS1|NME1|PNP|PFKP|PKM|RAN|ACOT8|NUDT5|ACOT7|ACSL6|STOML2|HACD2|FOXK1	-2.15819	0	18	0	0	-6.92611	3.60404
1	-4.02096	GO:0009165	M1	1	0	GO Biological Processes	19	nucleotide biosynthetic process	19_GO:0008152 metabolic process	-4.02096	3.16895	4.78261	30337	263	546	15	2.74725	0.699526	353|471|2617|3615|3988|4508|4719|4830|4860|11332|23057|23305|30968|51727|201562	APRT|ATIC|GARS1|IMPDH2|LIPA|ATP6|NDUFS1|NME1|PNP|ACOT7|NMNAT2|ACSL6|STOML2|CMPK1|HACD2	-2.08474	0	18	0	0	-6.92611	3.60404
1	-4.00861	GO:1901137	M1	1	0	GO Biological Processes	19	carbohydrate derivative biosynthetic process	19_GO:0008152 metabolic process	-4.00861	2.32673	4.43233	30337	597	546	25	4.57875	0.89454	353|471|1650|2539|3615|3703|3988|4508|4719|4830|4860|7086|10007|10329|10591|11332|23305|27230|30968|51005|51727|55858|58505|200185|201562	APRT|ATIC|DDOST|G6PD|IMPDH2|STT3A|LIPA|ATP6|NDUFS1|NME1|PNP|TKT|GNPDA1|RXYLT1|DNPH1|ACOT7|ACSL6|SERP1|STOML2|AMDHD2|CMPK1|TMEM165|OSTC|KRTCAP2|HACD2	-2.07738	0	18	0	0	-6.92611	3.60404
1	-3.98443	GO:1901293	M1	1	0	GO Biological Processes	19	nucleoside phosphate biosynthetic process	19_GO:0008152 metabolic process	-3.98443	3.14503	4.74798	30337	265	546	15	2.74725	0.699526	353|471|2617|3615|3988|4508|4719|4830|4860|11332|23057|23305|30968|51727|201562	APRT|ATIC|GARS1|IMPDH2|LIPA|ATP6|NDUFS1|NME1|PNP|ACOT7|NMNAT2|ACSL6|STOML2|CMPK1|HACD2	-2.05568	0	18	0	0	-6.92611	3.60404
1	-3.85079	GO:0046390	M1	1	0	GO Biological Processes	19	ribose phosphate biosynthetic process	19_GO:0008152 metabolic process	-3.85079	3.39112	4.74099	30337	213	546	13	2.38095	0.652449	353|471|2539|3615|3988|4508|4719|4830|11332|23305|30968|51727|201562	APRT|ATIC|G6PD|IMPDH2|LIPA|ATP6|NDUFS1|NME1|ACOT7|ACSL6|STOML2|CMPK1|HACD2	-1.95756	0	18	0	0	-6.92611	3.60404
1	-3.84441	GO:0009205	M1	1	0	GO Biological Processes	19	purine ribonucleoside triphosphate metabolic process	19_GO:0008152 metabolic process	-3.84441	3.60404	4.80959	30337	185	546	12	2.1978	0.62744	3615|3939|3988|4508|4719|4830|5214|5315|5901|11164|30968|221937	IMPDH2|LDHA|LIPA|ATP6|NDUFS1|NME1|PFKP|PKM|RAN|NUDT5|STOML2|FOXK1	-1.95345	0	18	0	0	-6.92611	3.60404
1	-3.694	GO:0009144	M1	1	0	GO Biological Processes	19	purine nucleoside triphosphate metabolic process	19_GO:0008152 metabolic process	-3.694	3.47264	4.65304	30337	192	546	12	2.1978	0.62744	3615|3939|3988|4508|4719|4830|5214|5315|5901|11164|30968|221937	IMPDH2|LDHA|LIPA|ATP6|NDUFS1|NME1|PFKP|PKM|RAN|NUDT5|STOML2|FOXK1	-1.84195	0	18	0	0	-6.92611	3.60404
1	-3.694	GO:0009199	M1	1	0	GO Biological Processes	19	ribonucleoside triphosphate metabolic process	19_GO:0008152 metabolic process	-3.694	3.47264	4.65304	30337	192	546	12	2.1978	0.62744	3615|3939|3988|4508|4719|4830|5214|5315|5901|11164|30968|221937	IMPDH2|LDHA|LIPA|ATP6|NDUFS1|NME1|PFKP|PKM|RAN|NUDT5|STOML2|FOXK1	-1.84195	0	18	0	0	-6.92611	3.60404
1	-3.43505	GO:0072522	M1	1	0	GO Biological Processes	19	purine-containing compound biosynthetic process	19_GO:0008152 metabolic process	-3.43505	3.07366	4.32022	30337	235	546	13	2.38095	0.652449	353|471|3615|3988|4508|4719|4830|4860|11332|23057|23305|30968|201562	APRT|ATIC|IMPDH2|LIPA|ATP6|NDUFS1|NME1|PNP|ACOT7|NMNAT2|ACSL6|STOML2|HACD2	-1.63554	0	18	0	0	-6.92611	3.60404
1	-3.41458	GO:0009260	M1	1	0	GO Biological Processes	19	ribonucleotide biosynthetic process	19_GO:0008152 metabolic process	-3.41458	3.23664	4.36069	30337	206	546	12	2.1978	0.62744	353|471|3615|3988|4508|4719|4830|11332|23305|30968|51727|201562	APRT|ATIC|IMPDH2|LIPA|ATP6|NDUFS1|NME1|ACOT7|ACSL6|STOML2|CMPK1|HACD2	-1.62381	0	18	0	0	-6.92611	3.60404
1	-3.37682	GO:0009141	M1	1	0	GO Biological Processes	19	nucleoside triphosphate metabolic process	19_GO:0008152 metabolic process	-3.37682	3.20552	4.32098	30337	208	546	12	2.1978	0.62744	3615|3939|3988|4508|4719|4830|5214|5315|5901|11164|30968|221937	IMPDH2|LDHA|LIPA|ATP6|NDUFS1|NME1|PFKP|PKM|RAN|NUDT5|STOML2|FOXK1	-1.59525	0	18	0	0	-6.92611	3.60404
1	-3.13578	GO:0009152	M1	1	0	GO Biological Processes	19	purine ribonucleotide biosynthetic process	19_GO:0008152 metabolic process	-3.13578	3.19992	4.12897	30337	191	546	11	2.01465	0.60129	353|471|3615|3988|4508|4719|4830|11332|23305|30968|201562	APRT|ATIC|IMPDH2|LIPA|ATP6|NDUFS1|NME1|ACOT7|ACSL6|STOML2|HACD2	-1.40242	0	18	0	0	-6.92611	3.60404
1	-3.04191	GO:0006164	M1	1	0	GO Biological Processes	19	purine nucleotide biosynthetic process	19_GO:0008152 metabolic process	-3.04191	2.93721	3.96614	30337	227	546	12	2.1978	0.62744	353|471|3615|3988|4508|4719|4830|11332|23057|23305|30968|201562	APRT|ATIC|IMPDH2|LIPA|ATP6|NDUFS1|NME1|ACOT7|NMNAT2|ACSL6|STOML2|HACD2	-1.33927	0	18	0	0	-6.92611	3.60404
1	-2.57625	GO:0046034	M1	1	0	GO Biological Processes	19	ATP metabolic process	19_GO:0008152 metabolic process	-2.57625	3.10597	3.62716	30337	161	546	9	1.64835	0.544903	3939|3988|4508|4719|5214|5315|11164|30968|221937	LDHA|LIPA|ATP6|NDUFS1|PFKP|PKM|NUDT5|STOML2|FOXK1	-0.986323	0	18	0	0	-6.92611	3.60404
1	-2.12721	GO:0009206	M1	1	0	GO Biological Processes	19	purine ribonucleoside triphosphate biosynthetic process	19_GO:0008152 metabolic process	-2.12721	3.5092	3.31607	30337	95	546	6	1.0989	0.446153	3615|3988|4508|4719|4830|30968	IMPDH2|LIPA|ATP6|NDUFS1|NME1|STOML2	-0.64403	0	18	0	0	-6.92611	3.60404
1	-2.10566	GO:0009145	M1	1	0	GO Biological Processes	19	purine nucleoside triphosphate biosynthetic process	19_GO:0008152 metabolic process	-2.10566	3.47264	3.28497	30337	96	546	6	1.0989	0.446153	3615|3988|4508|4719|4830|30968	IMPDH2|LIPA|ATP6|NDUFS1|NME1|STOML2	-0.628854	0	18	0	0	-6.92611	3.60404
1	-2.09571	GO:0006091	M1	1	0	GO Biological Processes	19	generation of precursor metabolites and energy	19_GO:0008152 metabolic process	-2.09571	2.09105	2.86644	30337	372	546	14	2.5641	0.676442	637|2539|2932|3939|3988|4508|4719|5214|5315|7086|10007|10514|30968|221937	BID|G6PD|GSK3B|LDHA|LIPA|ATP6|NDUFS1|PFKP|PKM|TKT|GNPDA1|MYBBP1A|STOML2|FOXK1	-0.623877	0	18	0	0	-6.92611	3.60404
1	-2.0022	GO:0009201	M1	1	0	GO Biological Processes	19	ribonucleoside triphosphate biosynthetic process	19_GO:0008152 metabolic process	-2.0022	3.30073	3.13543	30337	101	546	6	1.0989	0.446153	3615|3988|4508|4719|4830|30968	IMPDH2|LIPA|ATP6|NDUFS1|NME1|STOML2	-0.558719	0	18	0	0	-6.92611	3.60404
1	-6.79442	GO:2000765	M1	1	0	GO Biological Processes	19	regulation of cytoplasmic translation	19_GO:0008152 metabolic process	-6.79442	12.6999	9.37595	30337	35	546	8	1.4652	0.514218	3192|5315|7555|10492|23057|26986|51441|170506	HNRNPU|PKM|CNBP|SYNCRIP|NMNAT2|PABPC1|YTHDF2|DHX36	-4.50097	0	19	1	1	-6.79442	20.8359
1	-6.64361	GO:2000767	M1	1	0	GO Biological Processes	19	positive regulation of cytoplasmic translation	19_GO:0048518 positive regulation of biological process	-6.64361	20.8359	10.7441	30337	16	546	6	1.0989	0.446153	3192|5315|7555|10492|26986|170506	HNRNPU|PKM|CNBP|SYNCRIP|PABPC1|DHX36	-4.37243	0	19	0	0	-6.79442	20.8359
1	-3.1548	GO:1900151	M1	1	0	GO Biological Processes	19	regulation of nuclear-transcribed mRNA catabolic process, deadenylation-dependent decay	19_GO:0048519 negative regulation of biological process	-3.1548	9.663	5.62657	30337	23	546	4	0.732601	0.364956	3192|10492|26986|170506	HNRNPU|SYNCRIP|PABPC1|DHX36	-1.41511	0	19	0	0	-6.79442	20.8359
1	-3.06602	GO:0070934	M1	1	0	GO Biological Processes	19	CRD-mediated mRNA stabilization	19_GO:0048519 negative regulation of biological process	-3.06602	15.1533	6.35596	30337	11	546	3	0.549451	0.316353	3192|10492|26986	HNRNPU|SYNCRIP|PABPC1	-1.35862	0	19	0	0	-6.79442	20.8359
1	-2.94691	GO:1900152	M1	1	0	GO Biological Processes	19	negative regulation of nuclear-transcribed mRNA catabolic process, deadenylation-dependent decay	19_GO:0048519 negative regulation of biological process	-2.94691	13.8906	6.04638	30337	12	546	3	0.549451	0.316353	3192|10492|26986	HNRNPU|SYNCRIP|PABPC1	-1.26855	0	19	0	0	-6.79442	20.8359
1	-2.76452	GO:0043487	M1	1	0	GO Biological Processes	19	regulation of RNA stability	19_GO:0008152 metabolic process	-2.76452	2.59824	3.62417	30337	278	546	13	2.38095	0.652449	1736|3192|8570|8761|9475|9967|10492|23589|26135|26986|51441|170506|389421	DKC1|HNRNPU|KHSRP|PABPC4|ROCK2|THRAP3|SYNCRIP|CARHSP1|SERBP1|PABPC1|YTHDF2|DHX36|LIN28B	-1.12428	0	19	0	0	-6.79442	20.8359
1	-2.75412	GO:0043489	M1	1	0	GO Biological Processes	19	RNA stabilization	19_GO:0048519 negative regulation of biological process	-2.75412	4.6954	4.22033	30337	71	546	6	1.0989	0.446153	1736|3192|9967|10492|26986|170506	DKC1|HNRNPU|THRAP3|SYNCRIP|PABPC1|DHX36	-1.12222	0	19	0	0	-6.79442	20.8359
1	-2.33566	GO:1902369	M1	1	0	GO Biological Processes	19	negative regulation of RNA catabolic process	19_GO:0048519 negative regulation of biological process	-2.33566	3.87644	3.61632	30337	86	546	6	1.0989	0.446153	1736|3192|9967|10492|26986|170506	DKC1|HNRNPU|THRAP3|SYNCRIP|PABPC1|DHX36	-0.799881	0	19	0	0	-6.79442	20.8359
1	-2.10566	GO:1903312	M1	1	0	GO Biological Processes	19	negative regulation of mRNA metabolic process	19_GO:0048519 negative regulation of biological process	-2.10566	3.47264	3.28497	30337	96	546	6	1.0989	0.446153	3181|3192|9967|10492|10772|26986	HNRNPA2B1|HNRNPU|THRAP3|SYNCRIP|SRSF10|PABPC1	-0.628854	0	19	0	0	-6.79442	20.8359
1	-2.03415	GO:0043488	M1	1	0	GO Biological Processes	19	regulation of mRNA stability	19_GO:0048519 negative regulation of biological process	-2.03415	2.29769	2.87786	30337	266	546	11	2.01465	0.60129	3192|8570|8761|9475|9967|10492|23589|26135|26986|51441|170506	HNRNPU|KHSRP|PABPC4|ROCK2|THRAP3|SYNCRIP|CARHSP1|SERBP1|PABPC1|YTHDF2|DHX36	-0.578388	0	19	0	0	-6.79442	20.8359
1	-6.75714	GO:0006403	M1	1	0	GO Biological Processes	19	RNA localization	19_GO:0051179 localization	-6.75714	4.96646	7.20545	30337	179	546	16	2.9304	0.721787	1070|1736|2091|3181|3192|5901|5903|6741|6950|8086|8570|9326|9804|10212|10762|51637	CETN3|DKC1|FBL|HNRNPA2B1|HNRNPU|RAN|RANBP2|SSB|TCP1|AAAS|KHSRP|ZNHIT3|TOMM20|DDX39A|NUP50|RTRAF	-4.46937	0	20	1	1	-6.75714	4.96646
1	-3.88863	GO:0050657	M1	1	0	GO Biological Processes	19	nucleic acid transport	19_GO:0051179 localization	-3.88863	3.91785	4.94643	30337	156	546	11	2.01465	0.60129	1070|3181|5901|5903|6741|8086|8570|9804|10212|10762|51637	CETN3|HNRNPA2B1|RAN|RANBP2|SSB|AAAS|KHSRP|TOMM20|DDX39A|NUP50|RTRAF	-1.98354	0	20	0	0	-6.75714	4.96646
1	-3.88863	GO:0050658	M1	1	0	GO Biological Processes	19	RNA transport	19_GO:0051179 localization	-3.88863	3.91785	4.94643	30337	156	546	11	2.01465	0.60129	1070|3181|5901|5903|6741|8086|8570|9804|10212|10762|51637	CETN3|HNRNPA2B1|RAN|RANBP2|SSB|AAAS|KHSRP|TOMM20|DDX39A|NUP50|RTRAF	-1.98354	0	20	0	0	-6.75714	4.96646
1	-3.83969	GO:0051236	M1	1	0	GO Biological Processes	19	establishment of RNA localization	19_GO:0051179 localization	-3.83969	3.86826	4.89359	30337	158	546	11	2.01465	0.60129	1070|3181|5901|5903|6741|8086|8570|9804|10212|10762|51637	CETN3|HNRNPA2B1|RAN|RANBP2|SSB|AAAS|KHSRP|TOMM20|DDX39A|NUP50|RTRAF	-1.95098	0	20	0	0	-6.75714	4.96646
1	-2.5688	GO:0015931	M1	1	0	GO Biological Processes	19	nucleobase-containing compound transport	19_GO:0051179 localization	-2.5688	2.71638	3.49838	30337	225	546	11	2.01465	0.60129	1070|3181|5901|5903|6741|8086|8570|9804|10212|10762|51637	CETN3|HNRNPA2B1|RAN|RANBP2|SSB|AAAS|KHSRP|TOMM20|DDX39A|NUP50|RTRAF	-0.98225	0	20	0	0	-6.75714	4.96646
1	-2.03026	GO:0051028	M1	1	0	GO Biological Processes	19	mRNA transport	19_GO:0051179 localization	-2.03026	2.99181	3.08106	30337	130	546	7	1.28205	0.481454	1070|3181|5903|8086|8570|10212|10762	CETN3|HNRNPA2B1|RANBP2|AAAS|KHSRP|DDX39A|NUP50	-0.576154	0	20	0	0	-6.75714	4.96646
1	-6.63476	GO:0042176	M1	1	0	GO Biological Processes	19	regulation of protein catabolic process	19_GO:0008152 metabolic process	-6.63476	3.52047	6.54028	30337	363	546	23	4.21245	0.859658	991|1017|1471|2932|3093|3320|3326|4036|4905|4947|5476|5708|6599|6625|8667|10399|23450|26471|27351|51035|51429|51582|258010	CDC20|CDK2|CST3|GSK3B|UBE2K|HSP90AA1|HSP90AB1|LRP2|NSF|OAZ2|CTSA|PSMD2|SMARCC1|SNRNP70|EIF3H|RACK1|SF3B3|NUPR1|DESI1|UBXN1|SNX9|AZIN1|SVIP	-4.36898	0	21	1	1	-6.63476	5.69869
1	-6.19041	GO:0009895	M1	1	0	GO Biological Processes	19	negative regulation of catabolic process	19_GO:0048519 negative regulation of biological process	-6.19041	3.43362	6.253	30337	356	546	22	4.0293	0.841566	336|1149|1471|1736|3192|3326|5476|6599|6625|8667|9349|9967|10492|23450|26471|26986|51035|51582|64121|170506|221937|258010	APOA2|CIDEA|CST3|DKC1|HNRNPU|HSP90AB1|CTSA|SMARCC1|SNRNP70|EIF3H|RPL23|THRAP3|SYNCRIP|SF3B3|NUPR1|PABPC1|UBXN1|AZIN1|RRAGC|DHX36|FOXK1|SVIP	-3.98927	0	21	0	0	-6.63476	5.69869
1	-4.28076	GO:0042177	M1	1	0	GO Biological Processes	19	negative regulation of protein catabolic process	19_GO:0048519 negative regulation of biological process	-4.28076	4.74891	5.50027	30337	117	546	10	1.8315	0.573843	1471|3326|5476|6599|6625|8667|23450|51035|51582|258010	CST3|HSP90AB1|CTSA|SMARCC1|SNRNP70|EIF3H|SF3B3|UBXN1|AZIN1|SVIP	-2.29962	0	21	0	0	-6.63476	5.69869
1	-3.98005	GO:0032434	M1	1	0	GO Biological Processes	19	regulation of proteasomal ubiquitin-dependent protein catabolic process	19_GO:0008152 metabolic process	-3.98005	4.37498	5.15978	30337	127	546	10	1.8315	0.573843	991|1017|2932|3093|3326|6599|8667|10399|27351|51035	CDC20|CDK2|GSK3B|UBE2K|HSP90AB1|SMARCC1|EIF3H|RACK1|DESI1|UBXN1	-2.05376	0	21	0	0	-6.63476	5.69869
1	-3.694	GO:0061136	M1	1	0	GO Biological Processes	19	regulation of proteasomal protein catabolic process	19_GO:0008152 metabolic process	-3.694	3.47264	4.65304	30337	192	546	12	2.1978	0.62744	991|1017|2932|3093|3326|6599|8667|10399|26471|27351|51035|258010	CDC20|CDK2|GSK3B|UBE2K|HSP90AB1|SMARCC1|EIF3H|RACK1|NUPR1|DESI1|UBXN1|SVIP	-1.84195	0	21	0	0	-6.63476	5.69869
1	-3.6292	GO:2000058	M1	1	0	GO Biological Processes	19	regulation of ubiquitin-dependent protein catabolic process	19_GO:0008152 metabolic process	-3.6292	3.65979	4.66607	30337	167	546	11	2.01465	0.60129	991|1017|2932|3093|3326|6599|8667|9349|10399|27351|51035	CDC20|CDK2|GSK3B|UBE2K|HSP90AB1|SMARCC1|EIF3H|RPL23|RACK1|DESI1|UBXN1	-1.79538	0	21	0	0	-6.63476	5.69869
1	-3.5246	GO:1903050	M1	1	0	GO Biological Processes	19	regulation of proteolysis involved in protein catabolic process	19_GO:0008152 metabolic process	-3.5246	3.14048	4.41137	30337	230	546	13	2.38095	0.652449	991|1017|2932|3093|3326|6599|8667|9349|10399|26471|27351|51035|258010	CDC20|CDK2|GSK3B|UBE2K|HSP90AB1|SMARCC1|EIF3H|RPL23|RACK1|NUPR1|DESI1|UBXN1|SVIP	-1.71395	0	21	0	0	-6.63476	5.69869
1	-2.72287	GO:1903051	M1	1	0	GO Biological Processes	19	negative regulation of proteolysis involved in protein catabolic process	19_GO:0048519 negative regulation of biological process	-2.72287	4.63019	4.17502	30337	72	546	6	1.0989	0.446153	3326|6599|8667|9349|51035|258010	HSP90AB1|SMARCC1|EIF3H|RPL23|UBXN1|SVIP	-1.10128	0	21	0	0	-6.63476	5.69869
1	-2.51207	GO:2000059	M1	1	0	GO Biological Processes	19	negative regulation of ubiquitin-dependent protein catabolic process	19_GO:0048519 negative regulation of biological process	-2.51207	5.05112	4.07096	30337	55	546	5	0.915751	0.407657	3326|6599|8667|9349|51035	HSP90AB1|SMARCC1|EIF3H|RPL23|UBXN1	-0.936597	0	21	0	0	-6.63476	5.69869
1	-2.47781	GO:1901799	M1	1	0	GO Biological Processes	19	negative regulation of proteasomal protein catabolic process	19_GO:0048519 negative regulation of biological process	-2.47781	4.96092	4.01641	30337	56	546	5	0.915751	0.407657	3326|6599|8667|51035|258010	HSP90AB1|SMARCC1|EIF3H|UBXN1|SVIP	-0.908854	0	21	0	0	-6.63476	5.69869
1	-2.28528	GO:0032435	M1	1	0	GO Biological Processes	19	negative regulation of proteasomal ubiquitin-dependent protein catabolic process	19_GO:0048519 negative regulation of biological process	-2.28528	5.69869	3.97498	30337	39	546	4	0.732601	0.364956	3326|6599|8667|51035	HSP90AB1|SMARCC1|EIF3H|UBXN1	-0.760355	0	21	0	0	-6.63476	5.69869
1	-2.02413	GO:0045861	M1	1	0	GO Biological Processes	19	negative regulation of proteolysis	19_GO:0048519 negative regulation of biological process	-2.02413	2.40529	2.90255	30337	231	546	10	1.8315	0.573843	1471|3326|4318|6599|8667|9349|10542|26998|51035|258010	CST3|HSP90AB1|MMP9|SMARCC1|EIF3H|RPL23|LAMTOR5|FETUB|UBXN1|SVIP	-0.570855	0	21	0	0	-6.63476	5.69869
1	-6.43466	GO:2001242	M1	1	0	GO Biological Processes	19	regulation of intrinsic apoptotic signaling pathway	19_GO:0050896 response to stimulus	-6.43466	4.70368	6.91462	30337	189	546	16	2.9304	0.721787	637|754|1984|3070|3315|3622|4282|4318|4609|5478|6188|9774|9958|10131|10399|26471	BID|PTTG1IP|EIF5A|HELLS|HSPB1|ING2|MIF|MMP9|MYC|PPIA|RPS3|BCLAF1|USP15|TRAP1|RACK1|NUPR1	-4.18468	0	22	1	1	-6.43466	6.53674
1	-5.97773	GO:2001233	M1	1	0	GO Biological Processes	19	regulation of apoptotic signaling pathway	19_GO:0050896 response to stimulus	-5.97773	3.2271	6.03931	30337	396	546	23	4.21245	0.859658	637|754|1491|1514|1984|2932|3070|3315|3622|3655|4282|4318|4609|5478|5859|6188|9521|9774|9958|10131|10399|26471|64114	BID|PTTG1IP|CTH|CTSL|EIF5A|GSK3B|HELLS|HSPB1|ING2|ITGA6|MIF|MMP9|MYC|PPIA|QARS1|RPS3|EEF1E1|BCLAF1|USP15|TRAP1|RACK1|NUPR1|TMBIM1	-3.80347	0	22	0	0	-6.43466	6.53674
1	-4.41032	GO:2001243	M1	1	0	GO Biological Processes	19	negative regulation of intrinsic apoptotic signaling pathway	19_GO:0048519 negative regulation of biological process	-4.41032	4.91702	5.64744	30337	113	546	10	1.8315	0.573843	637|754|3070|3315|3622|4282|4318|5478|10131|10399	BID|PTTG1IP|HELLS|HSPB1|ING2|MIF|MMP9|PPIA|TRAP1|RACK1	-2.4179	0	22	0	0	-6.43466	6.53674
1	-4.3886	GO:2001234	M1	1	0	GO Biological Processes	19	negative regulation of apoptotic signaling pathway	19_GO:0048519 negative regulation of biological process	-4.3886	3.41571	5.12909	30337	244	546	15	2.74725	0.699526	637|754|1491|2932|3070|3315|3622|3655|4282|4318|5478|5859|10131|10399|64114	BID|PTTG1IP|CTH|GSK3B|HELLS|HSPB1|ING2|ITGA6|MIF|MMP9|PPIA|QARS1|TRAP1|RACK1|TMBIM1	-2.40186	0	22	0	0	-6.43466	6.53674
1	-3.65908	GO:1902532	M1	1	0	GO Biological Processes	19	negative regulation of intracellular signal transduction	19_GO:0048519 negative regulation of biological process	-3.65908	2.13094	4.11027	30337	704	546	27	4.94505	0.927847	637|754|811|1827|2274|2932|3070|3276|3309|3315|3622|4282|4318|4609|5478|5859|8661|9212|10131|10399|11331|23171|51094|51283|51495|84962|652968	BID|PTTG1IP|CALR|RCAN1|FHL2|GSK3B|HELLS|PRMT1|HSPA5|HSPB1|ING2|MIF|MMP9|MYC|PPIA|QARS1|EIF3A|AURKB|TRAP1|RACK1|PHB2|GPD1L|ADIPOR1|BFAR|HACD3|AJUBA|CASTOR1	-1.81889	0	22	0	0	-6.43466	6.53674
1	-2.50348	GO:1902176	M1	1	0	GO Biological Processes	19	negative regulation of oxidative stress-induced intrinsic apoptotic signaling pathway	19_GO:0048519 negative regulation of biological process	-2.50348	6.53674	4.37304	30337	34	546	4	0.732601	0.364956	3315|5478|10131|10399	HSPB1|PPIA|TRAP1|RACK1	-0.930189	0	22	0	0	-6.43466	6.53674
1	-6.35658	GO:0140694	M1	1	0	GO Biological Processes	19	non-membrane-bounded organelle assembly	19_GO:0009987 cellular process	-6.35658	3.51256	6.38201	30337	348	546	22	4.0293	0.841566	991|1017|1964|3692|3880|6134|6188|6223|6228|6234|8086|8243|9133|9212|23215|25804|29098|29128|51411|51441|83939|387103	CDC20|CDK2|EIF1AX|EIF6|KRT19|RPL10|RPS3|RPS19|RPS23|RPS28|AAAS|SMC1A|CCNB2|AURKB|PRRC2C|LSM4|RANGRF|UHRF1|BIN2|YTHDF2|EIF2A|CENPW	-4.1268	0	23	1	1	-6.35658	5.20896
1	-2.9894	GO:0042255	M1	1	0	GO Biological Processes	19	ribosome assembly	19_GO:0009987 cellular process	-2.9894	5.20896	4.56321	30337	64	546	6	1.0989	0.446153	1964|3692|6134|6223|6234|83939	EIF1AX|EIF6|RPL10|RPS19|RPS28|EIF2A	-1.29943	0	23	0	0	-6.35658	5.20896
1	-6.30536	GO:0042273	M1	1	0	GO Biological Processes	19	ribosomal large subunit biogenesis	19_GO:0009987 cellular process	-6.30536	7.93747	7.8668	30337	70	546	10	1.8315	0.573843	3692|6134|9045|9326|10969|11224|23481|51491|55319|55759	EIF6|RPL10|RPL14|ZNHIT3|EBNA1BP2|RPL35|PES1|NOP16|TMA16|WDR12	-4.08048	0	24	1	1	-6.30536	13.8906
1	-4.46292	GO:0000460	M1	1	0	GO Biological Processes	19	maturation of 5.8S rRNA	19_GO:0008152 metabolic process	-4.46292	9.52496	6.83162	30337	35	546	6	1.0989	0.446153	3692|6227|8602|23481|23517|55759	EIF6|RPS21|NOP14|PES1|MTREX|WDR12	-2.46764	0	24	0	0	-6.30536	13.8906
1	-4.22641	GO:0000470	M1	1	0	GO Biological Processes	19	maturation of LSU-rRNA	19_GO:0008152 metabolic process	-4.22641	11.5755	7.01655	30337	24	546	5	0.915751	0.407657	3692|9326|11224|23481|55759	EIF6|ZNHIT3|RPL35|PES1|WDR12	-2.26166	0	24	0	0	-6.30536	13.8906
1	-3.79854	GO:0000463	M1	1	0	GO Biological Processes	19	maturation of LSU-rRNA from tricistronic rRNA transcript (SSU-rRNA, 5.8S rRNA, LSU-rRNA)	19_GO:0008152 metabolic process	-3.79854	13.8906	6.98221	30337	16	546	4	0.732601	0.364956	9326|11224|23481|55759	ZNHIT3|RPL35|PES1|WDR12	-1.92747	0	24	0	0	-6.30536	13.8906
1	-3.0818	GO:0000466	M1	1	0	GO Biological Processes	19	maturation of 5.8S rRNA from tricistronic rRNA transcript (SSU-rRNA, 5.8S rRNA, LSU-rRNA)	19_GO:0008152 metabolic process	-3.0818	9.26038	5.48055	30337	24	546	4	0.732601	0.364956	6227|8602|23481|55759	RPS21|NOP14|PES1|WDR12	-1.36542	0	24	0	0	-6.30536	13.8906
1	-6.29888	GO:0009725	M1	1	0	GO Biological Processes	19	response to hormone	19_GO:0050896 response to stimulus	-6.29888	2.51603	5.86413	30337	795	546	36	6.59341	1.06206	336|811|1026|1364|1514|1829|2274|2288|2353|2782|2932|3192|3280|3320|3481|3692|3880|4036|5111|5286|5315|5730|5786|5901|6554|6599|9475|9663|10095|10726|11331|26060|51094|64397|79039|100133941	APOA2|CALR|CDKN1A|CLDN4|CTSL|DSG2|FHL2|FKBP4|FOS|GNB1|GSK3B|HNRNPU|HES1|HSP90AA1|IGF2|EIF6|KRT19|LRP2|PCNA|PIK3C2A|PKM|PTGDS|PTPRA|RAN|SLC10A1|SMARCC1|ROCK2|LPIN2|ARPC1B|NUDC|PHB2|APPL1|ADIPOR1|ZNF106|DDX54|CD24	-4.07886	0	25	1	1	-6.29888	5.71965
1	-3.65562	GO:0008286	M1	1	0	GO Biological Processes	19	insulin receptor signaling pathway	19_GO:0050896 response to stimulus	-3.65562	5.71965	5.2747	30337	68	546	7	1.28205	0.481454	2932|3481|5286|5786|6599|26060|64397	GSK3B|IGF2|PIK3C2A|PTPRA|SMARCC1|APPL1|ZNF106	-1.81889	0	25	0	0	-6.29888	5.71965
1	-2.78542	GO:0032869	M1	1	0	GO Biological Processes	19	cellular response to insulin stimulus	19_GO:0050896 response to stimulus	-2.78542	3.33374	3.87901	30337	150	546	9	1.64835	0.544903	2932|3481|5286|5315|5786|6599|9663|26060|64397	GSK3B|IGF2|PIK3C2A|PKM|PTPRA|SMARCC1|LPIN2|APPL1|ZNF106	-1.14136	0	25	0	0	-6.29888	5.71965
1	-2.65951	GO:0032868	M1	1	0	GO Biological Processes	19	response to insulin	19_GO:0050896 response to stimulus	-2.65951	2.7908	3.60072	30337	219	546	11	2.01465	0.60129	2353|2932|3481|3692|5286|5315|5786|6599|9663|26060|64397	FOS|GSK3B|IGF2|EIF6|PIK3C2A|PKM|PTPRA|SMARCC1|LPIN2|APPL1|ZNF106	-1.04854	0	25	0	0	-6.29888	5.71965
1	-2.65258	GO:1901699	M1	1	0	GO Biological Processes	19	cellular response to nitrogen compound	19_GO:0050896 response to stimulus	-2.65258	2.00482	3.31363	30337	582	546	21	3.84615	0.823001	948|1017|1145|2353|2782|2932|3276|3481|5286|5315|5786|5908|6599|7184|9349|9475|9663|10939|26060|64397|652968	CD36|CDK2|CHRNE|FOS|GNB1|GSK3B|PRMT1|IGF2|PIK3C2A|PKM|PTPRA|RAP1B|SMARCC1|HSP90B1|RPL23|ROCK2|LPIN2|AFG3L2|APPL1|ZNF106|CASTOR1	-1.04854	0	25	0	0	-6.29888	5.71965
1	-2.56603	GO:0032870	M1	1	0	GO Biological Processes	19	cellular response to hormone stimulus	19_GO:0050896 response to stimulus	-2.56603	2.05386	3.26228	30337	514	546	19	3.47985	0.78432	811|1514|2288|2353|2782|2932|3192|3481|5286|5315|5786|5901|6599|9663|11331|26060|51094|64397|79039	CALR|CTSL|FKBP4|FOS|GNB1|GSK3B|HNRNPU|IGF2|PIK3C2A|PKM|PTPRA|RAN|SMARCC1|LPIN2|PHB2|APPL1|ADIPOR1|ZNF106|DDX54	-0.980602	0	25	0	0	-6.29888	5.71965
1	-2.28078	GO:0071417	M1	1	0	GO Biological Processes	19	cellular response to organonitrogen compound	19_GO:0050896 response to stimulus	-2.28078	1.97263	2.98989	30337	507	546	18	3.2967	0.764125	948|2353|2782|2932|3276|3481|5286|5315|5786|5908|6599|7184|9349|9663|10939|26060|64397|652968	CD36|FOS|GNB1|GSK3B|PRMT1|IGF2|PIK3C2A|PKM|PTPRA|RAP1B|SMARCC1|HSP90B1|RPL23|LPIN2|AFG3L2|APPL1|ZNF106|CASTOR1	-0.757804	0	25	0	0	-6.29888	5.71965
1	-6.18111	GO:0032543	M1	1	0	GO Biological Processes	19	mitochondrial translation	19_GO:0008152 metabolic process	-6.18111	6.11695	7.24523	30337	109	546	12	2.1978	0.62744	2617|6183|7284|51258|51373|54460|54998|64968|64975|79590|118487|122704	GARS1|MRPS12|TUFM|MRPL51|MRPS17|MRPS21|AURKAIP1|MRPS6|MRPL41|MRPL24|CHCHD1|MRPL52	-3.98457	0	26	1	1	-6.18111	6.11695
1	-4.93925	GO:0140053	M1	1	0	GO Biological Processes	19	mitochondrial gene expression	19_GO:0008152 metabolic process	-4.93925	4.66257	5.94328	30337	143	546	12	2.1978	0.62744	2617|6183|7284|51258|51373|54460|54998|64968|64975|79590|118487|122704	GARS1|MRPS12|TUFM|MRPL51|MRPS17|MRPS21|AURKAIP1|MRPS6|MRPL41|MRPL24|CHCHD1|MRPL52	-2.91111	0	26	0	0	-6.18111	6.11695
1	-6.07734	GO:0006359	M1	1	0	GO Biological Processes	19	regulation of transcription by RNA polymerase III	19_GO:0008152 metabolic process	-6.07734	12.9645	8.87601	30337	30	546	7	1.28205	0.481454	7913|8467|9188|10514|23451|25824|170506	DEK|SMARCA5|DDX21|MYBBP1A|SF3B1|PRDX5|DHX36	-3.89431	0	27	1	1	-6.07734	15.434
1	-5.59225	GO:0045943	M1	1	0	GO Biological Processes	19	positive regulation of transcription by RNA polymerase I	19_GO:0048518 positive regulation of biological process	-5.59225	11.1125	8.10378	30337	35	546	7	1.28205	0.481454	7913|8467|9188|10514|23160|23451|55646	DEK|SMARCA5|DDX21|MYBBP1A|WDR43|SF3B1|LYAR	-3.46721	0	27	0	0	-6.07734	15.434
1	-4.88319	GO:0045945	M1	1	0	GO Biological Processes	19	positive regulation of transcription by RNA polymerase III	19_GO:0048518 positive regulation of biological process	-4.88319	15.434	8.29273	30337	18	546	5	0.915751	0.407657	7913|8467|9188|10514|23451	DEK|SMARCA5|DDX21|MYBBP1A|SF3B1	-2.86122	0	27	0	0	-6.07734	15.434
1	-4.70235	GO:0006356	M1	1	0	GO Biological Processes	19	regulation of transcription by RNA polymerase I	19_GO:0008152 metabolic process	-4.70235	8.27523	6.75739	30337	47	546	7	1.28205	0.481454	7913|8467|9188|10514|23160|23451|55646	DEK|SMARCA5|DDX21|MYBBP1A|WDR43|SF3B1|LYAR	-2.68645	0	27	0	0	-6.07734	15.434
1	-5.87787	GO:0051338	M1	1	0	GO Biological Processes	19	regulation of transferase activity	19_GO:0065007 biological regulation	-5.87787	2.67555	5.72076	30337	623	546	30	5.49451	0.975206	336|894|991|1026|1028|1622|1736|2932|3181|3192|3315|3320|3843|4609|5111|5478|5859|6188|6950|9133|9212|9349|10006|11232|11331|29085|51429|51637|63967|100133941	APOA2|CCND2|CDC20|CDKN1A|CDKN1C|DBI|DKC1|GSK3B|HNRNPA2B1|HNRNPU|HSPB1|HSP90AA1|IPO5|MYC|PCNA|PPIA|QARS1|RPS3|TCP1|CCNB2|AURKB|RPL23|ABI1|POLG2|PHB2|PHPT1|SNX9|RTRAF|CLSPN|CD24	-3.72064	0	28	1	1	-5.87787	3.05287
1	-4.9237	GO:0051347	M1	1	0	GO Biological Processes	19	positive regulation of transferase activity	19_GO:0065007 biological regulation	-4.9237	3.05287	5.33434	30337	364	546	20	3.663	0.803931	336|894|991|1026|1622|1736|3181|3320|4609|5111|5478|6188|6950|9212|10006|11232|11331|51429|63967|100133941	APOA2|CCND2|CDC20|CDKN1A|DBI|DKC1|HNRNPA2B1|HSP90AA1|MYC|PCNA|PPIA|RPS3|TCP1|AURKB|ABI1|POLG2|PHB2|SNX9|CLSPN|CD24	-2.89865	0	28	0	0	-5.87787	3.05287
1	-3.37069	GO:0043086	M1	1	0	GO Biological Processes	19	negative regulation of catalytic activity	19_GO:0065007 biological regulation	-3.37069	2.41024	4.0247	30337	438	546	19	3.47985	0.78432	336|1026|1028|1471|2932|3192|3315|3843|4318|5478|5859|9349|9475|10542|26998|29085|51035|51637|64114	APOA2|CDKN1A|CDKN1C|CST3|GSK3B|HNRNPU|HSPB1|IPO5|MMP9|PPIA|QARS1|RPL23|ROCK2|LAMTOR5|FETUB|PHPT1|UBXN1|RTRAF|TMBIM1	-1.59316	0	28	0	0	-5.87787	3.05287
1	-3.03509	GO:0044092	M1	1	0	GO Biological Processes	19	negative regulation of molecular function	19_GO:0065007 biological regulation	-3.03509	1.96815	3.59463	30337	734	546	26	4.7619	0.91138	336|1026|1028|1471|2932|3192|3280|3315|3399|3843|4318|5478|5859|9212|9349|9475|10399|10542|11331|26471|26998|29085|51035|51042|51637|64114	APOA2|CDKN1A|CDKN1C|CST3|GSK3B|HNRNPU|HES1|HSPB1|ID3|IPO5|MMP9|PPIA|QARS1|AURKB|RPL23|ROCK2|RACK1|LAMTOR5|PHB2|NUPR1|FETUB|PHPT1|UBXN1|ZNF593|RTRAF|TMBIM1	-1.33504	0	28	0	0	-5.87787	3.05287
1	-2.80261	GO:0051348	M1	1	0	GO Biological Processes	19	negative regulation of transferase activity	19_GO:0065007 biological regulation	-2.80261	2.9104	3.76088	30337	210	546	11	2.01465	0.60129	1026|1028|2932|3192|3315|3843|5478|5859|9349|29085|51637	CDKN1A|CDKN1C|GSK3B|HNRNPU|HSPB1|IPO5|PPIA|QARS1|RPL23|PHPT1|RTRAF	-1.15598	0	28	0	0	-5.87787	3.05287
1	-2.75379	GO:0031400	M1	1	0	GO Biological Processes	19	negative regulation of protein modification process	19_GO:0048519 negative regulation of biological process	-2.75379	2.24895	3.48934	30337	420	546	17	3.11355	0.743299	1026|1028|1622|2539|2932|3315|3843|5478|5783|5859|6188|9349|9475|10399|23171|51035|51637	CDKN1A|CDKN1C|DBI|G6PD|GSK3B|HSPB1|IPO5|PPIA|PTPN13|QARS1|RPS3|RPL23|ROCK2|RACK1|GPD1L|UBXN1|RTRAF	-1.12222	0	28	0	0	-5.87787	3.05287
1	-2.06689	GO:0045936	M1	1	0	GO Biological Processes	19	negative regulation of phosphate metabolic process	19_GO:0048519 negative regulation of biological process	-2.06689	2.07432	2.83399	30337	375	546	14	2.5641	0.676442	1026|1028|2932|3192|3315|3843|5478|5783|5859|9475|10399|23171|26471|51637	CDKN1A|CDKN1C|GSK3B|HNRNPU|HSPB1|IPO5|PPIA|PTPN13|QARS1|ROCK2|RACK1|GPD1L|NUPR1|RTRAF	-0.601052	0	28	0	0	-5.87787	3.05287
1	-2.05738	GO:0010563	M1	1	0	GO Biological Processes	19	negative regulation of phosphorus metabolic process	19_GO:0048519 negative regulation of biological process	-2.05738	2.06881	2.82324	30337	376	546	14	2.5641	0.676442	1026|1028|2932|3192|3315|3843|5478|5783|5859|9475|10399|23171|26471|51637	CDKN1A|CDKN1C|GSK3B|HNRNPU|HSPB1|IPO5|PPIA|PTPN13|QARS1|ROCK2|RACK1|GPD1L|NUPR1|RTRAF	-0.595764	0	28	0	0	-5.87787	3.05287
1	-2.04922	GO:0045859	M1	1	0	GO Biological Processes	19	regulation of protein kinase activity	19_GO:0008152 metabolic process	-2.04922	1.95384	2.77529	30337	455	546	16	2.9304	0.721787	894|1026|1028|3315|3320|3843|5478|5859|6188|9133|10006|11331|51429|51637|63967|100133941	CCND2|CDKN1A|CDKN1C|HSPB1|HSP90AA1|IPO5|PPIA|QARS1|RPS3|CCNB2|ABI1|PHB2|SNX9|RTRAF|CLSPN|CD24	-0.591794	0	28	0	0	-5.87787	3.05287
1	-5.86396	GO:0046434	M1	1	0	GO Biological Processes	19	organophosphate catabolic process	19_GO:0008152 metabolic process	-5.86396	4.52953	6.5012	30337	184	546	15	2.74725	0.699526	336|3939|3988|4860|5214|5315|7941|9588|10591|11164|11332|23171|79887|221937|284161	APOA2|LDHA|LIPA|PNP|PFKP|PKM|PLA2G7|PRDX6|DNPH1|NUDT5|ACOT7|GPD1L|PLBD1|FOXK1|GDPD1	-3.715	0	29	1	1	-5.86396	9.26038
1	-4.77046	GO:0072524	M1	1	0	GO Biological Processes	19	pyridine-containing compound metabolic process	19_GO:0008152 metabolic process	-4.77046	4.88948	5.89915	30337	125	546	11	2.01465	0.60129	2539|3939|3988|4860|5214|5315|7086|9540|23057|23171|221937	G6PD|LDHA|LIPA|PNP|PFKP|PKM|TKT|TP53I3|NMNAT2|GPD1L|FOXK1	-2.75153	0	29	0	0	-5.86396	9.26038
1	-4.24924	GO:0019362	M1	1	0	GO Biological Processes	19	pyridine nucleotide metabolic process	19_GO:0008152 metabolic process	-4.24924	4.70867	5.46452	30337	118	546	10	1.8315	0.573843	2539|3939|3988|5214|5315|7086|9540|23057|23171|221937	G6PD|LDHA|LIPA|PFKP|PKM|TKT|TP53I3|NMNAT2|GPD1L|FOXK1	-2.28005	0	29	0	0	-5.86396	9.26038
1	-4.24924	GO:0046496	M1	1	0	GO Biological Processes	19	nicotinamide nucleotide metabolic process	19_GO:0008152 metabolic process	-4.24924	4.70867	5.46452	30337	118	546	10	1.8315	0.573843	2539|3939|3988|5214|5315|7086|9540|23057|23171|221937	G6PD|LDHA|LIPA|PFKP|PKM|TKT|TP53I3|NMNAT2|GPD1L|FOXK1	-2.28005	0	29	0	0	-5.86396	9.26038
1	-3.6547	GO:1901136	M1	1	0	GO Biological Processes	19	carbohydrate derivative catabolic process	19_GO:0008152 metabolic process	-3.6547	3.23906	4.54324	30337	223	546	13	2.38095	0.652449	1514|3939|3988|4758|4860|5214|5315|5973|10007|11332|23171|51005|221937	CTSL|LDHA|LIPA|NEU1|PNP|PFKP|PKM|RENBP|GNPDA1|ACOT7|GPD1L|AMDHD2|FOXK1	-1.81889	0	29	0	0	-5.86396	9.26038
1	-3.43115	GO:0072526	M1	1	0	GO Biological Processes	19	pyridine-containing compound catabolic process	19_GO:0008152 metabolic process	-3.43115	6.29007	5.21826	30337	53	546	6	1.0989	0.446153	3939|3988|4860|5214|5315|221937	LDHA|LIPA|PNP|PFKP|PKM|FOXK1	-1.63363	0	29	0	0	-5.86396	9.26038
1	-3.38658	GO:0009191	M1	1	0	GO Biological Processes	19	ribonucleoside diphosphate catabolic process	19_GO:0008152 metabolic process	-3.38658	6.17359	5.15136	30337	54	546	6	1.0989	0.446153	3939|3988|5214|5315|11164|221937	LDHA|LIPA|PFKP|PKM|NUDT5|FOXK1	-1.60325	0	29	0	0	-5.86396	9.26038
1	-3.35604	GO:0009185	M1	1	0	GO Biological Processes	19	ribonucleoside diphosphate metabolic process	19_GO:0008152 metabolic process	-3.35604	5.11758	4.86564	30337	76	546	7	1.28205	0.481454	3939|3988|5214|5315|11164|51727|221937	LDHA|LIPA|PFKP|PKM|NUDT5|CMPK1|FOXK1	-1.58288	0	29	0	0	-5.86396	9.26038
1	-3.34005	GO:0006195	M1	1	0	GO Biological Processes	19	purine nucleotide catabolic process	19_GO:0008152 metabolic process	-3.34005	4.44498	4.67144	30337	100	546	8	1.4652	0.514218	3939|3988|4860|5214|5315|10591|11332|221937	LDHA|LIPA|PNP|PFKP|PKM|DNPH1|ACOT7|FOXK1	-1.57402	0	29	0	0	-5.86396	9.26038
1	-3.21775	GO:0009134	M1	1	0	GO Biological Processes	19	nucleoside diphosphate catabolic process	19_GO:0008152 metabolic process	-3.21775	5.74782	4.89971	30337	58	546	6	1.0989	0.446153	3939|3988|5214|5315|11164|221937	LDHA|LIPA|PFKP|PKM|NUDT5|FOXK1	-1.46179	0	29	0	0	-5.86396	9.26038
1	-3.19831	GO:0072523	M1	1	0	GO Biological Processes	19	purine-containing compound catabolic process	19_GO:0008152 metabolic process	-3.19831	4.23332	4.49306	30337	105	546	8	1.4652	0.514218	3939|3988|4860|5214|5315|10591|11332|221937	LDHA|LIPA|PNP|PFKP|PKM|DNPH1|ACOT7|FOXK1	-1.44892	0	29	0	0	-5.86396	9.26038
1	-3.17705	GO:1901292	M1	1	0	GO Biological Processes	19	nucleoside phosphate catabolic process	19_GO:0008152 metabolic process	-3.17705	3.78834	4.34636	30337	132	546	9	1.64835	0.544903	3939|3988|4860|5214|5315|10591|11164|11332|221937	LDHA|LIPA|PNP|PFKP|PKM|DNPH1|NUDT5|ACOT7|FOXK1	-1.43415	0	29	0	0	-5.86396	9.26038
1	-3.12426	GO:0009132	M1	1	0	GO Biological Processes	19	nucleoside diphosphate metabolic process	19_GO:0008152 metabolic process	-3.12426	4.68597	4.55232	30337	83	546	7	1.28205	0.481454	3939|3988|5214|5315|11164|51727|221937	LDHA|LIPA|PFKP|PKM|NUDT5|CMPK1|FOXK1	-1.39248	0	29	0	0	-5.86396	9.26038
1	-2.8877	GO:0009154	M1	1	0	GO Biological Processes	19	purine ribonucleotide catabolic process	19_GO:0008152 metabolic process	-2.8877	4.27402	4.23449	30337	91	546	7	1.28205	0.481454	3939|3988|4860|5214|5315|11332|221937	LDHA|LIPA|PNP|PFKP|PKM|ACOT7|FOXK1	-1.22798	0	29	0	0	-5.86396	9.26038
1	-2.85915	GO:0006096	M1	1	0	GO Biological Processes	19	glycolytic process	19_GO:0008152 metabolic process	-2.85915	6.03938	4.63054	30337	46	546	5	0.915751	0.407657	3939|3988|5214|5315|221937	LDHA|LIPA|PFKP|PKM|FOXK1	-1.20472	0	29	0	0	-5.86396	9.26038
1	-2.77531	GO:0046032	M1	1	0	GO Biological Processes	19	ADP catabolic process	19_GO:0008152 metabolic process	-2.77531	5.78774	4.49409	30337	48	546	5	0.915751	0.407657	3939|3988|5214|5315|221937	LDHA|LIPA|PFKP|PKM|FOXK1	-1.1338	0	29	0	0	-5.86396	9.26038
1	-2.75242	GO:0009166	M1	1	0	GO Biological Processes	19	nucleotide catabolic process	19_GO:0008152 metabolic process	-2.75242	3.61381	3.93237	30337	123	546	8	1.4652	0.514218	3939|3988|4860|5214|5315|10591|11332|221937	LDHA|LIPA|PNP|PFKP|PKM|DNPH1|ACOT7|FOXK1	-1.12222	0	29	0	0	-5.86396	9.26038
1	-2.72702	GO:0009261	M1	1	0	GO Biological Processes	19	ribonucleotide catabolic process	19_GO:0008152 metabolic process	-2.72702	4.00965	4.01924	30337	97	546	7	1.28205	0.481454	3939|3988|4860|5214|5315|11332|221937	LDHA|LIPA|PNP|PFKP|PKM|ACOT7|FOXK1	-1.1042	0	29	0	0	-5.86396	9.26038
1	-2.69557	GO:0019364	M1	1	0	GO Biological Processes	19	pyridine nucleotide catabolic process	19_GO:0008152 metabolic process	-2.69557	5.55623	4.36511	30337	50	546	5	0.915751	0.407657	3939|3988|5214|5315|221937	LDHA|LIPA|PFKP|PKM|FOXK1	-1.0776	0	29	0	0	-5.86396	9.26038
1	-2.65713	GO:0009137	M1	1	0	GO Biological Processes	19	purine nucleoside diphosphate catabolic process	19_GO:0008152 metabolic process	-2.65713	5.44728	4.3032	30337	51	546	5	0.915751	0.407657	3939|3988|5214|5315|221937	LDHA|LIPA|PFKP|PKM|FOXK1	-1.04854	0	29	0	0	-5.86396	9.26038
1	-2.65713	GO:0009181	M1	1	0	GO Biological Processes	19	purine ribonucleoside diphosphate catabolic process	19_GO:0008152 metabolic process	-2.65713	5.44728	4.3032	30337	51	546	5	0.915751	0.407657	3939|3988|5214|5315|221937	LDHA|LIPA|PFKP|PKM|FOXK1	-1.04854	0	29	0	0	-5.86396	9.26038
1	-2.5471	GO:0046031	M1	1	0	GO Biological Processes	19	ADP metabolic process	19_GO:0008152 metabolic process	-2.5471	5.14465	4.12685	30337	54	546	5	0.915751	0.407657	3939|3988|5214|5315|221937	LDHA|LIPA|PFKP|PKM|FOXK1	-0.967372	0	29	0	0	-5.86396	9.26038
1	-2.41249	GO:0006735	M1	1	0	GO Biological Processes	19	NADH regeneration	19_GO:0008152 metabolic process	-2.41249	9.26038	4.74582	30337	18	546	3	0.549451	0.316353	5214|5315|221937	PFKP|PKM|FOXK1	-0.859844	0	29	0	0	-5.86396	9.26038
1	-2.41249	GO:0061621	M1	1	0	GO Biological Processes	19	canonical glycolysis	19_GO:0008152 metabolic process	-2.41249	9.26038	4.74582	30337	18	546	3	0.549451	0.316353	5214|5315|221937	PFKP|PKM|FOXK1	-0.859844	0	29	0	0	-5.86396	9.26038
1	-2.41249	GO:0061718	M1	1	0	GO Biological Processes	19	glucose catabolic process to pyruvate	19_GO:0008152 metabolic process	-2.41249	9.26038	4.74582	30337	18	546	3	0.549451	0.316353	5214|5315|221937	PFKP|PKM|FOXK1	-0.859844	0	29	0	0	-5.86396	9.26038
1	-2.28698	GO:0019674	M1	1	0	GO Biological Processes	19	NAD metabolic process	19_GO:0008152 metabolic process	-2.28698	4.48083	3.71423	30337	62	546	5	0.915751	0.407657	5214|5315|23057|23171|221937	PFKP|PKM|NMNAT2|GPD1L|FOXK1	-0.760355	0	29	0	0	-5.86396	9.26038
1	-2.27885	GO:0061615	M1	1	0	GO Biological Processes	19	glycolytic process through fructose-6-phosphate	19_GO:0008152 metabolic process	-2.27885	8.33434	4.44187	30337	20	546	3	0.549451	0.316353	5214|5315|221937	PFKP|PKM|FOXK1	-0.757804	0	29	0	0	-5.86396	9.26038
1	-2.27885	GO:0061620	M1	1	0	GO Biological Processes	19	glycolytic process through glucose-6-phosphate	19_GO:0008152 metabolic process	-2.27885	8.33434	4.44187	30337	20	546	3	0.549451	0.316353	5214|5315|221937	PFKP|PKM|FOXK1	-0.757804	0	29	0	0	-5.86396	9.26038
1	-2.24308	GO:0005996	M1	1	0	GO Biological Processes	19	monosaccharide metabolic process	19_GO:0008152 metabolic process	-2.24308	2.76276	3.22018	30337	181	546	9	1.64835	0.544903	231|2539|3481|3988|5214|5315|11164|27230|221937	AKR1B1|G6PD|IGF2|LIPA|PFKP|PKM|NUDT5|SERP1|FOXK1	-0.731578	0	29	0	0	-5.86396	9.26038
1	-2.23325	GO:0006006	M1	1	0	GO Biological Processes	19	glucose metabolic process	19_GO:0008152 metabolic process	-2.23325	3.26837	3.3565	30337	119	546	7	1.28205	0.481454	2539|3481|3988|5214|5315|27230|221937	G6PD|IGF2|LIPA|PFKP|PKM|SERP1|FOXK1	-0.724568	0	29	0	0	-5.86396	9.26038
1	-2.23325	GO:0016052	M1	1	0	GO Biological Processes	19	carbohydrate catabolic process	19_GO:0008152 metabolic process	-2.23325	3.26837	3.3565	30337	119	546	7	1.28205	0.481454	3939|3988|4758|5214|5315|11164|221937	LDHA|LIPA|NEU1|PFKP|PKM|NUDT5|FOXK1	-0.724568	0	29	0	0	-5.86396	9.26038
1	-2.21769	GO:0019677	M1	1	0	GO Biological Processes	19	NAD catabolic process	19_GO:0008152 metabolic process	-2.21769	7.93747	4.30534	30337	21	546	3	0.549451	0.316353	5214|5315|221937	PFKP|PKM|FOXK1	-0.718285	0	29	0	0	-5.86396	9.26038
1	-2.1721	GO:0009135	M1	1	0	GO Biological Processes	19	purine nucleoside diphosphate metabolic process	19_GO:0008152 metabolic process	-2.1721	4.20926	3.53343	30337	66	546	5	0.915751	0.407657	3939|3988|5214|5315|221937	LDHA|LIPA|PFKP|PKM|FOXK1	-0.679073	0	29	0	0	-5.86396	9.26038
1	-2.1721	GO:0009179	M1	1	0	GO Biological Processes	19	purine ribonucleoside diphosphate metabolic process	19_GO:0008152 metabolic process	-2.1721	4.20926	3.53343	30337	66	546	5	0.915751	0.407657	3939|3988|5214|5315|221937	LDHA|LIPA|PFKP|PKM|FOXK1	-0.679073	0	29	0	0	-5.86396	9.26038
1	-2.15391	GO:0005975	M1	1	0	GO Biological Processes	19	carbohydrate metabolic process	19_GO:0008152 metabolic process	-2.15391	2.00676	2.88982	30337	443	546	16	2.9304	0.721787	231|2539|2932|3481|3939|3988|4758|5214|5315|5973|10007|11164|23171|27230|116255|221937	AKR1B1|G6PD|GSK3B|IGF2|LDHA|LIPA|NEU1|PFKP|PKM|RENBP|GNPDA1|NUDT5|GPD1L|SERP1|MOGAT1|FOXK1	-0.666286	0	29	0	0	-5.86396	9.26038
1	-2.07873	GO:0019318	M1	1	0	GO Biological Processes	19	hexose metabolic process	19_GO:0008152 metabolic process	-2.07873	2.79559	3.07321	30337	159	546	8	1.4652	0.514218	231|2539|3481|3988|5214|5315|27230|221937	AKR1B1|G6PD|IGF2|LIPA|PFKP|PKM|SERP1|FOXK1	-0.610332	0	29	0	0	-5.86396	9.26038
1	-2.06567	GO:0006090	M1	1	0	GO Biological Processes	19	pyruvate metabolic process	19_GO:0008152 metabolic process	-2.06567	3.96873	3.36642	30337	70	546	5	0.915751	0.407657	3939|3988|5214|5315|221937	LDHA|LIPA|PFKP|PKM|FOXK1	-0.600974	0	29	0	0	-5.86396	9.26038
1	-2.00287	GO:0006007	M1	1	0	GO Biological Processes	19	glucose catabolic process	19_GO:0008152 metabolic process	-2.00287	6.66747	3.83782	30337	25	546	3	0.549451	0.316353	5214|5315|221937	PFKP|PKM|FOXK1	-0.558719	0	29	0	0	-5.86396	9.26038
1	-5.84589	GO:0007004	M1	1	0	GO Biological Processes	19	telomere maintenance via telomerase	19_GO:0008152 metabolic process	-5.84589	15.8749	9.23128	30337	21	546	6	1.0989	0.446153	1736|3320|3326|5981|55505|55651	DKC1|HSP90AA1|HSP90AB1|RFC1|NOP10|NHP2	-3.70101	0	30	1	1	-5.84589	55.5623
1	-5.23669	GO:0031120	M1	1	0	GO Biological Processes	19	snRNA pseudouridine synthesis	19_GO:0008152 metabolic process	-5.23669	55.5623	12.7944	30337	3	546	3	0.549451	0.316353	1736|55505|55651	DKC1|NOP10|NHP2	-3.16963	0	30	0	0	-5.84589	55.5623
1	-5.19931	GO:0071897	M1	1	0	GO Biological Processes	19	DNA biosynthetic process	19_GO:0008152 metabolic process	-5.19931	6.03938	6.55355	30337	92	546	10	1.8315	0.573843	1736|3320|3326|5111|5427|5981|9768|11232|55505|55651	DKC1|HSP90AA1|HSP90AB1|PCNA|POLE2|RFC1|PCLAF|POLG2|NOP10|NHP2	-3.13563	0	30	0	0	-5.84589	55.5623
1	-4.95682	GO:0006278	M1	1	0	GO Biological Processes	19	RNA-templated DNA biosynthetic process	19_GO:0008152 metabolic process	-4.95682	11.4956	7.6553	30337	29	546	6	1.0989	0.446153	1736|3320|3326|5981|55505|55651	DKC1|HSP90AA1|HSP90AB1|RFC1|NOP10|NHP2	-2.92243	0	30	0	0	-5.84589	55.5623
1	-4.95682	GO:0010833	M1	1	0	GO Biological Processes	19	telomere maintenance via telomere lengthening	19_GO:0008152 metabolic process	-4.95682	11.4956	7.6553	30337	29	546	6	1.0989	0.446153	1736|3320|3326|5981|55505|55651	DKC1|HSP90AA1|HSP90AB1|RFC1|NOP10|NHP2	-2.92243	0	30	0	0	-5.84589	55.5623
1	-4.95275	GO:0000723	M1	1	0	GO Biological Processes	19	telomere maintenance	19_GO:0008152 metabolic process	-4.95275	5.66962	6.26821	30337	98	546	10	1.8315	0.573843	1017|1736|3320|3326|5111|5981|8607|10856|55505|55651	CDK2|DKC1|HSP90AA1|HSP90AB1|PCNA|RFC1|RUVBL1|RUVBL2|NOP10|NHP2	-2.92151	0	30	0	0	-5.84589	55.5623
1	-3.86814	GO:0032200	M1	1	0	GO Biological Processes	19	telomere organization	19_GO:0009987 cellular process	-3.86814	4.24139	5.03331	30337	131	546	10	1.8315	0.573843	1017|1736|3320|3326|5111|5981|8607|10856|55505|55651	CDK2|DKC1|HSP90AA1|HSP90AB1|PCNA|RFC1|RUVBL1|RUVBL2|NOP10|NHP2	-1.96804	0	30	0	0	-5.84589	55.5623
1	-3.71607	GO:0040031	M1	1	0	GO Biological Processes	19	snRNA modification	19_GO:0008152 metabolic process	-3.71607	23.8124	8.17178	30337	7	546	3	0.549451	0.316353	1736|55505|55651	DKC1|NOP10|NHP2	-1.85567	0	30	0	0	-5.84589	55.5623
1	-3.5178	GO:0031118	M1	1	0	GO Biological Processes	19	rRNA pseudouridine synthesis	19_GO:0008152 metabolic process	-3.5178	20.8359	7.59626	30337	8	546	3	0.549451	0.316353	1736|55505|55651	DKC1|NOP10|NHP2	-1.71089	0	30	0	0	-5.84589	55.5623
1	-3.35574	GO:0000154	M1	1	0	GO Biological Processes	19	rRNA modification	19_GO:0008152 metabolic process	-3.35574	7.71698	5.45921	30337	36	546	5	0.915751	0.407657	1736|2091|51504|55505|55651	DKC1|FBL|TRMT112|NOP10|NHP2	-1.58288	0	30	0	0	-5.84589	55.5623
1	-2.41249	GO:0001522	M1	1	0	GO Biological Processes	19	pseudouridine synthesis	19_GO:0008152 metabolic process	-2.41249	9.26038	4.74582	30337	18	546	3	0.549451	0.316353	1736|55505|55651	DKC1|NOP10|NHP2	-0.859844	0	30	0	0	-5.84589	55.5623
1	-5.58462	GO:1990830	M1	1	0	GO Biological Processes	19	cellular response to leukemia inhibitory factor	19_GO:0050896 response to stimulus	-5.58462	5.93383	6.79029	30337	103	546	11	2.01465	0.60129	1491|3070|3192|5214|6217|8467|9145|9521|9774|27101|29887	CTH|HELLS|HNRNPU|PFKP|RPS16|SMARCA5|SYNGR1|EEF1E1|BCLAF1|CACYBP|SNX10	-3.46343	0	31	1	1	-5.58462	5.93383
1	-5.50204	GO:1990823	M1	1	0	GO Biological Processes	19	response to leukemia inhibitory factor	19_GO:0050896 response to stimulus	-5.50204	5.82081	6.69906	30337	105	546	11	2.01465	0.60129	1491|3070|3192|5214|6217|8467|9145|9521|9774|27101|29887	CTH|HELLS|HNRNPU|PFKP|RPS16|SMARCA5|SYNGR1|EEF1E1|BCLAF1|CACYBP|SNX10	-3.39596	0	31	0	0	-5.58462	5.93383
1	-4.07836	GO:0071345	M1	1	0	GO Biological Processes	19	cellular response to cytokine stimulus	19_GO:0050896 response to stimulus	-4.07836	2.1863	4.41384	30337	737	546	29	5.31136	0.959744	471|1019|1491|1984|2353|2932|3070|3093|3192|3280|3309|3326|3615|4502|5214|6122|6188|6217|8467|8570|9145|9521|9774|10492|26060|27101|29887|51094|55854	ATIC|CDK4|CTH|EIF5A|FOS|GSK3B|HELLS|UBE2K|HNRNPU|HES1|HSPA5|HSP90AB1|IMPDH2|MT2A|PFKP|RPL3|RPS3|RPS16|SMARCA5|KHSRP|SYNGR1|EEF1E1|BCLAF1|SYNCRIP|APPL1|CACYBP|SNX10|ADIPOR1|ZC3H15	-2.12941	0	31	0	0	-5.58462	5.93383
1	-5.47171	GO:0006275	M1	1	0	GO Biological Processes	19	regulation of DNA replication	19_GO:0008152 metabolic process	-5.47171	5.24998	6.4975	30337	127	546	12	2.1978	0.62744	1017|1026|3399|4175|4176|5111|8467|8607|10856|10926|11177|11232	CDK2|CDKN1A|ID3|MCM6|MCM7|PCNA|SMARCA5|RUVBL1|RUVBL2|DBF4|BAZ1A|POLG2	-3.37299	0	32	1	1	-5.47171	11.1125
1	-3.94109	GO:0045740	M1	1	0	GO Biological Processes	19	positive regulation of DNA replication	19_GO:0048518 positive regulation of biological process	-3.94109	7.75288	5.99898	30337	43	546	6	1.0989	0.446153	1017|1026|5111|8467|10926|11177	CDK2|CDKN1A|PCNA|SMARCA5|DBF4|BAZ1A	-2.0221	0	32	0	0	-5.47171	11.1125
1	-3.62012	GO:0090329	M1	1	0	GO Biological Processes	19	regulation of DNA-templated DNA replication	19_GO:0008152 metabolic process	-3.62012	6.80354	5.50413	30337	49	546	6	1.0989	0.446153	1017|4175|4176|5111|10926|11232	CDK2|MCM6|MCM7|PCNA|DBF4|POLG2	-1.78828	0	32	0	0	-5.47171	11.1125
1	-2.97237	GO:0006260	M1	1	0	GO Biological Processes	19	DNA replication	19_GO:0008152 metabolic process	-2.97237	3.05592	3.94916	30337	200	546	11	2.01465	0.60129	1017|4175|4176|5111|5427|5981|9768|10926|11177|11198|11232	CDK2|MCM6|MCM7|PCNA|POLE2|RFC1|PCLAF|DBF4|BAZ1A|SUPT16H|POLG2	-1.28524	0	32	0	0	-5.47171	11.1125
1	-2.64877	GO:0030174	M1	1	0	GO Biological Processes	19	regulation of DNA-templated DNA replication initiation	19_GO:0008152 metabolic process	-2.64877	11.1125	5.30342	30337	15	546	3	0.549451	0.316353	1017|4175|4176	CDK2|MCM6|MCM7	-1.04854	0	32	0	0	-5.47171	11.1125
1	-5.42554	GO:0016032	M1	1	0	GO Biological Processes	19	viral process	19_GO:0016032 viral process	-5.42554	3.74825	5.93081	30337	252	546	17	3.11355	0.743299	1514|1525|1803|2932|3276|3326|5478|5901|6554|6741|7913|8661|8666|10542|28972|51386|55207	CTSL|CXADR|DPP4|GSK3B|PRMT1|HSP90AB1|PPIA|RAN|SLC10A1|SSB|DEK|EIF3A|EIF3G|LAMTOR5|SPCS1|EIF3L|ARL8B	-3.33406	0	33	1	1	-5.42554	3.74825
1	-2.838	GO:0019058	M1	1	0	GO Biological Processes	19	viral life cycle	19_GO:0016032 viral process	-2.838	3.13911	3.864	30337	177	546	10	1.8315	0.573843	1514|1525|1803|3326|5478|6554|7913|10542|28972|55207	CTSL|CXADR|DPP4|HSP90AB1|PPIA|SLC10A1|DEK|LAMTOR5|SPCS1|ARL8B	-1.18878	0	33	0	0	-5.42554	3.74825
1	-2.10415	GO:0044403	M1	1	0	GO Biological Processes	19	biological process involved in symbiotic interaction	19_GO:0044419 biological process involved in interspecies interaction between organisms	-2.10415	2.35071	2.96118	30337	260	546	11	2.01465	0.60129	1105|1514|1525|1803|3326|5478|5479|6554|8411|9475|55207	CHD1|CTSL|CXADR|DPP4|HSP90AB1|PPIA|PPIB|SLC10A1|EEA1|ROCK2|ARL8B	-0.628854	0	33	0	0	-5.42554	3.74825
1	-5.28246	GO:0030162	M1	1	0	GO Biological Processes	19	regulation of proteolysis	19_GO:0008152 metabolic process	-5.28246	2.59723	5.34514	30337	599	546	28	5.12821	0.943963	637|991|1017|1364|1471|1514|2932|3093|3146|3326|4318|4609|6188|6599|8667|9141|9349|10399|10542|26355|26471|26998|27351|51035|51429|54998|55851|258010	BID|CDC20|CDK2|CLDN4|CST3|CTSL|GSK3B|UBE2K|HMGB1|HSP90AB1|MMP9|MYC|RPS3|SMARCC1|EIF3H|PDCD5|RPL23|RACK1|LAMTOR5|FAM162A|NUPR1|FETUB|DESI1|UBXN1|SNX9|AURKAIP1|PSENEN|SVIP	-3.20875	0	34	1	1	-5.28246	9.26038
1	-3.82207	GO:2001244	M1	1	0	GO Biological Processes	19	positive regulation of intrinsic apoptotic signaling pathway	19_GO:0048518 positive regulation of biological process	-3.82207	6.07712	5.50444	30337	64	546	7	1.28205	0.481454	637|1984|4609|6188|9774|10399|26471	BID|EIF5A|MYC|RPS3|BCLAF1|RACK1|NUPR1	-1.94006	0	34	0	0	-5.28246	9.26038
1	-3.43828	GO:0051336	M1	1	0	GO Biological Processes	19	regulation of hydrolase activity	19_GO:0065007 biological regulation	-3.43828	2.09669	3.94211	30337	689	546	26	4.7619	0.91138	336|637|1364|1471|1514|2932|3146|3326|3655|4318|4609|5111|6188|7184|9141|9448|9475|10399|10542|26355|26998|51035|51429|55785|55851|55854	APOA2|BID|CLDN4|CST3|CTSL|GSK3B|HMGB1|HSP90AB1|ITGA6|MMP9|MYC|PCNA|RPS3|HSP90B1|PDCD5|MAP4K4|ROCK2|RACK1|LAMTOR5|FAM162A|FETUB|UBXN1|SNX9|FGD6|PSENEN|ZC3H15	-1.63693	0	34	0	0	-5.28246	9.26038
1	-3.38828	GO:0052547	M1	1	0	GO Biological Processes	19	regulation of peptidase activity	19_GO:0008152 metabolic process	-3.38828	2.76888	4.17537	30337	301	546	15	2.74725	0.699526	637|1364|1471|1514|3146|4318|4609|6188|9141|10399|10542|26355|26998|51035|55851	BID|CLDN4|CST3|CTSL|HMGB1|MMP9|MYC|RPS3|PDCD5|RACK1|LAMTOR5|FAM162A|FETUB|UBXN1|PSENEN	-1.60325	0	34	0	0	-5.28246	9.26038
1	-3.0818	GO:0090200	M1	1	0	GO Biological Processes	19	positive regulation of release of cytochrome c from mitochondria	19_GO:0048518 positive regulation of biological process	-3.0818	9.26038	5.48055	30337	24	546	4	0.732601	0.364956	637|4318|9141|26355	BID|MMP9|PDCD5|FAM162A	-1.36542	0	34	0	0	-5.28246	9.26038
1	-3.04859	GO:0010952	M1	1	0	GO Biological Processes	19	positive regulation of peptidase activity	19_GO:0048518 positive regulation of biological process	-3.04859	3.34712	4.10514	30337	166	546	10	1.8315	0.573843	637|1364|1514|3146|4609|6188|9141|10399|26355|55851	BID|CLDN4|CTSL|HMGB1|MYC|RPS3|PDCD5|RACK1|FAM162A|PSENEN	-1.34267	0	34	0	0	-5.28246	9.26038
1	-2.92981	GO:2001235	M1	1	0	GO Biological Processes	19	positive regulation of apoptotic signaling pathway	19_GO:0048518 positive regulation of biological process	-2.92981	3.49693	4.05178	30337	143	546	9	1.64835	0.544903	637|1514|1984|4609|6188|9521|9774|10399|26471	BID|CTSL|EIF5A|MYC|RPS3|EEF1E1|BCLAF1|RACK1|NUPR1	-1.25523	0	34	0	0	-5.28246	9.26038
1	-2.88981	GO:0045862	M1	1	0	GO Biological Processes	19	positive regulation of proteolysis	19_GO:0048518 positive regulation of biological process	-2.88981	2.4731	3.68145	30337	337	546	15	2.74725	0.699526	637|991|1364|1514|2932|3146|4609|6188|9141|10399|26355|26471|51429|54998|55851	BID|CDC20|CLDN4|CTSL|GSK3B|HMGB1|MYC|RPS3|PDCD5|RACK1|FAM162A|NUPR1|SNX9|AURKAIP1|PSENEN	-1.22798	0	34	0	0	-5.28246	9.26038
1	-2.75117	GO:0043068	M1	1	0	GO Biological Processes	19	positive regulation of programmed cell death	19_GO:0048518 positive regulation of biological process	-2.75117	2.04345	3.4077	30337	571	546	21	3.84615	0.823001	637|694|1026|1514|1984|3146|3399|3655|4318|4609|6188|7153|9141|9521|9774|10399|10514|23788|26355|26471|55749	BID|BTG1|CDKN1A|CTSL|EIF5A|HMGB1|ID3|ITGA6|MMP9|MYC|RPS3|TOP2A|PDCD5|EEF1E1|BCLAF1|RACK1|MYBBP1A|MTCH2|FAM162A|NUPR1|CCAR1	-1.12222	0	34	0	0	-5.28246	9.26038
1	-2.6371	GO:0051345	M1	1	0	GO Biological Processes	19	positive regulation of hydrolase activity	19_GO:0065007 biological regulation	-2.6371	2.19155	3.37291	30337	431	546	17	3.11355	0.743299	637|1364|1514|2932|3146|3326|3655|4609|5111|6188|9141|9448|10399|26355|51429|55851|55854	BID|CLDN4|CTSL|GSK3B|HMGB1|HSP90AB1|ITGA6|MYC|PCNA|RPS3|PDCD5|MAP4K4|RACK1|FAM162A|SNX9|PSENEN|ZC3H15	-1.03918	0	34	0	0	-5.28246	9.26038
1	-2.5951	GO:2000116	M1	1	0	GO Biological Processes	19	regulation of cysteine-type endopeptidase activity	19_GO:0008152 metabolic process	-2.5951	2.90902	3.58299	30337	191	546	10	1.8315	0.573843	637|1471|3146|4318|4609|6188|9141|10399|10542|26355	BID|CST3|HMGB1|MMP9|MYC|RPS3|PDCD5|RACK1|LAMTOR5|FAM162A	-1.00176	0	34	0	0	-5.28246	9.26038
1	-2.57625	GO:0043281	M1	1	0	GO Biological Processes	19	regulation of cysteine-type endopeptidase activity involved in apoptotic process	19_GO:0008152 metabolic process	-2.57625	3.10597	3.62716	30337	161	546	9	1.64835	0.544903	637|3146|4318|4609|6188|9141|10399|10542|26355	BID|HMGB1|MMP9|MYC|RPS3|PDCD5|RACK1|LAMTOR5|FAM162A	-0.986323	0	34	0	0	-5.28246	9.26038
1	-2.57284	GO:0043065	M1	1	0	GO Biological Processes	19	positive regulation of apoptotic process	19_GO:0048518 positive regulation of biological process	-2.57284	2.01313	3.25212	30337	552	546	20	3.663	0.803931	637|694|1514|1984|3146|3399|3655|4318|4609|6188|7153|9141|9521|9774|10399|10514|23788|26355|26471|55749	BID|BTG1|CTSL|EIF5A|HMGB1|ID3|ITGA6|MMP9|MYC|RPS3|TOP2A|PDCD5|EEF1E1|BCLAF1|RACK1|MYBBP1A|MTCH2|FAM162A|NUPR1|CCAR1	-0.984041	0	34	0	0	-5.28246	9.26038
1	-2.3551	GO:0043280	M1	1	0	GO Biological Processes	19	positive regulation of cysteine-type endopeptidase activity involved in apoptotic process	19_GO:0048518 positive regulation of biological process	-2.3551	3.44191	3.52068	30337	113	546	7	1.28205	0.481454	637|3146|4609|6188|9141|10399|26355	BID|HMGB1|MYC|RPS3|PDCD5|RACK1|FAM162A	-0.81228	0	34	0	0	-5.28246	9.26038
1	-2.32824	GO:0052548	M1	1	0	GO Biological Processes	19	regulation of endopeptidase activity	19_GO:0008152 metabolic process	-2.32824	2.40703	3.1848	30337	277	546	12	2.1978	0.62744	637|1471|3146|4318|4609|6188|9141|10399|10542|26355|26998|55851	BID|CST3|HMGB1|MMP9|MYC|RPS3|PDCD5|RACK1|LAMTOR5|FAM162A|FETUB|PSENEN	-0.79545	0	34	0	0	-5.28246	9.26038
1	-2.19203	GO:0010950	M1	1	0	GO Biological Processes	19	positive regulation of endopeptidase activity	19_GO:0048518 positive regulation of biological process	-2.19203	2.92433	3.21987	30337	152	546	8	1.4652	0.514218	637|3146|4609|6188|9141|10399|26355|55851	BID|HMGB1|MYC|RPS3|PDCD5|RACK1|FAM162A|PSENEN	-0.695374	0	34	0	0	-5.28246	9.26038
1	-2.09823	GO:0090199	M1	1	0	GO Biological Processes	19	regulation of release of cytochrome c from mitochondria	19_GO:0050896 response to stimulus	-2.09823	5.05112	3.64051	30337	44	546	4	0.732601	0.364956	637|4318|9141|26355	BID|MMP9|PDCD5|FAM162A	-0.625537	0	34	0	0	-5.28246	9.26038
1	-2.04772	GO:2001056	M1	1	0	GO Biological Processes	19	positive regulation of cysteine-type endopeptidase activity	19_GO:0048518 positive regulation of biological process	-2.04772	3.01501	3.10487	30337	129	546	7	1.28205	0.481454	637|3146|4609|6188|9141|10399|26355	BID|HMGB1|MYC|RPS3|PDCD5|RACK1|FAM162A	-0.591124	0	34	0	0	-5.28246	9.26038
1	-4.53797	GO:1902253	M1	1	0	GO Biological Processes	19	regulation of intrinsic apoptotic signaling pathway by p53 class mediator	19_GO:0050896 response to stimulus	-4.53797	9.80511	6.95447	30337	34	546	6	1.0989	0.446153	754|1984|3622|4282|4609|9958	PTTG1IP|EIF5A|ING2|MIF|MYC|USP15	-2.5369	0	35	1	1	-4.53797	9.80511
1	-2.32616	GO:1902229	M1	1	0	GO Biological Processes	19	regulation of intrinsic apoptotic signaling pathway in response to DNA damage	19_GO:0050896 response to stimulus	-2.32616	5.84866	4.04886	30337	38	546	4	0.732601	0.364956	637|3622|4282|6188	BID|ING2|MIF|RPS3	-0.794359	0	35	0	0	-4.53797	9.80511
1	-2.10486	GO:1902254	M1	1	0	GO Biological Processes	19	negative regulation of intrinsic apoptotic signaling pathway by p53 class mediator	19_GO:0048519 negative regulation of biological process	-2.10486	7.24725	4.05755	30337	23	546	3	0.549451	0.316353	754|3622|4282	PTTG1IP|ING2|MIF	-0.628854	0	35	0	0	-4.53797	9.80511
1	-4.18565	GO:0060623	M1	1	0	GO Biological Processes	19	regulation of chromosome condensation	19_GO:0050789 regulation of biological process	-4.18565	17.0961	7.85835	30337	13	546	4	0.732601	0.364956	8467|10051|10592|64151	SMARCA5|SMC4|SMC2|NCAPG	-2.2315	0	36	1	1	-4.18565	20.8359
1	-3.96715	GO:0051984	M1	1	0	GO Biological Processes	19	positive regulation of chromosome segregation	19_GO:0048518 positive regulation of biological process	-3.96715	10.2893	6.5374	30337	27	546	5	0.915751	0.407657	3192|9212|10051|10592|64151	HNRNPU|AURKB|SMC4|SMC2|NCAPG	-2.04331	0	36	0	0	-4.18565	20.8359
1	-3.81242	GO:1905820	M1	1	0	GO Biological Processes	19	positive regulation of chromosome separation	19_GO:0048518 positive regulation of biological process	-3.81242	9.5797	6.25786	30337	29	546	5	0.915751	0.407657	991|9212|10051|10592|64151	CDC20|AURKB|SMC4|SMC2|NCAPG	-1.93482	0	36	0	0	-4.18565	20.8359
1	-3.5178	GO:1905821	M1	1	0	GO Biological Processes	19	positive regulation of chromosome condensation	19_GO:0048518 positive regulation of biological process	-3.5178	20.8359	7.59626	30337	8	546	3	0.549451	0.316353	10051|10592|64151	SMC4|SMC2|NCAPG	-1.71089	0	36	0	0	-4.18565	20.8359
1	-3.04077	GO:0030261	M1	1	0	GO Biological Processes	19	chromosome condensation	19_GO:0009987 cellular process	-3.04077	6.61456	4.92933	30337	42	546	5	0.915751	0.407657	3007|7153|10051|10592|64151	H1-3|TOP2A|SMC4|SMC2|NCAPG	-1.33927	0	36	0	0	-4.18565	20.8359
1	-2.48588	GO:0007076	M1	1	0	GO Biological Processes	19	mitotic chromosome condensation	19_GO:0009987 cellular process	-2.48588	9.80511	4.91618	30337	17	546	3	0.549451	0.316353	10051|10592|64151	SMC4|SMC2|NCAPG	-0.914761	0	36	0	0	-4.18565	20.8359
1	-2.41249	GO:0051383	M1	1	0	GO Biological Processes	19	kinetochore organization	19_GO:0009987 cellular process	-2.41249	9.26038	4.74582	30337	18	546	3	0.549451	0.316353	10051|10592|387103	SMC4|SMC2|CENPW	-0.859844	0	36	0	0	-4.18565	20.8359
1	-4.18565	GO:0001682	M1	1	0	GO Biological Processes	19	tRNA 5'-leader removal	19_GO:0008152 metabolic process	-4.18565	17.0961	7.85835	30337	13	546	4	0.732601	0.364956	6741|10556|51367|79897	SSB|RPP30|POP5|RPP21	-2.2315	0	37	1	1	-4.18565	17.0961
1	-4.06002	GO:0006399	M1	1	0	GO Biological Processes	19	tRNA metabolic process	19_GO:0008152 metabolic process	-4.06002	3.55817	4.95088	30337	203	546	13	2.38095	0.652449	2617|5859|6301|6741|6897|7407|10056|10556|51367|51504|51637|79042|79897	GARS1|QARS1|SARS1|SSB|TARS1|VARS1|FARSB|RPP30|POP5|TRMT112|RTRAF|TSEN34|RPP21	-2.11875	0	37	0	0	-4.18565	17.0961
1	-3.79854	GO:0099116	M1	1	0	GO Biological Processes	19	tRNA 5'-end processing	19_GO:0008152 metabolic process	-3.79854	13.8906	6.98221	30337	16	546	4	0.732601	0.364956	6741|10556|51367|79897	SSB|RPP30|POP5|RPP21	-1.92747	0	37	0	0	-4.18565	17.0961
1	-2.50059	GO:0008033	M1	1	0	GO Biological Processes	19	tRNA processing	19_GO:0008152 metabolic process	-2.50059	3.29258	3.61415	30337	135	546	8	1.4652	0.514218	6301|6741|10556|51367|51504|51637|79042|79897	SARS1|SSB|RPP30|POP5|TRMT112|RTRAF|TSEN34|RPP21	-0.928389	0	37	0	0	-4.18565	17.0961
1	-4.06527	GO:0043603	M1	1	0	GO Biological Processes	19	amide metabolic process	19_GO:0008152 metabolic process	-4.06527	2.73493	4.64412	30337	386	546	19	3.47985	0.78432	1514|1803|2539|4258|4758|4860|5046|5973|7941|9517|10005|10007|10400|11332|23305|51005|51022|55851|201562	CTSL|DPP4|G6PD|MGST2|NEU1|PNP|PCSK6|RENBP|PLA2G7|SPTLC2|ACOT8|GNPDA1|PEMT|ACOT7|ACSL6|AMDHD2|GLRX2|PSENEN|HACD2	-2.1189	0	38	1	1	-4.06527	6.17359
1	-3.13578	GO:0016485	M1	1	0	GO Biological Processes	19	protein processing	19_GO:0008152 metabolic process	-3.13578	3.19992	4.12897	30337	191	546	11	2.01465	0.60129	1514|1803|5046|7941|10730|10939|10988|28972|30968|55851|84938	CTSL|DPP4|PCSK6|PLA2G7|YME1L1|AFG3L2|METAP2|SPCS1|STOML2|PSENEN|ATG4C	-1.40242	0	38	0	0	-4.06527	6.17359
1	-2.41189	GO:0016486	M1	1	0	GO Biological Processes	19	peptide hormone processing	19_GO:0008152 metabolic process	-2.41189	6.17359	4.20482	30337	36	546	4	0.732601	0.364956	1514|1803|5046|7941	CTSL|DPP4|PCSK6|PLA2G7	-0.859844	0	38	0	0	-4.06527	6.17359
1	-2.24564	GO:0140448	M1	1	0	GO Biological Processes	19	signaling receptor ligand precursor processing	19_GO:0008152 metabolic process	-2.24564	5.55623	3.90363	30337	40	546	4	0.732601	0.364956	1514|1803|5046|7941	CTSL|DPP4|PCSK6|PLA2G7	-0.733194	0	38	0	0	-4.06527	6.17359
1	-4.0601	GO:0006418	M1	1	0	GO Biological Processes	19	tRNA aminoacylation for protein translation	19_GO:0008152 metabolic process	-4.0601	8.13106	6.18567	30337	41	546	6	1.0989	0.446153	2617|5859|6301|6897|7407|10056	GARS1|QARS1|SARS1|TARS1|VARS1|FARSB	-2.11875	0	39	1	1	-4.0601	8.13106
1	-3.88403	GO:0043039	M1	1	0	GO Biological Processes	19	tRNA aminoacylation	19_GO:0008152 metabolic process	-3.88403	7.57667	5.91009	30337	44	546	6	1.0989	0.446153	2617|5859|6301|6897|7407|10056	GARS1|QARS1|SARS1|TARS1|VARS1|FARSB	-1.9816	0	39	0	0	-4.0601	8.13106
1	-3.82848	GO:0043038	M1	1	0	GO Biological Processes	19	amino acid activation	19_GO:0008152 metabolic process	-3.82848	7.4083	5.82396	30337	45	546	6	1.0989	0.446153	2617|5859|6301|6897|7407|10056	GARS1|QARS1|SARS1|TARS1|VARS1|FARSB	-1.94201	0	39	0	0	-4.0601	8.13106
1	-4.03294	GO:0061061	M1	1	0	GO Biological Processes	19	muscle structure development	19_GO:0032502 developmental process	-4.03294	2.4388	4.49777	30337	524	546	23	4.21245	0.859658	811|928|1106|1525|1827|2274|2353|3192|3280|3292|3399|3481|3880|3911|4036|10467|10939|26471|27230|53339|79191|136319|221937	CALR|CD9|CHD2|CXADR|RCAN1|FHL2|FOS|HNRNPU|HES1|HSD17B1|ID3|IGF2|KRT19|LAMA5|LRP2|ZNHIT1|AFG3L2|NUPR1|SERP1|BTBD1|IRX3|MTPN|FOXK1	-2.0942	0	40	1	1	-4.03294	2.48216
1	-2.59164	GO:0042692	M1	1	0	GO Biological Processes	19	muscle cell differentiation	19_GO:0032502 developmental process	-2.59164	2.48216	3.4394	30337	291	546	13	2.38095	0.652449	811|928|1525|1827|2274|3192|3280|3481|3880|10467|10939|79191|136319	CALR|CD9|CXADR|RCAN1|FHL2|HNRNPU|HES1|IGF2|KRT19|ZNHIT1|AFG3L2|IRX3|MTPN	-0.999441	0	40	0	0	-4.03294	2.48216
1	-2.07432	GO:0051146	M1	1	0	GO Biological Processes	19	striated muscle cell differentiation	19_GO:0032502 developmental process	-2.07432	2.44768	2.96389	30337	227	546	10	1.8315	0.573843	811|928|1525|1827|2274|3192|3481|3880|79191|136319	CALR|CD9|CXADR|RCAN1|FHL2|HNRNPU|IGF2|KRT19|IRX3|MTPN	-0.607625	0	40	0	0	-4.03294	2.48216
1	-3.95325	GO:1901534	M1	1	0	GO Biological Processes	19	positive regulation of hematopoietic progenitor cell differentiation	19_GO:0032502 developmental process	-3.95325	27.7811	8.88166	30337	6	546	3	0.549451	0.316353	10467|11051|170506	ZNHIT1|NUDT21|DHX36	-2.03184	0	41	1	1	-3.95325	27.7811
1	-3.89836	GO:2000736	M1	1	0	GO Biological Processes	19	regulation of stem cell differentiation	19_GO:0032502 developmental process	-3.89836	5.3554	5.37909	30337	83	546	8	1.4652	0.514218	1108|2932|3192|3280|11051|23788|51441|170506	CHD4|GSK3B|HNRNPU|HES1|NUDT21|MTCH2|YTHDF2|DHX36	-1.98655	0	41	0	0	-3.95325	27.7811
1	-3.08942	GO:1901532	M1	1	0	GO Biological Processes	19	regulation of hematopoietic progenitor cell differentiation	19_GO:0032502 developmental process	-3.08942	6.77589	5.01015	30337	41	546	5	0.915751	0.407657	3280|10467|11051|51441|170506	HES1|ZNHIT1|NUDT21|YTHDF2|DHX36	-1.37	0	41	0	0	-3.95325	27.7811
1	-2.94691	GO:1905456	M1	1	0	GO Biological Processes	19	regulation of lymphoid progenitor cell differentiation	19_GO:0032502 developmental process	-2.94691	13.8906	6.04638	30337	12	546	3	0.549451	0.316353	3280|10467|11051	HES1|ZNHIT1|NUDT21	-1.26855	0	41	0	0	-3.95325	27.7811
1	-2.94588	GO:2000737	M1	1	0	GO Biological Processes	19	negative regulation of stem cell differentiation	19_GO:0032502 developmental process	-2.94588	8.54804	5.21259	30337	26	546	4	0.732601	0.364956	2932|3192|3280|51441	GSK3B|HNRNPU|HES1|YTHDF2	-1.26855	0	41	0	0	-3.95325	27.7811
1	-2.21769	GO:2000738	M1	1	0	GO Biological Processes	19	positive regulation of stem cell differentiation	19_GO:0032502 developmental process	-2.21769	7.93747	4.30534	30337	21	546	3	0.549451	0.316353	11051|23788|170506	NUDT21|MTCH2|DHX36	-0.718285	0	41	0	0	-3.95325	27.7811
1	-3.93557	GO:2000142	M1	1	0	GO Biological Processes	19	regulation of DNA-templated transcription initiation	19_GO:0008152 metabolic process	-3.93557	5.42071	5.42667	30337	82	546	8	1.4652	0.514218	1019|3146|4609|9774|10467|10923|80306|170506	CDK4|HMGB1|MYC|BCLAF1|ZNHIT1|SUB1|MED28|DHX36	-2.01899	0	42	1	1	-3.93557	5.42071
1	-3.42717	GO:0060260	M1	1	0	GO Biological Processes	19	regulation of transcription initiation by RNA polymerase II	19_GO:0008152 metabolic process	-3.42717	5.25589	4.9623	30337	74	546	7	1.28205	0.481454	1019|3146|4609|10467|10923|80306|170506	CDK4|HMGB1|MYC|ZNHIT1|SUB1|MED28|DHX36	-1.63312	0	42	0	0	-3.93557	5.42071
1	-2.09154	GO:2000144	M1	1	0	GO Biological Processes	19	positive regulation of DNA-templated transcription initiation	19_GO:0048518 positive regulation of biological process	-2.09154	4.02625	3.40699	30337	69	546	5	0.915751	0.407657	9774|10467|10923|80306|170506	BCLAF1|ZNHIT1|SUB1|MED28|DHX36	-0.621428	0	42	0	0	-3.93557	5.42071
1	-3.92816	GO:0010564	M1	1	0	GO Biological Processes	19	regulation of cell cycle process	19_GO:0050789 regulation of biological process	-3.92816	2.14269	4.29572	30337	752	546	29	5.31136	0.959744	637|811|894|991|1017|1019|1026|3192|3481|4609|5902|6599|8260|8467|9212|9349|9475|10051|10263|10419|10514|10592|10926|11331|26060|51441|54998|63967|64151	BID|CALR|CCND2|CDC20|CDK2|CDK4|CDKN1A|HNRNPU|IGF2|MYC|RANBP1|SMARCC1|NAA10|SMARCA5|AURKB|RPL23|ROCK2|SMC4|CDK2AP2|PRMT5|MYBBP1A|SMC2|DBF4|PHB2|APPL1|YTHDF2|AURKAIP1|CLSPN|NCAPG	-2.01396	0	43	1	1	-3.92816	5.71965
1	-3.65562	GO:0000082	M1	1	0	GO Biological Processes	19	G1/S transition of mitotic cell cycle	19_GO:0009987 cellular process	-3.65562	5.71965	5.2747	30337	68	546	7	1.28205	0.481454	894|1017|1019|1026|4609|10657|10926	CCND2|CDK2|CDK4|CDKN1A|MYC|KHDRBS1|DBF4	-1.81889	0	43	0	0	-3.92816	5.71965
1	-3.57681	GO:0044843	M1	1	0	GO Biological Processes	19	cell cycle G1/S phase transition	19_GO:0009987 cellular process	-3.57681	5.55623	5.16657	30337	70	546	7	1.28205	0.481454	894|1017|1019|1026|4609|10657|10926	CCND2|CDK2|CDK4|CDKN1A|MYC|KHDRBS1|DBF4	-1.75454	0	43	0	0	-3.92816	5.71965
1	-3.33021	GO:0045787	M1	1	0	GO Biological Processes	19	positive regulation of cell cycle	19_GO:0048518 positive regulation of biological process	-3.33021	2.63017	4.08009	30337	338	546	16	2.9304	0.721787	811|894|991|1019|3192|3280|3481|5902|9212|9475|10051|10592|10926|11331|26471|64151	CALR|CCND2|CDC20|CDK4|HNRNPU|HES1|IGF2|RANBP1|AURKB|ROCK2|SMC4|SMC2|DBF4|PHB2|NUPR1|NCAPG	-1.56588	0	43	0	0	-3.92816	5.71965
1	-3.19286	GO:0044770	M1	1	0	GO Biological Processes	19	cell cycle phase transition	19_GO:0009987 cellular process	-3.19286	3.49448	4.2694	30337	159	546	10	1.8315	0.573843	894|991|1017|1019|1026|4609|9133|9212|10657|10926	CCND2|CDC20|CDK2|CDK4|CDKN1A|MYC|CCNB2|AURKB|KHDRBS1|DBF4	-1.44511	0	43	0	0	-3.92816	5.71965
1	-2.89161	GO:0090068	M1	1	0	GO Biological Processes	19	positive regulation of cell cycle process	19_GO:0048518 positive regulation of biological process	-2.89161	2.68517	3.75837	30337	269	546	13	2.38095	0.652449	894|991|1019|3192|3481|5902|9212|9475|10051|10592|10926|11331|64151	CCND2|CDC20|CDK4|HNRNPU|IGF2|RANBP1|AURKB|ROCK2|SMC4|SMC2|DBF4|PHB2|NCAPG	-1.22798	0	43	0	0	-3.92816	5.71965
1	-2.43979	GO:0007346	M1	1	0	GO Biological Processes	19	regulation of mitotic cell cycle	19_GO:0050789 regulation of biological process	-2.43979	1.9994	3.13628	30337	528	546	19	3.47985	0.78432	637|694|894|991|1017|1019|1026|1028|3192|3280|3481|6599|9212|10263|10419|11331|26060|54998|63967	BID|BTG1|CCND2|CDC20|CDK2|CDK4|CDKN1A|CDKN1C|HNRNPU|HES1|IGF2|SMARCC1|AURKB|CDK2AP2|PRMT5|PHB2|APPL1|AURKAIP1|CLSPN	-0.878309	0	43	0	0	-3.92816	5.71965
1	-2.2952	GO:0044772	M1	1	0	GO Biological Processes	19	mitotic cell cycle phase transition	19_GO:0009987 cellular process	-2.2952	3.04451	3.35243	30337	146	546	8	1.4652	0.514218	894|1017|1019|1026|4609|9133|10657|10926	CCND2|CDK2|CDK4|CDKN1A|MYC|CCNB2|KHDRBS1|DBF4	-0.766357	0	43	0	0	-3.92816	5.71965
1	-3.86566	GO:0006414	M1	1	0	GO Biological Processes	19	translational elongation	19_GO:0008152 metabolic process	-3.86566	6.17359	5.56493	30337	63	546	7	1.28205	0.481454	1936|1937|1984|6176|6301|7284|10399	EEF1D|EEF1G|EIF5A|RPLP1|SARS1|TUFM|RACK1	-1.96786	0	44	1	1	-3.86566	6.17359
1	-3.8617	GO:0031123	M1	1	0	GO Biological Processes	19	RNA 3'-end processing	19_GO:0008152 metabolic process	-3.8617	5.29164	5.33227	30337	84	546	8	1.4652	0.514218	1478|1736|2091|6227|6741|11051|11052|389421	CSTF2|DKC1|FBL|RPS21|SSB|NUDT21|CPSF6|LIN28B	-1.96619	0	45	1	1	-3.8617	5.29164
1	-3.82557	GO:0006446	M1	1	0	GO Biological Processes	19	regulation of translational initiation	19_GO:0008152 metabolic process	-3.82557	5.22939	5.28619	30337	85	546	8	1.4652	0.514218	1975|3315|8667|9689|10209|10289|10657|51441	EIF4B|HSPB1|EIF3H|BZW1|EIF1|EIF1B|KHDRBS1|YTHDF2	-1.94134	0	46	1	1	-3.82557	5.22939
1	-3.81383	GO:0051168	M1	1	0	GO Biological Processes	19	nuclear export	19_GO:0051179 localization	-3.81383	4.17761	4.97196	30337	133	546	10	1.8315	0.573843	811|1434|3181|3692|5901|5903|6741|10212|27351|84946	CALR|CSE1L|HNRNPA2B1|EIF6|RAN|RANBP2|SSB|DDX39A|DESI1|LTV1	-1.93482	0	47	1	1	-3.81383	11.9062
1	-2.73987	GO:0000054	M1	1	0	GO Biological Processes	19	ribosomal subunit export from nucleus	19_GO:0051179 localization	-2.73987	11.9062	5.52566	30337	14	546	3	0.549451	0.316353	3692|5901|84946	EIF6|RAN|LTV1	-1.11583	0	47	0	0	-3.81383	11.9062
1	-2.73987	GO:0033750	M1	1	0	GO Biological Processes	19	ribosome localization	19_GO:0051179 localization	-2.73987	11.9062	5.52566	30337	14	546	3	0.549451	0.316353	3692|5901|84946	EIF6|RAN|LTV1	-1.11583	0	47	0	0	-3.81383	11.9062
1	-2.65351	GO:0006611	M1	1	0	GO Biological Processes	19	protein export from nucleus	19_GO:0051179 localization	-2.65351	7.16933	4.65251	30337	31	546	4	0.732601	0.364956	811|1434|5901|27351	CALR|CSE1L|RAN|DESI1	-1.04854	0	47	0	0	-3.81383	11.9062
1	-3.79854	GO:0051290	M1	1	0	GO Biological Processes	19	protein heterotetramerization	19_GO:0009987 cellular process	-3.79854	13.8906	6.98221	30337	16	546	4	0.732601	0.364956	3858|10056|11051|11052	KRT10|FARSB|NUDT21|CPSF6	-1.92747	0	48	1	1	-3.79854	13.8906
1	-3.73967	GO:0051291	M1	1	0	GO Biological Processes	19	protein heterooligomerization	19_GO:0009987 cellular process	-3.73967	9.26038	6.12805	30337	30	546	5	0.915751	0.407657	3858|10056|11051|11052|83862	KRT10|FARSB|NUDT21|CPSF6|TMEM120A	-1.87504	0	48	0	0	-3.79854	13.8906
1	-2.10415	GO:0051259	M1	1	0	GO Biological Processes	19	protein complex oligomerization	19_GO:0009987 cellular process	-2.10415	2.35071	2.96118	30337	260	546	11	2.01465	0.60129	1491|3276|3858|4282|10056|10730|11051|11052|30968|64225|83862	CTH|PRMT1|KRT10|MIF|FARSB|YME1L1|NUDT21|CPSF6|STOML2|ATL2|TMEM120A	-0.628854	0	48	0	0	-3.79854	13.8906
1	-3.7639	GO:0009636	M1	1	0	GO Biological Processes	19	response to toxic substance	19_GO:0050896 response to stimulus	-3.7639	3.14928	4.59159	30337	247	546	14	2.5641	0.676442	1026|2353|4257|4258|4502|5052|5783|7779|9429|9536|9588|10549|25824|26471	CDKN1A|FOS|MGST1|MGST2|MT2A|PRDX1|PTPN13|SLC30A1|ABCG2|PTGES|PRDX6|PRDX4|PRDX5|NUPR1	-1.89499	0	49	1	1	-3.7639	6.77589
1	-3.53304	GO:0098754	M1	1	0	GO Biological Processes	19	detoxification	19_GO:0098754 detoxification	-3.53304	3.85849	4.65477	30337	144	546	10	1.8315	0.573843	4257|4258|4502|5052|7779|9429|9536|9588|10549|25824	MGST1|MGST2|MT2A|PRDX1|SLC30A1|ABCG2|PTGES|PRDX6|PRDX4|PRDX5	-1.71919	0	49	0	0	-3.7639	6.77589
1	-3.29866	GO:0097237	M1	1	0	GO Biological Processes	19	cellular response to toxic substance	19_GO:0050896 response to stimulus	-3.29866	3.93748	4.49092	30337	127	546	9	1.64835	0.544903	4257|4258|5052|5783|9429|9536|9588|10549|25824	MGST1|MGST2|PRDX1|PTPN13|ABCG2|PTGES|PRDX6|PRDX4|PRDX5	-1.54104	0	49	0	0	-3.7639	6.77589
1	-3.08942	GO:0045454	M1	1	0	GO Biological Processes	19	cell redox homeostasis	19_GO:0042592 homeostatic process	-3.08942	6.77589	5.01015	30337	41	546	5	0.915751	0.407657	5052|9588|10549|25824|51022	PRDX1|PRDX6|PRDX4|PRDX5|GLRX2	-1.37	0	49	0	0	-3.7639	6.77589
1	-2.93881	GO:0006979	M1	1	0	GO Biological Processes	19	response to oxidative stress	19_GO:0050896 response to stimulus	-2.93881	2.41575	3.6992	30337	368	546	16	2.9304	0.721787	948|1827|2353|2539|3163|4257|4318|5052|5111|5478|6188|9588|10549|25824|51022|80777	CD36|RCAN1|FOS|G6PD|HMOX2|MGST1|MMP9|PRDX1|PCNA|PPIA|RPS3|PRDX6|PRDX4|PRDX5|GLRX2|CYB5B	-1.26286	0	49	0	0	-3.7639	6.77589
1	-2.891	GO:1990748	M1	1	0	GO Biological Processes	19	cellular detoxification	19_GO:0098754 detoxification	-2.891	3.79913	4.10678	30337	117	546	8	1.4652	0.514218	4257|4258|5052|9429|9536|9588|10549|25824	MGST1|MGST2|PRDX1|ABCG2|PTGES|PRDX6|PRDX4|PRDX5	-1.22798	0	49	0	0	-3.7639	6.77589
1	-2.8877	GO:0098869	M1	1	0	GO Biological Processes	19	cellular oxidant detoxification	19_GO:0098754 detoxification	-2.8877	4.27402	4.23449	30337	91	546	7	1.28205	0.481454	4257|4258|5052|9536|9588|10549|25824	MGST1|MGST2|PRDX1|PTGES|PRDX6|PRDX4|PRDX5	-1.22798	0	49	0	0	-3.7639	6.77589
1	-2.55403	GO:0034599	M1	1	0	GO Biological Processes	19	cellular response to oxidative stress	19_GO:0050896 response to stimulus	-2.55403	2.70436	3.48165	30337	226	546	11	2.01465	0.60129	948|2353|2539|4257|4318|5052|5111|5478|6188|25824|51022	CD36|FOS|G6PD|MGST1|MMP9|PRDX1|PCNA|PPIA|RPS3|PRDX5|GLRX2	-0.971945	0	49	0	0	-3.7639	6.77589
1	-2.25581	GO:0062197	M1	1	0	GO Biological Processes	19	cellular response to chemical stress	19_GO:0050896 response to stimulus	-2.25581	2.356	3.10266	30337	283	546	12	2.1978	0.62744	231|948|2353|2539|4257|4318|5052|5111|5478|6188|25824|51022	AKR1B1|CD36|FOS|G6PD|MGST1|MMP9|PRDX1|PCNA|PPIA|RPS3|PRDX5|GLRX2	-0.738599	0	49	0	0	-3.7639	6.77589
1	-3.71607	GO:0019262	M1	1	0	GO Biological Processes	19	N-acetylneuraminate catabolic process	19_GO:0008152 metabolic process	-3.71607	23.8124	8.17178	30337	7	546	3	0.549451	0.316353	5973|10007|51005	RENBP|GNPDA1|AMDHD2	-1.85567	0	50	1	1	-3.71607	23.8124
1	-2.94691	GO:0006054	M1	1	0	GO Biological Processes	19	N-acetylneuraminate metabolic process	19_GO:0008152 metabolic process	-2.94691	13.8906	6.04638	30337	12	546	3	0.549451	0.316353	5973|10007|51005	RENBP|GNPDA1|AMDHD2	-1.26855	0	50	0	0	-3.71607	23.8124
1	-2.64877	GO:0046348	M1	1	0	GO Biological Processes	19	amino sugar catabolic process	19_GO:0008152 metabolic process	-2.64877	11.1125	5.30342	30337	15	546	3	0.549451	0.316353	5973|10007|51005	RENBP|GNPDA1|AMDHD2	-1.04854	0	50	0	0	-3.71607	23.8124
1	-2.41249	GO:0006044	M1	1	0	GO Biological Processes	19	N-acetylglucosamine metabolic process	19_GO:0008152 metabolic process	-2.41249	9.26038	4.74582	30337	18	546	3	0.549451	0.316353	5973|10007|51005	RENBP|GNPDA1|AMDHD2	-0.859844	0	50	0	0	-3.71607	23.8124
1	-2.00287	GO:1901071	M1	1	0	GO Biological Processes	19	glucosamine-containing compound metabolic process	19_GO:0008152 metabolic process	-2.00287	6.66747	3.83782	30337	25	546	3	0.549451	0.316353	5973|10007|51005	RENBP|GNPDA1|AMDHD2	-0.558719	0	50	0	0	-3.71607	23.8124
1	-3.68616	GO:0071103	M1	1	0	GO Biological Processes	19	DNA conformation change	19_GO:0009987 cellular process	-3.68616	4.99436	5.10889	30337	89	546	8	1.4652	0.514218	3146|3181|4175|4176|7153|8607|10856|170506	HMGB1|HNRNPA2B1|MCM6|MCM7|TOP2A|RUVBL1|RUVBL2|DHX36	-1.83618	0	51	1	1	-3.68616	16.6687
1	-3.19849	GO:0000492	M1	1	0	GO Biological Processes	19	box C/D snoRNP assembly	19_GO:0009987 cellular process	-3.19849	16.6687	6.70889	30337	10	546	3	0.549451	0.316353	8607|9326|10856	RUVBL1|ZNHIT3|RUVBL2	-1.44892	0	51	0	0	-3.68616	16.6687
1	-3.18792	GO:0032392	M1	1	0	GO Biological Processes	19	DNA geometric change	19_GO:0009987 cellular process	-3.18792	4.80168	4.63815	30337	81	546	7	1.28205	0.481454	3146|3181|4175|4176|8607|10856|170506	HMGB1|HNRNPA2B1|MCM6|MCM7|RUVBL1|RUVBL2|DHX36	-1.44341	0	51	0	0	-3.68616	16.6687
1	-2.94691	GO:0000491	M1	1	0	GO Biological Processes	19	small nucleolar ribonucleoprotein complex assembly	19_GO:0009987 cellular process	-2.94691	13.8906	6.04638	30337	12	546	3	0.549451	0.316353	8607|9326|10856	RUVBL1|ZNHIT3|RUVBL2	-1.26855	0	51	0	0	-3.68616	16.6687
1	-2.19371	GO:0045995	M1	1	0	GO Biological Processes	19	regulation of embryonic development	19_GO:0032502 developmental process	-2.19371	3.62363	3.41195	30337	92	546	6	1.0989	0.446153	3280|3911|8607|10399|10856|170506	HES1|LAMA5|RUVBL1|RACK1|RUVBL2|DHX36	-0.696145	0	51	0	0	-3.68616	16.6687
1	-3.66972	GO:0045070	M1	1	0	GO Biological Processes	19	positive regulation of viral genome replication	19_GO:0016032 viral process	-3.66972	8.96166	6.00417	30337	31	546	5	0.915751	0.407657	5478|7153|10465|26986|51495	PPIA|TOP2A|PPIH|PABPC1|HACD3	-1.82384	0	52	1	1	-3.66972	8.96166
1	-3.29911	GO:0018208	M1	1	0	GO Biological Processes	19	peptidyl-proline modification	19_GO:0008152 metabolic process	-3.29911	7.50842	5.36275	30337	37	546	5	0.915751	0.407657	2288|5478|5479|10465|28989	FKBP4|PPIA|PPIB|PPIH|NTMT1	-1.54104	0	52	0	0	-3.66972	8.96166
1	-3.01226	GO:0000413	M1	1	0	GO Biological Processes	19	protein peptidyl-prolyl isomerization	19_GO:0008152 metabolic process	-3.01226	8.88996	5.34282	30337	25	546	4	0.732601	0.364956	2288|5478|5479|10465	FKBP4|PPIA|PPIB|PPIH	-1.31656	0	52	0	0	-3.66972	8.96166
1	-2.9894	GO:0048524	M1	1	0	GO Biological Processes	19	positive regulation of viral process	19_GO:0016032 viral process	-2.9894	5.20896	4.56321	30337	64	546	6	1.0989	0.446153	3146|5478|7153|10465|26986|51495	HMGB1|PPIA|TOP2A|PPIH|PABPC1|HACD3	-1.29943	0	52	0	0	-3.66972	8.96166
1	-3.66972	GO:0071353	M1	1	0	GO Biological Processes	19	cellular response to interleukin-4	19_GO:0050896 response to stimulus	-3.66972	8.96166	6.00417	30337	31	546	5	0.915751	0.407657	1019|3309|3326|3615|6122	CDK4|HSPA5|HSP90AB1|IMPDH2|RPL3	-1.82384	0	53	1	1	-3.66972	8.96166
1	-3.47478	GO:0070670	M1	1	0	GO Biological Processes	19	response to interleukin-4	19_GO:0050896 response to stimulus	-3.47478	8.17092	5.66376	30337	34	546	5	0.915751	0.407657	1019|3309|3326|3615|6122	CDK4|HSPA5|HSP90AB1|IMPDH2|RPL3	-1.67159	0	53	0	0	-3.66972	8.96166
1	-3.61788	GO:0046822	M1	1	0	GO Biological Processes	19	regulation of nucleocytoplasmic transport	19_GO:0051179 localization	-3.61788	4.34835	4.87025	30337	115	546	9	1.64835	0.544903	948|2932|3320|3843|5901|8086|10657|11052|51569	CD36|GSK3B|HSP90AA1|IPO5|RAN|AAAS|KHDRBS1|CPSF6|UFM1	-1.78801	0	54	1	1	-3.61788	5.29164
1	-3.39152	GO:0033157	M1	1	0	GO Biological Processes	19	regulation of intracellular protein transport	19_GO:0051179 localization	-3.39152	3.70415	4.49469	30337	150	546	10	1.8315	0.573843	948|2932|3320|3843|4947|5901|9141|51569|55754|258010	CD36|GSK3B|HSP90AA1|IPO5|OAZ2|RAN|PDCD5|UFM1|TMEM30A|SVIP	-1.60325	0	54	0	0	-3.61788	5.29164
1	-3.02559	GO:0046824	M1	1	0	GO Biological Processes	19	positive regulation of nucleocytoplasmic transport	19_GO:0051179 localization	-3.02559	5.29164	4.61628	30337	63	546	6	1.0989	0.446153	2932|3320|3843|5901|10657|11052	GSK3B|HSP90AA1|IPO5|RAN|KHDRBS1|CPSF6	-1.327	0	54	0	0	-3.61788	5.29164
1	-2.97283	GO:0032388	M1	1	0	GO Biological Processes	19	positive regulation of intracellular transport	19_GO:0051179 localization	-2.97283	3.54653	4.10314	30337	141	546	9	1.64835	0.544903	2932|3320|3843|4947|5901|9141|10657|11052|55754	GSK3B|HSP90AA1|IPO5|OAZ2|RAN|PDCD5|KHDRBS1|CPSF6|TMEM30A	-1.28524	0	54	0	0	-3.61788	5.29164
1	-2.87717	GO:0032386	M1	1	0	GO Biological Processes	19	regulation of intracellular transport	19_GO:0051179 localization	-2.87717	2.67522	3.74319	30337	270	546	13	2.38095	0.652449	948|2932|3320|3843|4947|5901|8086|9141|10657|11052|51569|55754|258010	CD36|GSK3B|HSP90AA1|IPO5|OAZ2|RAN|AAAS|PDCD5|KHDRBS1|CPSF6|UFM1|TMEM30A|SVIP	-1.2201	0	54	0	0	-3.61788	5.29164
1	-2.7529	GO:0090316	M1	1	0	GO Biological Processes	19	positive regulation of intracellular protein transport	19_GO:0051179 localization	-2.7529	4.05142	4.05389	30337	96	546	7	1.28205	0.481454	2932|3320|3843|4947|5901|9141|55754	GSK3B|HSP90AA1|IPO5|OAZ2|RAN|PDCD5|TMEM30A	-1.12222	0	54	0	0	-3.61788	5.29164
1	-2.37939	GO:0042306	M1	1	0	GO Biological Processes	19	regulation of protein import into nucleus	19_GO:0051179 localization	-2.37939	4.70867	3.86023	30337	59	546	5	0.915751	0.407657	948|3320|3843|5901|51569	CD36|HSP90AA1|IPO5|RAN|UFM1	-0.832494	0	54	0	0	-3.61788	5.29164
1	-3.59892	GO:0008610	M1	1	0	GO Biological Processes	19	lipid biosynthetic process	19_GO:0008152 metabolic process	-3.59892	2.22992	4.11243	30337	598	546	24	4.3956	0.877308	231|336|2539|3292|3930|3988|4282|5286|5730|9429|9517|9536|9663|10005|10400|11332|23305|51205|51495|56894|80736|84962|116255|201562	AKR1B1|APOA2|G6PD|HSD17B1|LBR|LIPA|MIF|PIK3C2A|PTGDS|ABCG2|SPTLC2|PTGES|LPIN2|ACOT8|PEMT|ACOT7|ACSL6|ACP6|HACD3|AGPAT3|SLC44A4|AJUBA|MOGAT1|HACD2	-1.77101	0	55	1	1	-3.59892	2.74382
1	-3.53172	GO:0006631	M1	1	0	GO Biological Processes	19	fatty acid metabolic process	19_GO:0008152 metabolic process	-3.53172	2.74382	4.2722	30337	324	546	16	2.9304	0.721787	231|948|1622|3988|4282|5730|9536|9663|10005|11332|22949|23305|28965|51094|51495|201562	AKR1B1|CD36|DBI|LIPA|MIF|PTGDS|PTGES|LPIN2|ACOT8|ACOT7|PTGR1|ACSL6|SLC27A6|ADIPOR1|HACD3|HACD2	-1.71919	0	55	0	0	-3.59892	2.74382
1	-3.21224	GO:0019752	M1	1	0	GO Biological Processes	19	carboxylic acid metabolic process	19_GO:0008152 metabolic process	-3.21224	1.96432	3.72285	30337	792	546	28	5.12821	0.943963	231|471|948|1491|1622|2806|3939|3988|4258|4282|5214|5315|5730|5973|9536|9663|10005|10007|11332|22949|23305|28965|51005|51094|51495|51582|201562|221937	AKR1B1|ATIC|CD36|CTH|DBI|GOT2|LDHA|LIPA|MGST2|MIF|PFKP|PKM|PTGDS|RENBP|PTGES|LPIN2|ACOT8|GNPDA1|ACOT7|PTGR1|ACSL6|SLC27A6|AMDHD2|ADIPOR1|HACD3|AZIN1|HACD2|FOXK1	-1.45793	0	55	0	0	-3.59892	2.74382
1	-3.09269	GO:0044283	M1	1	0	GO Biological Processes	19	small molecule biosynthetic process	19_GO:0008152 metabolic process	-3.09269	2.28503	3.76802	30337	462	546	19	3.47985	0.78432	231|353|1491|2539|2806|3292|3930|3988|4258|4282|4860|5730|9517|9536|10005|10591|11332|51495|201562	AKR1B1|APRT|CTH|G6PD|GOT2|HSD17B1|LBR|LIPA|MGST2|MIF|PNP|PTGDS|SPTLC2|PTGES|ACOT8|DNPH1|ACOT7|HACD3|HACD2	-1.37	0	55	0	0	-3.59892	2.74382
1	-2.86305	GO:0032787	M1	1	0	GO Biological Processes	19	monocarboxylic acid metabolic process	19_GO:0008152 metabolic process	-2.86305	2.13291	3.5312	30337	521	546	20	3.663	0.803931	231|948|1622|3939|3988|4282|5214|5315|5730|9536|9663|10005|11332|22949|23305|28965|51094|51495|201562|221937	AKR1B1|CD36|DBI|LDHA|LIPA|MIF|PFKP|PKM|PTGDS|PTGES|LPIN2|ACOT8|ACOT7|PTGR1|ACSL6|SLC27A6|ADIPOR1|HACD3|HACD2|FOXK1	-1.2073	0	55	0	0	-3.59892	2.74382
1	-3.57119	GO:0006354	M1	1	0	GO Biological Processes	19	DNA-templated transcription elongation	19_GO:0008152 metabolic process	-3.57119	6.66747	5.42974	30337	50	546	6	1.0989	0.446153	5438|6924|9958|11198|23168|51082	POLR2I|ELOA|USP15|SUPT16H|RTF1|POLR1D	-1.75103	0	56	1	1	-3.57119	6.66747
1	-3.37022	GO:0006351	M1	1	0	GO Biological Processes	19	DNA-templated transcription	19_GO:0008152 metabolic process	-3.37022	2.23877	3.95438	30337	546	546	22	4.0293	0.841566	1017|1786|2353|5437|5438|5757|6924|6949|7913|8467|9188|9533|9958|10419|10849|10923|11198|23168|51082|51504|64121|80306	CDK2|DNMT1|FOS|POLR2H|POLR2I|PTMA|ELOA|TCOF1|DEK|SMARCA5|DDX21|POLR1C|USP15|PRMT5|POLR1G|SUB1|SUPT16H|RTF1|POLR1D|TRMT112|RRAGC|MED28	-1.59316	0	56	0	0	-3.57119	6.66747
1	-3.04077	GO:0006368	M1	1	0	GO Biological Processes	19	transcription elongation by RNA polymerase II	19_GO:0008152 metabolic process	-3.04077	6.61456	4.92933	30337	42	546	5	0.915751	0.407657	5438|6924|9958|11198|23168	POLR2I|ELOA|USP15|SUPT16H|RTF1	-1.33927	0	56	0	0	-3.57119	6.66747
1	-3.54284	GO:0051098	M1	1	0	GO Biological Processes	19	regulation of binding	19_GO:0065007 biological regulation	-3.54284	3.15419	4.4299	30337	229	546	13	2.38095	0.652449	1026|2932|3146|3280|4318|4830|5901|8663|9212|10399|10542|51042|53339	CDKN1A|GSK3B|HMGB1|HES1|MMP9|NME1|RAN|EIF3C|AURKB|RACK1|LAMTOR5|ZNF593|BTBD1	-1.72651	0	57	1	1	-3.54284	7.50842
1	-3.29911	GO:0043388	M1	1	0	GO Biological Processes	19	positive regulation of DNA binding	19_GO:0065007 biological regulation	-3.29911	7.50842	5.36275	30337	37	546	5	0.915751	0.407657	3146|3280|4318|4830|10542	HMGB1|HES1|MMP9|NME1|LAMTOR5	-1.54104	0	57	0	0	-3.54284	7.50842
1	-3.09101	GO:0051099	M1	1	0	GO Biological Processes	19	positive regulation of binding	19_GO:0065007 biological regulation	-3.09101	4.07796	4.35818	30337	109	546	8	1.4652	0.514218	2932|3146|3280|4318|4830|5901|8663|10542	GSK3B|HMGB1|HES1|MMP9|NME1|RAN|EIF3C|LAMTOR5	-1.37	0	57	0	0	-3.54284	7.50842
1	-2.66196	GO:0051101	M1	1	0	GO Biological Processes	19	regulation of DNA binding	19_GO:0065007 biological regulation	-2.66196	4.50505	4.08683	30337	74	546	6	1.0989	0.446153	3146|3280|4318|4830|10542|51042	HMGB1|HES1|MMP9|NME1|LAMTOR5|ZNF593	-1.04854	0	57	0	0	-3.54284	7.50842
1	-3.41426	GO:0006360	M1	1	0	GO Biological Processes	19	transcription by RNA polymerase I	19_GO:0008152 metabolic process	-3.41426	7.93747	5.55946	30337	35	546	5	0.915751	0.407657	5437|6949|9533|10849|51082	POLR2H|TCOF1|POLR1C|POLR1G|POLR1D	-1.62381	0	58	1	1	-3.41426	7.93747
1	-3.38658	GO:1904263	M1	1	0	GO Biological Processes	19	positive regulation of TORC1 signaling	19_GO:0048518 positive regulation of biological process	-3.38658	6.17359	5.15136	30337	54	546	6	1.0989	0.446153	3276|10542|28956|55611|64121|652968	PRMT1|LAMTOR5|LAMTOR2|OTUB1|RRAGC|CASTOR1	-1.60325	0	59	1	1	-3.38658	6.17359
1	-2.9158	GO:0071230	M1	1	0	GO Biological Processes	19	cellular response to amino acid stimulus	19_GO:0050896 response to stimulus	-2.9158	4.32151	4.27217	30337	90	546	7	1.28205	0.481454	1786|3276|3843|10542|28956|64121|652968	DNMT1|PRMT1|IPO5|LAMTOR5|LAMTOR2|RRAGC|CASTOR1	-1.24396	0	59	0	0	-3.38658	6.17359
1	-2.67628	GO:0071229	M1	1	0	GO Biological Processes	19	cellular response to acid chemical	19_GO:0050896 response to stimulus	-2.67628	3.92865	3.95131	30337	99	546	7	1.28205	0.481454	1786|3276|3843|10542|28956|64121|652968	DNMT1|PRMT1|IPO5|LAMTOR5|LAMTOR2|RRAGC|CASTOR1	-1.05952	0	59	0	0	-3.38658	6.17359
1	-2.66196	GO:0032008	M1	1	0	GO Biological Processes	19	positive regulation of TOR signaling	19_GO:0048518 positive regulation of biological process	-2.66196	4.50505	4.08683	30337	74	546	6	1.0989	0.446153	3276|10542|28956|55611|64121|652968	PRMT1|LAMTOR5|LAMTOR2|OTUB1|RRAGC|CASTOR1	-1.04854	0	59	0	0	-3.38658	6.17359
1	-2.64363	GO:0043200	M1	1	0	GO Biological Processes	19	response to amino acid	19_GO:0050896 response to stimulus	-2.64363	3.47264	3.79517	30337	128	546	8	1.4652	0.514218	1786|3276|3843|5111|10542|28956|64121|652968	DNMT1|PRMT1|IPO5|PCNA|LAMTOR5|LAMTOR2|RRAGC|CASTOR1	-1.04456	0	59	0	0	-3.38658	6.17359
1	-2.34904	GO:0001101	M1	1	0	GO Biological Processes	19	response to acid chemical	19_GO:0050896 response to stimulus	-2.34904	3.10838	3.42129	30337	143	546	8	1.4652	0.514218	1786|3276|3843|5111|10542|28956|64121|652968	DNMT1|PRMT1|IPO5|PCNA|LAMTOR5|LAMTOR2|RRAGC|CASTOR1	-0.808243	0	59	0	0	-3.38658	6.17359
1	-2.06343	GO:1903432	M1	1	0	GO Biological Processes	19	regulation of TORC1 signaling	19_GO:0050896 response to stimulus	-2.06343	3.40177	3.22399	30337	98	546	6	1.0989	0.446153	3276|10542|28956|55611|64121|652968	PRMT1|LAMTOR5|LAMTOR2|OTUB1|RRAGC|CASTOR1	-0.600974	0	59	0	0	-3.38658	6.17359
1	-3.34755	GO:0032873	M1	1	0	GO Biological Processes	19	negative regulation of stress-activated MAPK cascade	19_GO:0048519 negative regulation of biological process	-3.34755	18.5208	7.11681	30337	9	546	3	0.549451	0.316353	4609|5478|5859	MYC|PPIA|QARS1	-1.57983	0	60	1	1	-3.34755	18.5208
1	-3.34755	GO:0070303	M1	1	0	GO Biological Processes	19	negative regulation of stress-activated protein kinase signaling cascade	19_GO:0048519 negative regulation of biological process	-3.34755	18.5208	7.11681	30337	9	546	3	0.549451	0.316353	4609|5478|5859	MYC|PPIA|QARS1	-1.57983	0	60	0	0	-3.34755	18.5208
1	-2.28528	GO:0032872	M1	1	0	GO Biological Processes	19	regulation of stress-activated MAPK cascade	19_GO:0050896 response to stimulus	-2.28528	5.69869	3.97498	30337	39	546	4	0.732601	0.364956	4609|5052|5478|5859	MYC|PRDX1|PPIA|QARS1	-0.760355	0	60	0	0	-3.34755	18.5208
1	-2.24564	GO:0070302	M1	1	0	GO Biological Processes	19	regulation of stress-activated protein kinase signaling cascade	19_GO:0050896 response to stimulus	-2.24564	5.55623	3.90363	30337	40	546	4	0.732601	0.364956	4609|5052|5478|5859	MYC|PRDX1|PPIA|QARS1	-0.733194	0	60	0	0	-3.34755	18.5208
1	-3.34755	GO:1903332	M1	1	0	GO Biological Processes	19	regulation of protein folding	19_GO:0008152 metabolic process	-3.34755	18.5208	7.11681	30337	9	546	3	0.549451	0.316353	3309|6625|9141	HSPA5|SNRNP70|PDCD5	-1.57983	0	61	1	1	-3.34755	18.5208
1	-3.19849	GO:0032070	M1	1	0	GO Biological Processes	19	regulation of deoxyribonuclease activity	19_GO:0008152 metabolic process	-3.19849	16.6687	6.70889	30337	10	546	3	0.549451	0.316353	3146|5111|6188	HMGB1|PCNA|RPS3	-1.44892	0	62	1	1	-3.19849	16.6687
1	-2.88242	GO:0042104	M1	1	0	GO Biological Processes	19	positive regulation of activated T cell proliferation	19_GO:0002376 immune system process	-2.88242	8.23145	5.08917	30337	27	546	4	0.732601	0.364956	3146|3481|6188|100133941	HMGB1|IGF2|RPS3|CD24	-1.22403	0	62	0	0	-3.19849	16.6687
1	-2.33092	GO:0050671	M1	1	0	GO Biological Processes	19	positive regulation of lymphocyte proliferation	19_GO:0002376 immune system process	-2.33092	3.08679	3.39813	30337	144	546	8	1.4652	0.514218	1026|3146|3280|3481|4282|4860|6188|100133941	CDKN1A|HMGB1|HES1|IGF2|MIF|PNP|RPS3|CD24	-0.796496	0	62	0	0	-3.19849	16.6687
1	-2.27759	GO:0032946	M1	1	0	GO Biological Processes	19	positive regulation of mononuclear cell proliferation	19_GO:0048518 positive regulation of biological process	-2.27759	3.0238	3.32987	30337	147	546	8	1.4652	0.514218	1026|3146|3280|3481|4282|4860|6188|100133941	CDKN1A|HMGB1|HES1|IGF2|MIF|PNP|RPS3|CD24	-0.757507	0	62	0	0	-3.19849	16.6687
1	-2.21769	GO:0032069	M1	1	0	GO Biological Processes	19	regulation of nuclease activity	19_GO:0008152 metabolic process	-2.21769	7.93747	4.30534	30337	21	546	3	0.549451	0.316353	3146|5111|6188	HMGB1|PCNA|RPS3	-0.718285	0	62	0	0	-3.19849	16.6687
1	-2.09823	GO:0046006	M1	1	0	GO Biological Processes	19	regulation of activated T cell proliferation	19_GO:0002376 immune system process	-2.09823	5.05112	3.64051	30337	44	546	4	0.732601	0.364956	3146|3481|6188|100133941	HMGB1|IGF2|RPS3|CD24	-0.625537	0	62	0	0	-3.19849	16.6687
1	-3.1548	GO:0032986	M1	1	0	GO Biological Processes	19	protein-DNA complex disassembly	19_GO:0009987 cellular process	-3.1548	9.663	5.62657	30337	23	546	4	0.732601	0.364956	4609|6599|9349|11198	MYC|SMARCC1|RPL23|SUPT16H	-1.41511	0	63	1	1	-3.1548	9.663
1	-2.61275	GO:0022411	M1	1	0	GO Biological Processes	19	cellular component disassembly	19_GO:0009987 cellular process	-2.61275	2.31509	3.39819	30337	360	546	15	2.74725	0.699526	123|1776|2932|4318|4609|4905|6599|7153|9349|10399|11198|11331|51368|51569|84938	PLIN2|DNASE1L3|GSK3B|MMP9|MYC|NSF|SMARCC1|TOP2A|RPL23|RACK1|SUPT16H|PHB2|TEX264|UFM1|ATG4C	-1.01598	0	63	0	0	-3.1548	9.663
1	-3.13949	GO:0006693	M1	1	0	GO Biological Processes	19	prostaglandin metabolic process	19_GO:0008152 metabolic process	-3.13949	6.94528	5.09373	30337	40	546	5	0.915751	0.407657	231|4282|5730|9536|22949	AKR1B1|MIF|PTGDS|PTGES|PTGR1	-1.40298	0	64	1	1	-3.13949	7.93747
1	-3.08942	GO:0006692	M1	1	0	GO Biological Processes	19	prostanoid metabolic process	19_GO:0008152 metabolic process	-3.08942	6.77589	5.01015	30337	41	546	5	0.915751	0.407657	231|4282|5730|9536|22949	AKR1B1|MIF|PTGDS|PTGES|PTGR1	-1.37	0	64	0	0	-3.13949	7.93747
[truncated: 113 more rows]
