# Supplementary material for: Tracing and Capturing the Epiblast Pluripotency of Sheep Preimplantation Embryos
Source: Adv Sci (Weinh). 2025 Jun 30;12(36):e17764. doi: 10.1002/advs.202417764 (PMC12463017; doi:10.1002/advs.202417764)
Supplement: Supplementary file 2 — Supporting Tables [file ADVS-12-e17764-s001.zip › Table S4.xlsx]

## Sheet: ICM sheep
Table S4. Differences gene and functional enrichment between ICM and EPI cross sheep, pigs, and mice
Differential expression gene analysis of ICM vs EPI (sheep). Related to Fig3
gene	p_val	avg_log2FC	pct.1	pct.2	p_val_adj
ENSOARG00020018828	3.9513e-48	4.87986	1	0.804	6.68678e-44
ENSOARG00020008721	1.56657e-47	2.19576	0.993	0.615	2.6511e-43
LGALS1	2.04157e-47	2.97256	1	1	3.45494e-43
PPP1R14A	2.70185e-47	2.96045	1	0.972	4.57235e-43
CKB	9.0752e-46	2.41563	1	0.993	1.5358e-41
ENSOARG00020024643	5.09892e-45	2.98122	0.993	0.804	8.6289e-41
PDZK1IP1	9.824e-45	1.47178	0.973	0.566	1.66252e-40
CRIP1	3.17837e-43	2.83225	1	1	5.37875e-39
GLRX	5.52568e-43	3.65561	1	0.965	9.3511e-39
ARL14EP	6.94764e-43	1.60247	1	0.986	1.17575e-38
ENSOARG00020014533	9.65566e-43	1.99534	0.993	0.937	1.63403e-38
rpl23a	2.11217e-41	0.755424	1	1	3.57443e-37
COX4I1	2.95615e-41	1.14231	1	1	5.00269e-37
NPL	3.62648e-41	1.39528	0.953	0.622	6.13708e-37
ENSOARG00020001641	4.45456e-41	1.44682	1	1	7.53845e-37
LRPAP1	4.45456e-41	1.75947	1	1	7.53845e-37
HSPA8	3.95517e-40	1.33113	1	1	6.69334e-36
ENSOARG00020017508	2.43483e-39	2.40387	0.993	0.937	4.12046e-35
LGALS3	2.9575e-39	3.77163	1	0.993	5.00497e-35
ENSOARG00020012168	1.33362e-38	1.49944	0.98	0.937	2.25688e-34
ZBTB10	1.53581e-38	0.928452	1	0.846	2.59906e-34
GGNBP2	7.70928e-38	1.35313	0.993	1	1.30464e-33
PMM1	9.57323e-38	0.438416	0.94	0.587	1.62008e-33
ENSOARG00020013569	4.00993e-37	0.838007	0.993	0.944	6.786e-33
FTH1	7.19299e-37	1.51331	1	1	1.21727e-32
ENPP3	1.31406e-35	0.756498	0.933	0.497	2.22379e-31
CTSV	1.44552e-35	1.4304	0.967	0.867	2.44626e-31
SELENOW	1.97148e-35	1.6443	1	0.993	3.33633e-31
LMNA	2.9871e-35	1.07156	0.98	0.902	5.05507e-31
FABP3	6.90808e-35	2.03403	1	1	1.16905e-30
ENSOARG00020018678	7.23591e-35	0.325766	0.88	0.294	1.22453e-30
ENSOARG00020002560	7.39455e-35	1.64073	0.993	0.972	1.25138e-30
GPRC5C	1.0023e-34	0.981087	0.94	0.797	1.6962e-30
ENSOARG00020002084	1.65344e-34	1.24139	0.947	0.497	2.79812e-30
S100A10	2.02212e-34	2.63388	1	1	3.42203e-30
COX8A	2.16428e-34	0.991762	1	1	3.6626e-30
ENSOARG00020008962	6.50041e-34	0.838686	1	1	1.10006e-29
AdpR2	9.54675e-34	1.21726	0.987	0.944	1.6156e-29
GPX2	1.26689e-33	0.970545	0.96	0.769	2.14396e-29
PEPD	1.33971e-33	0.844266	0.967	0.748	2.2672e-29
ENSOARG00020009302	1.98807e-33	0.983924	0.987	0.769	3.36441e-29
ENSOARG00020009052	2.25154e-33	0.633091	1	1	3.81028e-29
ODC1	2.2895e-33	1.19751	1	1	3.87452e-29
TAX1BP3	4.84378e-33	1.04528	0.987	0.965	8.19713e-29
SPIC	6.14229e-33	2.09782	0.98	0.573	1.03946e-28
ENSOARG00020006812	6.98729e-33	1.25592	1	0.993	1.18246e-28
RPIA	8.6946e-33	0.442115	0.927	0.497	1.47139e-28
PTGS2	1.08384e-32	1.08786	0.993	0.881	1.83419e-28
KLF6	4.97072e-32	0.917522	0.94	0.65	8.41195e-28
SLC39A4	8.2527e-32	0.760558	0.973	0.776	1.3966e-27
ENSOARG00020000536	7.20104e-31	1.33192	1	1	1.21863e-26
ENSOARG00020003523	9.92355e-31	2.77541	1	1	1.67936e-26
ZNRF1	1.45409e-30	0.611107	0.947	0.748	2.46076e-26
ENSOARG00020017719	6.08487e-30	0.853913	1	1	1.02974e-25
MYH8	1.78249e-29	0.303006	0.713	0.056	3.0165e-25
ENSOARG00020024808	1.86068e-29	0.420076	0.967	0.832	3.14882e-25
ENSOARG00020012458	2.52357e-29	1.86555	0.733	0.126	4.27064e-25
CCDC70	2.92137e-29	0.276469	0.687	0.042	4.94384e-25
PINK1	7.07931e-29	0.740445	0.973	0.86	1.19803e-24
ENSOARG00020026205	8.82349e-29	0.498197	1	1	1.4932e-24
SLC5A11	1.70216e-28	0.258033	0.733	0.119	2.88057e-24
CYSTM1	2.04615e-28	0.987596	0.987	0.867	3.46269e-24
SH3TC1	2.19223e-28	0.313531	0.787	0.224	3.7099e-24
ATOX1	3.07187e-28	0.884538	0.993	1	5.19852e-24
IDH1	4.04635e-28	0.912566	1	0.993	6.84764e-24
CS	9.30787e-28	0.752992	0.96	0.769	1.57517e-23
GPX1	9.49824e-28	1.42808	1	1	1.60739e-23
WNK4	1.10899e-27	0.355417	0.827	0.28	1.87675e-23
RHOB	1.59597e-27	0.692327	0.993	0.867	2.70086e-23
ENSOARG00020018193	2.77836e-27	0.793969	1	1	4.70183e-23
RPS11	6.43486e-27	0.434293	1	1	1.08897e-22
HAMP	7.33336e-27	0.808286	0.687	0.105	1.24102e-22
C12orf57	9.00245e-27	0.887548	0.993	0.993	1.52348e-22
ENSOARG00020004743	1.49247e-26	0.457848	0.733	0.21	2.5257e-22
ENSOARG00020023611	1.81207e-26	1.46784	0.973	0.881	3.06657e-22
ENSOARG00020000809	1.92773e-26	0.800221	0.693	0.119	3.26229e-22
RSPO3	1.97765e-26	0.633459	0.807	0.28	3.34677e-22
CLIC1	2.08318e-26	1.90748	1	0.993	3.52536e-22
DBI	2.24308e-26	1.37798	1	1	3.79596e-22
CD47	2.92455e-26	0.777553	0.933	0.608	4.94922e-22
TMEM202	3.80606e-26	0.363655	0.707	0.14	6.44099e-22
ATP6V0B	4.58483e-26	0.768849	0.993	0.993	7.7589e-22
RDX	6.60182e-26	0.48955	0.993	0.937	1.11723e-21
ENSOARG00020008172	6.66499e-26	0.733893	1	1	1.12792e-21
GPT2	9.06501e-26	0.665459	0.973	0.839	1.53407e-21
NDUFA4	1.67076e-25	0.829128	1	1	2.82743e-21
ATP6V1B2	2.75483e-25	0.935891	0.993	0.993	4.66199e-21
PNPO	6.80873e-25	0.26674	0.7	0.154	1.15224e-20
DYNC1I2	8.04949e-25	0.586315	1	1	1.36221e-20
TIMM44	1.07531e-24	0.670498	0.98	0.937	1.81975e-20
SNX3	1.89452e-24	1.06221	1	0.993	3.20609e-20
KLF5	2.37596e-24	0.272872	0.76	0.217	4.02084e-20
IL6	2.52581e-24	0.649905	0.567	0.014	4.27442e-20
ATP1A1	2.70094e-24	0.880789	1	1	4.57081e-20
ARF3	2.7567e-24	0.5521	0.973	0.874	4.66516e-20
ENSOARG00020015864	2.91175e-24	0.639667	0.933	0.65	4.92755e-20
DAB2	6.47102e-24	2.14157	0.987	0.965	1.09509e-19
ENSOARG00020001599	7.14411e-24	0.74579	1	1	1.209e-19
SNX7	8.20584e-24	0.637643	0.933	0.748	1.38867e-19
RNASEK	1.9525e-23	1.20982	0.993	1	3.30422e-19
ENSOARG00020011816	1.97982e-23	0.465948	1	1	3.35046e-19
GAREM1	2.33872e-23	0.6939	1	1	3.95782e-19
OSBPL8	3.28255e-23	1.11735	0.973	0.874	5.55506e-19
ENSOARG00020010304	3.40757e-23	0.534329	0.92	0.573	5.76663e-19
GALNT11	4.08157e-23	0.653385	0.967	0.951	6.90725e-19
SRD5A1	4.33077e-23	0.378002	0.86	0.434	7.32896e-19
PECAM1	4.65158e-23	0.678117	0.82	0.448	7.87187e-19
GKAP1	4.71751e-23	0.68186	0.987	0.797	7.98344e-19
GALNT13	5.06729e-23	0.499434	0.707	0.189	8.57538e-19
CAPG	8.54347e-23	1.59291	0.993	0.986	1.44581e-18
ENSOARG00020021357	9.61863e-23	0.881852	0.78	0.322	1.62776e-18
MPZL2	1.11185e-22	0.539092	0.807	0.462	1.88158e-18
UBC	1.15425e-22	0.688238	1	1	1.95334e-18
SAR1A	1.37732e-22	0.878732	0.993	0.958	2.33083e-18
NDUFS6	1.55794e-22	0.741204	0.993	1	2.6365e-18
ENSOARG00020015596	1.58084e-22	0.788317	0.98	0.727	2.67526e-18
TSPAN1	2.67683e-22	0.653866	0.8	0.371	4.53e-18
PLK3	2.67708e-22	0.359604	0.827	0.49	4.53042e-18
ALAD	2.9877e-22	0.983448	0.993	0.986	5.05609e-18
CMC2	3.37422e-22	1.02739	1	1	5.71019e-18
ENSOARG00020005825	3.7961e-22	0.518759	0.947	0.783	6.42413e-18
MINDY1	4.64385e-22	0.526332	0.96	0.748	7.85879e-18
GRP	5.60236e-22	0.756211	0.827	0.322	9.48087e-18
CCPG1	7.05606e-22	1.14737	0.973	0.853	1.1941e-17
AP2S1	8.99756e-22	0.599777	1	1	1.52266e-17
BAD	1.0153e-21	0.825059	0.94	0.832	1.71819e-17
OSBPL1A	1.57332e-21	0.829668	1	0.944	2.66254e-17
SLC1A1	1.61361e-21	0.379466	0.76	0.357	2.73072e-17
ENSOARG00020014802	2.2826e-21	1.18582	0.987	0.986	3.86285e-17
ENSOARG00020013812	2.72719e-21	0.373588	0.807	0.378	4.61522e-17
ATP6V1C2	3.39082e-21	0.44323	0.847	0.462	5.73828e-17
CYP27A1	4.72107e-21	0.528216	0.853	0.566	7.98947e-17
CNDP1	5.77246e-21	0.289744	0.72	0.252	9.76873e-17
ATP6V0A4	8.66474e-21	0.582469	0.927	0.783	1.46633e-16
PDLIM4	1.44313e-20	0.717493	0.94	0.86	2.44221e-16
ATP13A3	1.59494e-20	0.401141	0.913	0.601	2.69912e-16
ENSOARG00020012579	1.65491e-20	0.415058	0.687	0.21	2.8006e-16
CCDC124	2.5876e-20	0.483382	0.98	0.958	4.37899e-16
RPS19	4.11483e-20	0.37565	1	1	6.96352e-16
HTATIP2	5.22835e-20	0.829991	0.973	0.937	8.84794e-16
EIF1	7.40524e-20	0.814612	1	1	1.25319e-15
ENSOARG00020012829	8.49225e-20	0.270826	0.893	0.524	1.43714e-15
ENSOARG00020022839	1.16865e-19	0.998479	0.973	0.972	1.9777e-15
DNMT3A	1.41392e-19	0.903763	0.993	0.986	2.39279e-15
FUOM	1.55842e-19	0.652577	0.913	0.734	2.63731e-15
PLA2G10	1.64516e-19	0.407849	0.793	0.392	2.7841e-15
ENSOARG00020010802	1.84286e-19	0.632761	1	1	3.11867e-15
RASSF8	2.03106e-19	0.31867	0.813	0.336	3.43716e-15
CALD1	2.09002e-19	1.2351	1	0.993	3.53694e-15
MYOF	2.15251e-19	0.456111	0.793	0.42	3.64269e-15
TFAP2C	2.72361e-19	0.373917	0.88	0.476	4.60917e-15
BTG1	2.85993e-19	0.771356	0.993	0.972	4.83986e-15
ENSOARG00020016513	3.08012e-19	0.550089	0.973	0.965	5.21249e-15
RHOD	3.11275e-19	0.886058	0.98	0.895	5.26771e-15
ENSOARG00020020312	4.32075e-19	0.485983	1	1	7.31201e-15
MDH2	6.04575e-19	0.559207	1	1	1.02312e-14
NDUFS7	7.37265e-19	0.754491	1	1	1.24767e-14
GKN1	7.74068e-19	0.351105	0.487	0.035	1.30996e-14
ATP5F1C	8.04004e-19	0.606733	1	1	1.36062e-14
UBL5	8.24145e-19	0.694036	1	1	1.3947e-14
ETHE1	8.35889e-19	0.732374	0.953	0.895	1.41457e-14
HSD17B10	9.91953e-19	0.866496	0.993	1	1.67868e-14
ENSOARG00020006129	1.03905e-18	1.06236	0.94	0.937	1.75839e-14
RALGPS2	1.09573e-18	0.547978	0.893	0.545	1.8543e-14
MRPL12	1.37466e-18	0.639607	0.993	0.979	2.32634e-14
ENSOARG00020012190	1.62265e-18	0.583363	1	1	2.74601e-14
PHLDB3	2.13556e-18	0.511718	0.827	0.573	3.61402e-14
RPF1	2.15043e-18	0.695973	1	0.986	3.63918e-14
ENSOARG00020002330	2.5458e-18	0.319664	0.447	0.014	4.30826e-14
ENSOARG00020000952	2.64502e-18	0.456946	0.987	0.965	4.47617e-14
UBA52	2.71169e-18	0.321463	1	1	4.58899e-14
ACTN4	2.77858e-18	0.599105	1	1	4.7022e-14
TAX1BP1	3.00742e-18	1.10015	0.993	0.993	5.08946e-14
KLF11	4.63369e-18	0.308417	0.8	0.357	7.84159e-14
LRRC47	6.08387e-18	0.404893	0.913	0.629	1.02957e-13
DENND2D	7.11847e-18	0.356027	0.767	0.434	1.20466e-13
KLF13	7.22296e-18	0.323336	0.76	0.266	1.22234e-13
ENSOARG00020004438	1.07846e-17	0.559147	0.967	0.951	1.82508e-13
C1QBP	1.25555e-17	1.3734	1	0.993	2.12477e-13
H2BK1	1.38769e-17	0.369175	0.933	0.65	2.34839e-13
ENSOARG00020026069	1.81514e-17	0.394788	0.647	0.161	3.07175e-13
DIS3L	1.92489e-17	0.453168	0.793	0.413	3.25748e-13
TMEM147	2.14544e-17	0.67876	1	1	3.63073e-13
LACTB	2.23163e-17	0.516915	0.867	0.476	3.77658e-13
BRDT	2.5672e-17	0.306406	0.747	0.252	4.34447e-13
NDUFB7	3.13311e-17	0.523351	1	1	5.30215e-13
MSN	3.28295e-17	0.776124	0.973	0.979	5.55574e-13
SLC25A4	3.59206e-17	0.609502	0.98	0.916	6.07885e-13
ENSOARG00020005232	5.18672e-17	0.414547	0.953	0.853	8.77748e-13
ENSOARG00020023895	7.13193e-17	0.259988	0.947	0.685	1.20694e-12
ACSL4	9.44394e-17	0.47337	0.967	0.902	1.5982e-12
TSPO	1.10469e-16	0.760075	0.887	0.755	1.86947e-12
VTI1B	1.2445e-16	0.534444	0.98	0.972	2.10607e-12
COX7A2L	1.28781e-16	0.448269	0.967	0.972	2.17936e-12
SLC25A3	1.93085e-16	0.480667	1	1	3.26758e-12
ERP29	2.19024e-16	0.513446	0.98	0.972	3.70654e-12
ENSOARG00020025709	2.34725e-16	0.644147	0.927	0.755	3.97225e-12
CLIP1	2.52529e-16	0.540428	0.933	0.832	4.27355e-12
REST	3.09038e-16	0.738151	1	0.979	5.22985e-12
PPP1R15A	3.44017e-16	0.490005	0.947	0.818	5.82179e-12
ENSOARG00020021153	3.66261e-16	0.268289	0.687	0.287	6.19824e-12
ENSOARG00020021165	3.66261e-16	0.268289	0.687	0.287	6.19824e-12
NDUFA9	3.88307e-16	0.513279	0.993	1	6.57132e-12
ZP4	4.41263e-16	0.319537	0.96	0.594	7.46749e-12
ATP5ME	4.76576e-16	0.419476	1	1	8.06509e-12
IFT20	5.17763e-16	0.572344	0.967	0.951	8.7621e-12
CLTB	5.37682e-16	0.602617	0.853	0.587	9.0992e-12
BTBD10	7.51506e-16	0.259959	0.733	0.308	1.27177e-11
UBE2G2	8.12998e-16	0.542279	0.947	0.881	1.37584e-11
S100A16	1.06875e-15	1.3485	0.993	0.993	1.80864e-11
ENSOARG00020014432	1.13681e-15	0.738955	1	1	1.92382e-11
CPPED1	1.17338e-15	0.490889	0.9	0.804	1.98572e-11
ACO2	1.37653e-15	0.25075	0.947	0.916	2.32951e-11
MRPL27	1.87973e-15	0.542452	0.987	1	3.18107e-11
ENSOARG00020013742	2.0777e-15	0.88346	1	1	3.5161e-11
ZP2	2.16792e-15	0.468616	0.96	0.685	3.66877e-11
SLC7A7	3.14622e-15	0.384411	0.953	0.93	5.32435e-11
SORD	3.3313e-15	0.585208	0.913	0.874	5.63757e-11
ENSOARG00020023043	3.55359e-15	0.63644	0.98	0.979	6.01374e-11
AIF1L	3.92963e-15	0.550507	0.667	0.259	6.6501e-11
APBA3	3.98766e-15	0.597189	0.967	0.867	6.74831e-11
ENSOARG00020009854	4.75762e-15	0.568588	1	1	8.05132e-11
ATP6V0C	5.60775e-15	0.612146	0.993	0.986	9.49e-11
UQCRC1	6.39439e-15	0.516882	1	1	1.08212e-10
ZNF296	6.46096e-15	0.530152	0.92	0.734	1.09339e-10
MPC2	6.60739e-15	0.603352	1	1	1.11817e-10
GMFG	6.83677e-15	0.374835	0.513	0.112	1.15699e-10
ETFDH	8.15657e-15	0.307466	0.907	0.706	1.38034e-10
SUCLG1	8.58127e-15	0.458811	0.993	0.972	1.45221e-10
LAP3	9.35827e-15	0.411336	0.987	0.965	1.5837e-10
FUCA1	9.75176e-15	0.640338	0.953	0.958	1.65029e-10
KEAP1	9.81723e-15	0.390603	0.907	0.727	1.66137e-10
ENSOARG00020009963	1.14967e-14	0.439367	0.973	0.972	1.94559e-10
CFD	1.22192e-14	0.5676	0.627	0.259	2.06785e-10
PPA1	1.50306e-14	0.583287	0.98	0.93	2.54362e-10
ENSOARG00020018132	1.63197e-14	0.395496	0.96	0.783	2.76178e-10
PLIN2	1.84868e-14	0.592681	0.987	0.986	3.12852e-10
ENSOARG00020013805	1.84881e-14	0.54015	1	1	3.12874e-10
RPS27L	1.88895e-14	0.895228	1	1	3.19667e-10
UQCRC2	2.17159e-14	0.498901	0.993	1	3.67498e-10
GPCPD1	2.83719e-14	0.275966	0.92	0.769	4.80138e-10
ENSOARG00020016362	3.06676e-14	0.376386	0.8	0.538	5.18988e-10
SDC4	3.10348e-14	0.260311	0.767	0.483	5.25201e-10
TRABD	3.48087e-14	0.430135	0.913	0.853	5.89067e-10
ATP5F1B	3.74129e-14	0.437902	1	1	6.33138e-10
AK6	3.77167e-14	0.596987	0.973	0.937	6.3828e-10
TBRG1	3.90355e-14	0.491232	0.993	1	6.60598e-10
BATF3	3.91722e-14	0.52986	0.847	0.58	6.62911e-10
PLD3	4.09546e-14	0.893148	0.913	0.825	6.93075e-10
ENSOARG00020014784	4.50241e-14	0.561691	0.887	0.783	7.61943e-10
JPT1	4.9277e-14	0.749519	1	1	8.33915e-10
LZIC	5.61488e-14	0.39447	0.9	0.678	9.50207e-10
ENSOARG00020005804	5.95852e-14	1.42512	1	1	1.00836e-09
MRPL35	6.48209e-14	0.572235	1	0.986	1.09696e-09
ENSOARG00020022016	7.50922e-14	1.04306	1	0.979	1.27079e-09
NCOA6	8.07937e-14	0.261745	0.88	0.615	1.36727e-09
PPAN	8.16658e-14	0.40959	0.987	1	1.38203e-09
VBP1	8.25261e-14	0.876304	1	0.986	1.39659e-09
ENSOARG00020010357	8.47107e-14	0.580442	0.993	0.979	1.43356e-09
TENT2	8.56521e-14	0.617413	0.887	0.741	1.44949e-09
DCBLD1	1.02446e-13	0.294046	0.76	0.406	1.7337e-09
ENSOARG00020006229	1.33369e-13	0.513509	1	1	2.25701e-09
OXA1L	1.42253e-13	0.350548	0.94	0.965	2.40736e-09
COMMD3	1.52991e-13	0.47984	0.893	0.776	2.58906e-09
GTPBP4	1.57436e-13	0.447583	0.993	0.972	2.66429e-09
UQCRFS1	1.64118e-13	0.461402	1	0.993	2.77737e-09
GALNT12	1.72027e-13	0.436354	0.94	0.811	2.91121e-09
ENSOARG00020003728	1.90665e-13	0.62366	0.993	0.993	3.22663e-09
MCOLN1	1.99402e-13	0.414956	0.92	0.846	3.37448e-09
AKIRIN1	2.04889e-13	0.262203	0.813	0.483	3.46734e-09
FBXO6	2.05935e-13	0.523777	0.993	0.958	3.48504e-09
TAGLN2	2.4042e-13	0.423892	0.987	0.993	4.06863e-09
EIF3J	2.40427e-13	0.457955	0.993	1	4.06874e-09
NCK1	2.56981e-13	0.59633	0.993	0.965	4.34889e-09
ENSOARG00020017316	2.60827e-13	0.366677	0.973	0.965	4.41397e-09
NDUFA10	2.92214e-13	0.455145	1	0.986	4.94515e-09
RPSA	3.44209e-13	0.388228	1	1	5.82505e-09
UQCRB	3.62246e-13	0.564707	1	1	6.13029e-09
ENSOARG00020016715	4.01149e-13	0.526763	1	0.993	6.78864e-09
COX6B1	4.05258e-13	0.374188	1	1	6.85818e-09
RPL13	4.30793e-13	0.258712	1	1	7.29031e-09
NDUFB6	4.48688e-13	0.538399	1	1	7.59314e-09
PDLIM1	4.76906e-13	0.787672	1	1	8.07068e-09
STEAP3	5.24231e-13	0.25512	0.7	0.357	8.87157e-09
RHOC	5.33646e-13	0.448876	0.927	0.965	9.03089e-09
HIBCH	6.26965e-13	0.999782	1	0.972	1.06101e-08
EEF1D	6.52868e-13	0.412462	1	1	1.10485e-08
ATP6V1G3	6.639e-13	0.651685	0.707	0.434	1.12352e-08
EHD1	6.83245e-13	0.250102	0.867	0.685	1.15626e-08
ENSOARG00020009348	8.14696e-13	0.446144	0.98	0.972	1.37871e-08
AGPAT5	8.20136e-13	0.520945	0.88	0.755	1.38792e-08
ATP2B4	8.37776e-13	0.322381	0.853	0.643	1.41777e-08
ENSOARG00020026037	9.10249e-13	0.44842	1	1	1.54041e-08
TMEM59	9.93781e-13	0.347563	0.947	0.895	1.68177e-08
ARIH1	1.08639e-12	0.31107	0.927	0.762	1.83849e-08
IQGAP2	1.22483e-12	0.260387	0.827	0.657	2.07277e-08
TEAD4	1.22511e-12	0.614944	0.9	0.79	2.07325e-08
DNAJB9	1.28632e-12	0.315757	0.813	0.594	2.17684e-08
IFT88	1.31842e-12	0.337619	0.933	0.664	2.23115e-08
NDUFB2	1.34461e-12	0.422723	1	1	2.27549e-08
JAGN1	1.41754e-12	0.423325	0.933	0.937	2.39891e-08
GADD45GIP1	1.48522e-12	0.475627	0.973	0.993	2.51344e-08
ENSOARG00020021482	1.48777e-12	0.385734	0.74	0.476	2.51775e-08
MAP3K15	1.64844e-12	0.510499	0.98	0.979	2.78966e-08
AKAP12	1.81576e-12	0.559627	0.887	0.657	3.07281e-08
ENSOARG00020020036	2.3198e-12	0.419259	1	1	3.92579e-08
ENSOARG00020004624	2.50929e-12	0.543417	0.973	0.979	4.24648e-08
TRAPPC2L	2.76912e-12	0.399118	0.987	0.972	4.68618e-08
ENSOARG00020021239	2.95558e-12	0.821678	0.947	0.888	5.00173e-08
HNF4A	3.09214e-12	0.597723	0.88	0.804	5.23282e-08
DLC1	3.09662e-12	0.410064	0.893	0.706	5.24041e-08
ETFB	3.27262e-12	0.474779	1	0.993	5.53826e-08
ENSOARG00020001921	3.43688e-12	0.582115	0.993	1	5.81623e-08
ENSOARG00020026119	3.574e-12	0.404918	1	0.979	6.04827e-08
BCS1L	3.79841e-12	0.447901	0.953	0.951	6.42806e-08
ELOVL6	3.93593e-12	0.673005	0.96	0.965	6.66078e-08
ZFAND5	4.03638e-12	0.766288	0.967	0.979	6.83077e-08
ENSOARG00020024897	4.25545e-12	0.47767	0.96	0.965	7.2015e-08
MOB3B	4.39799e-12	0.427409	0.767	0.552	7.44272e-08
TMEM9B	5.74939e-12	0.486865	0.907	0.902	9.72969e-08
RPS23	6.10378e-12	0.258082	1	1	1.03294e-07
HAX1	6.51644e-12	0.310844	0.953	0.867	1.10278e-07
PDSS1	6.95185e-12	0.387714	0.927	0.902	1.17646e-07
ADIPOR1	7.11557e-12	0.615301	0.96	0.965	1.20417e-07
NARS1	7.26317e-12	0.377635	0.993	0.986	1.22915e-07
NDUFS5	7.33373e-12	0.411023	1	1	1.24109e-07
SETD4	7.81487e-12	0.262175	0.84	0.671	1.32251e-07
PWWP2A	8.3969e-12	0.291574	0.847	0.503	1.42101e-07
ANXA2	8.55433e-12	0.683167	0.98	0.986	1.44765e-07
ENSOARG00020001188	9.03037e-12	0.444278	0.92	0.776	1.52821e-07
PIGB	1.08735e-11	0.293555	0.893	0.755	1.84012e-07
MAP1LC3B	1.1964e-11	0.615884	1	1	2.02468e-07
CTSA	1.22502e-11	0.331065	0.94	0.888	2.07311e-07
DEGS1	1.32876e-11	0.510061	1	1	2.24866e-07
RPAIN	1.36637e-11	0.591335	0.973	0.965	2.3123e-07
ENSOARG00020000997	1.40689e-11	0.520114	1	1	2.38088e-07
OPTN	1.44716e-11	0.568598	0.96	0.888	2.44903e-07
DEPDC7	1.4591e-11	0.469089	0.96	0.797	2.46924e-07
RENBP	1.47304e-11	0.856815	0.853	0.804	2.49283e-07
NDUFV1	1.48952e-11	0.379093	0.993	1	2.52071e-07
BRD2	1.65348e-11	0.526519	1	0.979	2.79819e-07
NDUFA13	1.81787e-11	0.394731	0.993	1	3.07639e-07
ENSOARG00020010643	1.90595e-11	0.637984	1	0.993	3.22543e-07
ATF4	1.9794e-11	0.628148	1	1	3.34974e-07
CALU	2.03869e-11	0.259682	0.753	0.434	3.45007e-07
AASDHPPT	2.08373e-11	0.357192	0.96	0.916	3.5263e-07
KIF23	2.17198e-11	0.629513	0.973	0.944	3.67564e-07
MIEN1	2.41232e-11	0.363838	0.84	0.699	4.08237e-07
CAMK2D	2.42139e-11	0.320371	0.707	0.503	4.09773e-07
ENSOARG00020025950	2.45875e-11	0.369923	1	1	4.16094e-07
COX5A	2.91153e-11	0.405656	1	1	4.92718e-07
ENSOARG00020015207	2.91153e-11	0.425946	1	0.993	4.92718e-07
STXBP2	3.02111e-11	0.269036	0.953	0.923	5.11263e-07
ATP6V1H	3.70163e-11	0.401421	0.94	0.958	6.26427e-07
C2orf76	3.95531e-11	0.34084	0.907	0.755	6.69357e-07
MMAA	4.63381e-11	0.296306	0.86	0.622	7.8418e-07
FAM174C	5.05124e-11	0.290393	0.973	0.881	8.54821e-07
ACOX1	5.21218e-11	0.397119	0.867	0.734	8.82056e-07
USP6NL	5.48844e-11	0.332376	0.627	0.294	9.28808e-07
ATP1B1	6.47476e-11	0.472291	0.993	1	1.09572e-06
LAPTM4A	6.65602e-11	0.476514	0.993	0.986	1.1264e-06
ENSOARG00020009326	6.82962e-11	0.591105	0.493	0.21	1.15578e-06
LRIF1	7.34612e-11	0.301895	0.78	0.503	1.24318e-06
ENSOARG00020002346	7.43361e-11	0.340422	0.46	0.126	1.25799e-06
MED10	7.65136e-11	0.279798	0.94	0.874	1.29484e-06
ENSOARG00020008188	8.50628e-11	0.445397	0.96	0.874	1.43952e-06
PDHA1	8.61095e-11	0.515185	0.793	0.65	1.45723e-06
KPNA7	8.88282e-11	0.27734	0.913	0.594	1.50324e-06
ZYX	8.95615e-11	0.375171	0.967	0.951	1.51565e-06
BLTP3B	1.02495e-10	0.284108	0.787	0.503	1.73452e-06
MRPL48	1.35577e-10	0.329278	0.947	0.895	2.29436e-06
CD81	1.45925e-10	0.363369	0.987	1	2.46949e-06
MRPS31	1.61081e-10	0.430609	0.967	0.972	2.72597e-06
MRPL53	1.72258e-10	0.35039	0.927	0.944	2.91511e-06
ND2	1.81218e-10	0.466209	1	1	3.06675e-06
IDH3A	1.82444e-10	0.401517	0.973	0.93	3.0875e-06
TAF5	1.85069e-10	0.320776	0.94	0.727	3.13193e-06
FADS3	2.45243e-10	0.363281	0.873	0.902	4.15024e-06
ANO6	2.61438e-10	0.332362	0.807	0.65	4.42432e-06
NDFIP1	2.69322e-10	0.269378	0.793	0.566	4.55774e-06
HSPA6	2.90535e-10	0.274318	0.287	0.021	4.91672e-06
ECSIT	3.02118e-10	0.336193	0.907	0.853	5.11274e-06
ATP1B3	3.22792e-10	0.261638	0.947	0.937	5.4626e-06
ZFP91	3.32461e-10	0.407779	0.973	0.951	5.62624e-06
ENSOARG00020015039	3.80132e-10	0.505296	0.993	1	6.43297e-06
COX11	4.06755e-10	0.327838	0.913	0.818	6.88352e-06
PPP1R14B	4.26405e-10	0.428042	1	1	7.21605e-06
THAP7	4.6857e-10	0.337647	0.967	0.93	7.92961e-06
MLEC	4.89648e-10	0.487568	0.953	0.944	8.28631e-06
ENSOARG00020024196	4.90947e-10	0.312905	1	1	8.3083e-06
TPM4	5.04777e-10	0.43729	0.933	0.825	8.54235e-06
PCGF1	5.38358e-10	0.304112	0.867	0.636	9.11064e-06
GALT	5.84142e-10	0.528931	0.973	0.937	9.88544e-06
ENSOARG00020012697	6.00711e-10	0.276616	1	1	1.01658e-05
CAST	6.01841e-10	0.505511	0.82	0.671	1.0185e-05
ATP5F1A	6.78887e-10	0.284295	1	1	1.14888e-05
FEZ1	8.42749e-10	0.372854	0.98	0.818	1.42618e-05
PTP4A2	8.88879e-10	0.47268	1	0.965	1.50425e-05
MRPS28	9.32191e-10	0.326455	0.967	0.993	1.57755e-05
ENSOARG00020015550	1.01218e-09	0.723411	1	0.986	1.71291e-05
PSMA8	1.13285e-09	0.269198	0.527	0.21	1.91713e-05
ARPC5	1.15553e-09	0.300346	0.867	0.783	1.9555e-05
LMO1	1.20628e-09	0.833498	0.967	0.951	2.04139e-05
MRPS18C	1.23407e-09	0.411295	0.993	0.986	2.08842e-05
ENSOARG00020007793	1.37697e-09	0.256849	0.773	0.503	2.33024e-05
ISCA1	1.50318e-09	0.635351	0.993	1	2.54383e-05
ND4	2.06025e-09	0.269959	1	1	3.48657e-05
BUD31	2.11336e-09	0.257056	1	1	3.57643e-05
CSTB	2.18624e-09	0.841269	1	1	3.69978e-05
RBM3	2.2808e-09	0.458363	1	0.993	3.85979e-05
NDUFAB1	2.52427e-09	0.389917	0.993	1	4.27183e-05
SNX9	2.54487e-09	0.274856	0.86	0.769	4.30669e-05
ThymB4X	2.63303e-09	0.451169	1	1	4.45588e-05
ENSOARG00020022204	2.63303e-09	0.624923	1	1	4.45588e-05
CLPB	2.6699e-09	0.275431	0.88	0.804	4.51827e-05
PAPOLA	2.70045e-09	0.375279	0.987	1	4.56998e-05
LTO1	2.87084e-09	0.485978	0.787	0.727	4.85833e-05
MRPL34	3.14019e-09	0.534418	0.973	0.965	5.31414e-05
MRTO4	3.44804e-09	0.374153	0.947	0.902	5.83512e-05
WASHC3	3.68368e-09	0.335783	0.987	0.993	6.2339e-05
ENSOARG00020005091	4.65164e-09	0.831718	1	1	7.87197e-05
ATP5PF	4.88916e-09	0.36362	1	1	8.27392e-05
PSMG2	4.88916e-09	0.343164	1	1	8.27392e-05
GRPEL1	4.98005e-09	0.360006	0.947	0.909	8.42774e-05
ENSOARG00020026267	6.00681e-09	0.839319	0.98	0.944	0.000101653
LRP2	6.06199e-09	0.65563	0.987	0.993	0.000102587
RABGGTB	7.0299e-09	0.478885	0.993	0.986	0.000118967
CORO7	8.69793e-09	0.507117	0.98	1	0.000147195
CCNL1	8.93082e-09	0.269385	0.873	0.692	0.000151136
GALK1	9.28463e-09	0.455491	0.993	1	0.000157124
SLC25A26	1.14407e-08	0.280907	0.94	0.867	0.00019361
ENSOARG00020023797	1.31589e-08	0.431734	1	1	0.000222688
MAPK1IP1L	1.40354e-08	0.450658	0.993	0.986	0.000237521
TLCD1	1.92418e-08	0.300813	0.827	0.769	0.000325629
EDNRA	1.92776e-08	0.273112	0.687	0.42	0.000326235
VAC14	2.29989e-08	0.27807	0.933	0.895	0.00038921
UTF1	2.41584e-08	0.580397	0.98	0.958	0.000408832
GRB2	2.5756e-08	0.418818	0.947	0.895	0.00043587
ANXA1	3.28262e-08	0.584223	0.947	0.958	0.000555518
KDELR2	3.28374e-08	0.250212	0.953	0.958	0.000555708
PDXK	3.40607e-08	0.630242	0.993	0.965	0.000576409
IGFBP2	3.58468e-08	0.653651	0.993	1	0.000606636
CARS1	3.69251e-08	0.355722	0.947	0.958	0.000624884
OOEP	3.97802e-08	0.378297	0.94	0.79	0.000673201
ATP6V1F	4.09443e-08	0.614444	0.987	1	0.000692901
ATP6V1E1	4.65606e-08	0.428679	0.993	0.993	0.000787944
AURKA	5.56487e-08	0.703014	0.993	0.979	0.000941743
FUNDC2	5.62414e-08	0.307723	0.973	0.944	0.000951774
GADD45A	5.98357e-08	0.257307	0.9	0.776	0.0010126
CYC1	5.98877e-08	0.326704	0.993	1	0.00101348
ANLN	6.44953e-08	0.296516	0.953	0.93	0.00109145
ENSOARG00020012712	6.98525e-08	0.323699	0.987	0.993	0.00118211
VPS28	7.20311e-08	0.368893	0.993	1	0.00121898
MICAL1	7.51558e-08	0.263853	0.953	0.769	0.00127186
ZMYM1	8.20247e-08	0.275706	0.907	0.769	0.0013881
COX14	8.42392e-08	0.315525	0.98	0.965	0.00142558
RUFY3	9.05503e-08	0.336097	0.947	0.888	0.00153238
ENDOG	9.16157e-08	0.298004	0.953	0.916	0.00155041
AP1M2	9.51755e-08	0.314006	0.98	0.979	0.00161065
CDK7	1.04163e-07	0.371883	0.98	0.937	0.00176274
ENSOARG00020020787	1.04163e-07	0.282142	0.953	0.965	0.00176274
ENSOARG00020001415	1.14614e-07	0.379551	1	1	0.00193961
ENSOARG00020014618	1.3203e-07	0.36133	0.9	0.818	0.00223434
DCTPP1	1.33268e-07	0.641004	0.993	1	0.00225529
GOSR2	1.40537e-07	0.313688	0.873	0.79	0.00237831
MRPL19	1.53109e-07	0.262345	0.993	0.979	0.00259106
RYBP	1.94961e-07	0.280984	0.953	0.909	0.00329932
MOS	1.97806e-07	0.258847	0.733	0.42	0.00334747
CIB1	2.0193e-07	0.321131	0.967	0.916	0.00341726
PCGF6	2.03404e-07	0.280692	0.64	0.399	0.00344221
RAB10	2.10905e-07	0.383194	0.993	0.993	0.00356915
IDE	2.1951e-07	0.25546	0.98	0.944	0.00371476
ZNF593	2.29632e-07	0.285273	1	1	0.00388605
TPD52L1	2.39588e-07	0.267931	0.627	0.378	0.00405455
LPIN2	2.61214e-07	0.384627	0.993	0.965	0.00442052
SLC16A1	2.68249e-07	0.374168	0.927	0.916	0.00453957
ENSOARG00020005043	2.76964e-07	0.399745	0.753	0.566	0.00468707
ZMAT2	2.92189e-07	0.323764	0.973	0.923	0.00494472
ARL1	3.01366e-07	0.365738	0.98	0.972	0.00510002
NDUFV2	3.36323e-07	0.328153	1	1	0.0056916
SYNE1	3.64983e-07	0.292421	0.533	0.273	0.00617661
RAB5IF	3.72395e-07	0.289927	1	0.986	0.00630204
ATP10A	4.3151e-07	0.265528	0.653	0.455	0.00730245
SYCP3	4.3318e-07	0.421905	0.867	0.755	0.00733071
C3H12orf29	4.36238e-07	0.316206	0.98	0.93	0.00738245
FN1	4.67453e-07	0.372771	0.78	0.783	0.00791071
DYNC1LI1	4.67737e-07	0.261431	0.967	0.902	0.00791551
HCCS	4.9056e-07	0.310192	0.947	0.895	0.00830175
TRMT2A	5.04067e-07	0.282105	0.907	0.853	0.00853032
DNAJB1	5.04095e-07	0.345271	0.98	0.944	0.00853079
FBXO33	5.20967e-07	0.379627	0.9	0.776	0.00881632
IL6ST	5.61406e-07	0.385846	0.78	0.587	0.00950067
NDUFC2	5.99093e-07	0.302427	1	1	0.0101384
BAIAP2L1	6.29455e-07	0.374326	0.94	0.923	0.0106523
ATP5F1D	6.43393e-07	0.298638	0.993	1	0.0108881
LSM1	6.47953e-07	0.353443	0.98	0.986	0.0109653
ULK3	7.15335e-07	0.287632	0.967	0.958	0.0121056
SDHC	8.06028e-07	0.302212	0.96	0.937	0.0136404
ARF5	8.12413e-07	0.384947	0.973	0.944	0.0137485
CCDC59	8.60311e-07	0.313552	0.973	1	0.0145591
SELENOM	8.90212e-07	0.612297	0.96	0.951	0.0150651
KARS1	9.03815e-07	0.265347	1	1	0.0152953
FOS	9.09748e-07	0.685718	0.973	0.958	0.0153957
DNAJA2	9.39562e-07	0.381337	0.953	0.916	0.0159002
ENSOARG00020007820	9.60433e-07	0.317736	0.853	0.657	0.0162534
ENSOARG00020005105	1.02628e-06	0.281473	0.72	0.497	0.0173677
ENSOARG00020015636	1.07062e-06	0.409108	0.94	0.902	0.0181181
AARS1	1.19166e-06	0.342783	0.98	0.993	0.0201664
SGO1	1.29732e-06	0.268712	0.96	0.93	0.0219546
ENSOARG00020017821	1.39319e-06	0.520747	1	1	0.023577
ENSOARG00020018460	1.44705e-06	0.3704	0.893	0.853	0.0244885
NDUFA8	1.53469e-06	0.343829	1	0.993	0.0259716
SNX8	1.89732e-06	0.265196	0.947	0.972	0.0321084
FUNDC1	2.047e-06	0.339666	0.993	1	0.0346415
B4GALT1	2.09374e-06	0.265557	0.9	0.853	0.0354323
SYF2	2.1291e-06	0.276219	0.967	0.93	0.0360308
SEPTIN11	2.13168e-06	0.26046	0.92	0.811	0.0360744
ENSOARG00020019836	2.32942e-06	0.294887	1	0.993	0.0394208
ENSOARG00020019656	2.32942e-06	0.294887	1	0.993	0.0394208
ENSOARG00020018890	2.32942e-06	0.294887	1	0.993	0.0394208
EIF4E	2.53812e-06	0.278671	0.933	0.951	0.0429526
EIF4B	2.69411e-06	0.272788	0.993	0.993	0.0455924
VCP	2.83377e-06	0.33501	1	1	0.0479559
RPL10	2.93071e-06	0.300641	1	1	0.0495964
ENSOARG00020014341	3.03081e-06	0.401198	1	0.986	0.0512904
ENSOARG00020005365	3.35618e-06	0.269613	0.833	0.762	0.0567966
TAF10	3.4076e-06	0.278354	0.993	0.979	0.0576669
ENSOARG00020018010	3.57481e-06	0.339805	0.94	0.944	0.0604966
UQCC3	3.60119e-06	0.27773	0.947	0.951	0.060943
SMDT1	3.75358e-06	0.315171	0.98	1	0.0635218
ENSOARG00020024610	4.04343e-06	0.25998	0.933	0.909	0.068427
ENSOARG00020006294	4.31486e-06	0.329613	1	1	0.0730204
WDFY1	4.59054e-06	0.251826	0.867	0.832	0.0776856
EXOSC9	4.62479e-06	0.253175	0.993	0.993	0.0782653
GSPT1	5.50474e-06	0.465122	1	1	0.0931568
SPC24	5.54011e-06	1.07411	0.967	0.986	0.0937552
ENSOARG00020026284	5.72509e-06	1.01222	1	0.979	0.0968857
ENSOARG00020013855	5.94426e-06	0.591913	0.733	0.524	0.100595
MTRFR	6.70991e-06	0.299096	0.953	0.867	0.113552
KRT8	6.82581e-06	0.256246	0.987	1	0.115513
TIMM10	6.89255e-06	0.355453	0.993	0.993	0.116643
ENSOARG00020024115	7.56656e-06	0.353393	0.967	0.958	0.128049
ENSOARG00020011415	7.56966e-06	0.257821	0.98	0.972	0.128101
MRPS35	7.66215e-06	0.285382	0.96	0.951	0.129667
ARMC1	7.76848e-06	0.285058	0.94	0.888	0.131466
TRMT10C	8.33744e-06	0.290828	0.973	0.972	0.141095
GPATCH4	8.47316e-06	0.305132	0.893	0.874	0.143391
TRIP12	8.58368e-06	0.313257	0.98	0.993	0.145262
ATP6V0E1	9.00707e-06	0.252075	1	1	0.152427
ENSOARG00020018805	1.11499e-05	0.258015	0.927	0.874	0.18869
ENSOARG00020020067	1.17809e-05	0.349962	0.78	0.538	0.199368
ENSOARG00020005839	1.22153e-05	0.274537	0.973	0.937	0.206719
MRCL3	1.30226e-05	0.34265	1	1	0.220381
ENSOARG00020016182	1.31683e-05	0.375231	0.92	0.895	0.222847
MYO19	1.33129e-05	0.254904	0.993	0.993	0.225294
ENSOARG00020025604	1.38248e-05	0.280984	0.993	0.979	0.233957
BCKDHA	1.53264e-05	0.268497	0.973	0.958	0.259368
URGCP	1.6628e-05	0.341499	0.967	1	0.281396
UFD1	1.76965e-05	0.286678	0.993	1	0.299478
B4GALT5	1.99836e-05	0.313959	0.867	0.811	0.338182
SEC11C	2.19606e-05	0.255523	0.98	0.944	0.37164
SOD2	2.41638e-05	0.561013	0.993	0.993	0.408925
CAPN2	2.45708e-05	0.255183	0.8	0.706	0.415812
ENSOARG00020000812	2.4607e-05	0.292287	0.967	0.979	0.416424
ENSOARG00020012972	2.61843e-05	0.467331	0.733	0.587	0.443117
ARHGAP17	2.63987e-05	0.252683	0.987	0.965	0.446745
DUSP12	2.6482e-05	0.26114	0.98	0.993	0.448154
C1orf54	2.94945e-05	0.381107	0.653	0.58	0.499136
ENSOARG00020006151	3.11047e-05	0.467544	1	1	0.526385
ENSOARG00020010273	3.40508e-05	0.284374	1	1	0.576242
PKN2	3.43318e-05	0.256831	0.947	0.902	0.580997
PHGDH	3.57285e-05	0.814848	0.993	1	0.604634
ATP6V1G1	4.3129e-05	0.598042	0.993	0.993	0.729872
MFF	4.36335e-05	0.263872	0.927	0.93	0.73841
SGF29	5.23573e-05	0.370717	0.927	0.86	0.886043
HACD2	5.78802e-05	0.317975	0.94	0.965	0.979507
POLD3	7.23255e-05	0.392759	0.94	0.93	1
KLC1	8.25165e-05	0.250109	0.873	0.776	1
MALSU1	8.86558e-05	0.259581	0.973	0.979	1
CAPNS1	9.99493e-05	0.411036	1	1	1
ENSOARG00020025113	0.000102827	0.252501	1	0.972	1
SCO2	0.00011094	0.317897	0.967	0.951	1
PLAU	0.000112502	0.398554	0.633	0.503	1
UGCG	0.000112798	0.431101	0.907	0.881	1
SPPL2A	0.000126391	0.302496	0.933	0.93	1
DNTTIP2	0.000148138	0.26647	0.987	0.972	1
RBBP7	0.000151461	0.268438	0.98	0.972	1
TBRG4	0.000185786	0.259541	0.987	0.993	1
TOB2	0.00019776	0.303822	0.953	0.965	1
CYB5B	0.000223035	0.275373	0.993	0.993	1
AHI1	0.000237813	0.600858	0.887	0.832	1
EPSTI1	0.000257499	0.254007	0.64	0.441	1
ZDHHC13	0.000262585	0.345157	0.9	0.86	1
PDLIM7	0.000277848	0.311029	0.953	0.937	1
ASNS	0.000287997	0.293369	0.993	0.986	1
ENSOARG00020009481	0.000335971	0.252447	0.987	1	1
POLR2K	0.000436641	0.265846	1	1	1
ENSOARG00020025618	0.000442242	0.478285	0.873	0.762	1
GNG11	0.000462809	0.312198	0.58	0.399	1
NFYC	0.000489314	0.269882	1	0.986	1
ENSOARG00020012067	0.000654569	0.413966	0.987	0.965	1
SAT1	0.000676009	0.333606	0.953	0.951	1
APOA1	0.000702384	0.65603	0.94	1	1
KPNA3	0.000737247	0.295731	0.933	0.93	1
BZW2	0.000768454	0.326973	0.98	0.93	1
ACSL3	0.000937667	0.28686	0.987	1	1
NDUFAF2	0.00096062	0.345226	0.78	0.734	1
ENSOARG00020007979	0.000982811	0.254314	0.947	0.909	1
MPHOSPH9	0.00107041	0.277581	0.94	0.769	1
RPS3	0.00113475	0.272572	1	1	1
ENSOARG00020010443	0.0011514	0.344929	0.987	1	1
ADRM1	0.0015355	0.294763	0.987	0.993	1
CHORDC1	0.00173099	0.299366	0.907	0.93	1
ENSOARG00020020321	0.00185445	0.344318	0.907	0.853	1
ENSOARG00020026269	0.00208172	0.273967	0.893	0.86	1
ENSOARG00020020552	0.00210317	0.2525	0.927	0.937	1
COL4A1	0.00210629	0.398472	0.76	0.72	1
ITM2B	0.00233658	0.323089	0.987	1	1
GOLGA4	0.00271512	0.282176	0.973	0.958	1
TOMM20	0.0048606	0.284007	1	0.993	1
COX1	0.00581218	0.275237	1	1	1
CCL17	0.00693578	0.472344	0.84	0.727	1
ND5	0.0076812	0.297249	1	1	1
ZZZ3	0.00958538	0.256121	0.867	0.86	1
ENSOARG00020007332	0.0102533	0.27396	0.74	0.601	1
CIR1	0.0105222	0.262589	0.987	0.986	1
ENSOARG00020021583	0.0113829	0.271945	0.787	0.727	1
S100A2	0.0121692	0.398863	0.973	0.951	1
MPC1	0.017827	0.359175	1	0.993	1
SRM	0.0232993	0.502943	1	1	1
KRT18	0.0271624	0.370081	1	1	1
PNP	0.0337569	0.253933	0.98	0.993	1
GLIPR2	0.0371874	0.559628	0.96	0.965	1
PARP2	0.0451031	0.293718	0.98	0.944	1
POLG2	0.0479931	0.276083	0.94	0.881	1
MOV10	0.0512751	0.376872	0.953	0.993	1
CLDN4	0.0513595	0.740596	0.973	1	1
ENSOARG00020010205	0.0638506	0.263881	0.713	0.678	1
SMG1	0.0700015	0.40064	0.993	0.972	1
AHCY	0.135012	0.270118	1	1	1
S100A11	0.141429	0.700144	0.98	0.979	1
LUZP1	0.141585	0.288461	0.947	0.944	1
PAGE4	0.158963	0.443744	0.927	0.776	1
ENSOARG00020011571	0.360531	0.250565	0.347	0.273	1
ENSOARG00020004163	0.416508	0.39123	0.967	0.993	1
NRP1	0.564671	0.961131	1	1	1
ITPRID2	0.589137	0.272498	0.94	0.958	1
ENSOARG00020011126	0.726571	0.546239	0.973	0.979	1
SRSF1	0.781931	0.319261	0.58	0.615	1
CD63	0.97524	0.408278	0.993	1	1

## Sheet: ICM pig
Table S4. Differences gene and functional enrichment between ICM and EPI cross sheep, pigs, and mice
Differential expression gene analysis of ICM vs EPI (pig). Related to Fig3
gene	p_val	avg_log2FC	pct.1	pct.2	p_val_adj
GPR1	3.48542e-56	0.694276	0.944	0.14	6.66517e-52
ESRRB	3.09648e-54	0.296757	0.844	0.07	5.9214e-50
SPIC	1.0564e-49	1.55735	1	0.416	2.02015e-45
TMEM86A	9.93925e-49	1.26935	0.989	0.413	1.90068e-44
ENSSSCG00000009239	4.05754e-48	2.18047	0.989	0.423	7.75923e-44
PHYHD1	1.12957e-46	2.18783	1	0.762	2.16007e-42
ENSSSCG00000039731	2.04896e-46	3.93916	1	0.993	3.91823e-42
ENSSSCG00000011851	4.22816e-46	0.754634	0.9	0.206	8.08552e-42
HENMT1	5.95087e-46	3.3382	1	0.703	1.13798e-41
ENSSSCG00000049177	1.53293e-45	2.76747	1	0.769	2.93141e-41
BRDT	3.69859e-45	1.60114	0.978	0.493	7.07281e-41
ENSSSCG00000017061	1.96932e-44	1.59837	0.989	0.566	3.76593e-40
SLC28A3	4.73974e-44	1.23251	0.978	0.374	9.0638e-40
OXCT1	2.31252e-43	1.74023	0.989	0.976	4.42223e-39
FOLR1	2.80444e-43	2.71564	1	0.696	5.36292e-39
PNP	6.84588e-43	2.67396	1	0.976	1.30914e-38
S100A14	6.97728e-43	1.08771	1	0.682	1.33426e-38
HIGD1A	1.75069e-41	1.65014	1	0.997	3.34785e-37
PMM1	1.96823e-41	1.01922	0.978	0.734	3.76384e-37
KLF17	1.97188e-41	0.429494	0.856	0.192	3.77082e-37
ENSSSCG00000034539	2.13806e-41	0.524006	0.622	0.024	4.08861e-37
PTGES	6.46689e-41	1.50441	1	0.885	1.23666e-36
BAD	1.41325e-40	2.75125	0.989	0.916	2.70256e-36
SLC6A8	2.87821e-40	1.95012	1	0.909	5.504e-36
AVIL	3.29644e-40	0.409282	0.689	0.059	6.30377e-36
ENSSSCG00000026488	4.44774e-40	1.3416	1	0.836	8.50542e-36
LGALS1	4.98053e-40	1.44827	1	1	9.52426e-36
TFAP2C	1.0086e-39	0.37714	0.911	0.245	1.92874e-35
ENSSSCG00000021977	1.07393e-39	2.11855	1	0.99	2.05368e-35
ENSSSCG00000012202	1.53233e-39	1.03085	0.989	0.885	2.93027e-35
ENSSSCG00000014272	2.05987e-39	0.775815	0.922	0.343	3.93908e-35
USP48	2.33852e-39	1.39505	1	0.965	4.47196e-35
PWWP2A	4.20833e-39	1.32261	0.978	0.836	8.04759e-35
GJB3	5.26349e-39	1.17795	0.956	0.51	1.00654e-34
TNFRSF17	6.33727e-39	0.279607	0.8	0.161	1.21188e-34
ENSSSCG00000006592	1.5398e-38	0.331544	0.556	0.01	2.94455e-34
ENSSSCG00000046234	2.29341e-38	0.794342	0.956	0.671	4.3857e-34
ENSSSCG00000037142	4.56169e-38	2.18883	1	0.997	8.72331e-34
FOLH1B	8.24186e-38	1.26065	1	0.895	1.57609e-33
COX17	1.66322e-37	1.13848	1	1	3.18058e-33
CKB	1.97485e-37	1.42765	1	1	3.7765e-33
ENSSSCG00000026893	9.60199e-37	0.458755	0.8	0.192	1.83619e-32
ENSSSCG00000039341	1.41369e-36	2.22286	0.811	0.217	2.7034e-32
FAM151A	1.42233e-36	1.03793	0.856	0.255	2.71992e-32
AQP3	3.63339e-36	1.7975	0.989	0.734	6.94814e-32
DPPA2	3.6376e-36	1.79839	0.956	0.734	6.95618e-32
ASPG	3.90186e-36	0.786248	0.978	0.465	7.46153e-32
PBK	7.63429e-36	1.14044	0.967	0.934	1.4599e-31
CUL1	1.22085e-35	1.05007	1	0.986	2.33463e-31
SLC13A5	1.43071e-35	1.00241	0.978	0.661	2.73594e-31
ENSSSCG00000033100	2.42337e-35	0.327054	0.7	0.105	4.6342e-31
FTL	2.4824e-35	2.06731	1	1	4.7471e-31
FABP3	3.09933e-35	2.73093	1	0.997	5.92685e-31
TBC1D9B	3.42117e-35	0.900191	0.967	0.846	6.5423e-31
PSAP	6.34654e-35	1.25208	0.956	0.972	1.21365e-30
ASS1	1.67354e-34	1.16675	0.989	0.78	3.20031e-30
ENSSSCG00000007314	2.67398e-34	0.497728	0.944	0.601	5.11344e-30
COMMD1	3.00087e-34	1.0499	1	0.979	5.73857e-30
MASP2	4.138e-34	0.465814	0.656	0.087	7.9131e-30
MKKS	2.42457e-33	1.20352	1	0.993	4.6365e-29
CPPED1	2.62861e-33	1.6115	1	0.993	5.02669e-29
GSN	3.45646e-33	0.907103	0.989	0.888	6.60979e-29
GDPD2	3.49452e-33	0.326137	0.744	0.154	6.68256e-29
GM2A	1.09787e-32	0.836018	0.967	0.941	2.09945e-28
ENSSSCG00000000194	2.03274e-32	1.69701	1	1	3.8872e-28
ITCH	4.93227e-32	1.00311	1	0.979	9.43198e-28
FAM111A	5.47349e-32	1.0127	0.889	0.469	1.04669e-27
LZTS1	6.41585e-32	0.696395	0.944	0.476	1.2269e-27
SLC31A1	9.79339e-32	1.47975	0.989	0.948	1.87279e-27
AEBP2	1.03767e-31	0.751315	0.956	0.822	1.98433e-27
NDUFB9	1.14492e-31	0.946041	1	1	2.18942e-27
SLC7A9	2.65257e-31	1.57648	0.867	0.413	5.0725e-27
PNCK	3.39868e-31	0.288568	0.789	0.21	6.49929e-27
ND1	7.28056e-31	1.32078	1	1	1.39226e-26
ENSSSCG00000034113	1.3371e-30	2.18359	0.778	0.238	2.55693e-26
SGIP1	1.43436e-30	0.287738	0.844	0.332	2.74293e-26
RUNX1T1	1.97875e-30	0.664686	0.922	0.605	3.78397e-26
IL6R	1.99521e-30	0.590498	0.867	0.346	3.81544e-26
ASGR2	3.97239e-30	0.303577	0.789	0.276	7.5964e-26
BTBD10	4.317e-30	0.746709	0.944	0.766	8.25539e-26
ENSSSCG00000035789	1.05034e-29	3.15703	0.978	0.801	2.00857e-25
GCA	1.55635e-29	1.64416	0.989	0.85	2.97621e-25
ETNPPL	1.75943e-29	1.09504	0.667	0.14	3.36455e-25
LRP2	3.17898e-29	0.787713	0.967	0.671	6.07916e-25
NDUFA4	6.66208e-29	0.67703	1	1	1.27399e-24
ENSSSCG00000000273	7.09179e-29	1.12471	1	1	1.35616e-24
SLC31A2	7.86529e-29	0.257241	0.767	0.231	1.50408e-24
TMEM92	7.9034e-29	0.446842	0.733	0.213	1.51137e-24
CTSD	1.08391e-28	1.3016	1	0.993	2.07277e-24
BTRC	1.29633e-28	0.634193	0.967	0.818	2.47897e-24
RPIA	1.96786e-28	0.906841	1	0.983	3.76313e-24
PDXK	2.57014e-28	1.85339	0.989	0.85	4.91488e-24
ENSSSCG00000022975	4.2113e-28	0.894973	0.989	0.944	8.05326e-24
CYTB	6.12558e-28	1.11237	1	1	1.1714e-23
SGPP2	1.00622e-27	0.634993	0.967	0.794	1.9242e-23
ND2	1.40835e-27	1.24778	1	1	2.69318e-23
PANK3	1.69096e-27	0.944064	1	1	3.23363e-23
SYCP1	1.96916e-27	0.488919	0.611	0.098	3.76563e-23
LASP1	4.6269e-27	0.874737	1	0.976	8.84803e-23
MARCKS	5.64835e-27	1.09593	0.989	0.99	1.08013e-22
FXYD4	8.13445e-27	1.30644	0.989	0.857	1.55555e-22
ATP6V1G3	8.37767e-27	0.527065	0.944	0.563	1.60206e-22
SERPINB10	1.36325e-26	0.265854	0.422	0.017	2.60694e-22
SMIM1	1.43975e-26	1.13118	0.956	0.811	2.75323e-22
NDUFB3	1.57707e-26	0.705404	0.989	1	3.01583e-22
XPNPEP2	2.41251e-26	0.706165	0.833	0.42	4.61343e-22
NDUFB11	5.30531e-26	0.840743	1	1	1.01453e-21
SDHB	1.29918e-25	0.707679	1	1	2.48443e-21
ENSSSCG00000012452	1.5722e-25	0.971849	0.978	0.913	3.00651e-21
COX4I1	2.36026e-25	0.774672	1	1	4.51352e-21
SLC9A3R1	3.03268e-25	0.992784	0.989	0.99	5.79938e-21
FRAT2	4.56299e-25	0.661154	0.956	0.818	8.72581e-21
GLDC	4.67152e-25	0.751454	0.956	0.692	8.93334e-21
UQCRC2	8.76051e-25	0.586013	1	1	1.67527e-20
FGFR4	8.84303e-25	0.572053	0.922	0.699	1.69105e-20
ETHE1	9.202e-25	0.70615	0.944	0.969	1.7597e-20
VAV3	1.07348e-24	0.361945	0.878	0.486	2.05281e-20
COX6A1	1.38841e-24	0.491574	1	1	2.65506e-20
FYB1	1.46793e-24	0.391299	0.522	0.077	2.80713e-20
PNPO	1.839e-24	0.780895	0.956	0.951	3.51671e-20
SGF29	2.38749e-24	0.723019	0.933	0.927	4.56559e-20
REPS2	3.32438e-24	0.511666	0.922	0.685	6.35721e-20
ENSSSCG00000026701	3.6441e-24	0.33035	0.756	0.287	6.96861e-20
COX1	3.75451e-24	0.93614	1	1	7.17976e-20
SHF	4.11053e-24	0.282592	0.844	0.388	7.86056e-20
CLDN8	5.30939e-24	0.478035	0.889	0.636	1.01531e-19
ENSSSCG00000028794	6.83998e-24	0.499237	0.978	0.965	1.30801e-19
HBE1	8.97729e-24	0.64837	0.4	0.021	1.71673e-19
ZBTB10	9.73523e-24	0.809657	0.956	0.937	1.86167e-19
ALKBH7	9.82243e-24	0.514066	0.956	0.976	1.87834e-19
SLC25A6	1.00592e-23	0.647719	1	1	1.92361e-19
ND4L	1.39424e-23	1.00499	1	1	2.6662e-19
PGM5	1.45131e-23	0.516956	0.844	0.448	2.77534e-19
KPNA3	2.18345e-23	0.77031	0.989	0.993	4.17542e-19
ENSSSCG00000038475	2.26633e-23	0.576969	0.978	0.937	4.33389e-19
ENSSSCG00000010792	2.32197e-23	0.392622	0.956	0.682	4.4403e-19
KCTD1	2.88704e-23	0.250071	0.556	0.105	5.52089e-19
ZFP2	3.48741e-23	0.782402	0.978	0.976	6.66898e-19
CALM3	3.52877e-23	0.790051	0.989	0.993	6.74806e-19
SLC7A8	6.7186e-23	0.9043	1	1	1.2848e-18
ARG1	8.57578e-23	1.04017	0.656	0.213	1.63995e-18
ENSSSCG00000034019	1.02217e-22	0.860702	1	1	1.9547e-18
PIAS1	1.66488e-22	0.494123	0.944	0.923	3.18376e-18
ND5	1.67629e-22	0.898106	1	1	3.20558e-18
SNX2	1.97548e-22	0.767943	1	0.983	3.77771e-18
ENSSSCG00000039222	2.92748e-22	1.00917	1	0.986	5.59822e-18
MRPL33	2.9921e-22	0.639924	0.978	0.997	5.72179e-18
MCRIP2	4.21166e-22	0.685351	0.989	0.969	8.05395e-18
ENSSSCG00000043871	5.80502e-22	0.868535	0.967	0.93	1.11009e-17
ENSSSCG00000020988	6.23926e-22	0.256405	0.833	0.462	1.19313e-17
ENSSSCG00000007524	6.2611e-22	0.647365	1	1	1.19731e-17
QARS1	7.85422e-22	0.458884	0.978	0.986	1.50196e-17
DLD	1.097e-21	0.812249	1	0.993	2.09778e-17
ZNF296	1.66612e-21	0.271326	0.744	0.322	3.18613e-17
NDUFA11	1.91569e-21	0.568994	1	0.997	3.66338e-17
ATP6	2.10904e-21	1.16525	1	1	4.03312e-17
SLC3A1	2.27757e-21	0.298821	0.744	0.343	4.35539e-17
ANLN	2.68813e-21	0.473673	0.944	0.93	5.14051e-17
GLIPR2	3.22912e-21	0.719539	1	0.979	6.17504e-17
ENSSSCG00000000905	4.25603e-21	0.587164	1	1	8.13881e-17
SIRT1	4.66348e-21	0.516144	0.978	0.874	8.91798e-17
CYCS	5.14947e-21	0.697535	1	1	9.84734e-17
ACO2	5.78374e-21	0.500462	0.978	0.99	1.10602e-16
CCND3	6.10095e-21	0.753653	0.933	0.825	1.16668e-16
IQGAP2	6.68709e-21	0.911005	0.922	0.741	1.27877e-16
TYRO3	6.83751e-21	0.453728	0.922	0.773	1.30754e-16
KMT2C	8.67252e-21	0.795032	0.922	0.717	1.65845e-16
KLF4	8.95736e-21	1.09046	0.844	0.545	1.71292e-16
COX3	9.79356e-21	0.891479	1	1	1.87282e-16
ENSSSCG00000036331	9.91719e-21	0.414958	0.656	0.231	1.89646e-16
CYP4B1	1.02324e-20	0.259274	0.533	0.112	1.95673e-16
PPP1R14A	1.73664e-20	0.395573	0.856	0.57	3.32098e-16
ENSSSCG00000035686	1.75992e-20	0.739259	1	0.993	3.36549e-16
ENSSSCG00000013380	1.79575e-20	1.0575	0.967	0.899	3.43401e-16
ENSSSCG00000042034	2.11202e-20	1.17602	0.756	0.371	4.03881e-16
TMSB10	2.12306e-20	0.778256	1	1	4.05992e-16
NDUFB2	2.23646e-20	0.70315	1	1	4.27678e-16
STAT3	2.62224e-20	0.769477	0.922	0.783	5.0145e-16
RIMKLB	3.034e-20	0.926587	0.978	0.881	5.80191e-16
NDUFB8	3.5307e-20	0.509113	0.989	1	6.75177e-16
SERF2	3.75684e-20	0.506185	1	1	7.1842e-16
WWTR1	3.78102e-20	0.992902	0.944	0.79	7.23044e-16
NOCT	5.63202e-20	0.781328	0.889	0.699	1.07701e-15
BCAS3	6.17332e-20	0.537459	0.822	0.503	1.18052e-15
FCHO2	6.56923e-20	0.393526	0.789	0.423	1.25623e-15
RBM47	7.04353e-20	0.523266	0.9	0.57	1.34693e-15
ENSSSCG00000005518	7.63051e-20	0.783161	0.922	0.734	1.45918e-15
ENSSSCG00000028579	8.35194e-20	0.291716	0.389	0.038	1.59714e-15
OTUB1	1.03974e-19	0.50221	1	1	1.98829e-15
FUCA1	1.32054e-19	0.356776	0.911	0.853	2.52526e-15
STAT2	1.3353e-19	0.665076	0.811	0.538	2.55349e-15
IL6ST	1.48486e-19	0.808757	0.922	0.85	2.83949e-15
TSPAN14	1.69497e-19	0.446784	0.978	0.923	3.2413e-15
BARD1	2.07532e-19	0.679822	0.978	0.829	3.96864e-15
OTX2	2.15346e-19	1.00751	0.978	0.797	4.11806e-15
HNF4A	2.33915e-19	0.28091	0.789	0.381	4.47315e-15
GNPTAB	2.61322e-19	0.639806	0.911	0.703	4.99725e-15
TIMM10	2.78597e-19	0.572279	0.978	0.986	5.32761e-15
ENSSSCG00000008686	3.32097e-19	0.837184	0.922	0.832	6.35069e-15
TSPAN1	4.08728e-19	0.288908	0.811	0.451	7.8161e-15
LAMP2	5.41356e-19	0.724097	1	0.99	1.03523e-14
SCIN	6.13854e-19	0.678624	0.756	0.395	1.17387e-14
RPS4X	7.0224e-19	0.677641	1	1	1.34289e-14
ENSSSCG00000038594	7.25197e-19	0.284171	0.933	0.801	1.38679e-14
NDUFA2	7.8376e-19	0.745714	1	1	1.49878e-14
UQCRQ	8.83371e-19	0.469811	1	1	1.68927e-14
SCP2	1.00039e-18	0.855999	0.989	0.99	1.91304e-14
FXR2	1.12008e-18	0.796041	0.967	0.913	2.14192e-14
TNS3	1.36364e-18	0.289961	0.822	0.584	2.60768e-14
SDCBP2	1.5176e-18	0.602821	0.811	0.42	2.90212e-14
PRUNE1	1.549e-18	0.487582	0.911	0.916	2.96215e-14
CEPT1	1.67656e-18	0.401916	0.911	0.916	3.20608e-14
AIFM1	1.91196e-18	0.502354	0.978	0.965	3.65624e-14
MPZL2	2.05483e-18	0.928144	0.933	0.808	3.92945e-14
RESF1	2.15449e-18	0.820398	1	0.979	4.12003e-14
ENSSSCG00000038825	2.20189e-18	0.370844	0.922	0.685	4.21068e-14
PPAT	3.22331e-18	0.524568	1	0.976	6.16394e-14
NDUFA1	3.55594e-18	0.748984	1	0.997	6.80003e-14
GPD2	3.83703e-18	0.438798	0.944	0.825	7.33755e-14
ENSSSCG00000012693	5.93604e-18	0.876398	0.889	0.399	1.13515e-13
ENSSSCG00000035189	6.15367e-18	0.740335	0.878	0.787	1.17677e-13
GCSH	7.67734e-18	1.29617	1	1	1.46814e-13
UQCRC1	7.98081e-18	0.343019	1	1	1.52617e-13
ENSSSCG00000020686	1.61369e-17	0.407857	1	0.997	3.08585e-13
PECAM1	2.27519e-17	0.55271	0.789	0.507	4.35085e-13
GALC	3.03063e-17	0.569835	0.833	0.654	5.79546e-13
NDUFS4	3.27263e-17	0.534009	0.989	1	6.25825e-13
SOAT1	3.56408e-17	1.36356	1	0.976	6.81558e-13
LRPAP1	4.30682e-17	0.715426	1	0.965	8.23593e-13
COX5B	4.73769e-17	0.426944	1	1	9.05988e-13
ATP8	5.06197e-17	1.03186	1	1	9.68e-13
NR5A2	5.64291e-17	0.262125	0.622	0.238	1.07909e-12
EPCAM	5.72331e-17	0.721981	1	0.993	1.09447e-12
MRPL24	6.65518e-17	0.530244	1	0.993	1.27267e-12
SYCP3	6.77808e-17	0.446905	0.911	0.727	1.29617e-12
OSTF1	7.21836e-17	0.602138	0.922	0.892	1.38037e-12
TMCO1	7.24358e-17	0.882663	1	1	1.38519e-12
EEA1	7.72914e-17	0.920046	0.933	0.934	1.47804e-12
IMMT	8.49794e-17	0.42154	1	0.986	1.62506e-12
CLUH	8.636e-17	0.353856	0.956	0.958	1.65146e-12
DPPA4	9.69054e-17	0.285235	0.844	0.462	1.85312e-12
ENSSSCG00000001516	1.36304e-16	0.292044	0.878	0.818	2.60654e-12
ARL14EP	1.46157e-16	0.525327	0.978	0.986	2.79497e-12
LMBRD1	2.12137e-16	0.388209	0.956	0.86	4.0567e-12
SLC27A4	2.35185e-16	0.318002	0.944	0.874	4.49744e-12
NDUFA9	2.57448e-16	0.463807	1	0.997	4.92317e-12
MIEN1	2.96537e-16	0.38838	0.967	0.962	5.67067e-12
UQCR10	3.09637e-16	0.590741	1	1	5.92119e-12
ASZ1	3.26272e-16	0.255625	0.756	0.423	6.23929e-12
MTERF3	3.62098e-16	0.782339	1	1	6.9244e-12
ARPC1B	4.10906e-16	0.31114	0.889	0.682	7.85775e-12
GPCPD1	4.10929e-16	0.678679	0.922	0.948	7.8582e-12
UBE2L6	4.50047e-16	0.495684	0.867	0.745	8.60624e-12
OPA1	5.31115e-16	0.479183	0.933	0.969	1.01565e-11
CPT1A	5.7351e-16	0.420627	0.733	0.416	1.09672e-11
ENSSSCG00000040056	6.32963e-16	0.515642	1	0.976	1.21041e-11
FH	6.38896e-16	0.559504	1	1	1.22176e-11
MTUS1	6.59358e-16	0.341947	0.789	0.427	1.26089e-11
SLC29A1	6.83376e-16	0.597214	0.944	0.976	1.30682e-11
RNF38	7.06053e-16	0.42655	0.922	0.85	1.35019e-11
ND3	7.73564e-16	0.91692	1	1	1.47929e-11
MELK	9.63874e-16	0.394088	0.967	0.955	1.84322e-11
RGL1	1.09564e-15	0.353502	0.567	0.199	2.09519e-11
ATP5MG	1.32015e-15	0.506368	1	1	2.52452e-11
TBX3	1.33201e-15	0.496117	0.933	0.738	2.5472e-11
STPG4	1.53874e-15	0.511622	1	1	2.94252e-11
ALAS1	1.67419e-15	0.373792	0.933	0.948	3.20155e-11
TET1	3.27816e-15	0.738847	0.989	0.99	6.26883e-11
ENSSSCG00000001850	3.75079e-15	0.261928	0.889	0.853	7.17264e-11
ENSSSCG00000010073	4.18359e-15	0.580558	0.967	0.979	8.00028e-11
ENSSSCG00000000376	5.50486e-15	0.728592	0.911	0.797	1.05269e-10
CDV3	7.32693e-15	0.987924	0.967	0.976	1.40113e-10
EGFR	7.7076e-15	0.256363	0.756	0.451	1.47393e-10
COMMD3	8.53221e-15	0.253605	0.844	0.685	1.63161e-10
C1QA	9.19354e-15	0.46075	0.611	0.255	1.75808e-10
SLC25A43	9.38381e-15	0.359662	0.8	0.549	1.79447e-10
MED13L	1.10491e-14	0.611742	0.9	0.853	2.11293e-10
MPST	1.12875e-14	0.398839	0.478	0.136	2.15852e-10
KDM2B	1.15905e-14	0.525856	0.922	0.874	2.21645e-10
GPRC5C	1.21909e-14	0.762771	0.944	0.934	2.33126e-10
MAGT1	1.22321e-14	0.407425	1	0.979	2.33914e-10
MTSS1	1.27087e-14	0.350228	0.733	0.458	2.43028e-10
ZNF638	1.27747e-14	0.876964	0.978	0.979	2.4429e-10
SNX3	1.52062e-14	0.382678	0.978	0.993	2.90787e-10
DRAM2	1.75965e-14	0.468049	0.978	0.958	3.36499e-10
CNDP2	2.04945e-14	1.88719	0.944	0.983	3.91916e-10
LTO1	2.07882e-14	0.539348	0.944	0.92	3.97533e-10
ZFP30	2.35914e-14	0.361536	0.956	0.885	4.51138e-10
MRPS33	2.42655e-14	0.644697	0.989	1	4.64029e-10
PROS1	3.04997e-14	0.394402	0.922	0.881	5.83245e-10
ENSSSCG00000006395	3.06118e-14	0.449795	1	1	5.85389e-10
RAP1A	3.08533e-14	0.62738	0.989	0.965	5.90008e-10
ENSSSCG00000010099	4.05428e-14	0.286334	0.967	0.703	7.753e-10
GNB4	4.54154e-14	0.433928	0.811	0.57	8.6848e-10
PBXIP1	4.75918e-14	0.26746	0.933	0.867	9.10097e-10
ENSSSCG00000031152	5.74995e-14	0.371348	0.944	0.965	1.09956e-09
FPGS	5.97228e-14	0.289052	0.856	0.79	1.14208e-09
ANP32E	6.11321e-14	0.635955	0.989	0.993	1.16903e-09
FAM32A	6.65335e-14	0.363615	0.978	0.983	1.27232e-09
OSBPL8	9.96879e-14	0.435989	0.944	0.871	1.90633e-09
KLF5	1.08615e-13	0.390891	0.989	0.885	2.07704e-09
SPINT2	1.13246e-13	0.71303	1	1	2.1656e-09
COX5A	1.15165e-13	0.416169	1	1	2.20229e-09
PDSS1	1.54969e-13	0.376532	0.967	0.976	2.96348e-09
ATP6V0B	1.58321e-13	0.591444	1	0.993	3.02757e-09
ENSSSCG00000006588	1.78428e-13	0.29191	0.6	0.262	3.41209e-09
RND3	1.94736e-13	0.960043	0.978	0.958	3.72393e-09
CDC42EP1	2.44578e-13	0.702741	0.856	0.759	4.67706e-09
MYL9	3.56847e-13	1.27347	0.989	0.993	6.82398e-09
ND4	3.68795e-13	0.752563	1	1	7.05247e-09
ZMYM1	3.73338e-13	0.548255	0.922	0.913	7.13934e-09
GALNT3	4.1571e-13	0.460047	0.8	0.657	7.94963e-09
MKRN1	4.5269e-13	0.470147	0.978	0.976	8.6568e-09
ARHGAP18	6.20259e-13	0.371273	0.933	0.79	1.18612e-08
ENSSSCG00000002953	7.69098e-13	0.503316	0.967	0.972	1.47075e-08
SH3BGRL2	7.69425e-13	0.35505	0.911	0.843	1.47137e-08
CIDEB	8.30905e-13	0.310574	0.7	0.427	1.58894e-08
IDH3G	8.6915e-13	0.475175	1	1	1.66208e-08
UBASH3B	9.0108e-13	0.296105	0.589	0.273	1.72313e-08
MGAT4A	1.01762e-12	0.467251	0.967	0.997	1.94599e-08
ARPC2	1.0384e-12	0.417029	0.989	1	1.98574e-08
RALGPS2	1.18812e-12	0.466022	0.933	0.888	2.27204e-08
CCDC186	1.19983e-12	0.321893	0.967	0.972	2.29443e-08
ACADL	1.22323e-12	0.305037	0.9	0.727	2.33919e-08
APOA2	1.24167e-12	0.83128	0.889	0.755	2.37445e-08
ENSSSCG00000023749	1.5678e-12	0.330944	0.622	0.301	2.99811e-08
RAC1	1.57757e-12	0.605405	0.989	1	3.0168e-08
GATA6	1.61052e-12	0.969515	0.922	0.776	3.0798e-08
SYAP1	1.70846e-12	0.573884	0.967	0.979	3.26709e-08
CLPB	2.08747e-12	0.269857	0.933	0.909	3.99186e-08
KLHL13	2.13664e-12	0.312056	0.789	0.608	4.08589e-08
KIT	2.24013e-12	0.460575	0.922	0.717	4.2838e-08
ENSSSCG00000004024	2.45515e-12	0.581809	0.878	0.78	4.69497e-08
ATP6V1F	2.64859e-12	0.507887	0.989	1	5.0649e-08
B3GNT2	2.74939e-12	0.314428	0.967	0.951	5.25766e-08
PRRC2C	2.7557e-12	0.6564	1	1	5.26973e-08
ETFB	2.93598e-12	0.389899	1	1	5.61447e-08
AP2S1	3.07869e-12	0.332452	1	0.99	5.88738e-08
CTSL	3.21441e-12	0.921817	0.978	0.934	6.14691e-08
ATP6V1H	3.25234e-12	0.255499	0.889	0.892	6.21944e-08
SZRD1	3.63343e-12	0.360045	0.989	0.979	6.94822e-08
STX17	3.66904e-12	0.266882	0.756	0.483	7.0163e-08
CAMK2D	3.89212e-12	0.395851	0.844	0.654	7.4429e-08
LGALS4	3.93676e-12	0.288281	0.622	0.336	7.52827e-08
AKAP7	3.96452e-12	0.282022	0.667	0.395	7.58135e-08
COX7B	4.67384e-12	0.677943	1	1	8.93778e-08
STMN1	6.90807e-12	0.566889	1	1	1.32103e-07
ENSSSCG00000033766	7.89175e-12	0.26479	0.911	0.783	1.50914e-07
CTNND1	1.08984e-11	0.346784	0.978	0.958	2.0841e-07
NDUFA13	1.15599e-11	0.384403	0.967	0.99	2.2106e-07
RAB11A	1.19685e-11	0.596408	0.978	0.997	2.28873e-07
GNS	1.25128e-11	0.327181	0.878	0.881	2.39282e-07
PPP1R14B	1.32262e-11	0.389786	0.989	0.986	2.52925e-07
ENSSSCG00000033464	1.3903e-11	0.332735	0.533	0.227	2.65866e-07
NSMAF	1.8284e-11	0.356689	0.678	0.441	3.49645e-07
NCOA2	1.91886e-11	0.290399	0.867	0.755	3.66944e-07
CSTB	1.92443e-11	0.679923	1	0.997	3.68009e-07
CAPNS1	2.24914e-11	0.442513	0.989	0.983	4.30104e-07
C6orf62	2.39245e-11	0.583516	0.922	0.923	4.57509e-07
UBXN2A	2.4162e-11	0.416847	0.944	0.979	4.62051e-07
NDUFA5	2.45453e-11	0.557628	1	1	4.69379e-07
ACAT1	2.79172e-11	0.451288	0.978	0.993	5.3386e-07
SLC23A2	2.91285e-11	0.49741	0.878	0.843	5.57025e-07
ITSN1	3.05451e-11	0.434449	0.967	0.934	5.84114e-07
MFGE8	3.13426e-11	0.340783	0.933	0.941	5.99364e-07
ANKFY1	3.17428e-11	0.540264	1	0.997	6.07018e-07
PPT1	3.68757e-11	0.395263	0.956	0.972	7.05175e-07
CLDN15	3.99274e-11	0.256503	0.989	0.983	7.63532e-07
NDUFA8	4.86974e-11	0.427132	1	1	9.3124e-07
PORCN	5.28396e-11	0.764966	0.767	0.608	1.01045e-06
MTFR1	5.89103e-11	0.31738	0.944	0.927	1.12654e-06
SRM	6.00039e-11	1.61408	1	1	1.14745e-06
CD47	6.81117e-11	0.357551	0.967	0.941	1.3025e-06
GALM	8.5467e-11	0.443426	0.944	0.958	1.63439e-06
IDH1	8.95128e-11	0.479379	0.989	1	1.71175e-06
CLDN4	9.20095e-11	0.503261	0.944	0.958	1.7595e-06
PCBD1	9.9861e-11	0.459595	0.889	0.85	1.90964e-06
ENSSSCG00000013436	1.02953e-10	0.415604	1	1	1.96877e-06
ENSSSCG00000039004	1.04091e-10	0.353681	0.944	0.944	1.99053e-06
COX2	1.14939e-10	0.564929	1	1	2.19799e-06
LRATD2	1.26221e-10	0.290412	0.889	0.857	2.41373e-06
ENSSSCG00000033298	1.27172e-10	0.365844	0.933	0.923	2.43191e-06
AK4	1.3783e-10	1.00234	0.922	0.972	2.63572e-06
DST	1.38467e-10	0.471255	0.867	0.853	2.6479e-06
NANS	1.51743e-10	0.430403	1	1	2.90178e-06
PAM16	1.85312e-10	0.506665	0.967	0.99	3.54373e-06
SSX2IP	2.22098e-10	0.277031	0.956	0.941	4.24719e-06
HSBP1	2.29427e-10	0.292627	0.989	1	4.38733e-06
MFN1	2.33357e-10	0.510455	0.944	0.969	4.46249e-06
ENSSSCG00000006061	2.34447e-10	0.353267	1	0.993	4.48334e-06
HAX1	2.35699e-10	0.277531	0.944	0.958	4.50727e-06
BRI3	2.39066e-10	0.415361	0.9	0.909	4.57166e-06
CD86	2.59636e-10	0.313378	0.611	0.371	4.96502e-06
GALNT11	2.6788e-10	0.531497	0.967	0.937	5.12267e-06
ARHGAP17	2.74672e-10	0.85335	0.978	0.986	5.25256e-06
AP1M2	3.28603e-10	0.298821	0.978	0.983	6.28387e-06
AUH	3.44759e-10	0.342783	0.956	0.951	6.59282e-06
UBALD2	3.68933e-10	0.345761	0.878	0.839	7.05511e-06
SRRM1	3.71104e-10	0.438417	1	1	7.09662e-06
YPEL5	3.87259e-10	0.644823	0.978	0.979	7.40555e-06
NPEPPS	4.27589e-10	0.606511	0.967	0.965	8.17678e-06
ATP6V1B2	4.46584e-10	0.273433	0.989	0.993	8.54003e-06
SMPDL3A	5.16907e-10	0.474384	0.667	0.469	9.8848e-06
RDH10	5.2225e-10	0.388664	0.8	0.692	9.98698e-06
ATP8A1	5.81401e-10	0.284223	0.7	0.486	1.11181e-05
ENSSSCG00000032060	6.01248e-10	0.438995	0.989	1	1.14977e-05
NDUFB4	6.14106e-10	0.663745	1	1	1.17435e-05
CHMP5	6.72664e-10	0.392523	0.967	0.972	1.28634e-05
ATP6AP2	7.42565e-10	0.320254	1	0.997	1.42001e-05
RYBP	7.93435e-10	0.7099	0.989	0.969	1.51729e-05
RIF1	8.96783e-10	0.503234	0.956	0.979	1.71492e-05
TFAM	9.61959e-10	0.625717	1	0.997	1.83956e-05
FHIT	1.06267e-09	0.251342	0.478	0.217	2.03214e-05
DARS1	1.11337e-09	0.474244	1	0.99	2.1291e-05
MAP1LC3B	1.47884e-09	0.542804	0.978	0.993	2.82798e-05
TAX1BP3	1.58434e-09	0.458515	0.989	0.986	3.02973e-05
SFT2D2	1.66573e-09	0.571793	0.8	0.724	3.18537e-05
PDGFRA	1.85669e-09	0.629417	0.9	0.731	3.55054e-05
ENSSSCG00000012124	1.9143e-09	0.319448	0.933	0.948	3.66072e-05
SMC3	2.09921e-09	0.626767	1	1	4.01432e-05
IGSF3	3.22585e-09	0.36273	0.8	0.671	6.16879e-05
ENSSSCG00000003903	3.4007e-09	0.33784	1	1	6.50315e-05
RSRP1	3.59176e-09	0.312439	0.967	0.941	6.86852e-05
ENSSSCG00000016284	3.63236e-09	0.426932	0.811	0.608	6.94617e-05
METTL22	3.6775e-09	0.253971	0.956	0.944	7.03248e-05
NDUFA6	3.78806e-09	0.349246	1	1	7.24391e-05
ADCK2	4.06303e-09	0.287328	0.767	0.605	7.76973e-05
MCCC2	4.53792e-09	0.382257	0.967	0.965	8.67786e-05
URM1	4.7108e-09	0.27381	0.967	0.983	9.00847e-05
SUZ12	4.94851e-09	0.410157	0.889	0.895	9.46304e-05
TMEM161B	6.03102e-09	0.268199	0.944	0.888	0.000115331
THOC2	6.64013e-09	0.449422	1	0.993	0.000126979
ARAF	6.72589e-09	0.36469	0.967	0.972	0.000128619
EIF1	6.77352e-09	0.486453	1	1	0.00012953
ENSSSCG00000012879	7.75729e-09	0.421849	0.989	0.997	0.000148343
ARMC1	7.78115e-09	0.544232	0.956	0.983	0.000148799
MRPS25	8.15079e-09	0.678718	1	0.99	0.000155868
BCAT1	8.34093e-09	0.435768	0.967	0.997	0.000159504
MSH6	9.3589e-09	0.476318	1	0.993	0.00017897
UBAP2	9.4105e-09	0.593385	0.978	0.955	0.000179957
TLN2	9.56988e-09	0.338631	0.967	0.871	0.000183005
CNOT1	9.83117e-09	0.347333	0.989	0.997	0.000188002
ENSSSCG00000000403	1.21161e-08	0.448991	0.989	0.969	0.000231697
TERB2	1.31345e-08	0.277131	0.744	0.601	0.00025117
GMNN	1.67109e-08	0.360875	0.967	0.986	0.000319563
ENSSSCG00000033786	1.72804e-08	0.370539	0.867	0.906	0.000330453
ZNF471	1.8196e-08	0.457853	0.9	0.895	0.000347963
DERL1	1.97576e-08	0.265331	0.967	0.979	0.000377824
ND6	2.03418e-08	0.779294	0.989	0.997	0.000388996
ENSSSCG00000010401	2.10689e-08	0.314662	0.922	0.902	0.000402901
TRIM24	2.55307e-08	0.451884	0.889	0.913	0.000488223
FBXO8	2.62327e-08	0.42351	0.722	0.605	0.000501649
CKS2	2.68702e-08	0.420456	1	1	0.000513838
ENSSSCG00000000767	2.68702e-08	0.321579	1	0.997	0.000513838
CD81	3.09048e-08	1.1349	0.978	0.997	0.000590993
BLVRB	3.18362e-08	0.764338	0.967	0.944	0.000608804
GOLGA7	3.25121e-08	0.307938	0.978	0.99	0.000621729
CNOT6L	3.56883e-08	0.256977	0.744	0.657	0.000682468
VAPA	3.58611e-08	0.350218	0.967	0.99	0.000685773
ENSSSCG00000038364	4.2648e-08	0.338158	0.978	0.993	0.000815558
DEGS1	4.28565e-08	0.473795	0.922	0.965	0.000819544
MTRES1	4.34539e-08	0.376729	1	0.972	0.000830968
ENSSSCG00000003839	4.37511e-08	0.350458	0.811	0.657	0.000836652
CTH	4.48024e-08	0.622095	0.922	0.972	0.000856756
GINS2	4.67051e-08	0.320505	0.967	0.983	0.000893141
ENSSSCG00000003261	4.92656e-08	0.344964	1	1	0.000942107
PLIN2	5.24426e-08	2.0618	1	0.986	0.00100286
ADIPOR2	8.50402e-08	0.408079	0.844	0.881	0.00162622
NCOA1	8.57973e-08	0.314003	0.756	0.678	0.0016407
MRPS36	8.87846e-08	0.337168	0.978	0.997	0.00169783
ENSSSCG00000042703	9.15095e-08	0.258426	0.978	0.965	0.00174994
PIP4K2A	1.00112e-07	0.444855	0.856	0.85	0.00191444
ATP6AP1	1.00923e-07	0.345947	0.944	0.972	0.00192994
ENSSSCG00000038009	1.5953e-07	0.37811	0.744	0.636	0.0030507
MSH2	1.71675e-07	0.269503	0.967	0.99	0.00328294
TMOD3	1.85062e-07	0.341172	0.944	1	0.00353894
USP1	2.17465e-07	0.372738	0.944	0.986	0.00415858
MAP1A	2.20347e-07	0.37801	0.667	0.535	0.0042137
ENSSSCG00000035762	2.49413e-07	0.302463	1	0.997	0.00476953
ENSSSCG00000050591	2.96056e-07	1.31507	0.956	0.979	0.00566149
ENSSSCG00000014361	3.05882e-07	0.614108	0.989	0.983	0.00584938
PRRC1	3.1044e-07	0.857086	1	1	0.00593654
ENSSSCG00000016990	3.23505e-07	0.395147	1	0.993	0.00618638
TOMM70	3.43092e-07	0.342232	0.978	0.997	0.00656095
ARL8B	3.76522e-07	0.258161	0.922	0.972	0.00720023
RAB10	3.94887e-07	0.291586	0.978	0.993	0.00755143
CLIP1	4.00626e-07	0.411055	0.867	0.846	0.00766118
EED	4.11195e-07	0.449846	0.978	0.965	0.00786328
DHRS11	4.24336e-07	0.282678	0.911	0.909	0.00811458
REST	5.31147e-07	1.16864	0.956	0.99	0.0101571
CD9	5.89346e-07	0.403063	1	0.986	0.0112701
CCDC174	5.91428e-07	0.302835	0.933	0.948	0.0113099
VPS35	6.46167e-07	0.270336	0.978	0.997	0.0123567
RPP21	6.64825e-07	0.655616	0.956	0.979	0.0127134
CPNE8	6.64846e-07	0.342077	0.644	0.524	0.0127138
MRPS21	7.26707e-07	0.317354	0.967	0.997	0.0138968
ENSSSCG00000001433	7.4713e-07	0.339799	0.933	0.934	0.0142874
CYC1	7.98492e-07	0.303066	1	1	0.0152696
STX8	8.42836e-07	0.453093	0.911	0.948	0.0161175
ATP5PO	8.45264e-07	0.268592	1	1	0.016164
PARP2	8.9053e-07	0.510307	0.889	0.941	0.0170296
GSC	8.93627e-07	0.753099	0.656	0.563	0.0170888
LMO1	1.19508e-06	0.434114	0.744	0.78	0.0228535
SORBS1	1.22633e-06	0.289922	0.811	0.755	0.0234511
VTA1	1.49601e-06	0.271577	0.967	0.983	0.0286083
UBL5	1.55126e-06	0.326416	0.989	1	0.0296647
ENSSSCG00000007743	1.56859e-06	0.257538	1	1	0.0299962
FBP1	1.99744e-06	0.309513	0.489	0.297	0.038197
MDK	2.07911e-06	1.3252	0.989	1	0.0397588
UBE2H	2.118e-06	0.312554	0.9	0.944	0.0405025
MICOS13	2.12529e-06	0.286077	0.989	1	0.0406418
LIG1	2.35583e-06	0.30979	0.922	0.934	0.0450506
PICALM	2.86004e-06	0.260232	0.756	0.731	0.0546925
MYBL2	2.98012e-06	0.39648	1	0.993	0.0569888
ENSSSCG00000013155	2.98646e-06	0.489438	0.944	0.969	0.05711
SLC7A7	3.25852e-06	0.251844	0.856	0.787	0.0623127
WDR82	3.4109e-06	0.406766	1	0.99	0.0652267
TAF11	3.46646e-06	0.301722	1	0.997	0.0662891
ENSSSCG00000010161	3.47227e-06	0.302298	0.911	0.937	0.0664002
ENSSSCG00000030849	3.50397e-06	0.372263	1	1	0.0670064
GABARAPL2	3.59929e-06	0.978197	0.978	0.986	0.0688292
SUPT5H	3.64366e-06	0.367936	0.922	0.962	0.0696777
XPO1	4.0717e-06	0.33826	0.978	0.997	0.0778631
CHCHD3	4.2156e-06	0.785396	0.989	0.997	0.0806149
ENSSSCG00000027723	4.3852e-06	0.2897	0.956	0.965	0.0838581
ATP7A	4.3952e-06	0.275125	0.811	0.829	0.0840493
TMEM59	4.48207e-06	0.296385	0.989	0.986	0.0857106
ENSSSCG00000043309	4.79966e-06	0.796607	0.933	0.969	0.0917839
MAP4	4.80786e-06	0.25104	0.944	0.948	0.0919407
C16orf72	5.87054e-06	0.276542	0.867	0.853	0.112262
GTF2I	6.73024e-06	0.386795	0.978	0.997	0.128702
ATP5ME	6.83674e-06	0.357824	1	1	0.130739
RNF13	6.94465e-06	1.09831	0.944	1	0.132803
CLDN1	7.71112e-06	0.261932	0.522	0.36	0.14746
GLA	9.07757e-06	0.286185	0.922	0.944	0.17359
ZNF793	9.53143e-06	0.466003	1	0.997	0.18227
ENSSSCG00000007088	9.7801e-06	0.32319	1	1	0.187025
CENPH	1.08936e-05	0.28447	0.956	0.997	0.208318
PABPC4	1.12336e-05	0.767512	1	1	0.214821
ENSSSCG00000034731	1.17563e-05	0.277548	0.589	0.43	0.224815
BLOC1S2	1.23775e-05	0.262912	0.978	0.99	0.236695
RB1CC1	1.27681e-05	0.291652	0.933	0.92	0.244165
SLC41A1	1.45816e-05	0.334104	0.6	0.521	0.278845
SLC34A2	1.54057e-05	0.498296	0.544	0.381	0.294603
CHMP4B	1.77568e-05	0.302804	0.9	0.909	0.339564
NUPR1	1.82439e-05	0.256113	0.8	0.643	0.348878
ENSSSCG00000015069	2.2433e-05	0.718479	0.6	0.549	0.428986
IPMK	2.43561e-05	0.367063	0.778	0.773	0.465761
SEPTIN7	2.54588e-05	0.534956	0.989	1	0.486848
FAM118B	2.79357e-05	0.342652	0.956	0.965	0.534215
MLLT11	2.82231e-05	0.26428	0.978	0.986	0.539711
USE1	2.9414e-05	0.463363	0.967	0.969	0.562484
PHLDB2	3.39062e-05	0.297805	0.778	0.783	0.648387
TIMM8A	3.5656e-05	0.512763	1	1	0.681849
BCL2L13	3.88951e-05	0.608091	0.989	1	0.74379
PHKB	4.38588e-05	0.373281	0.978	0.99	0.838712
DDX17	4.51377e-05	0.290646	0.989	1	0.863168
RAB14	4.80451e-05	0.469473	0.556	0.43	0.918766
FLAD1	5.03713e-05	0.304848	1	1	0.96325
ANKRD12	5.24172e-05	0.28678	0.878	0.927	1
TALDO1	5.38333e-05	0.256018	1	1	1
TMEM205	5.92729e-05	0.269954	0.944	0.962	1
DHX34	6.30606e-05	0.298593	0.822	0.787	1
HUWE1	6.49749e-05	0.272959	0.978	0.955	1
PDZD11	6.74902e-05	0.31662	0.967	0.986	1
DMAC2	6.94157e-05	0.454031	1	1	1
RENBP	7.30923e-05	0.262799	0.833	0.881	1
DAB2	8.20916e-05	0.315257	0.878	0.892	1
TAX1BP1	9.12804e-05	0.733989	1	0.986	1
FBLN2	0.000105971	0.253264	0.789	0.741	1
MOV10	0.000107186	0.300579	0.889	0.927	1
RBM39	0.000122285	0.330729	0.989	1	1
RRAGC	0.00012452	0.361595	0.978	1	1
LAMTOR3	0.000141907	0.261413	0.956	0.986	1
CASP10	0.000149795	0.707125	0.9	0.923	1
IDH3A	0.000157668	0.258067	0.989	0.997	1
APOO	0.000171144	0.353561	0.933	0.972	1
PDHB	0.000173506	0.331302	1	1	1
SNX12	0.00020164	0.461874	0.989	1	1
SRSF10	0.000206122	0.266056	1	0.997	1
CITED1	0.000223443	0.470124	0.578	0.5	1
ENSSSCG00000014540	0.000243372	0.741804	1	1	1
CUTA	0.000266578	0.278481	1	0.997	1
MCOLN1	0.000288279	0.257057	0.733	0.706	1
MGARP	0.000302046	0.254609	0.978	0.99	1
ENSSSCG00000017934	0.000312587	0.32186	0.989	0.993	1
PRC1	0.000316597	0.372299	0.967	0.979	1
SMG1	0.000320511	0.333944	0.9	0.972	1
RICTOR	0.000338928	0.477163	0.378	0.626	1
ENTPD1	0.00036774	0.384149	0.833	0.808	1
JARID2	0.000373703	0.395762	0.978	0.965	1
RHOC	0.000415352	0.358429	1	1	1
ENSSSCG00000051702	0.000472891	0.496918	1	1	1
HBB	0.000476342	0.427384	0.367	0.21	1
ACER3	0.0005002	0.250776	0.967	0.997	1
ODR4	0.000580389	0.524516	0.622	0.836	1
BAZ1A	0.000580999	0.431528	0.911	0.906	1
ATRX	0.000621016	0.677637	1	0.997	1
BCAP31	0.00062868	0.558231	1	1	1
C3orf38	0.000748063	0.341135	0.911	0.962	1
ENSSSCG00000000274	0.000841218	0.320292	0.989	1	1
PDHA1	0.00105483	0.60799	1	1	1
ZC3H8	0.00106136	0.270876	0.867	0.955	1
PCMTD1	0.00121071	0.321826	0.844	0.853	1
SPATA1	0.00121297	0.324571	0.844	0.895	1
KDM3A	0.00126222	0.335523	0.9	0.934	1
NONO	0.0012627	0.280119	1	1	1
CBX1	0.00127005	1.02931	0.967	0.99	1
ENSSSCG00000000530	0.00130751	0.280897	0.978	0.983	1
ATP1A1	0.00132282	0.256099	0.978	0.993	1
IWS1	0.00140706	0.335384	0.967	0.986	1
CLN8	0.00153927	0.293714	0.944	0.962	1
ACTN2	0.00198811	0.325736	0.967	0.986	1
ENSSSCG00000029261	0.00208176	0.264301	0.656	0.871	1
TPT1	0.00219886	0.290212	1	1	1
LPIN1	0.00260372	0.259891	0.556	0.759	1
CD2AP	0.00285379	0.315906	0.956	0.972	1
ENSSSCG00000051366	0.0031365	0.686095	0.922	0.934	1
USP7	0.00338045	0.367105	0.922	0.972	1
NIN	0.00339704	0.376007	0.778	0.79	1
AFDN	0.00410005	0.292277	0.922	0.955	1
KAT6B	0.00414095	0.42637	0.867	0.927	1
TRIP12	0.0042812	0.312433	0.9	0.944	1
ENSSSCG00000045646	0.00508801	0.25846	0.922	0.955	1
ENSSSCG00000034749	0.00550781	0.254186	0.822	0.888	1
ODC1	0.00574975	0.78728	1	1	1
GPR160	0.00585637	0.569223	0.711	0.731	1
NUB1	0.00731318	0.413364	0.922	0.99	1
ENSSSCG00000011162	0.00735034	0.278957	0.789	0.776	1
MSN	0.008235	0.352086	0.944	0.962	1
YPEL2	0.00832478	0.272552	0.567	0.545	1
GPBP1	0.00909987	0.264413	0.944	0.986	1
TPD52L1	0.0117218	0.356491	0.989	1	1
MT1A	0.0126022	0.264085	0.733	0.958	1
RASSF4	0.0128534	0.257305	0.6	0.591	1
CTSC	0.0140744	0.251546	0.989	0.997	1
ENSSSCG00000000298	0.0154118	0.307563	0.956	1	1
PREP	0.0168539	0.360969	0.9	0.969	1
GCC2	0.0182061	0.265061	0.978	0.983	1
APOA1	0.0191843	0.631576	0.989	0.997	1
ALPL	0.0198988	0.371685	0.789	0.85	1
RABEP1	0.0228132	0.282809	0.9	0.955	1
FOS	0.0255145	0.671787	0.944	0.986	1
ENSSSCG00000043694	0.0264136	0.277612	0.644	0.671	1
ATMIN	0.0316607	0.276102	0.8	0.878	1
NIPBL	0.03344	0.250766	0.967	0.986	1
MFSD14B	0.0429108	0.343945	0.9	0.965	1
ACADM	0.046106	0.291236	1	0.997	1
ENSSSCG00000035724	0.0463732	0.645641	0.822	0.864	1
AASS	0.0471008	0.287455	0.656	0.727	1
CCSER2	0.050052	0.268095	0.8	0.902	1
GOT1	0.0503928	1.78645	0.978	0.993	1
RCC2	0.0522521	0.39158	0.944	0.993	1
ENSSSCG00000003989	0.0543094	0.284077	0.8	0.776	1
ENSSSCG00000037595	0.0562854	0.281669	0.933	0.983	1
UBR4	0.0583114	0.325073	0.911	0.962	1
NAA50	0.0675233	0.26307	0.989	0.99	1
MCM10	0.0677741	0.404765	0.989	1	1
PEX13	0.0959166	0.89634	0.878	0.948	1
FCGR1A	0.0969744	0.473149	0.967	1	1
YWHAZ	0.107229	0.285171	1	1	1
SETD2	0.110681	0.326693	0.878	0.927	1
IL1RAPL2	0.120021	0.252685	0.867	0.92	1
ORMDL3	0.12017	0.353768	1	1	1
EFNA1	0.131433	0.329331	0.844	0.86	1
HELLS	0.144417	0.493213	0.989	1	1
HERC1	0.145918	0.435565	0.878	0.965	1
CRK	0.155752	0.295264	1	1	1
C8G	0.16377	0.331472	0.178	0.126	1
TM4SF4	0.190806	0.597117	0.389	0.395	1
SPRYD7	0.195277	0.308554	0.889	0.951	1
SNAI1	0.19827	0.259436	0.889	0.92	1
AMPD1	0.214241	0.326654	0.389	0.374	1
RFK	0.229751	0.259122	0.944	0.983	1
SFMBT2	0.240496	0.369694	0.967	0.986	1
PRRC2A	0.281473	0.256547	0.911	0.986	1
CDCA5	0.285462	0.578927	0.911	0.979	1
LEAP2	0.288545	0.452982	0.144	0.199	1
DNAAF2	0.297146	0.274257	0.9	0.972	1
DIRAS3	0.297449	0.520898	0.556	0.657	1
GOLGA4	0.304422	0.263672	0.933	0.965	1
AQP11	0.305538	0.535723	0.489	0.598	1
RNASE1	0.319208	0.297586	0.689	0.703	1
BOLL	0.341424	0.531245	0.911	0.986	1
ENSSSCG00000028035	0.38118	0.25492	0.956	0.993	1
SMS	0.390317	0.729917	0.956	0.997	1
ENSSSCG00000039085	0.504752	0.35853	0.644	0.769	1
CDH13	0.524707	0.327326	0.822	0.895	1
PARD6B	0.535408	0.268123	0.833	0.913	1
ENSSSCG00000035992	0.539254	0.263926	0.878	0.948	1
CDK1	0.565346	0.272956	0.967	0.99	1
LCP2	0.581258	0.660596	0.356	0.371	1
ENSSSCG00000025305	0.617495	0.333447	0.9	0.934	1
PDE1C	0.633959	0.271304	0.333	0.385	1
IREB2	0.638472	0.327375	0.956	0.979	1
LAX1	0.641483	0.903198	0.422	0.448	1
CNR1	0.660133	0.40003	0.722	0.867	1
NUCKS1	0.744135	0.278626	0.956	0.983	1
ATP2B4	0.843521	0.260353	0.9	0.979	1
TFRC	0.870154	0.251509	0.711	0.843	1
ENAH	0.885494	0.3407	0.944	0.986	1
ENSSSCG00000012179	0.930764	0.309475	0.356	0.371	1
HELB	0.945217	0.261815	0.511	0.605	1

## Sheet: ICM mouse
Table S4. Differences gene and functional enrichment between ICM and EPI cross sheep, pigs, and mice
Differential expression gene analysis of ICM vs EPI (mouse). Related to Fig3
gene	p_val	avg_log2FC	pct.1	pct.2	p_val_adj
ELOBL	1.16615e-113	1.37892	1	0.029	2.552e-109
KHDC3	3.42095e-112	4.62941	1	0.038	7.48641e-108
CALCOCO2	2.16348e-108	5.46365	1	0.052	4.73457e-104
FBP2	2.23748e-108	2.90729	0.984	0.041	4.8965e-104
KHDC1A	2.52802e-99	1.11274	0.859	0.009	5.53231e-95
FBXO15	4.03812e-98	2.4142	0.992	0.095	8.83702e-94
CRXOS	3.31892e-95	3.05904	0.93	0.059	7.26313e-91
TCL1	6.10979e-95	0.833751	0.875	0.027	1.33707e-90
NR5A2	1.70328e-93	0.524929	0.828	0.011	3.72746e-89
GM12790	7.36265e-93	1.05854	0.789	0	1.61124e-88
SYCN	2.84524e-92	0.721506	0.797	0.005	6.22652e-88
C130073F10RIK	1.7983e-91	1.35553	0.875	0.041	3.93539e-87
GM16513	6.25304e-91	1.30978	0.781	0.002	1.36842e-86
AA467197	7.51573e-91	2.79377	0.93	0.07	1.64474e-86
SPIC	2.79368e-89	2.13328	0.891	0.061	6.11369e-85
GM5096	2.89286e-89	0.698574	0.781	0.007	6.33074e-85
KLF2	1.13509e-88	1.0855	0.961	0.104	2.48404e-84
GM3183	7.82085e-88	1.88808	0.82	0.027	1.71151e-83
PRAMEL33	4.91817e-86	0.77164	0.758	0.007	1.07629e-81
BHMT	6.30229e-86	4.14778	0.953	0.124	1.37919e-81
GJB5	2.68926e-85	1.811	0.977	0.136	5.88517e-81
HAVCR1	1.43079e-84	0.818421	0.734	0.002	3.13113e-80
ESRRB	1.46472e-84	0.817355	0.891	0.068	3.20539e-80
MRAS	3.12702e-83	0.789251	0.797	0.029	6.84318e-79
MEP1B	3.98884e-81	0.303439	0.859	0.068	8.72918e-77
JAM2	1.66253e-80	0.87104	0.93	0.138	3.63828e-76
BC048679	3.14689e-79	0.589318	0.695	0.002	6.88666e-75
DDR2	5.97158e-79	1.11846	0.727	0.014	1.30682e-74
TBX3	1.02875e-78	1.26655	0.969	0.174	2.25133e-74
TFCP2L1	1.70082e-78	2.67916	0.992	0.235	3.72207e-74
MPC1	2.47866e-78	1.60002	1	0.276	5.42431e-74
TRIM43A	2.73331e-78	1.65142	0.766	0.034	5.98157e-74
KLF5	7.0513e-78	2.24258	1	0.303	1.54311e-73
SHISAL2B	3.84849e-77	1.00464	0.789	0.043	8.42204e-73
PRAMEL35	2.49433e-76	0.706149	0.672	0.002	5.45858e-72
GGT1	2.58108e-76	0.781706	0.867	0.086	5.64844e-72
VNN1	2.6332e-76	0.652364	0.672	0.002	5.76249e-72
PRAMEL42	1.41416e-75	0.735897	0.68	0.007	3.09475e-71
PRAMEL6	5.42399e-75	1.16405	0.805	0.066	1.18699e-70
LY6G6E	7.95535e-74	1.0005	0.766	0.045	1.74095e-69
TIMD2	1.00751e-73	1.73471	0.836	0.088	2.20484e-69
RGCC	2.7799e-72	0.63728	0.766	0.048	6.08354e-68
ALPPL2	2.78098e-72	1.15304	0.641	0.002	6.08589e-68
PRAMEL7	3.54488e-72	0.706277	0.734	0.038	7.75762e-68
GJB3	5.35657e-72	2.01697	0.898	0.143	1.17223e-67
OLFR1459	2.8412e-71	3.57339	1	0.387	6.21768e-67
TMEM92	3.34886e-71	0.253406	0.633	0.002	7.32865e-67
REEP1	3.19267e-70	1.05879	0.773	0.066	6.98683e-66
RNF125	1.95467e-69	1.06145	0.945	0.195	4.27759e-65
OLFR506	8.0805e-69	0.412766	0.891	0.174	1.76834e-64
SPP1	1.94929e-68	3.59162	0.992	0.455	4.26583e-64
UBE2L6	2.86795e-68	0.717924	0.898	0.181	6.27622e-64
MREG	7.93259e-68	1.16192	0.992	0.41	1.73597e-63
GATA6	2.06672e-67	1.22552	0.805	0.097	4.52281e-63
SLC1A1	2.4086e-67	1.10578	0.828	0.127	5.27098e-63
TAT	3.06527e-67	0.56518	0.602	0.002	6.70803e-63
MFGE8	3.6272e-67	1.45393	0.984	0.355	7.93776e-63
GABARAPL2	1.31773e-66	4.29428	1	0.989	2.88373e-62
EIF2S2	2.72531e-66	2.2529	1	1	5.96408e-62
SAT1	1.14982e-65	3.66535	1	0.468	2.51626e-61
BECN2	1.25505e-65	0.347433	0.633	0.016	2.74656e-61
SOCS3	1.53275e-65	1.07438	0.836	0.118	3.35428e-61
FAM151A	2.30507e-65	0.64424	0.609	0.009	5.04441e-61
NID1	3.41083e-65	0.700345	0.828	0.104	7.46426e-61
NKX6-2	5.56155e-65	0.930183	0.781	0.09	1.21709e-60
CKB	8.48546e-65	3.2914	1	0.731	1.85696e-60
EVA1A	2.36427e-64	0.467264	0.633	0.018	5.17396e-60
GULO	3.46526e-64	0.901437	0.742	0.066	7.58338e-60
CREG1	8.32054e-64	1.9522	0.93	0.267	1.82087e-59
UPP1	8.5051e-64	2.6709	1	0.656	1.86126e-59
GLRX	1.89207e-63	2.25024	1	0.509	4.14061e-59
TEX19.2	2.05685e-63	1.10983	0.766	0.081	4.50121e-59
NIBAN1	1.17668e-62	0.639788	0.742	0.07	2.57504e-58
COIL	3.10954e-62	2.11262	1	0.781	6.80492e-58
CD63	3.28238e-62	2.46333	1	0.977	7.18316e-58
CEACAM10	3.90893e-62	0.360979	0.609	0.016	8.55431e-58
ETFB	1.42972e-61	1.602	1	0.971	3.1288e-57
VANGL1	2.05731e-61	1.75985	0.969	0.382	4.50222e-57
PPP1R14D	4.51809e-61	0.524229	0.656	0.036	9.88738e-57
DPPA3	7.82917e-61	4.29531	0.992	0.6	1.71334e-56
MACROH2A1	1.43119e-60	1.6156	1	0.624	3.13202e-56
KLF4	1.76705e-60	0.734892	0.914	0.219	3.86701e-56
ECHDC2	2.35788e-60	1.72566	0.977	0.498	5.15998e-56
PRAMEL38	2.46e-60	0.398725	0.547	0.002	5.38346e-56
CDYL2	3.77329e-60	0.370553	0.641	0.029	8.25748e-56
CD84	5.27302e-60	0.650839	0.945	0.337	1.15395e-55
SAA3	1.09387e-59	0.752826	0.758	0.102	2.39383e-55
RPL39L	1.62618e-59	1.7542	1	0.846	3.55873e-55
ARL14EPL	1.70869e-59	0.416984	0.797	0.115	3.73929e-55
PLAC9A	3.82882e-59	1.68249	0.984	0.577	8.37898e-55
YPEL2	5.28494e-59	0.727896	0.695	0.061	1.15656e-54
NPL	6.37863e-59	1.0866	0.961	0.351	1.3959e-54
SERPINB9B	7.84865e-59	0.343561	0.625	0.032	1.7176e-54
ADGRE5	1.41734e-58	0.386884	0.664	0.048	3.10171e-54
PDGFRA	1.75329e-58	1.00686	0.695	0.07	3.83691e-54
RENBP	4.48866e-58	1.34142	0.992	0.572	9.82298e-54
GUCA1A	6.54748e-58	0.554645	0.688	0.063	1.43285e-53
OSTF1	2.59097e-57	1.47432	0.984	0.566	5.67007e-53
PORCN	3.5589e-57	0.710416	0.781	0.124	7.78829e-53
HAL	5.25072e-57	0.579711	0.602	0.029	1.14907e-52
ZFP42	6.49845e-57	1.25706	0.992	0.446	1.42212e-52
CD9	1.14912e-56	1.95385	1	0.966	2.51473e-52
MAPT	2.59568e-56	0.469565	0.719	0.088	5.68039e-52
GM13102	6.1701e-56	1.12119	0.656	0.063	1.35026e-51
WHAMM	8.10176e-56	0.95106	0.844	0.208	1.77299e-51
STMN3	8.6787e-56	0.727791	0.844	0.174	1.89925e-51
SYNGR1	9.17792e-56	1.17121	0.969	0.419	2.0085e-51
CMTM7	9.42115e-56	1.88691	0.992	0.679	2.06173e-51
APOC1	1.10684e-55	0.980271	1	0.914	2.42221e-51
PROS1	4.62868e-55	0.717946	0.773	0.127	1.01294e-50
AQP3	6.53324e-55	1.35558	0.805	0.176	1.42974e-50
TEX19.1	6.94962e-55	1.65316	1	0.588	1.52085e-50
ZC3HAV1	7.60722e-55	1.14901	0.984	0.462	1.66476e-50
GJB4	9.33941e-55	0.303433	0.5	0.002	2.04384e-50
SFN	1.15755e-54	2.2428	0.969	0.536	2.53317e-50
AKR1C21	1.29937e-54	0.46614	0.508	0.005	2.84353e-50
PLPP1	1.34766e-54	0.934971	0.891	0.26	2.94921e-50
DPPA2	2.63747e-54	2.48521	1	0.726	5.77184e-50
FBXO6	3.67343e-54	1.09782	0.898	0.31	8.03894e-50
ARID5B	5.93442e-54	1.26453	0.969	0.48	1.29869e-49
NEXMIF	7.96294e-54	0.954268	0.906	0.253	1.74261e-49
TMEM41B	9.95686e-54	2.83953	0.992	0.69	2.17896e-49
DAP	1.63586e-53	1.02417	0.844	0.226	3.57992e-49
GSTP2	1.63614e-53	1.74485	1	0.729	3.58052e-49
MGARP	1.64729e-53	1.29343	0.867	0.269	3.60493e-49
AGPAT2	1.95683e-53	1.3426	0.953	0.43	4.28233e-49
GPA33	2.32251e-53	0.389103	0.719	0.081	5.08257e-49
EPB41L1	2.62235e-53	0.659421	0.766	0.118	5.73875e-49
GCH1	3.29192e-53	1.23804	0.789	0.176	7.20404e-49
SLC43A3	3.31984e-53	1.06296	0.82	0.197	7.26514e-49
TMEM191C	4.7648e-53	0.460524	0.766	0.12	1.04273e-48
LGALS9	4.77958e-53	1.01794	0.68	0.079	1.04596e-48
ARPC1B	6.20731e-53	1.73514	1	0.839	1.35841e-48
TET2	1.65083e-52	1.13826	0.977	0.584	3.61268e-48
VMN2R24	3.50418e-52	0.390287	0.906	0.296	7.66855e-48
PLIN2	4.06568e-52	1.59777	0.93	0.367	8.89734e-48
GPAT3	4.44256e-52	0.37683	0.641	0.057	9.72211e-48
ZFP985	6.7717e-52	1.56114	1	0.842	1.48192e-47
ACAA2	8.73892e-52	0.960015	0.961	0.419	1.91243e-47
MKRN1	2.38425e-51	1.21004	1	1	5.21768e-47
INPP5D	3.00108e-51	0.329937	0.742	0.104	6.56757e-47
TMPPE	3.40631e-51	0.767229	0.797	0.165	7.45437e-47
ACSBG3	5.43056e-51	0.440535	0.75	0.115	1.18842e-46
LGALS8	7.91649e-51	0.498325	0.742	0.136	1.73244e-46
ELOC	9.05211e-51	1.33399	1	1	1.98096e-46
CSTB	9.64817e-51	1.07702	1	0.98	2.11141e-46
FGF10	1.82259e-50	0.737847	0.727	0.124	3.98857e-46
PTTG1	3.05663e-50	1.99285	0.984	0.833	6.68912e-46
MAP1LC3B	4.12967e-50	3.42792	1	1	9.03737e-46
ACSF2	4.97131e-50	0.582332	0.703	0.1	1.08792e-45
MYLPF	5.53944e-50	1.77041	0.992	0.557	1.21225e-45
TEX264	6.70305e-50	0.684509	0.898	0.287	1.4669e-45
DPPA4	7.38694e-50	1.36474	1	0.749	1.61656e-45
ALPL	8.05238e-50	1.14481	0.938	0.385	1.76218e-45
TBX20	9.04484e-50	0.893399	0.719	0.127	1.97937e-45
DPPA5A	1.91623e-49	1.74654	1	1	4.19347e-45
ATG13	2.25707e-49	1.40875	0.969	0.543	4.93937e-45
CYSTM1	2.79069e-49	1.08016	0.992	0.654	6.10714e-45
GPX4	2.97713e-49	1.23476	1	0.964	6.51515e-45
LRPAP1	4.03988e-49	1.73894	1	0.957	8.84087e-45
ACP5	5.03605e-49	0.753308	0.805	0.192	1.10209e-44
SLC25A20	9.03325e-49	1.02179	0.953	0.527	1.97684e-44
NUDT4	1.66159e-48	1.42828	0.992	0.905	3.63623e-44
SOD2	2.96839e-48	1.82103	1	0.962	6.49602e-44
4933430I17RIK	4.1205e-48	0.29441	0.594	0.052	9.01729e-44
CYP2S1	1.25279e-47	0.396547	0.688	0.106	2.74159e-43
MYBL2	2.84747e-47	1.33701	1	0.857	6.23141e-43
CRYGD	3.99408e-47	0.298813	0.453	0.007	8.74064e-43
TTYH2	4.71883e-47	0.64379	0.812	0.197	1.03267e-42
GM2A	7.09661e-47	0.820685	0.984	0.538	1.55302e-42
JUNB	2.66028e-46	0.925447	0.914	0.333	5.82175e-42
DNAJB6	2.75416e-46	0.853926	1	1	6.02721e-42
UBE2DNL1	3.01409e-46	0.397543	0.438	0.005	6.59603e-42
AU018091	3.36637e-46	0.638093	0.852	0.253	7.36697e-42
CDC42EP3	3.64613e-46	0.533843	0.844	0.226	7.97919e-42
GLB1	3.85916e-46	1.32241	0.875	0.342	8.44538e-42
MYMX	6.01085e-46	0.286541	0.484	0.018	1.31542e-41
PHAF1	6.11794e-46	1.13272	0.961	0.509	1.33885e-41
FAM25C	7.07839e-46	0.895903	0.93	0.398	1.54903e-41
MAP1LC3A	8.89203e-46	0.98943	0.977	0.611	1.94593e-41
1500009L16RIK	9.91634e-46	1.86887	0.945	0.532	2.17009e-41
MFSD1	1.85242e-45	2.05813	0.977	0.771	4.05384e-41
PDP2	3.50774e-45	1.42916	0.961	0.545	7.67634e-41
TFAP2C	3.8588e-45	0.538699	0.695	0.127	8.44459e-41
ALG13	4.29065e-45	1.89619	1	1	9.38966e-41
NLRP4C	6.01056e-45	0.669841	0.773	0.181	1.31535e-40
TIGAR	6.19683e-45	1.4256	0.961	0.615	1.35611e-40
COPS7A	1.78834e-44	1.18019	1	0.928	3.91361e-40
SNX2	1.96621e-44	1.69169	0.984	0.914	4.30284e-40
LMNA	2.26948e-44	0.735107	0.883	0.344	4.96654e-40
TSPAN1	2.33143e-44	0.331174	0.469	0.018	5.10211e-40
NFATC2IP	3.10745e-44	0.945351	0.992	0.783	6.80034e-40
ELOVL7	3.71826e-44	0.972707	0.766	0.222	8.13704e-40
CCND3	3.79023e-44	1.38124	0.992	0.941	8.29455e-40
PDIA5	4.32407e-44	0.67418	0.914	0.423	9.46279e-40
ZMAT5	1.03483e-43	1.15302	0.984	0.774	2.26462e-39
UBXN2A	1.48468e-43	0.870714	0.984	0.801	3.24906e-39
MFN1	1.57992e-43	0.951569	0.953	0.595	3.4575e-39
SUGT1	4.48335e-43	0.939498	1	0.998	9.81137e-39
RND1	4.62502e-43	0.634833	0.719	0.181	1.01214e-38
AQP8	6.94572e-43	0.756606	0.547	0.052	1.52e-38
CTSA	1.281e-42	1.47953	1	0.778	2.80334e-38
PSAP	1.34798e-42	2.8374	0.977	0.891	2.94991e-38
DNAJA1	1.44189e-42	1.34172	1	1	3.15542e-38
PDHB	1.51621e-42	0.987976	1	0.995	3.31807e-38
OBOX6	1.63493e-42	0.292045	0.398	0.002	3.57789e-38
ULK1	1.69119e-42	1.29839	0.969	0.484	3.701e-38
CIAO2A	1.73268e-42	1.2598	1	0.941	3.79179e-38
TMEM70	2.26896e-42	1.26607	0.992	0.805	4.96539e-38
COX17	2.28463e-42	0.895573	1	0.998	4.99968e-38
GPD1L	2.73483e-42	1.02189	0.961	0.581	5.9849e-38
MED12L	4.41369e-42	0.347174	0.633	0.093	9.65891e-38
PLAUR	5.30232e-42	0.422532	0.672	0.124	1.16036e-37
EBP	8.28534e-42	0.605464	0.938	0.407	1.81316e-37
BCL2L14	8.86715e-42	0.5548	0.664	0.12	1.94049e-37
ERF	9.35373e-42	1.1613	0.891	0.423	2.04697e-37
CKMT1	1.11982e-41	0.39947	0.688	0.129	2.45061e-37
TBRG1	1.28821e-41	0.791192	1	0.973	2.81911e-37
BCAS3	1.76563e-41	0.843188	0.883	0.385	3.86391e-37
KIF16B	2.43071e-41	0.629906	0.859	0.287	5.31936e-37
ETFA	2.49618e-41	1.05217	0.984	0.905	5.46264e-37
UBXN1	3.31045e-41	1.1444	0.992	0.925	7.24459e-37
NEDD4L	3.39086e-41	0.509213	0.781	0.204	7.42055e-37
GPCPD1	3.59059e-41	1.41888	0.797	0.294	7.85764e-37
PEMT	1.0547e-40	0.875004	0.766	0.238	2.30809e-36
TES	1.12213e-40	1.39701	1	0.839	2.45568e-36
GNA13	1.56172e-40	1.45525	0.961	0.683	3.41767e-36
ZFP36L1	1.65668e-40	0.873894	0.977	0.83	3.62547e-36
TMEM159	1.87856e-40	0.881843	0.742	0.21	4.11105e-36
PECAM1	1.90642e-40	0.78222	0.93	0.695	4.17201e-36
ROGDI	2.79104e-40	1.09479	0.945	0.595	6.10792e-36
PHF11D	3.09486e-40	0.560802	0.711	0.174	6.77278e-36
TMBIM1	3.57577e-40	1.93183	0.922	0.579	7.82522e-36
RREB1	3.88263e-40	0.746778	0.828	0.256	8.49675e-36
HEXA	4.1388e-40	1.28968	0.961	0.674	9.05735e-36
KYAT3	5.79461e-40	0.650838	0.859	0.428	1.26809e-35
BAD	6.44881e-40	0.692819	0.914	0.428	1.41126e-35
LACTB2	9.03156e-40	1.17075	1	0.801	1.97647e-35
MINDY1	1.05762e-39	0.662209	0.93	0.468	2.3145e-35
USP16	1.17359e-39	0.965419	0.992	0.903	2.56828e-35
NUAK1	1.31955e-39	0.379582	0.641	0.111	2.88771e-35
MRPL36	1.44142e-39	0.72881	1	0.989	3.1544e-35
BCL3	1.46579e-39	0.258531	0.555	0.063	3.20773e-35
ME1	1.75978e-39	0.9761	0.898	0.471	3.85111e-35
NCOA3	2.33359e-39	1.14871	1	0.873	5.10682e-35
AK4	4.73683e-39	1.975	0.945	0.667	1.03661e-34
SELENOT	9.04599e-39	0.880403	1	0.968	1.97962e-34
ACADL	1.10798e-38	1.44022	0.898	0.618	2.4247e-34
ELF3	1.26564e-38	0.854549	0.828	0.29	2.76973e-34
GTSF1L	1.29309e-38	0.713032	0.961	0.527	2.8298e-34
4930444P10RIK	1.32517e-38	0.33855	0.609	0.115	2.9e-34
MPDU1	1.51399e-38	1.01569	0.984	0.937	3.31322e-34
SNX6	1.54351e-38	0.947684	1	0.971	3.37781e-34
ZFP57	1.82388e-38	0.611288	0.922	0.428	3.99138e-34
HESX1	2.10323e-38	0.297365	0.578	0.081	4.6027e-34
GHITM	2.29912e-38	0.907104	1	0.995	5.0314e-34
NUCKS1	2.33593e-38	1.00508	1	1	5.11195e-34
NSMCE1	2.74808e-38	0.817895	0.992	0.88	6.01391e-34
SMPDL3B	2.99301e-38	0.616992	0.828	0.305	6.5499e-34
ZFP268	4.22843e-38	0.438114	0.992	0.833	9.2535e-34
GAA	4.33907e-38	0.76215	0.859	0.367	9.49562e-34
YWHAZ	5.94588e-38	0.927595	1	1	1.3012e-33
SLC37A2	6.12867e-38	0.272696	0.523	0.057	1.3412e-33
SLC38A4	6.33115e-38	0.969269	0.906	0.505	1.38551e-33
TMEM59	9.75697e-38	0.898755	1	0.898	2.13522e-33
MPC2	9.93308e-38	0.685935	0.922	0.586	2.17376e-33
2200002D01RIK	1.06523e-37	0.261416	0.805	0.287	2.33114e-33
SUCLA2	1.35565e-37	0.970916	1	0.912	2.9667e-33
GM14288	1.45947e-37	0.897874	0.812	0.276	3.1939e-33
LAP3	3.23988e-37	0.889348	1	0.966	7.09015e-33
AGTRAP	3.94344e-37	1.43693	0.961	0.776	8.62982e-33
ACTN2	6.74942e-37	0.705675	0.773	0.276	1.47704e-32
HEXB	1.27649e-36	0.558769	0.789	0.283	2.79347e-32
FOLR1	1.76972e-36	0.895429	0.93	0.586	3.87286e-32
MON1A	2.24944e-36	0.353498	0.742	0.188	4.92268e-32
COX4I1	3.20315e-36	0.746373	1	1	7.00977e-32
CGGBP1	3.26909e-36	1.04231	0.992	0.937	7.15407e-32
NFU1	6.42395e-36	0.766827	1	0.952	1.40582e-31
KMT2C	8.44904e-36	1.26439	0.945	0.769	1.84899e-31
OSTM1	8.65346e-36	0.920196	0.898	0.45	1.89372e-31
TM7SF3	8.93633e-36	0.621328	0.891	0.468	1.95563e-31
SORD	1.03744e-35	1.89979	0.984	0.846	2.27033e-31
GDF3	1.31094e-35	0.898508	0.977	0.638	2.86886e-31
SPAG9	2.184e-35	0.912278	0.922	0.566	4.77947e-31
F2RL1	2.91514e-35	0.541797	0.93	0.482	6.37948e-31
CTSD	3.03088e-35	1.27867	0.984	0.925	6.63278e-31
IDH1	3.17981e-35	1.08033	0.992	0.812	6.9587e-31
STAT3	3.37657e-35	0.746246	0.984	0.753	7.38928e-31
PLET1	3.61471e-35	0.612024	0.742	0.247	7.91042e-31
GSTO1	3.76233e-35	1.39228	0.938	0.824	8.23348e-31
TTC1	4.19125e-35	1.07699	0.992	0.971	9.17213e-31
GM14327	4.75431e-35	0.522546	0.945	0.577	1.04043e-30
PLEKHH1	5.53126e-35	0.255629	0.578	0.095	1.21046e-30
ZFP998	7.82684e-35	0.396734	0.992	0.652	1.71283e-30
UQCR10	1.02021e-34	0.630055	1	1	2.23262e-30
TDGF1	1.2268e-34	1.15419	0.992	0.984	2.68473e-30
ACADVL	1.71266e-34	0.727967	0.852	0.378	3.74799e-30
TMED10	1.8487e-34	0.910495	1	0.998	4.0457e-30
CSF3R	2.27628e-34	0.286512	0.492	0.066	4.98142e-30
CASP6	2.82488e-34	1.23072	0.852	0.543	6.18197e-30
KLRG2	3.03471e-34	0.37044	0.469	0.052	6.64116e-30
LAMA1	3.08224e-34	0.475002	0.625	0.12	6.74517e-30
HINT3	5.04442e-34	0.477069	0.945	0.602	1.10392e-29
ATG4B	5.12251e-34	1.58507	0.914	0.708	1.12101e-29
EPHX2	5.14294e-34	0.399855	0.656	0.167	1.12548e-29
CPN1	5.40414e-34	0.345016	0.547	0.088	1.18264e-29
TMEM106A	5.83659e-34	0.250027	0.562	0.095	1.27728e-29
SMARCAD1	6.10924e-34	0.8889	1	0.964	1.33695e-29
LPAR1	6.84231e-34	0.495957	0.859	0.348	1.49737e-29
DNAJC15	7.45121e-34	0.761589	0.992	0.98	1.63062e-29
CDC5L	9.77764e-34	1.04863	1	0.989	2.13974e-29
SRP9	1.03767e-33	0.778278	1	0.998	2.27083e-29
RNF111	1.15987e-33	0.666574	0.984	0.842	2.53827e-29
AMACR	1.28084e-33	0.357673	0.672	0.181	2.80299e-29
SLC28A3	1.35792e-33	0.31694	0.703	0.213	2.97168e-29
SNX3	2.46737e-33	0.835807	1	0.989	5.3996e-29
GSC	2.87375e-33	0.343534	0.719	0.197	6.28892e-29
NUB1	4.3777e-33	0.749351	0.969	0.83	9.58015e-29
PMM1	5.68389e-33	1.19744	1	0.948	1.24386e-28
GM20390	5.79525e-33	0.592552	1	1	1.26823e-28
MPPE1	5.92867e-33	0.325922	0.695	0.179	1.29743e-28
SLC30A2	6.24158e-33	0.295013	0.5	0.066	1.36591e-28
SYAP1	6.63453e-33	0.37553	0.883	0.455	1.4519e-28
PPM1A	7.1384e-33	1.72618	0.992	0.925	1.56217e-28
SDC4	1.07041e-32	1.54484	0.977	0.805	2.34249e-28
SLC2A8	1.21098e-32	0.685042	0.781	0.31	2.65011e-28
YPEL5	1.95492e-32	0.617095	0.938	0.613	4.27814e-28
TTC39B	2.0676e-32	0.765639	0.867	0.398	4.52474e-28
SERPINB6A	2.12671e-32	0.646419	0.961	0.796	4.65409e-28
BAZ1A	2.44364e-32	0.817901	0.969	0.59	5.34765e-28
FAM234A	2.81865e-32	0.683922	0.805	0.367	6.16834e-28
USP48	3.24358e-32	0.780571	0.977	0.925	7.09825e-28
CLEC2I	3.37976e-32	0.274369	0.477	0.059	7.39627e-28
WDR45	3.58775e-32	0.449862	0.852	0.391	7.85143e-28
UCK2	4.08072e-32	1.11672	0.984	0.966	8.93025e-28
TMEM192	4.4998e-32	0.60187	0.961	0.633	9.84736e-28
TMEM231	4.73904e-32	0.556744	0.922	0.609	1.03709e-27
TENT5C	4.83484e-32	0.310555	0.523	0.086	1.05806e-27
CDIPT	5.31172e-32	1.04273	0.953	0.769	1.16242e-27
NAA38	5.57963e-32	0.606958	1	0.998	1.22105e-27
PTBP3	6.18877e-32	1.20915	0.969	0.848	1.35435e-27
EFCAB10	6.51472e-32	0.459835	0.758	0.251	1.42568e-27
NAGK	8.31722e-32	0.448911	0.906	0.557	1.82014e-27
PRR13	9.50808e-32	1.05882	0.867	0.602	2.08075e-27
AKR1B8	1.00788e-31	0.688031	0.883	0.43	2.20565e-27
LPCAT3	1.0615e-31	0.905818	0.836	0.477	2.32299e-27
NDUFB11B	1.20516e-31	0.486882	0.781	0.296	2.63737e-27
RBM47	1.31965e-31	0.859568	0.961	0.817	2.88791e-27
ATG14	1.59606e-31	0.790654	0.992	0.667	3.49282e-27
RMC1	1.79854e-31	0.795447	0.938	0.749	3.93592e-27
FRRS1	2.16769e-31	1.25867	0.953	0.805	4.74377e-27
HSPH1	2.38301e-31	0.914687	1	0.995	5.21497e-27
PREP	2.60481e-31	0.862178	0.953	0.839	5.70036e-27
CNDP2	2.6193e-31	1.14019	0.953	0.776	5.73207e-27
TAX1BP3	2.95828e-31	1.23462	0.961	0.848	6.4739e-27
RNF130	3.00902e-31	1.21726	0.859	0.584	6.58493e-27
UBALD2	3.28536e-31	0.780165	1	0.98	7.18969e-27
SLC6A8	4.15768e-31	0.547048	0.859	0.364	9.09867e-27
MIER3	4.9203e-31	1.28612	0.938	0.636	1.07676e-26
UBE2A	5.32672e-31	0.872985	1	0.966	1.1657e-26
ZFP979	6.74104e-31	0.914737	1	0.984	1.47521e-26
MRPS24	6.83697e-31	0.724832	1	0.982	1.4962e-26
CTSC	7.92942e-31	1.16735	0.945	0.654	1.73527e-26
PRAMEL4	9.03934e-31	1.6341	0.922	0.799	1.97817e-26
UFD1	9.16326e-31	0.75198	1	0.833	2.00529e-26
SMPD1	1.11357e-30	0.594974	0.844	0.344	2.43695e-26
SLC46A1	1.15894e-30	0.411305	0.875	0.4	2.53622e-26
RNASEK	1.20774e-30	1.02916	0.961	0.894	2.64302e-26
ISYNA1	1.5878e-30	1.70122	0.992	0.957	3.47474e-26
PEX3	1.69889e-30	0.673479	0.93	0.577	3.71784e-26
SNX1	1.85925e-30	0.681643	0.906	0.609	4.06879e-26
WWTR1	2.40936e-30	0.597907	0.836	0.416	5.27264e-26
EI24	3.0123e-30	0.719673	0.953	0.769	6.59212e-26
GSS	3.07015e-30	0.972574	0.852	0.495	6.71872e-26
LY96	3.11151e-30	0.267124	0.586	0.133	6.80922e-26
PSMB3	3.39093e-30	0.757208	1	1	7.42071e-26
AP1S1	3.45242e-30	0.562094	0.969	0.715	7.55529e-26
DCBLD1	6.09027e-30	0.724102	0.938	0.713	1.33279e-25
TDH	8.03764e-30	1.21409	0.867	0.566	1.75896e-25
RFK	9.03457e-30	0.926368	0.969	0.821	1.97712e-25
SLC49A4	9.79672e-30	0.793034	0.875	0.455	2.14391e-25
TMEM35B	1.0742e-29	0.424193	0.633	0.181	2.35079e-25
MORC1	1.19655e-29	0.907753	0.766	0.342	2.61854e-25
SCARB2	1.31846e-29	0.487881	0.875	0.482	2.88532e-25
EMC4	2.12936e-29	0.799998	0.992	0.923	4.65988e-25
RABAC1	2.49476e-29	0.638472	0.992	0.871	5.45954e-25
PRRC1	2.90477e-29	1.41329	0.914	0.729	6.3568e-25
TMEM9B	3.72253e-29	0.284954	0.953	0.45	8.14639e-25
RAB3IL1	3.92798e-29	0.46435	0.633	0.163	8.59599e-25
PRPS1	4.67597e-29	1.3021	1	0.982	1.02329e-24
PAPOLA	5.29229e-29	0.918807	1	1	1.15816e-24
FOXN2	5.50061e-29	0.769662	0.945	0.663	1.20375e-24
KLF6	5.67631e-29	0.707562	1	0.86	1.2422e-24
ACO1	7.34226e-29	0.745027	0.875	0.541	1.60678e-24
PSMD4	7.87617e-29	0.747687	1	0.998	1.72362e-24
TIMM23	8.90828e-29	0.858315	1	1	1.94949e-24
SLC7A6	9.14306e-29	1.6991	0.93	0.71	2.00087e-24
ZFP968-PS	1.00583e-28	0.446106	0.836	0.452	2.20117e-24
HPRT	1.03535e-28	0.915496	1	1	2.26575e-24
MAGEB16	1.16916e-28	0.723905	0.898	0.448	2.5586e-24
EPOP	1.2433e-28	0.691716	0.93	0.69	2.72084e-24
ATP6AP2	1.37876e-28	0.863512	0.961	0.812	3.01728e-24
DEGS1	1.58149e-28	0.779572	0.969	0.864	3.46093e-24
COX7A1	1.68648e-28	0.337132	0.891	0.532	3.6907e-24
ARL8B	1.71294e-28	1.06987	0.969	0.871	3.74859e-24
MOV10	2.10208e-28	0.463416	0.773	0.319	4.60019e-24
GSTA3	2.38818e-28	0.255742	0.656	0.195	5.22628e-24
FBXL20	3.07704e-28	2.00291	0.812	0.484	6.7338e-24
ATN1	3.19328e-28	0.551488	0.68	0.267	6.98818e-24
EGR1	3.24885e-28	0.495568	0.695	0.244	7.10979e-24
ZFP706	3.54258e-28	1.16423	1	1	7.75259e-24
B4GALT1	3.64368e-28	0.685365	0.984	0.79	7.97384e-24
SCAND1	4.32866e-28	0.518688	0.977	0.889	9.47284e-24
CTSB	4.76572e-28	1.23771	0.984	0.88	1.04293e-23
RAB11A	5.07455e-28	0.804728	0.977	0.966	1.11051e-23
ZFP978	5.42203e-28	0.800273	1	0.76	1.18656e-23
NDUFC1	6.63402e-28	0.517716	1	1	1.45179e-23
RND3	9.01224e-28	0.898148	0.93	0.706	1.97224e-23
MTG1	1.09659e-27	0.523232	0.875	0.464	2.39977e-23
FSTL3	1.13149e-27	0.473115	0.57	0.147	2.47616e-23
ZFP459	1.21263e-27	0.750207	0.836	0.5	2.65373e-23
ZFP989	1.30178e-27	0.512196	0.953	0.674	2.8488e-23
GCA	2.72938e-27	0.548584	0.758	0.337	5.97297e-23
PSMA7	2.77628e-27	0.730979	1	1	6.07561e-23
DPP4	2.89835e-27	0.444	0.656	0.186	6.34276e-23
ATP6V1C1	2.94159e-27	0.816142	0.977	0.914	6.43738e-23
FZD5	3.1421e-27	0.679951	0.828	0.428	6.87616e-23
PLEKHA4	3.44527e-27	0.57604	0.695	0.242	7.53963e-23
MSX2	4.68978e-27	0.3227	0.531	0.131	1.02631e-22
SMS	4.84716e-27	1.03672	1	1	1.06075e-22
FOXO3	4.95594e-27	0.854403	0.945	0.67	1.08456e-22
COMMD2	5.12901e-27	0.629661	0.992	0.889	1.12243e-22
GBA	5.15309e-27	0.553656	0.898	0.523	1.1277e-22
PLOD1	5.18873e-27	0.861269	0.82	0.484	1.1355e-22
GNPNAT1	5.37037e-27	0.984554	0.984	0.955	1.17525e-22
CIAO2B	5.88524e-27	0.519264	1	0.946	1.28793e-22
SLC25A13	6.62597e-27	0.642914	0.969	0.934	1.45003e-22
TDRP	7.50509e-27	0.507486	0.742	0.342	1.64241e-22
LY6A	1.23839e-26	0.488369	0.484	0.088	2.71009e-22
NDUFB4	1.31997e-26	0.468392	1	0.998	2.88863e-22
SLC8B1	1.34489e-26	0.282656	0.703	0.258	2.94316e-22
ZFP969	1.49236e-26	0.346961	0.828	0.443	3.26588e-22
LAMP1	1.58601e-26	0.926496	1	0.995	3.47083e-22
MESD	1.71813e-26	1.0095	0.977	0.88	3.75994e-22
UBFD1	1.90112e-26	1.04464	0.992	0.959	4.16041e-22
PTTG1IP	2.95292e-26	0.973987	0.945	0.76	6.46217e-22
AHNAK	4.12034e-26	0.301933	0.445	0.07	9.01695e-22
ATP6V0C	4.90031e-26	0.844984	1	1	1.07238e-21
KLF8	4.94075e-26	0.382196	0.688	0.222	1.08123e-21
RAP1A	6.26273e-26	0.707249	0.992	0.837	1.37054e-21
EPB41L4B	7.14474e-26	0.380336	0.68	0.231	1.56355e-21
GAK	7.71629e-26	0.860577	0.992	0.853	1.68863e-21
CCDC93	7.93827e-26	0.541512	0.859	0.473	1.73721e-21
FEZ2	9.34845e-26	0.397662	0.758	0.301	2.04581e-21
FBXO31	1.12809e-25	0.777634	0.922	0.69	2.46872e-21
PBK	1.48331e-25	0.539826	0.961	0.835	3.24608e-21
PRELID2	1.71759e-25	0.654804	0.977	0.767	3.75878e-21
ENAH	1.72465e-25	1.12546	1	1	3.77423e-21
GPR161	1.87855e-25	0.488508	0.508	0.12	4.11102e-21
COL4A2	1.95289e-25	0.380241	0.68	0.256	4.2737e-21
MRPL57	2.07013e-25	0.541951	0.992	0.984	4.53026e-21
KIF13B	2.20499e-25	0.639597	0.844	0.455	4.82539e-21
SMAGP	2.26093e-25	0.478922	0.914	0.588	4.94782e-21
RNF213	2.26794e-25	0.847935	0.719	0.276	4.96316e-21
SLC12A7	2.98425e-25	0.786286	0.953	0.719	6.53073e-21
EPHA4	3.89416e-25	0.640006	0.75	0.342	8.52197e-21
UBR4	3.94859e-25	1.08737	0.945	0.876	8.64109e-21
CENPX	4.07104e-25	0.465037	0.992	0.921	8.90905e-21
METTL5	4.24541e-25	0.619589	0.984	0.878	9.29066e-21
ANKRD33B	4.70451e-25	0.294987	0.367	0.043	1.02953e-20
BC028528	4.73814e-25	0.597707	0.836	0.518	1.03689e-20
PSMD3	4.91191e-25	0.865668	1	0.968	1.07492e-20
SLC25A4	5.00555e-25	0.688493	1	0.966	1.09541e-20
PLA2G15	7.00373e-25	0.310602	0.609	0.179	1.5327e-20
BCAP31	7.61439e-25	0.685069	1	0.982	1.66633e-20
BDH1	7.63333e-25	0.327127	0.703	0.251	1.67048e-20
SRP14	7.71254e-25	0.535383	1	0.998	1.68781e-20
ZFP600	7.91147e-25	0.684608	1	0.731	1.73135e-20
ZFP296	9.59999e-25	0.466223	0.695	0.267	2.10086e-20
ARIH2	1.3486e-24	1.08547	0.992	0.998	2.95127e-20
RBPJ	1.64422e-24	1.27042	1	0.998	3.59821e-20
TUBA4A	1.85339e-24	0.797934	0.984	0.878	4.05597e-20
KLHL15	1.99915e-24	0.40845	0.68	0.229	4.37494e-20
MTF2	2.06128e-24	0.759224	1	0.993	4.5109e-20
BTRC	2.06483e-24	0.925831	0.945	0.744	4.51868e-20
CHMP4C	2.39668e-24	0.579376	0.906	0.715	5.24491e-20
RALB	2.45378e-24	0.565298	0.906	0.647	5.36985e-20
FLNB	2.57208e-24	0.563412	0.906	0.554	5.62875e-20
PROSER2	3.04365e-24	0.264129	0.508	0.115	6.66072e-20
ADRM1	3.11556e-24	0.712553	1	0.982	6.8181e-20
GRSF1	3.15356e-24	0.896981	0.969	0.887	6.90126e-20
PPFIBP2	3.26854e-24	0.417966	0.625	0.206	7.15287e-20
PTDSS1	3.40058e-24	0.748826	0.898	0.636	7.44183e-20
CALM1	3.40076e-24	0.720008	1	1	7.44222e-20
IDH3B	3.5947e-24	0.709145	0.977	0.894	7.86663e-20
SUCLG1	3.61973e-24	0.620105	1	0.991	7.92141e-20
FMR1NB	3.7467e-24	0.559229	0.953	0.848	8.19927e-20
STK24	3.76395e-24	0.571407	0.945	0.753	8.23703e-20
SCPEP1	4.73577e-24	0.591346	0.875	0.593	1.03638e-19
CSNK1E	5.85975e-24	1.05705	0.906	0.76	1.28235e-19
CMC2	6.03278e-24	0.511659	0.984	0.896	1.32021e-19
RANBP17	6.08531e-24	0.485386	0.82	0.475	1.33171e-19
D130040H23RIK	6.14704e-24	0.380378	0.805	0.425	1.34522e-19
DNM2	6.53375e-24	0.617517	0.945	0.731	1.42984e-19
ARPC5	6.75347e-24	0.630958	0.992	0.962	1.47793e-19
MPP1	6.93949e-24	0.44103	0.789	0.428	1.51864e-19
GADD45GIP1	7.58636e-24	0.517493	1	0.993	1.6602e-19
PZP	1.09815e-23	0.293114	0.648	0.21	2.40319e-19
HMGN5	1.1367e-23	0.711561	0.969	0.889	2.48756e-19
BAG1	1.18742e-23	0.606942	1	0.948	2.59855e-19
DNAJB2	1.22588e-23	0.266327	0.664	0.224	2.68272e-19
MTFR1	1.27433e-23	0.712309	0.977	0.871	2.78874e-19
PLEKHF1	1.53975e-23	0.454354	0.703	0.267	3.36959e-19
SPNS1	1.72099e-23	0.898816	0.984	0.91	3.76622e-19
RAB1B	2.09583e-23	0.635988	1	0.932	4.58651e-19
EIF4E2	2.21046e-23	0.557285	0.992	0.989	4.83738e-19
ADPRH	2.58732e-23	0.708645	0.93	0.749	5.66208e-19
MAD2L2	2.71924e-23	0.599205	0.883	0.575	5.95079e-19
CRTAP	4.2482e-23	0.488311	0.906	0.606	9.29676e-19
FOS	4.28747e-23	0.408215	0.516	0.127	9.38271e-19
PPP6R3	4.33676e-23	0.837771	0.969	0.914	9.49057e-19
NPR1	4.71074e-23	0.25307	0.68	0.253	1.0309e-18
ASPA	5.32213e-23	0.330311	0.523	0.156	1.1647e-18
ATP5D	5.37317e-23	0.70999	1	0.98	1.17586e-18
WTAP	6.37044e-23	0.929338	1	0.995	1.39411e-18
GJA1	6.97663e-23	0.911326	1	0.984	1.52677e-18
FTL1-PS1	7.23546e-23	0.596392	1	0.989	1.58341e-18
FBXO2	8.48262e-23	0.372181	0.625	0.222	1.85634e-18
EMC9	8.65214e-23	0.43619	0.711	0.353	1.89343e-18
LRRC2	9.64881e-23	0.569353	0.898	0.658	2.11155e-18
ABCD3	1.04176e-22	0.548559	0.883	0.57	2.27979e-18
ACADM	1.06168e-22	0.571884	0.93	0.808	2.32338e-18
PSMD11	1.15261e-22	0.791068	1	1	2.52236e-18
BTF3L4	1.15809e-22	0.611371	0.992	0.964	2.53437e-18
SPRY2	1.39628e-22	0.783473	1	0.964	3.05561e-18
MT-ATP8	1.4147e-22	0.656818	1	1	3.09592e-18
EEF1E1	1.53903e-22	0.666709	1	0.995	3.36802e-18
ITGA5	1.55825e-22	0.40193	0.82	0.421	3.41008e-18
RAD23B	1.9164e-22	0.634401	0.992	0.998	4.19385e-18
BCAT1	2.084e-22	0.793465	1	0.948	4.56062e-18
DDAH1	2.30493e-22	0.625899	0.812	0.491	5.04411e-18
COX18	2.68077e-22	0.396501	0.836	0.516	5.86659e-18
PSMD12	3.29387e-22	0.615546	1	1	7.2083e-18
FNBP1	3.98582e-22	0.59184	0.805	0.495	8.72257e-18
RNF19B	4.32708e-22	0.38514	0.898	0.57	9.46938e-18
EIF1	4.33275e-22	0.626033	1	1	9.48179e-18
REST	4.62576e-22	0.634421	1	0.995	1.0123e-17
PIGYL	5.33657e-22	0.412526	0.984	0.842	1.16785e-17
YIF1A	5.61707e-22	0.61817	0.945	0.692	1.22924e-17
HMGA2	6.0549e-22	0.810925	0.992	0.86	1.32505e-17
VMP1	7.3059e-22	0.668128	0.977	0.837	1.59882e-17
JARID2	7.43203e-22	0.726822	1	0.973	1.62643e-17
CCPG1	7.60519e-22	0.35865	0.773	0.416	1.66432e-17
RAB18	8.42683e-22	0.88016	0.992	0.916	1.84413e-17
ATP6V0B	1.04012e-21	0.676058	1	0.964	2.2762e-17
SUN1	1.1878e-21	0.641431	0.992	0.934	2.59938e-17
PNPLA6	1.3036e-21	0.720072	0.914	0.724	2.8528e-17
GSTP1	1.51738e-21	0.858469	1	0.993	3.32063e-17
STIP1	1.69641e-21	0.812892	1	1	3.71242e-17
ELOVL6	2.51172e-21	0.927652	0.984	0.923	5.49665e-17
MAP7	2.55439e-21	0.358892	0.828	0.441	5.59003e-17
MACF1	2.91188e-21	0.932639	0.992	0.934	6.37237e-17
EVI5	3.30853e-21	0.693303	0.953	0.744	7.2404e-17
KCMF1	3.32047e-21	0.675476	0.984	0.91	7.26652e-17
CMTM6	3.50395e-21	0.59037	0.859	0.493	7.66804e-17
AKAP1	3.92673e-21	0.473751	0.883	0.62	8.59327e-17
SERINC3	4.0302e-21	0.471268	0.961	0.701	8.81969e-17
MRPL17	4.24175e-21	0.499884	1	1	9.28264e-17
ACAA1A	4.91328e-21	0.581367	0.984	0.751	1.07522e-16
SH3BGRL3	5.43126e-21	0.753308	0.984	0.957	1.18858e-16
KAT2B	6.21366e-21	0.370454	0.672	0.256	1.3598e-16
EIF4EBP1	6.21853e-21	0.529798	1	1	1.36086e-16
BAIAP2	6.38829e-21	0.314039	0.578	0.197	1.39801e-16
COX16	6.93486e-21	0.408746	1	0.966	1.51763e-16
GTF2H1	9.6653e-21	0.576229	0.984	0.95	2.11516e-16
GRB2	9.87276e-21	0.579297	0.945	0.891	2.16055e-16
NAGPA	1.04876e-20	0.310235	0.703	0.303	2.29511e-16
CERS6	1.06722e-20	0.564435	0.766	0.355	2.3355e-16
POP5	1.12969e-20	0.543902	0.961	0.923	2.47221e-16
TRAP1A	1.28031e-20	0.928595	0.891	0.762	2.80183e-16
PRKAR2A	1.60143e-20	0.492223	0.867	0.575	3.50456e-16
CISD1	1.84329e-20	0.511262	1	0.986	4.03386e-16
TRIP12	2.04193e-20	0.726584	0.984	0.975	4.46857e-16
POLR2E	2.21285e-20	0.557445	1	0.993	4.8426e-16
RFX2	2.49915e-20	0.478948	0.75	0.459	5.46914e-16
HADH	3.09596e-20	0.51108	1	0.989	6.77519e-16
SEMA4B	3.48086e-20	0.373255	0.922	0.604	7.61752e-16
PDGFA	3.89519e-20	0.469642	0.734	0.394	8.52424e-16
HTATIP2	4.0272e-20	0.359811	0.688	0.299	8.81313e-16
LAMTOR1	4.06292e-20	0.685094	1	0.971	8.8913e-16
WASF2	4.19602e-20	0.67377	0.977	0.925	9.18257e-16
ZNRF2	4.73132e-20	0.47309	0.969	0.756	1.0354e-15
TICRR	5.37789e-20	1.00023	0.992	0.993	1.1769e-15
UBE2L3	5.48527e-20	0.447824	1	1	1.2004e-15
MAGT1	5.51465e-20	0.742921	1	0.975	1.20683e-15
CREM	5.77393e-20	0.260398	0.664	0.26	1.26357e-15
NDUFS5	6.17503e-20	0.448167	1	1	1.35134e-15
CDC42EP1	6.26162e-20	0.259054	0.453	0.106	1.37029e-15
ZBTB44	6.42299e-20	0.558292	1	0.984	1.40561e-15
PPM1B	6.59544e-20	0.650042	0.969	0.876	1.44335e-15
LRR1	6.77179e-20	0.525502	0.898	0.566	1.48194e-15
ATP8A1	7.48152e-20	0.670942	0.711	0.335	1.63726e-15
PRKAG1	9.65939e-20	0.496032	0.914	0.622	2.11386e-15
ATG9A	9.85418e-20	0.423476	0.711	0.346	2.15649e-15
RAI14	1.00814e-19	0.321212	0.781	0.398	2.20622e-15
PRKCI	1.0238e-19	0.688821	1	0.916	2.24048e-15
DPM1	1.08043e-19	0.539124	0.969	0.91	2.36442e-15
PTGES	1.1063e-19	0.430398	0.461	0.124	2.42102e-15
ZFP820	1.10839e-19	0.581526	0.742	0.376	2.42561e-15
ATP13A3	1.11723e-19	1.06449	0.984	0.93	2.44495e-15
KAT6B	1.1268e-19	0.970768	0.867	0.686	2.46589e-15
TMEM263	1.18102e-19	0.410508	0.93	0.629	2.58453e-15
SUCLG2	1.42894e-19	0.585148	0.961	0.814	3.12709e-15
B4GALT6	1.59917e-19	0.413845	0.867	0.581	3.49963e-15
TOMM5	1.66502e-19	0.54119	1	1	3.64374e-15
USP14	2.01127e-19	0.608325	0.984	0.98	4.40146e-15
TIMM17A	2.10331e-19	0.588394	1	0.993	4.60289e-15
PGM2	2.18554e-19	0.278011	0.789	0.394	4.78283e-15
RNF13	2.26661e-19	0.393182	0.68	0.285	4.96025e-15
BACH1	2.51539e-19	0.672797	0.961	0.794	5.50469e-15
LEPROT	2.69694e-19	0.531806	0.883	0.572	5.90198e-15
CPEB2	2.71526e-19	0.29566	0.445	0.111	5.94206e-15
GLMP	2.9143e-19	0.832414	0.906	0.83	6.37765e-15
MSRB2	3.09805e-19	0.410724	0.875	0.563	6.77977e-15
PLD3	3.37934e-19	0.590929	0.852	0.55	7.39534e-15
ATP1B1	3.86776e-19	0.503509	0.922	0.715	8.46421e-15
PPP2R1A	3.89561e-19	0.66272	0.992	0.966	8.52515e-15
GDE1	4.12264e-19	0.573589	0.852	0.611	9.02198e-15
SUZ12	4.33272e-19	0.635537	0.977	0.943	9.48172e-15
MYO1B	5.21115e-19	0.590749	0.938	0.708	1.14041e-14
CTTN	5.74853e-19	0.569973	0.969	0.871	1.25801e-14
ACAD9	6.34556e-19	0.580136	0.969	0.853	1.38866e-14
ARHGEF39	6.66136e-19	0.360457	0.656	0.305	1.45777e-14
LMAN2	6.92305e-19	0.729485	1	0.977	1.51504e-14
TMEM82	7.03352e-19	0.265918	0.625	0.267	1.53921e-14
FOXR1	7.4138e-19	0.332904	0.852	0.622	1.62244e-14
ZFYVE1	7.6256e-19	0.468239	0.789	0.5	1.66879e-14
CCNB2	8.49233e-19	0.508906	0.984	0.946	1.85846e-14
MT-CYTB	9.82405e-19	0.840269	1	1	2.14989e-14
PRKCZ	1.01487e-18	0.445873	0.883	0.649	2.22095e-14
ERP29	1.06809e-18	0.733155	0.961	0.889	2.33742e-14
SNX4	1.225e-18	0.418778	0.961	0.776	2.68079e-14
C1QBP	1.23486e-18	0.534315	1	0.995	2.70238e-14
INO80C	1.26802e-18	0.400953	0.875	0.588	2.77493e-14
MED21	1.47714e-18	0.578544	0.984	0.986	3.23257e-14
NANOG	1.53029e-18	0.734426	0.992	0.993	3.3489e-14
PSMD13	1.58514e-18	0.567335	1	0.986	3.46892e-14
PLEKHF2	1.74131e-18	0.523228	0.992	0.923	3.81067e-14
SPINT1	1.80414e-18	0.722983	0.898	0.731	3.94819e-14
AEBP2	1.8706e-18	0.546741	0.93	0.753	4.09361e-14
PLPP3	1.99401e-18	0.270089	0.703	0.317	4.36369e-14
ZFP987	2.20744e-18	1.04649	0.938	0.792	4.83076e-14
SCAMP3	2.26053e-18	0.580533	0.93	0.801	4.94695e-14
DNAJC25	3.5888e-18	0.428233	0.836	0.538	7.85372e-14
CENPA	3.61769e-18	0.615867	1	0.995	7.91694e-14
DERL2	3.6847e-18	0.704756	0.969	0.835	8.0636e-14
RNF181	3.70468e-18	0.525933	0.969	0.862	8.10732e-14
ASAH1	3.70935e-18	0.496743	0.938	0.744	8.11753e-14
SIK1	4.21511e-18	0.626821	0.867	0.615	9.22435e-14
MYADM	4.34266e-18	0.647121	0.867	0.667	9.50349e-14
SHKBP1	4.46615e-18	0.478259	0.977	0.785	9.77371e-14
CDK2	4.4997e-18	0.496937	0.992	0.914	9.84715e-14
MDH2	4.57922e-18	0.58563	1	0.993	1.00212e-13
NDFIP1	4.88135e-18	0.603191	0.992	0.977	1.06823e-13
YES1	5.20806e-18	0.472878	0.938	0.785	1.13973e-13
BIN2	5.28308e-18	0.35491	0.727	0.405	1.15615e-13
ATG16L2	5.50837e-18	0.444975	0.594	0.24	1.20545e-13
RELL1	5.87385e-18	0.349082	0.867	0.536	1.28543e-13
ZMPSTE24	6.17912e-18	0.696558	0.938	0.83	1.35224e-13
CLTA	6.40903e-18	0.643403	1	0.984	1.40255e-13
PSMC2	6.44369e-18	0.645777	1	1	1.41014e-13
NAA11	7.44963e-18	0.256624	0.5	0.154	1.63028e-13
NUDT3	7.57763e-18	0.511105	0.992	0.934	1.65829e-13
LAMC1	7.75609e-18	0.490138	0.898	0.618	1.69734e-13
SLC38A7	8.94797e-18	0.355829	0.711	0.362	1.95817e-13
ADIPOR1	9.01781e-18	0.550947	0.984	0.943	1.97346e-13
ADD1	9.40029e-18	0.694854	0.898	0.751	2.05716e-13
YIPF5	9.59899e-18	0.543744	0.938	0.873	2.10064e-13
UAP1	9.60472e-18	0.523347	0.812	0.538	2.1019e-13
PITPNA	1.03349e-17	0.458371	0.906	0.801	2.2617e-13
IL6ST	1.12492e-17	0.295274	0.727	0.367	2.46177e-13
NFYC	1.13286e-17	0.557088	0.945	0.853	2.47915e-13
COX6C	1.17342e-17	0.594833	1	1	2.56792e-13
UBE2S	1.31795e-17	0.721436	1	0.995	2.88421e-13
MBOAT1	1.43885e-17	0.281738	0.492	0.161	3.14878e-13
RPIA	1.47114e-17	0.302471	0.867	0.6	3.21945e-13
GPX1	1.78864e-17	0.54126	1	1	3.91426e-13
ANAPC10	1.88592e-17	0.63165	1	0.934	4.12715e-13
PSMC1	2.09368e-17	0.500112	1	1	4.58182e-13
PRKAB1	2.16881e-17	0.544369	0.914	0.765	4.74622e-13
ZFP982	2.20759e-17	0.330893	0.938	0.726	4.83109e-13
RPL13A	2.44994e-17	0.436674	1	1	5.36145e-13
HIKESHI	2.55464e-17	0.505906	1	0.998	5.59057e-13
STK38L	2.55937e-17	0.29679	0.891	0.561	5.60092e-13
LRRC59	2.568e-17	0.610046	1	0.991	5.61982e-13
AKT2	2.57173e-17	0.546464	0.852	0.629	5.62798e-13
H2AC8	2.57667e-17	0.329735	0.938	0.814	5.63878e-13
PINK1	2.85106e-17	0.364371	0.695	0.371	6.23926e-13
SLC24A5	2.88853e-17	0.433901	0.641	0.324	6.32126e-13
MED28	2.90833e-17	0.499896	1	0.962	6.36458e-13
CLN8	2.94754e-17	0.662339	0.805	0.495	6.45039e-13
CDK16	3.3091e-17	0.605924	0.984	0.826	7.24163e-13
CD59A	3.32367e-17	0.427609	0.664	0.351	7.27352e-13
PDLIM1	3.46305e-17	0.46152	0.875	0.665	7.57855e-13
TET1	3.62123e-17	0.890963	0.977	0.973	7.9247e-13
FAM168A	3.99878e-17	0.911196	0.805	0.581	8.75093e-13
CAND1	4.15722e-17	0.741644	0.992	0.946	9.09767e-13
NIPAL1	4.56984e-17	0.577431	0.672	0.437	1.00006e-12
ZSWIM1	4.5821e-17	0.407533	0.781	0.462	1.00275e-12
PHYH	4.59741e-17	0.535202	0.852	0.719	1.0061e-12
RDH10	5.42546e-17	0.374095	0.688	0.335	1.18731e-12
ATP6V0D1	6.11165e-17	0.402817	0.977	0.862	1.33747e-12
YWHAG	6.99737e-17	0.778046	1	0.993	1.5313e-12
RAB20	7.02041e-17	0.536366	0.625	0.305	1.53635e-12
NME1	7.14326e-17	0.469692	1	1	1.56323e-12
ATP6V1H	8.11105e-17	0.466139	1	0.889	1.77502e-12
SPPL2A	8.33837e-17	0.350507	0.883	0.577	1.82477e-12
ATP6V0E	8.38008e-17	0.393624	1	0.998	1.8339e-12
SSR4	8.5984e-17	0.486109	1	0.993	1.88167e-12
TRIM13	9.67626e-17	0.325293	0.766	0.48	2.11755e-12
SPRYD7	1.04438e-16	0.796729	0.906	0.771	2.28553e-12
SRPR	1.09355e-16	0.609613	0.984	0.916	2.39313e-12
FABP3	1.20596e-16	0.857403	0.844	0.64	2.63912e-12
CLUH	1.20634e-16	0.881629	0.945	0.774	2.63996e-12
SERPINH1	1.22988e-16	1.02756	0.961	0.871	2.69148e-12
ANXA7	1.3297e-16	0.550111	0.953	0.814	2.90991e-12
CHPT1	1.35384e-16	0.646844	0.93	0.801	2.96274e-12
NDEL1	1.35853e-16	0.525994	0.805	0.541	2.973e-12
CEBPZOS	1.45439e-16	0.460509	0.992	0.95	3.18279e-12
P4HA2	1.53727e-16	0.380302	0.703	0.394	3.36417e-12
PTGR1	1.55631e-16	0.560668	0.828	0.595	3.40582e-12
GRTP1	1.63653e-16	0.495627	0.914	0.631	3.58138e-12
ADAM19	1.70237e-16	0.43837	0.773	0.434	3.72547e-12
PALM3	1.71915e-16	0.371065	0.703	0.387	3.7622e-12
CYB561D2	1.84436e-16	0.386721	0.75	0.43	4.03619e-12
ZFAND2B	1.91443e-16	0.330983	0.797	0.437	4.18955e-12
ATXN3	1.93922e-16	0.629485	0.867	0.627	4.2438e-12
STK31	2.11756e-16	0.273471	0.742	0.38	4.63407e-12
AVPI1	2.12425e-16	0.558131	0.922	0.726	4.64871e-12
RHBDD2	2.21095e-16	0.580558	0.797	0.532	4.83844e-12
CTSL	2.23551e-16	0.922945	0.992	1	4.89218e-12
POU5F1	2.4245e-16	0.488297	1	1	5.30577e-12
GHDC	2.43104e-16	0.486812	0.836	0.62	5.32009e-12
SLC35F6	2.55211e-16	0.33157	0.609	0.276	5.58503e-12
PNKD	2.60038e-16	0.386582	1	0.962	5.69068e-12
EED	2.72356e-16	0.548782	1	0.977	5.96024e-12
TMEM39A	2.78928e-16	0.479359	0.883	0.717	6.10405e-12
CITED1	2.83788e-16	0.261581	0.797	0.505	6.21042e-12
STK38	3.11795e-16	0.405435	1	0.955	6.82331e-12
BCL7B	3.29328e-16	0.353645	0.891	0.717	7.20702e-12
DCAF12L1	3.42256e-16	0.403885	0.492	0.167	7.48993e-12
SKAP2	3.58543e-16	0.321836	0.727	0.421	7.84635e-12
SMC5	4.33284e-16	0.69346	0.969	0.885	9.48199e-12
PDPN	4.44184e-16	0.555341	1	0.975	9.72053e-12
COX6A1	4.51038e-16	0.332148	1	1	9.87052e-12
SNTB2	4.68174e-16	0.439128	0.805	0.543	1.02455e-11
MTCH2	4.76657e-16	0.524104	1	0.998	1.04312e-11
MPPED2	4.79942e-16	0.315399	0.672	0.321	1.05031e-11
SLC4A11	4.99154e-16	0.282999	0.523	0.204	1.09235e-11
PPP1R2	5.20248e-16	0.575181	0.977	0.907	1.13851e-11
STX8	6.09369e-16	0.487311	0.914	0.713	1.33354e-11
SOX2	6.43782e-16	0.378238	0.938	0.826	1.40885e-11
CLCN2	6.47537e-16	0.347038	0.68	0.364	1.41707e-11
GM9732	6.84114e-16	0.353772	0.469	0.149	1.49712e-11
RAB5A	7.7844e-16	0.440305	0.969	0.9	1.70354e-11
MRPL4	8.80339e-16	0.455038	0.984	0.962	1.92653e-11
OSBPL8	9.4236e-16	0.25594	0.742	0.376	2.06226e-11
NDUFA9	9.63091e-16	0.476121	1	0.962	2.10763e-11
RHOA	1.12983e-15	0.476364	1	1	2.47252e-11
ZUP1	1.13333e-15	0.586968	0.898	0.731	2.48018e-11
ZMYM3	1.14233e-15	0.255739	0.719	0.351	2.49989e-11
LAMP2	1.14339e-15	0.477001	0.922	0.717	2.50219e-11
XIAP	1.17804e-15	0.949047	0.891	0.846	2.57802e-11
MMP12	1.20951e-15	0.255137	0.508	0.213	2.64688e-11
IFT20	1.2532e-15	0.285022	1	0.971	2.7425e-11
ST6GALNAC2	1.52001e-15	0.28802	0.664	0.344	3.32639e-11
DDHD2	1.72252e-15	0.46004	0.93	0.731	3.76956e-11
D16ERTD472E	1.81524e-15	0.385826	0.781	0.464	3.97248e-11
RPP25	1.98891e-15	0.358548	0.742	0.464	4.35253e-11
ZBTB10	2.01058e-15	0.26479	0.578	0.267	4.39995e-11
NIT1	2.0658e-15	0.439072	0.914	0.744	4.52079e-11
PRXL2C	2.15157e-15	0.522109	0.852	0.672	4.7085e-11
LIFR	2.23106e-15	0.614125	0.766	0.538	4.88245e-11
TPD52	2.2534e-15	0.494396	1	0.993	4.93135e-11
TMEM184B	2.25998e-15	0.390917	0.672	0.357	4.94573e-11
SLC25A39	2.30331e-15	0.65316	0.992	0.98	5.04056e-11
STT3A	2.52189e-15	0.602962	1	0.977	5.5189e-11
TIMP1	2.58603e-15	0.422223	0.82	0.579	5.65928e-11
CUTA	2.644e-15	0.431494	0.984	0.928	5.78614e-11
BRD4	2.97865e-15	0.507367	1	0.993	6.51847e-11
AU022252	3.54805e-15	0.709742	0.969	0.937	7.76456e-11
MTA3	4.10106e-15	0.443564	0.953	0.821	8.97477e-11
PUS1	4.1893e-15	0.486436	0.945	0.805	9.16787e-11
NSFL1C	4.24977e-15	0.528689	0.992	0.977	9.30019e-11
SHLD1	4.26162e-15	0.267198	0.703	0.391	9.32613e-11
GNPDA1	4.57184e-15	0.478344	0.945	0.88	1.0005e-10
DDRGK1	4.84409e-15	0.277813	0.836	0.595	1.06008e-10
ZFP984	5.01306e-15	0.331471	1	0.993	1.09706e-10
SGTA	5.53893e-15	0.645989	0.992	0.916	1.21214e-10
KLF9	5.80021e-15	0.433772	0.977	0.957	1.26932e-10
COMMD3	5.81468e-15	0.510944	0.828	0.602	1.27248e-10
GOT1	5.88545e-15	0.619279	0.969	0.871	1.28797e-10
CHCHD5	6.09218e-15	0.39425	0.938	0.837	1.33321e-10
GALNT1	6.33028e-15	0.335675	0.883	0.64	1.38532e-10
PKIG	6.55646e-15	0.374379	0.945	0.753	1.43482e-10
LYRM9	6.66755e-15	0.744031	0.773	0.534	1.45913e-10
YRDC	6.68784e-15	0.508485	0.961	0.86	1.46357e-10
MFSD14A	6.72811e-15	0.579359	0.945	0.896	1.47238e-10
EIF3J1	7.558e-15	0.523088	1	0.998	1.65399e-10
PEX14	7.94323e-15	0.312108	0.93	0.695	1.7383e-10
UBD	8.06135e-15	0.251713	0.336	0.079	1.76415e-10
CCDC43	8.41306e-15	0.684416	0.984	0.88	1.84111e-10
DENND10	8.77266e-15	0.525643	0.938	0.744	1.91981e-10
FUCA1	8.91882e-15	0.486171	0.773	0.511	1.95179e-10
RABIF	9.48792e-15	0.430152	0.867	0.679	2.07634e-10
BRK1	9.56262e-15	0.468669	0.992	0.977	2.09268e-10
SMDT1	1.00345e-14	0.32129	1	0.998	2.19594e-10
LRRC57	1.00966e-14	0.302746	0.727	0.419	2.20953e-10
EAPP	1.04266e-14	0.553695	1	1	2.28175e-10
ARPC2	1.08078e-14	0.490709	1	0.995	2.36519e-10
TMEM144	1.09385e-14	0.259926	0.547	0.233	2.39378e-10
DCUN1D5	1.11209e-14	0.441798	0.977	0.95	2.4337e-10
GM14401	1.25505e-14	0.279948	0.695	0.396	2.74654e-10
IST1	1.26441e-14	0.55112	0.945	0.794	2.76704e-10
TMEM222	1.28523e-14	0.529726	0.891	0.751	2.81259e-10
PERP	1.34884e-14	0.311041	0.523	0.217	2.9518e-10
GAS2L1	1.37028e-14	0.287272	0.727	0.405	2.99872e-10
NT5C3B	1.38763e-14	0.378066	0.836	0.613	3.0367e-10
SYS1	1.41031e-14	0.443894	0.969	0.891	3.08632e-10
ARL6IP1	1.51327e-14	0.732576	1	0.991	3.31164e-10
ZFP981	1.52943e-14	0.366207	0.992	0.76	3.34701e-10
HINT2	1.53979e-14	0.306511	0.969	0.873	3.36968e-10
PLEKHM3	1.597e-14	0.259754	0.617	0.287	3.49487e-10
DEPTOR	1.74769e-14	0.710464	0.977	0.923	3.82465e-10
ABHD11	1.85419e-14	0.382504	0.891	0.62	4.0577e-10
ATP1A1	1.90957e-14	0.487718	0.984	0.977	4.17891e-10
NSMCE4A	2.19069e-14	0.595752	0.992	0.973	4.7941e-10
DNAAF9	2.21208e-14	0.268167	0.562	0.224	4.84091e-10
FAM104A	2.41455e-14	0.407536	0.992	0.998	5.28401e-10
SFMBT2	2.45646e-14	0.484402	0.57	0.256	5.37572e-10
ZFP967	2.56849e-14	0.257739	0.898	0.645	5.62088e-10
SMC6	2.89554e-14	0.512433	0.992	0.995	6.33659e-10
APH1A	2.90345e-14	0.567607	0.984	0.862	6.3539e-10
ADAM10	3.01443e-14	0.282649	0.922	0.731	6.59678e-10
RYBP	3.08093e-14	0.440685	0.977	0.93	6.74231e-10
SGPP1	3.27619e-14	0.378015	0.859	0.715	7.16961e-10
UQCRB	3.35031e-14	0.442413	1	1	7.33181e-10
TAF1D	3.528e-14	0.495952	1	1	7.72067e-10
GOSR2	3.60922e-14	0.482984	0.938	0.81	7.89842e-10
FABP5	3.67672e-14	0.918535	0.961	0.937	8.04613e-10
WRAP53	3.69399e-14	0.512315	0.898	0.738	8.08394e-10
YIF1B	3.82003e-14	0.446466	0.977	0.905	8.35976e-10
TAF1C	4.03256e-14	0.273869	0.602	0.269	8.82487e-10
NGDN	4.07839e-14	0.457253	1	0.968	8.92516e-10
HPF1	4.25578e-14	0.375667	1	0.995	9.31335e-10
TPRKB	4.367e-14	0.37443	0.93	0.738	9.55674e-10
PSMB6	4.50159e-14	0.359945	1	1	9.85127e-10
PIAS2	4.54366e-14	0.437942	0.93	0.867	9.94335e-10
RNF11	4.83199e-14	0.5845	0.812	0.622	1.05743e-09
ZMYM1	4.83908e-14	0.507543	0.938	0.851	1.05899e-09
UBB	5.17881e-14	0.599383	1	1	1.13333e-09
GET4	5.65662e-14	0.514587	1	0.971	1.23789e-09
FHOD1	6.28353e-14	0.254297	0.555	0.244	1.37509e-09
BSDC1	6.53479e-14	0.291349	0.789	0.502	1.43007e-09
SETX	6.58364e-14	0.874727	0.984	0.95	1.44076e-09
CETN3	6.65927e-14	0.384678	1	1	1.45732e-09
GADD45G	6.78086e-14	0.556925	0.969	0.665	1.48392e-09
CUL2	6.88247e-14	0.472794	0.977	0.896	1.50616e-09
ALG1	6.99265e-14	0.381777	0.688	0.389	1.53027e-09
ATP6V1E1	7.58317e-14	0.405761	1	0.986	1.6595e-09
RAB14	7.86827e-14	0.56984	0.992	0.977	1.72189e-09
CHMP1A	7.89674e-14	0.498786	0.93	0.776	1.72812e-09
MRPS18B	8.65271e-14	0.519647	0.977	0.95	1.89356e-09
DNAJC21	9.47197e-14	0.36768	0.93	0.925	2.07285e-09
HPS3	9.6176e-14	0.251003	0.664	0.344	2.10472e-09
BAG5	9.87119e-14	0.327721	0.812	0.525	2.16021e-09
PCBP1	1.01953e-13	1.04046	1	0.998	2.23114e-09
IMPDH1	1.03446e-13	0.394212	0.93	0.833	2.26381e-09
ARF1	1.14927e-13	0.578056	1	0.989	2.51507e-09
RPN1	1.16527e-13	0.42002	1	0.995	2.55008e-09
UBL3	1.21957e-13	0.415714	0.93	0.812	2.6689e-09
DIAPH2	1.33326e-13	0.351264	0.766	0.538	2.91772e-09
THEM4	1.35614e-13	0.311394	0.758	0.443	2.96778e-09
BTG1	1.42729e-13	0.554624	0.898	0.724	3.12349e-09
DRAM2	1.47648e-13	0.289672	0.609	0.294	3.23114e-09
PDXK	1.49056e-13	0.662038	0.844	0.638	3.26194e-09
RAB5B	1.56286e-13	0.250571	0.742	0.484	3.42017e-09
SSNA1	1.78153e-13	0.490464	0.969	0.914	3.8987e-09
ZFP593	1.83941e-13	0.399121	0.969	0.914	4.02538e-09
COMMD6	1.91869e-13	0.434008	0.977	0.932	4.19885e-09
EIF5A	1.93777e-13	0.602678	1	1	4.24062e-09
HAUS5	1.99452e-13	0.326112	0.82	0.552	4.36481e-09
VAPA	2.03744e-13	0.508235	1	1	4.45873e-09
ARF6	2.12021e-13	0.394374	1	0.955	4.63987e-09
NR2C2AP	2.14198e-13	0.423865	0.977	0.925	4.68752e-09
FN1	2.18802e-13	0.45063	0.969	0.959	4.78826e-09
TMEM97	2.19075e-13	0.534372	0.984	0.975	4.79424e-09
ARF5	2.35008e-13	0.367108	1	0.939	5.14291e-09
GPR108	2.36256e-13	0.30755	0.648	0.351	5.17023e-09
IL6RA	2.41086e-13	0.291872	0.547	0.269	5.27592e-09
RPP30	2.48835e-13	0.42989	1	0.973	5.4455e-09
POLR1F	2.61041e-13	0.550635	0.992	0.989	5.71262e-09
CUL5	2.99688e-13	0.770576	0.984	0.98	6.55838e-09
TXNDC12	3.09699e-13	0.420273	0.922	0.747	6.77744e-09
WSB1	3.14575e-13	0.463789	0.969	0.833	6.88415e-09
CNN3	3.21245e-13	0.524951	0.977	0.966	7.03013e-09
ELL2	3.42229e-13	0.733797	0.875	0.74	7.48935e-09
AHSA1	3.46401e-13	0.619623	0.992	1	7.58064e-09
FANCM	3.48613e-13	0.762056	0.805	0.59	7.62904e-09
AK2	3.60761e-13	0.391463	1	1	7.89489e-09
SDF4	3.72251e-13	0.543256	0.93	0.878	8.14635e-09
LDAH	4.0104e-13	0.504868	0.992	0.889	8.77636e-09
AKT1S1	4.1907e-13	0.380462	0.961	0.835	9.17092e-09
VPS33A	4.41703e-13	0.441648	0.836	0.586	9.66622e-09
TMEM209	4.81961e-13	0.709165	0.961	0.975	1.05472e-08
PRDX5	4.83959e-13	0.404635	0.977	0.857	1.0591e-08
MTRR	4.9888e-13	0.391292	0.875	0.692	1.09175e-08
RNASET2B	5.55637e-13	0.337202	0.969	0.921	1.21596e-08
SAP18B	5.78196e-13	0.318126	1	0.998	1.26532e-08
UBR3	5.93645e-13	0.486847	0.859	0.62	1.29913e-08
AMDHD2	6.33479e-13	0.385883	0.828	0.577	1.38631e-08
ASH2L	6.61115e-13	0.536895	1	0.989	1.44678e-08
TOM1	6.65514e-13	0.268685	0.828	0.586	1.45641e-08
FAM20B	6.80157e-13	0.3507	0.664	0.369	1.48846e-08
AFF1	7.26554e-13	0.5059	0.805	0.609	1.58999e-08
RDH13	7.61217e-13	0.410173	0.844	0.613	1.66585e-08
SEC62	7.83089e-13	0.287812	1	0.998	1.71371e-08
VPS35L	7.88455e-13	0.406782	0.875	0.688	1.72545e-08
PAM16	8.117e-13	0.355812	0.977	0.864	1.77632e-08
EZH2	8.8682e-13	0.542278	0.992	0.991	1.94072e-08
SBNO2	9.09391e-13	0.447939	0.766	0.502	1.99011e-08
NOCT	9.33277e-13	0.505693	0.977	0.95	2.04238e-08
CHMP3	9.44826e-13	0.309926	0.977	0.896	2.06766e-08
ACADS	9.48185e-13	0.285194	0.914	0.74	2.07501e-08
GALK1	9.98116e-13	0.535737	0.984	0.955	2.18428e-08
H3C3	1.0182e-12	0.270061	0.805	0.681	2.22822e-08
DNAJB1	1.03831e-12	0.492324	0.945	0.842	2.27224e-08
H2-K1	1.07975e-12	0.71576	0.805	0.699	2.36293e-08
KPNA1	1.12506e-12	0.502131	0.992	0.896	2.46208e-08
SZRD1	1.17192e-12	0.4465	1	0.977	2.56463e-08
SLC25A44	1.22845e-12	0.364356	0.797	0.48	2.68835e-08
BABAM2	1.2994e-12	0.26452	0.742	0.486	2.84361e-08
SDF2L1	1.3512e-12	0.302541	0.898	0.695	2.95697e-08
TPD52L2	1.37362e-12	0.52994	1	0.984	3.00602e-08
NBR1	1.51267e-12	0.449951	0.891	0.724	3.31034e-08
COL4A1	1.53159e-12	0.431033	0.805	0.529	3.35172e-08
UAP1L1	1.64766e-12	0.297738	0.625	0.326	3.60575e-08
PMPCB	1.68842e-12	0.391969	0.914	0.835	3.69494e-08
EIF2B5	1.70146e-12	0.408341	0.992	0.955	3.72348e-08
PDPK1	1.71708e-12	0.576929	0.867	0.713	3.75766e-08
IGF2BP2	2.05616e-12	0.38985	0.984	0.984	4.49969e-08
SCAMP4	2.06903e-12	0.55207	0.891	0.762	4.52787e-08
CPT1A	2.11391e-12	0.286066	0.953	0.855	4.62608e-08
RNF7	2.22443e-12	0.542156	1	0.991	4.86795e-08
ALG14	2.47937e-12	0.368096	0.852	0.631	5.42585e-08
EMC10	2.5741e-12	0.423237	0.969	0.952	5.63316e-08
NPC2	2.5958e-12	0.456321	0.992	0.975	5.68066e-08
FXR1	2.67083e-12	0.349152	1	0.998	5.84484e-08
P4HA1	3.14546e-12	0.399806	0.898	0.778	6.88352e-08
PRPF18	3.19001e-12	0.40712	0.922	0.814	6.98101e-08
ZBTB43	3.21826e-12	0.306815	0.805	0.559	7.04285e-08
B3GNT7	3.2553e-12	0.394125	0.875	0.749	7.12389e-08
NUMB	3.28054e-12	0.532103	0.742	0.498	7.17914e-08
LLPH	3.39024e-12	0.295894	1	1	7.41919e-08
POP7	3.3974e-12	0.335315	0.922	0.86	7.43488e-08
HIPK3	3.52828e-12	0.257229	0.664	0.362	7.72129e-08
TXNDC9	4.13518e-12	0.424059	0.992	0.995	9.04943e-08
CDIN1	4.5298e-12	0.296856	0.781	0.577	9.91302e-08
APCDD1	4.99959e-12	0.67071	0.57	0.319	1.09411e-07
BRI3	5.14813e-12	0.338172	0.969	0.982	1.12662e-07
MFSD5	5.37198e-12	0.480059	0.945	0.819	1.1756e-07
PGAP6	5.63058e-12	0.369165	0.773	0.55	1.2322e-07
TIPARP	5.6781e-12	0.398834	0.852	0.722	1.2426e-07
CAMK2D	5.85638e-12	0.262441	0.586	0.308	1.28161e-07
PGS1	6.02444e-12	0.331378	0.867	0.606	1.31839e-07
GNPTAB	6.37632e-12	0.401318	0.734	0.507	1.39539e-07
NECAP1	6.66231e-12	0.27688	0.789	0.529	1.45798e-07
PYGB	6.74401e-12	0.301982	0.766	0.534	1.47586e-07
TIMM44	6.82366e-12	0.277764	1	0.957	1.49329e-07
FGFR1OP2	7.36401e-12	0.427552	0.922	0.876	1.61154e-07
TAF10	7.40319e-12	0.419963	0.961	0.937	1.62011e-07
PIM3	8.36674e-12	0.443637	0.93	0.753	1.83098e-07
RBM42	8.38973e-12	0.425824	0.977	0.93	1.83601e-07
TARBP2	8.70004e-12	0.455517	0.969	0.903	1.90392e-07
GTF2F2	9.79939e-12	0.325399	0.977	0.932	2.1445e-07
MIEN1	1.01139e-11	0.330846	0.992	0.966	2.21333e-07
NDUFS7	1.01836e-11	0.33942	1	0.998	2.22859e-07
PCMTD1	1.19207e-11	0.4462	0.867	0.769	2.60872e-07
HSP90AA1	1.25254e-11	0.444254	1	1	2.74105e-07
SLC39A14	1.28842e-11	0.366699	0.711	0.48	2.81957e-07
EIF2B4	1.37955e-11	0.279466	0.977	0.914	3.019e-07
BAZ2B	1.43264e-11	0.420835	0.797	0.568	3.1352e-07
PSMA4	1.43917e-11	0.275457	1	1	3.14948e-07
HSBP1	1.48213e-11	0.313779	1	0.995	3.24349e-07
NUBP1	1.55475e-11	0.365477	0.938	0.848	3.40242e-07
LAMA5	1.66244e-11	0.798368	0.93	0.857	3.63808e-07
CCN2	1.68738e-11	0.75796	0.656	0.394	3.69266e-07
COQ9	1.71519e-11	0.278778	0.68	0.412	3.75351e-07
TMX1	1.75858e-11	0.471665	0.805	0.71	3.84849e-07
TMEM135	1.97412e-11	0.302064	0.688	0.466	4.32016e-07
RPL10L	2.10805e-11	0.647826	0.828	0.611	4.61326e-07
SLC25A36	2.21432e-11	0.497195	0.977	0.907	4.84582e-07
SEPTIN1	2.2619e-11	0.265344	0.586	0.296	4.94994e-07
TRIAP1	2.31025e-11	0.272734	0.852	0.67	5.05574e-07
DNASE2A	2.36249e-11	0.420829	0.906	0.778	5.17008e-07
SEC61A1	2.39668e-11	0.463712	0.992	0.986	5.24488e-07
PTGES2	2.53405e-11	0.555485	0.758	0.52	5.54553e-07
CASTOR1	2.59294e-11	0.439777	0.812	0.581	5.67439e-07
BRCA2	2.63708e-11	0.586938	1	0.995	5.771e-07
ERGIC3	2.72883e-11	0.411636	0.969	0.878	5.97178e-07
TWF1	2.83837e-11	0.385509	1	0.921	6.21149e-07
DRG1	2.877e-11	0.406007	1	0.995	6.29603e-07
DPP7	2.98264e-11	0.347609	0.656	0.403	6.52721e-07
PSMD7	3.04868e-11	0.480906	1	1	6.67173e-07
ZFP704	3.22945e-11	0.425505	0.609	0.351	7.06733e-07
SOX17	3.26006e-11	0.354989	0.367	0.129	7.13432e-07
PGD	3.50802e-11	0.496492	1	0.977	7.67695e-07
PPRC1	3.53195e-11	0.524309	0.898	0.86	7.72931e-07
FKBP2	3.85406e-11	0.300853	0.992	0.959	8.43423e-07
BRD9	4.00985e-11	0.250096	0.906	0.749	8.77516e-07
CACYBP	4.06917e-11	0.307629	1	1	8.90497e-07
SYF2	4.57528e-11	0.335144	0.984	0.948	1.00125e-06
TMEM208	4.65449e-11	0.338639	0.984	0.957	1.01859e-06
ANXA2	4.76616e-11	0.260377	0.406	0.158	1.04303e-06
DDX47	5.78604e-11	0.422369	0.93	0.898	1.26622e-06
CDH2	6.14324e-11	0.471966	0.594	0.391	1.34439e-06
WASHC3	6.80607e-11	0.305269	0.859	0.708	1.48944e-06
IER3IP1	6.9235e-11	0.335975	1	1	1.51514e-06
OSBPL7	6.97211e-11	0.343492	0.641	0.428	1.52578e-06
SAP130	7.42804e-11	0.55282	0.898	0.808	1.62555e-06
SELENOS	7.54459e-11	0.369614	0.953	0.923	1.65106e-06
SSX2IP	9.38032e-11	0.485335	0.703	0.511	2.05279e-06
PLOD2	9.71299e-11	0.440766	0.773	0.611	2.12559e-06
PPP1R11	1.04959e-10	0.295784	0.984	0.964	2.29692e-06
BIRC5	1.15675e-10	0.29099	1	1	2.53144e-06
TBL1XR1	1.1896e-10	0.41034	0.938	0.844	2.60331e-06
SURF2	1.20403e-10	0.416161	0.914	0.851	2.6349e-06
TM9SF4	1.23746e-10	0.357518	0.844	0.686	2.70806e-06
AMT	1.37166e-10	0.413231	0.992	0.984	3.00173e-06
ERLIN2	1.38441e-10	0.361382	0.711	0.459	3.02964e-06
TNS3	1.4234e-10	0.779957	0.797	0.622	3.11497e-06
XPNPEP1	1.58065e-10	0.530041	0.961	0.88	3.4591e-06
KXD1	1.5848e-10	0.34792	0.922	0.796	3.46817e-06
AUP1	1.65816e-10	0.323226	0.906	0.756	3.62871e-06
PSMC3	1.67827e-10	0.381379	1	1	3.67273e-06
SORBS1	1.72325e-10	0.278016	0.641	0.4	3.77116e-06
SPARC	1.72393e-10	0.752783	0.953	0.966	3.77266e-06
UGCG	1.75449e-10	0.446677	0.898	0.722	3.83953e-06
TUBB2A	1.76316e-10	0.260635	0.492	0.253	3.85849e-06
ECI2	1.77544e-10	0.282025	0.828	0.67	3.88537e-06
ACOT9	1.80744e-10	0.347721	0.742	0.498	3.95541e-06
GLUL	1.84605e-10	0.571812	0.992	0.973	4.0399e-06
MLST8	1.8576e-10	0.346348	0.68	0.412	4.06516e-06
RUNX1T1	1.88862e-10	0.456772	0.664	0.475	4.13305e-06
UQCC1	1.89321e-10	0.38276	0.891	0.778	4.1431e-06
TBCK	1.9168e-10	0.266156	0.844	0.611	4.19474e-06
RSL24D1	2.04329e-10	0.320797	0.992	0.998	4.47154e-06
ASS1	2.06052e-10	0.316362	0.828	0.67	4.50924e-06
SMG1	2.13642e-10	0.631151	0.977	0.939	4.67533e-06
ATP6V1A	2.18058e-10	0.495044	0.984	0.971	4.77197e-06
NMT1	2.25156e-10	0.272496	1	0.989	4.92732e-06
NOL7	2.42728e-10	0.265131	1	0.998	5.31185e-06
WDFY1	2.42783e-10	0.26058	0.578	0.314	5.31307e-06
DERL1	2.45228e-10	0.417996	0.875	0.794	5.36658e-06
SNAPC2	2.61883e-10	0.301956	0.82	0.624	5.73105e-06
MDM4	2.72917e-10	0.52903	0.953	0.769	5.97251e-06
ATG101	2.78204e-10	0.420272	0.883	0.747	6.08822e-06
BMP4	2.91757e-10	0.389067	0.469	0.247	6.3848e-06
TCF7L2	3.06023e-10	0.37442	0.984	0.962	6.69701e-06
EEF2KMT	3.08547e-10	0.295084	0.75	0.536	6.75224e-06
GABBR1	3.43235e-10	0.301971	0.516	0.271	7.51137e-06
SPG20	3.58824e-10	0.260231	0.633	0.403	7.85251e-06
ARHGAP1	3.71812e-10	0.330414	0.805	0.643	8.13673e-06
IFT46	3.73858e-10	0.372899	0.945	0.86	8.1815e-06
TMBIM6	3.7403e-10	0.449963	1	0.993	8.18528e-06
ATP5MPL	3.95068e-10	0.326166	1	1	8.64566e-06
MRPL22	4.02848e-10	0.328545	1	0.986	8.81592e-06
PSMB1	4.23818e-10	0.253492	1	1	9.27482e-06
RNFT1	4.37333e-10	0.36821	0.609	0.398	9.57059e-06
LEPROTL1	4.4027e-10	0.274318	0.875	0.774	9.63488e-06
PSMC5	4.74485e-10	0.441606	1	1	1.03836e-05
BRPF3	4.83093e-10	0.272381	0.602	0.357	1.0572e-05
EMC6	5.00998e-10	0.272894	0.992	0.986	1.09638e-05
CHP1	5.32061e-10	0.458629	0.789	0.615	1.16436e-05
POLE4	5.54103e-10	0.31572	0.977	0.982	1.2126e-05
HADHA	5.65166e-10	0.392009	0.906	0.891	1.23681e-05
UBTF	5.71559e-10	0.401906	0.984	0.982	1.2508e-05
RPP21	6.12237e-10	0.274988	0.992	0.955	1.33982e-05
SPTSSA	6.31671e-10	0.425453	0.961	0.907	1.38235e-05
ZFP951	6.33551e-10	0.353205	0.953	0.855	1.38646e-05
SIKE1	7.10914e-10	0.387727	0.828	0.609	1.55576e-05
WDR5	7.26516e-10	0.378081	0.969	0.916	1.58991e-05
CD164	7.69228e-10	0.501927	1	0.977	1.68338e-05
PAFAH1B1	7.87247e-10	0.468404	1	0.993	1.72281e-05
ARPC4	7.99436e-10	0.342789	1	0.998	1.74949e-05
RAB11FIP1	8.28035e-10	0.41674	0.836	0.724	1.81207e-05
ARPC3	9.14213e-10	0.278621	1	0.989	2.00066e-05
VPS54	9.19182e-10	0.363008	0.93	0.83	2.01154e-05
GOLGA7	9.43116e-10	0.342178	0.984	0.912	2.06391e-05
PPCS	9.98442e-10	0.278064	0.766	0.561	2.18499e-05
YIPF4	1.00002e-09	0.30249	0.906	0.71	2.18844e-05
DHX32	1.02338e-09	0.320749	0.734	0.502	2.23957e-05
CDC42	1.0774e-09	0.294999	1	1	2.35778e-05
RPE	1.08232e-09	0.366495	0.992	0.932	2.36855e-05
FBLIM1	1.12208e-09	0.350973	0.875	0.758	2.45556e-05
RNASEH2C	1.17567e-09	0.267508	0.984	0.973	2.57283e-05
SMOC1	1.2398e-09	0.253758	0.438	0.213	2.71318e-05
HMGCL	1.26961e-09	0.338831	0.852	0.672	2.77842e-05
SLC35F2	1.41223e-09	0.364515	0.891	0.783	3.09052e-05
REEP3	1.42322e-09	0.309084	0.938	0.891	3.11458e-05
SARAF	1.54722e-09	0.302128	0.766	0.511	3.38593e-05
AURKA	1.70276e-09	0.505474	0.977	0.939	3.72633e-05
XRN2	1.70412e-09	0.346201	1	0.984	3.72929e-05
OCIAD1	1.8305e-09	0.348129	1	0.989	4.00586e-05
MPZL2	1.89221e-09	0.346312	0.773	0.633	4.14091e-05
CLCN7	1.90676e-09	0.351792	0.773	0.629	4.17275e-05
TOLLIP	1.9068e-09	0.463219	0.734	0.536	4.17284e-05
ZYG11B	2.18721e-09	0.446727	0.867	0.738	4.78649e-05
CUBN	2.21503e-09	0.343717	0.766	0.373	4.84736e-05
VAC14	2.24151e-09	0.334508	0.805	0.606	4.90532e-05
VDAC1	2.34437e-09	0.351898	1	1	5.13041e-05
DOCK5	2.43275e-09	0.330198	0.672	0.443	5.32382e-05
CLASP2	2.43808e-09	0.487632	0.992	0.989	5.33549e-05
AP3B1	2.43899e-09	0.268677	0.906	0.81	5.33748e-05
AP2M1	2.56885e-09	0.448318	0.992	0.998	5.62166e-05
KLF13	2.63007e-09	0.596095	0.984	0.962	5.75564e-05
NEK2	2.73309e-09	0.322328	0.828	0.643	5.9811e-05
SCD1	2.81508e-09	0.480249	0.859	0.731	6.16052e-05
TAF12	2.87481e-09	0.336616	0.922	0.882	6.29122e-05
CYTH2	2.92881e-09	0.334791	0.906	0.785	6.40942e-05
PPP6C	2.9821e-09	0.371835	0.852	0.749	6.52603e-05
4930522L14RIK	3.16886e-09	0.267806	0.906	0.765	6.93473e-05
RNF126	3.21417e-09	0.255279	0.93	0.855	7.03388e-05
ARHGEF12	3.3995e-09	0.36717	0.781	0.59	7.43946e-05
CIAO1	3.43595e-09	0.355455	0.875	0.819	7.51924e-05
LYRM1	3.44398e-09	0.313469	0.516	0.303	7.5368e-05
TMED2	3.50237e-09	0.456916	0.992	0.986	7.66458e-05
SLC7A6OS	3.54183e-09	0.343568	0.867	0.774	7.75094e-05
H13	3.54887e-09	0.456801	0.859	0.767	7.76635e-05
SMAP1	3.58482e-09	0.441442	0.945	0.91	7.84503e-05
BC031181	3.62077e-09	0.337477	1	0.982	7.9237e-05
CAB39L	3.6506e-09	0.269089	0.906	0.769	7.98898e-05
UBE2J2	3.68637e-09	0.3735	0.984	0.964	8.06725e-05
TRIM43B	3.93751e-09	0.46061	0.68	0.511	8.61684e-05
CDS2	4.055e-09	0.70561	0.891	0.824	8.87396e-05
UBQLN1	4.3214e-09	0.481849	0.992	0.982	9.45695e-05
SOCS1	4.48232e-09	0.280938	0.539	0.314	9.8091e-05
MAP4K1	4.5286e-09	0.316703	0.828	0.64	9.91039e-05
UFL1	4.68137e-09	0.36428	0.906	0.751	0.000102447
MOB1A	5.11824e-09	0.433232	0.742	0.633	0.000112008
SURF6	5.15684e-09	0.315807	0.914	0.814	0.000112852
L2HGDH	5.44975e-09	0.384083	0.844	0.654	0.000119262
ASB13	5.45314e-09	0.407827	0.703	0.486	0.000119337
SSR2	5.66752e-09	0.353657	1	0.998	0.000124028
ZBTB17	5.85405e-09	0.322555	0.711	0.511	0.00012811
NDUFA6	5.87811e-09	0.268464	1	0.998	0.000128637
MED13L	6.7734e-09	0.374104	0.797	0.602	0.000148229
RABEP1	6.81194e-09	0.346168	0.859	0.812	0.000149073
UBE2Q2	6.92797e-09	0.278858	0.828	0.647	0.000151612
CD2AP	7.07442e-09	0.339599	0.984	0.973	0.000154817
TRAK1	7.4204e-09	0.313	0.672	0.462	0.000162388
MCFD2	7.61716e-09	0.313302	0.828	0.606	0.000166694
SLC25A5	8.20864e-09	0.274435	1	1	0.000179638
TADA1	8.2375e-09	0.284299	0.672	0.457	0.000180269
PSMG3	8.24363e-09	0.320052	0.953	0.905	0.000180404
APELA	8.39433e-09	0.267739	0.719	0.552	0.000183701
VPS11	8.82862e-09	0.256298	0.703	0.462	0.000193206
CNOT8	8.89607e-09	0.42479	0.977	0.878	0.000194682
CDV3	9.34676e-09	0.324265	1	1	0.000204544
COX8A	9.48231e-09	0.314858	1	1	0.000207511
RPS6KA1	1.03122e-08	0.364946	0.977	0.907	0.000225672
CGN	1.07544e-08	0.292719	0.977	0.86	0.000235349
DDX18	1.09473e-08	0.253682	1	1	0.00023957
PELP1	1.17639e-08	0.574214	0.977	0.932	0.000257441
CAMK1	1.18557e-08	0.263415	0.5	0.247	0.00025945
TPP1	1.43775e-08	0.490804	0.812	0.735	0.000314636
KAZN	1.62089e-08	0.273374	0.656	0.475	0.000354715
SSU72	1.626e-08	0.308449	1	0.989	0.000355834
FUNDC1	1.64004e-08	0.288067	0.789	0.656	0.000358907
RNF121	1.64479e-08	0.276125	0.742	0.631	0.000359945
TMEM33	1.64997e-08	0.342379	0.953	0.837	0.00036108
YWHAH	1.78241e-08	0.456912	0.992	0.973	0.000390063
CAB39	1.96897e-08	0.324645	0.953	0.882	0.000430889
PARP1	1.99588e-08	0.333897	1	1	0.000436779
RER1	2.05218e-08	0.315072	1	0.964	0.0004491
MT-ATP6	2.08936e-08	0.385254	1	1	0.000457235
WDTC1	2.09664e-08	0.351314	0.727	0.52	0.000458829
USP45	2.09715e-08	0.266734	0.82	0.611	0.00045894
RNF5	2.1821e-08	0.252046	0.953	0.848	0.000477531
FAM83D	2.19968e-08	0.315415	0.648	0.446	0.000481379
TOR1A	2.25622e-08	0.332856	0.859	0.735	0.000493751
VPS52	2.35358e-08	0.353947	0.859	0.719	0.000515058
CRYZ	2.36209e-08	0.266045	0.516	0.314	0.000516919
TAF7	2.44689e-08	0.322482	0.984	0.995	0.000535478
DAP3	2.52905e-08	0.281106	0.977	0.975	0.000553457
AKAP12	2.55186e-08	0.463308	1	0.993	0.000558449
COLGALT1	2.6152e-08	0.336912	0.797	0.622	0.00057231
COMMD5	2.64415e-08	0.267224	0.859	0.719	0.000578646
SPINT2	2.65174e-08	0.312732	1	0.98	0.000580308
NKAP	2.87398e-08	0.332171	0.945	0.898	0.000628942
PAK4	2.88415e-08	0.373124	0.914	0.762	0.000631167
GMNN	2.93425e-08	0.274213	1	1	0.000642131
PRKRIP1	3.04826e-08	0.323516	0.93	0.941	0.00066708
ITPK1	3.06792e-08	0.372034	0.711	0.529	0.000671385
ZW10	3.10082e-08	0.303682	0.852	0.713	0.000678584
PHTF2	3.1173e-08	0.299073	0.781	0.563	0.000682191
TMEM150A	3.14823e-08	0.255941	0.641	0.412	0.000688959
FTSJ1	3.28409e-08	0.323009	0.859	0.69	0.00071869
ALAD	3.35623e-08	0.373149	0.883	0.814	0.000734477
CYB5R1	3.58438e-08	0.420265	0.922	0.864	0.000784406
FAM76A	4.1161e-08	0.272857	0.734	0.52	0.000900768
SALL4	4.13521e-08	0.455274	1	0.991	0.000904948
SVIL	4.17276e-08	0.297627	0.516	0.321	0.000913166
TBC1D13	4.25914e-08	0.439696	0.812	0.699	0.000932071
PURA	4.44405e-08	0.319263	0.836	0.803	0.000972536
STAM2	4.46511e-08	0.335749	0.836	0.697	0.000977145
PIP4P1	4.49346e-08	0.324825	0.914	0.835	0.000983348
MANBA	4.53309e-08	0.431156	0.469	0.271	0.000992021
DUSP11	4.57054e-08	0.452685	0.938	0.921	0.00100022
SQSTM1	4.73484e-08	0.47738	0.914	0.878	0.00103617
RAB8A	4.83093e-08	0.441796	0.953	0.941	0.0010572
2210016F16RIK	4.83845e-08	0.365666	0.938	0.828	0.00105885
MRPL33	4.87741e-08	0.266849	1	0.998	0.00106737
TEN1	4.90214e-08	0.30034	0.828	0.688	0.00107278
MPV17	5.04421e-08	0.404653	0.984	0.959	0.00110387
MRPS23	5.29607e-08	0.271878	0.945	0.887	0.00115899
MTPN	5.59159e-08	0.322773	0.977	0.973	0.00122366
TRPM7	5.64511e-08	0.436909	0.984	0.952	0.00123538
MRPS22	5.86937e-08	0.295488	0.992	0.885	0.00128445
LIAS	5.90328e-08	0.295698	0.977	0.905	0.00129187
MRPL19	5.92721e-08	0.454118	1	0.991	0.00129711
RAB2A	6.67207e-08	0.322396	0.992	0.955	0.00146012
HNRNPC	6.67708e-08	0.277732	1	1	0.00146121
RNF138	6.91213e-08	0.390331	0.992	0.916	0.00151265
SEMA5A	6.99833e-08	0.342968	0.641	0.405	0.00153151
PLAA	7.5047e-08	0.318532	0.992	0.975	0.00164233
LPCAT1	7.62659e-08	0.400503	0.984	0.932	0.001669
COA7	7.63454e-08	0.345766	0.945	0.91	0.00167074
INO80E	7.84769e-08	0.266158	0.984	0.95	0.00171739
GPD2	7.88935e-08	0.431588	0.938	0.923	0.00172651
RTN4	8.29112e-08	0.432511	1	0.971	0.00181443
JUP	8.35963e-08	0.405017	0.773	0.645	0.00182942
ATG4D	9.48193e-08	0.297974	0.75	0.568	0.00207503
IPO7	9.6164e-08	0.414199	1	1	0.00210445
GLE1	9.89742e-08	0.405345	0.836	0.729	0.00216595
PMM2	1.08671e-07	0.350694	0.789	0.629	0.00237816
UBA1	1.11047e-07	0.400784	0.992	0.973	0.00243015
DCAF12	1.11584e-07	0.306047	0.852	0.751	0.0024419
CTDSPL2	1.11899e-07	0.316787	0.938	0.907	0.0024488
CCDC124	1.15993e-07	0.261269	1	0.986	0.0025384
VPS26A	1.16585e-07	0.29632	0.953	0.83	0.00255134
TTC19	1.16857e-07	0.310216	0.656	0.527	0.0025573
FANCC	1.19525e-07	0.274761	0.695	0.523	0.00261568
CIB1	1.25332e-07	0.254352	0.977	0.903	0.00274277
TRAPPC3	1.29085e-07	0.270277	0.875	0.751	0.00282489
TRIM24	1.39005e-07	0.526198	0.953	0.946	0.00304198
4930453N24RIK	1.39997e-07	0.273159	0.977	0.907	0.00306369
GABPA	1.46483e-07	0.480117	0.938	0.876	0.00320564
MT-CO2	1.47371e-07	0.315404	1	1	0.00322506
ABHD17A	1.49488e-07	0.348063	0.984	0.934	0.00327139
CACUL1	1.55467e-07	0.265192	0.875	0.785	0.00340224
IDE	1.60071e-07	0.380485	0.961	0.995	0.00350299
CHPF	1.61059e-07	0.301467	0.625	0.428	0.00352461
ZDHHC20	1.7427e-07	0.374724	0.859	0.76	0.00381372
GRN	1.81095e-07	0.377778	0.859	0.801	0.00396307
ACTN1	1.86716e-07	0.26346	0.891	0.774	0.0040861
SMIM7	1.95656e-07	0.385034	0.984	0.98	0.00428174
SERPINE2	2.05046e-07	0.452707	0.75	0.6	0.00448723
ANGPTL4	2.05475e-07	0.290812	0.695	0.541	0.00449661
THAP4	2.05821e-07	0.355919	0.852	0.744	0.00450418
PSMD14	2.20878e-07	0.272365	1	1	0.0048337
CD151	2.24402e-07	0.283771	0.789	0.661	0.00491081
TSR2	2.43522e-07	0.336755	0.914	0.837	0.00532924
ZFP655	2.444e-07	0.322645	0.859	0.704	0.00534846
PLIN3	2.57437e-07	0.428335	1	0.984	0.00563375
MRPL39	2.5771e-07	0.295689	0.977	0.962	0.00563972
APPBP2	2.59122e-07	0.273128	0.977	0.943	0.00567063
PTP4A1.2	2.59966e-07	0.394568	1	0.993	0.00568909
GOSR1	2.62402e-07	0.270369	0.758	0.557	0.00574241
PSME3	2.64198e-07	0.360845	0.984	0.98	0.0057817
CDT1	2.741e-07	0.355063	0.914	0.882	0.0059984
DSG2	2.79847e-07	0.327662	0.773	0.597	0.00612418
IFI30	2.80266e-07	0.276786	0.766	0.613	0.00613334
MTHFD1	2.8908e-07	0.371113	0.969	0.957	0.00632623
B4GALT3	2.99673e-07	0.310014	0.953	0.971	0.00655804
PSMD2	3.16752e-07	0.398255	1	0.998	0.00693179
HSPB8	3.5241e-07	0.257037	0.5	0.308	0.00771214
SERTAD2	3.94958e-07	0.286115	0.789	0.581	0.00864325
MAP2K4	4.65721e-07	0.474582	0.898	0.842	0.0101918
CLPP	4.66095e-07	0.303056	0.992	0.98	0.0102
FKBP8	5.10239e-07	0.292779	0.984	0.973	0.0111661
EMC7	5.3922e-07	0.279063	0.93	0.855	0.0118003
COQ5	6.26751e-07	0.317562	0.758	0.713	0.0137158
KCTD10	7.02301e-07	0.354818	0.602	0.396	0.0153692
PSMD5	7.19634e-07	0.328639	1	0.968	0.0157485
FBXW2	7.37954e-07	0.33917	1	0.973	0.0161494
RB1CC1	7.50994e-07	0.302728	0.898	0.833	0.0164347
SAR1A	7.57934e-07	0.27191	0.992	0.989	0.0165866
SUPT5	7.59747e-07	0.420974	0.945	0.919	0.0166263
PDHA1	7.78326e-07	0.295656	0.977	0.986	0.0170329
SLC29A1	7.85262e-07	0.259082	0.641	0.477	0.0171847
UQCRC2	8.30835e-07	0.260035	0.977	0.968	0.018182
PUF60	8.30922e-07	0.37177	0.992	0.968	0.0181839
CLPTM1	8.3562e-07	0.347142	0.945	0.91	0.0182867
TM9SF2	8.70197e-07	0.337963	0.906	0.896	0.0190434
FBL	8.76316e-07	0.256411	0.992	0.995	0.0191773
LSS	8.8819e-07	0.420458	0.859	0.679	0.0194372
HDLBP	9.15179e-07	0.576785	0.992	0.973	0.0200278
SPCS1	9.1815e-07	0.251924	1	0.986	0.0200928
MTF1	9.25441e-07	0.342073	0.742	0.554	0.0202523
EIF2D	9.67279e-07	0.305275	0.961	0.898	0.0211679
UBXN4	9.75381e-07	0.362414	0.992	0.98	0.0213452
CDK2AP2	1.12381e-06	0.267186	0.906	0.808	0.0245935
ACO2	1.1277e-06	0.310356	0.945	0.891	0.0246785
RALBP1	1.23108e-06	0.304893	0.945	0.921	0.026941
COQ3	1.39808e-06	0.277412	0.906	0.824	0.0305956
BOD1	1.40736e-06	0.284213	0.797	0.71	0.0307987
RNF4	1.4309e-06	0.302312	0.984	0.991	0.0313139
TIMM10	1.50215e-06	0.271094	1	0.964	0.032873
ELOVL5	1.54042e-06	0.586321	0.922	0.885	0.0337106
RDM1	1.54878e-06	0.253739	0.781	0.674	0.0338934
OOEP	1.56155e-06	0.391428	0.844	0.742	0.0341729
MFSD14B	1.63868e-06	0.314562	0.758	0.613	0.0358609
GOLGB1	1.78366e-06	0.64384	0.82	0.749	0.0390336
PCYT1B	1.82792e-06	0.337084	0.656	0.498	0.0400022
MRPS26	1.83911e-06	0.304191	0.953	0.95	0.0402471
YIPF6	1.88882e-06	0.320879	0.68	0.52	0.0413349
EP400	1.90907e-06	0.402915	0.922	0.891	0.041778
CPSF3	1.93571e-06	0.265581	0.953	0.869	0.042361
GNB1	1.95644e-06	0.391763	1	0.998	0.0428147
SNX10	1.98532e-06	0.326454	0.977	0.964	0.0434467
RALY	1.9982e-06	0.372805	1	0.998	0.0437286
TMEM9	2.00263e-06	0.291624	0.953	0.871	0.0438256
ABCC5	2.12858e-06	0.331009	0.875	0.848	0.0465819
GOLGA4	2.2182e-06	0.297322	0.922	0.819	0.0485432
PDCD10	2.22004e-06	0.288247	0.984	0.982	0.0485833
SMYD3	2.29055e-06	0.254196	0.742	0.595	0.0501265
OTUB1	2.33621e-06	0.290153	0.984	0.982	0.0511257
CRIP2	2.34803e-06	0.682297	0.859	0.95	0.0513843
ZMIZ1	2.38531e-06	0.592275	0.797	0.67	0.0522001
PTDSS2	2.43156e-06	0.357626	0.914	0.867	0.0532123
COMMD7	2.53079e-06	0.338114	0.953	0.959	0.0553839
HGS	2.5521e-06	0.283796	0.812	0.706	0.0558503
CSRP1	2.68544e-06	0.296559	0.781	0.672	0.0587682
FNDC3A	2.79423e-06	0.417098	0.82	0.717	0.0611488
HEATR3	2.81611e-06	0.344587	0.867	0.796	0.0616277
ITSN2	2.86101e-06	0.260664	0.617	0.443	0.0626103
NR0B1	2.93553e-06	0.372432	0.219	0.084	0.0642411
SDCBP	2.99212e-06	0.346816	0.852	0.762	0.0654795
SMG5	3.07981e-06	0.322047	0.883	0.783	0.0673985
EMC3	3.12044e-06	0.266225	0.812	0.722	0.0682876
ZFP428	3.21051e-06	0.410162	0.859	0.812	0.0702587
WASL	3.36466e-06	0.346314	0.93	0.928	0.0736323
MAP2K2	3.46376e-06	0.352207	0.977	0.971	0.075801
ERG28	3.97886e-06	0.283379	0.945	0.934	0.0870733
WARS	4.06965e-06	0.303288	0.945	0.907	0.0890602
MBOAT2	4.20136e-06	0.356856	0.82	0.76	0.0919426
PMVK	4.4145e-06	0.256905	0.883	0.792	0.0966069
DSE	4.55483e-06	0.255203	0.852	0.679	0.0996779
UNG	4.92715e-06	0.28114	0.984	0.952	0.107826
UTP18	5.19521e-06	0.281209	1	0.991	0.113692
ZC3H15	5.31712e-06	0.288649	0.984	1	0.11636
CHMP2A	5.40598e-06	0.262969	0.984	0.95	0.118305
PIGQ	5.54234e-06	0.351254	0.773	0.697	0.121288
KDM3A	5.60759e-06	0.281192	0.812	0.686	0.122716
DDX56	5.66262e-06	0.321682	0.992	0.95	0.123921
CYC1	5.90035e-06	0.332744	0.984	0.998	0.129123
JAGN1	6.65298e-06	0.270913	0.938	0.864	0.145594
CCN1	7.52585e-06	0.250161	0.688	0.495	0.164696
ZFP280B	7.78162e-06	0.369147	0.812	0.649	0.170293
TOX4	7.84305e-06	0.417124	0.914	0.871	0.171637
NMRK1	8.11816e-06	0.287646	0.82	0.733	0.177658
IER2	8.42612e-06	0.547911	0.977	0.984	0.184397
SMYD5	8.68943e-06	0.302633	0.961	0.903	0.19016
ATP5A1	9.31845e-06	0.28778	1	1	0.203925
CTH	9.4027e-06	0.326813	0.836	0.781	0.205769
AP2B1	9.51936e-06	0.558925	0.898	0.891	0.208322
MRS2	9.74245e-06	0.268058	0.594	0.416	0.213204
SEC24C	9.78214e-06	0.455809	0.891	0.846	0.214072
RIF1	1.02567e-05	0.449885	0.977	1	0.224457
VPS41	1.07781e-05	0.313758	0.844	0.767	0.235868
ZYX	1.13184e-05	0.254412	0.781	0.724	0.247691
0610012G03RIK	1.15872e-05	0.268592	0.961	0.889	0.253574
RPP14	1.1884e-05	0.272741	0.906	0.855	0.260069
CHIC2	1.20078e-05	0.370857	0.75	0.627	0.262779
RBBP5	1.21579e-05	0.320663	0.742	0.708	0.266064
LTV1	1.23753e-05	0.31065	0.961	0.943	0.270821
TK1	1.26529e-05	0.302808	0.938	0.873	0.276897
MTDH	1.29048e-05	0.406755	1	1	0.282408
ZFP990	1.32921e-05	0.319332	0.992	0.941	0.290884
TUBA1C	1.3455e-05	0.371221	1	1	0.294449
SIDT2	1.47358e-05	0.282453	0.758	0.67	0.322478
CSTF1	1.64866e-05	0.32384	0.867	0.783	0.360792
MRPL47	1.73993e-05	0.290636	0.984	0.995	0.380767
BECN1	1.74465e-05	0.364487	0.797	0.769	0.3818
NDST1	1.76061e-05	0.425071	0.547	0.421	0.385291
TXNL1	1.77858e-05	0.28215	0.984	0.993	0.389224
KAT7	1.8162e-05	0.275827	0.938	0.905	0.397457
VPS39	1.82338e-05	0.254241	0.648	0.505	0.399028
LITAF	1.82472e-05	0.265483	0.891	0.839	0.399321
OGDH	1.87128e-05	0.383526	0.898	0.885	0.409511
DNPEP	1.88518e-05	0.305397	0.883	0.785	0.412552
SLX4	1.9651e-05	0.277817	0.547	0.369	0.430043
RTF2	2.02148e-05	0.25445	0.914	0.808	0.44238
ZFP217	2.2193e-05	0.667856	0.891	0.887	0.485672
TMX2	2.23997e-05	0.322741	0.914	0.862	0.490196
SAAL1	2.369e-05	0.302174	0.82	0.799	0.518433
RBPMS	2.63817e-05	0.294301	0.984	0.991	0.577337
ARL1	2.69353e-05	0.270429	0.984	0.948	0.589451
LAMB1	2.69805e-05	0.500537	0.945	0.844	0.590442
CTNNA1	2.87513e-05	0.2823	1	0.991	0.629194
LPP	2.93944e-05	0.643123	0.773	0.688	0.643268
NUBP2	3.1118e-05	0.316783	0.969	0.943	0.680986
RBBP7	3.44752e-05	0.293552	1	1	0.754456
FAM168B	3.9256e-05	0.352166	0.805	0.778	0.859079
MAP2K3	4.08037e-05	0.317311	0.797	0.645	0.892947
MRPL45	4.15433e-05	0.265586	0.992	0.998	0.909133
RAB24	4.24403e-05	0.252857	0.883	0.79	0.928764
ANAPC5	4.43064e-05	0.338866	0.992	0.991	0.9696
DUSP1	4.53525e-05	0.272679	0.742	0.618	0.992494
ATXN2L	4.60058e-05	0.274004	0.93	0.919	1
H2-D1	4.61026e-05	0.500919	0.922	0.9	1
NRIP1	4.75654e-05	0.328818	0.586	0.439	1
DHX16	4.81896e-05	0.331218	0.945	0.86	1
SRPRB	5.005e-05	0.276509	0.961	0.86	1
SPG21	5.02725e-05	0.278185	0.766	0.649	1
R3HDM1	5.27084e-05	0.359033	0.961	0.984	1
WASHC2	5.27442e-05	0.269654	0.859	0.74	1
MCM10	5.93925e-05	0.270721	0.961	0.925	1
CAPZB	7.37866e-05	0.260414	0.984	0.984	1
NME2	7.90474e-05	0.277518	1	1	1
H2AX	8.00558e-05	0.321859	0.984	0.982	1
CCT7	8.55214e-05	0.286879	1	1	1
SHROOM3	9.22977e-05	0.395997	0.758	0.638	1
PSAT1	9.82401e-05	0.272418	0.984	0.968	1
ATAD2B	0.000100412	0.377542	0.922	0.925	1
TPM4	0.000106665	0.356619	0.953	0.919	1
OXSR1	0.000112855	0.253025	0.875	0.889	1
PRDM2	0.000113302	0.291428	0.789	0.701	1
TAGLN2	0.000113883	0.34982	0.859	0.839	1
SRCAP	0.000130705	0.326548	0.906	0.862	1
NCAPH2	0.000139547	0.278242	0.977	0.968	1
ISOC1	0.000139695	0.309384	0.852	0.756	1
DIABLO	0.000141911	0.251861	0.977	0.95	1
NAA16	0.000155187	0.33318	0.938	0.934	1
STAM	0.000156826	0.259958	0.773	0.665	1
PPIG	0.000160535	0.340891	0.992	0.995	1
NADK	0.000165883	0.261877	0.914	0.878	1
RNF149	0.00018262	0.254648	0.945	0.887	1
HAUS8	0.000184577	0.343399	0.945	0.966	1
TACC1	0.000200032	0.280767	0.844	0.857	1
URI1	0.000217307	0.316589	0.984	0.989	1
SWAP70	0.000222311	0.277072	0.695	0.618	1
DTD2	0.000222356	0.263398	0.852	0.776	1
TARS2	0.000234988	0.29758	0.898	0.864	1
SGK1	0.000243451	0.307683	0.875	0.824	1
PAXIP1	0.000244658	0.279619	0.938	0.95	1
MTHFSD	0.00024501	0.281618	0.555	0.457	1
AHCY	0.000250172	0.419068	0.961	0.973	1
USP9X	0.000263021	0.391036	0.984	0.998	1
KRI1	0.000265164	0.328244	0.703	0.676	1
SATB1	0.000274001	0.329914	0.703	0.645	1
SNX27	0.000290589	0.311698	0.961	0.948	1
INO80D	0.000316022	0.345655	0.805	0.747	1
RPAP1	0.000323893	0.279267	0.945	0.966	1
SLC35E2	0.000325171	0.36483	0.812	0.674	1
DCLRE1C	0.000352899	0.33052	0.727	0.62	1
RNF114	0.000364914	0.270264	0.906	0.878	1
TSC1	0.000371852	0.257706	0.711	0.572	1
JKAMP	0.000377363	0.272882	0.945	0.923	1
TIMM22	0.000392887	0.297465	0.961	0.932	1
EPS8	0.00042503	0.281623	0.438	0.319	1
F11R	0.000428316	0.260795	0.93	0.912	1
RBPMS2	0.00043749	0.285192	0.977	1	1
CORO1C	0.000453253	0.259657	0.992	0.966	1
PKN2	0.000461124	0.307648	0.969	0.977	1
SMAD2	0.000467178	0.289956	0.789	0.699	1
INSIG1	0.000482431	0.265259	0.922	0.855	1
HIP1	0.000506249	0.260302	0.93	0.943	1
YME1L1	0.000512738	0.316251	0.992	0.998	1
FGF4	0.00052589	0.402562	0.688	0.661	1
ATP6V1B2	0.000557048	0.266648	0.953	0.925	1
HADHB	0.000578699	0.286998	0.992	0.991	1
SURF4	0.000588355	0.31831	0.969	0.93	1
MSH2	0.000593876	0.260178	0.992	0.998	1
TMEM201	0.000675278	0.254268	0.984	0.959	1
1700019D03RIK	0.000682437	0.339024	0.859	0.88	1
MAN1A2	0.000689979	0.489809	0.852	0.81	1
RNF20	0.00080604	0.31005	0.852	0.837	1
PIKFYVE	0.000807593	0.279805	0.906	0.848	1
HMGB3	0.000882513	0.27195	0.906	0.896	1
ACBD6	0.00105392	0.258383	0.852	0.864	1
VPS37A	0.00107545	0.266151	0.867	0.799	1
RAD21	0.00123461	0.269581	0.953	0.946	1
DHX40	0.00128073	0.264459	0.875	0.848	1
CALR	0.00129485	0.295007	0.984	0.998	1
MRPS30	0.00138583	0.257941	0.945	0.862	1
AHCTF1	0.00148861	0.28316	0.984	0.989	1
TEAD1	0.00152972	0.255975	0.781	0.697	1
ZC3HC1	0.0017474	0.255214	0.969	0.95	1
HSPA8	0.00176651	0.427078	1	1	1
MAPRE1	0.00180347	0.313997	0.984	0.993	1
NLN	0.00184619	0.292149	0.719	0.692	1
CSK	0.00200394	0.277172	0.664	0.602	1
FBXW11	0.00204525	0.319989	0.898	0.903	1
SLC35A3	0.0020585	0.359376	0.648	0.652	1
HSPB1	0.00205913	0.59207	0.578	0.805	1
TMEM127	0.00206951	0.390968	0.664	0.563	1
ZWINT	0.00221812	0.263598	0.922	0.923	1
TSNAX	0.00234903	0.276555	0.828	0.821	1
TMEM254A	0.00262364	0.26844	0.984	0.971	1
CDC34	0.00274203	0.274906	1	0.998	1
RBM33	0.00275975	0.317632	0.789	0.835	1
SLC25A1	0.00290914	0.309927	0.844	0.83	1
LARS2	0.00310777	0.918013	1	1	1
BAZ2A	0.0033411	0.353762	0.953	0.952	1
KLHL22	0.00463788	0.257085	0.609	0.545	1
SEC24B	0.00517598	0.439602	0.656	0.629	1
BDP1	0.0052459	0.323243	0.883	0.882	1
TOPBP1	0.00599917	0.313201	0.961	0.991	1
XPO4	0.00631844	0.305571	0.961	0.977	1
CCNY	0.00719419	0.277242	0.727	0.695	1
CDC14B	0.00847841	0.333474	0.836	0.876	1
CBFA2T2	0.00920948	0.338136	0.844	0.896	1
ZFR	0.0108352	0.273503	0.969	0.964	1
UHRF1BP1	0.0110411	0.309561	0.547	0.486	1
PTAR1	0.0173925	0.388946	0.68	0.64	1
FARSA	0.0179452	0.273612	0.852	0.876	1
USP1	0.0194054	0.304336	0.984	0.982	1
DLC1	0.0317118	0.262397	0.688	0.661	1
ASNS	0.0332036	0.509286	0.836	0.882	1
AGO3	0.0346248	0.296711	0.57	0.482	1
MON2	0.0353758	0.320459	0.703	0.629	1
H2AC24	0.0508841	0.475349	1	0.993	1
PABPC1	0.0608694	0.400928	1	1	1
LPGAT1	0.0649899	0.280036	0.609	0.586	1
AGO2	0.0757276	0.35634	0.961	0.975	1
IGF2BP1	0.121093	0.252417	1	1	1
TCF15	0.123999	0.270013	0.625	0.588	1
PFKP	0.133082	0.607616	0.477	0.52	1
DNMT3L	0.147053	0.54831	0.688	0.645	1
ATP2B1	0.15105	0.312859	0.938	0.932	1
ZFX	0.182542	0.282849	0.695	0.783	1
HMCES	0.199579	0.396365	0.539	0.584	1
DCP2	0.207384	0.268497	0.844	0.912	1
MAPK6	0.233885	0.325673	0.883	0.962	1
FDPS	0.239601	0.265503	1	0.993	1
MIA3	0.269101	0.39406	0.812	0.83	1
KNTC1	0.290905	0.326072	0.758	0.731	1
DGCR8	0.345362	0.399225	0.805	0.86	1
TCF20	0.381476	0.350847	0.906	0.916	1
KRT8	0.51306	0.386628	0.672	0.796	1
PITPNC1	0.584224	0.280847	0.602	0.722	1
ZFHX3	0.681627	0.413549	0.781	0.846	1
APOE	0.731038	0.589384	0.992	0.989	1
DNAJC5	0.788529	0.253271	0.836	0.869	1

## Sheet: ICM-GO
Table S4. Differences gene and functional enrichment between ICM and EPI cross sheep, pigs, and mice
Functional enrichment analysis of ICM upregulated genes cross species.
_MEMBER_MyList	_LogP_MyList	GO	_PATTERN_	_RANK_	GiniIndex	Category	CategoryID	Description	PARENT_GO	LogP	Enrichment	Z-score	#TotalGeneInLibrary	#GeneInGO	#GeneInHitList	#GeneInGOAndHitList	%InGO	STDV %InGO	GeneID	Hits	Log(q-value)	EvidenceCutoff	GROUP_ID	FirstInGroupByEnrichment	FirstInGroupByLogP	BestLogPInGroup	BestEnrichmentInGroup	URL
1	-23.4641	GO:0045333	M1	1	0	GO Biological Processes	19	cellular respiration	19_GO:0008152 metabolic process	-23.4641	14.3831	18.8274	30337	193	306	28	9.15033	1.64824	50|1327|1351|1537|2109|2820|3417|3419|4191|4436|4697|4700|4702|4704|4708|4710|4725|5160|5162|6648|7384|7385|8802|9377|9650|29796|51079|65018	ACO2|COX4I1|COX8A|CYC1|ETFB|GPD2|IDH1|IDH3A|MDH2|MSH2|NDUFA4|NDUFA6|NDUFA8|NDUFA9|NDUFB2|NDUFB4|NDUFS5|PDHA1|PDHB|SOD2|UQCRC1|UQCRC2|SUCLG1|COX5A|MTFR1|UQCR10|NDUFA13|PINK1	-19.2899	0	1	1	1	-23.4641	15.7724
1	-21.5601	GO:0015980	M1	1	0	GO Biological Processes	19	energy derivation by oxidation of organic compounds	19_GO:0008152 metabolic process	-21.5601	10.9346	16.6135	30337	272	306	30	9.80392	1.69994	50|1327|1351|1537|2109|2820|3417|3419|3572|4191|4436|4697|4700|4702|4704|4708|4710|4725|5160|5162|6648|7384|7385|8802|9377|9650|9821|29796|51079|65018	ACO2|COX4I1|COX8A|CYC1|ETFB|GPD2|IDH1|IDH3A|IL6ST|MDH2|MSH2|NDUFA4|NDUFA6|NDUFA8|NDUFA9|NDUFB2|NDUFB4|NDUFS5|PDHA1|PDHB|SOD2|UQCRC1|UQCRC2|SUCLG1|COX5A|MTFR1|RB1CC1|UQCR10|NDUFA13|PINK1	-17.6869	0	1	0	0	-23.4641	15.7724
1	-20.6903	GO:0006091	M1	1	0	GO Biological Processes	19	generation of precursor metabolites and energy	19_GO:0008152 metabolic process	-20.6903	8.79472	15.2693	30337	372	306	33	10.7843	1.77319	50|291|1327|1351|1537|2109|2584|2820|3417|3419|3572|4191|4436|4697|4700|4702|4704|4708|4710|4725|5160|5162|6648|7384|7385|8802|9377|9650|9821|22934|29796|51079|65018	ACO2|SLC25A4|COX4I1|COX8A|CYC1|ETFB|GALK1|GPD2|IDH1|IDH3A|IL6ST|MDH2|MSH2|NDUFA4|NDUFA6|NDUFA8|NDUFA9|NDUFB2|NDUFB4|NDUFS5|PDHA1|PDHB|SOD2|UQCRC1|UQCRC2|SUCLG1|COX5A|MTFR1|RB1CC1|RPIA|UQCR10|NDUFA13|PINK1	-16.9932	0	1	0	0	-23.4641	15.7724
1	-20.3894	GO:0009060	M1	1	0	GO Biological Processes	19	aerobic respiration	19_GO:0008152 metabolic process	-20.3894	14.6875	17.6324	30337	162	306	24	7.84314	1.53691	50|1327|1351|1537|3417|3419|4191|4436|4697|4700|4702|4704|4708|4710|4725|5160|5162|7384|7385|8802|9377|9650|29796|51079	ACO2|COX4I1|COX8A|CYC1|IDH1|IDH3A|MDH2|MSH2|NDUFA4|NDUFA6|NDUFA8|NDUFA9|NDUFB2|NDUFB4|NDUFS5|PDHA1|PDHB|UQCRC1|UQCRC2|SUCLG1|COX5A|MTFR1|UQCR10|NDUFA13	-16.8172	0	1	0	0	-23.4641	15.7724
1	-15.856	GO:0022904	M1	1	0	GO Biological Processes	19	respiratory electron transport chain	19_GO:0008152 metabolic process	-15.856	15.5176	15.7449	30337	115	306	18	5.88235	1.34509	1327|1351|1537|2109|2820|4697|4700|4702|4704|4708|4710|4725|6648|7384|7385|9377|29796|65018	COX4I1|COX8A|CYC1|ETFB|GPD2|NDUFA4|NDUFA6|NDUFA8|NDUFA9|NDUFB2|NDUFB4|NDUFS5|SOD2|UQCRC1|UQCRC2|COX5A|UQCR10|PINK1	-12.3807	0	1	0	0	-23.4641	15.7724
1	-15.1922	GO:0022900	M1	1	0	GO Biological Processes	19	electron transport chain	19_GO:0008152 metabolic process	-15.1922	14.2762	15.014	30337	125	306	18	5.88235	1.34509	1327|1351|1537|2109|2820|4697|4700|4702|4704|4708|4710|4725|6648|7384|7385|9377|29796|65018	COX4I1|COX8A|CYC1|ETFB|GPD2|NDUFA4|NDUFA6|NDUFA8|NDUFA9|NDUFB2|NDUFB4|NDUFS5|SOD2|UQCRC1|UQCRC2|COX5A|UQCR10|PINK1	-11.7961	0	1	0	0	-23.4641	15.7724
1	-13.028	GO:0006119	M1	1	0	GO Biological Processes	19	oxidative phosphorylation	19_GO:0008152 metabolic process	-13.028	13.2187	13.5377	30337	120	306	16	5.22876	1.27256	1327|1351|1537|4436|4697|4700|4702|4704|4708|4710|4725|7384|7385|9377|29796|51079	COX4I1|COX8A|CYC1|MSH2|NDUFA4|NDUFA6|NDUFA8|NDUFA9|NDUFB2|NDUFB4|NDUFS5|UQCRC1|UQCRC2|COX5A|UQCR10|NDUFA13	-9.69881	0	1	0	0	-23.4641	15.7724
1	-12.559	GO:0019646	M1	1	0	GO Biological Processes	19	aerobic electron transport chain	19_GO:0008152 metabolic process	-12.559	15.7724	14.0085	30337	88	306	14	4.57516	1.19446	1327|1351|1537|4697|4700|4702|4704|4708|4710|4725|7384|7385|9377|29796	COX4I1|COX8A|CYC1|NDUFA4|NDUFA6|NDUFA8|NDUFA9|NDUFB2|NDUFB4|NDUFS5|UQCRC1|UQCRC2|COX5A|UQCR10	-9.28783	0	1	0	0	-23.4641	15.7724
1	-12.2157	GO:0042773	M1	1	0	GO Biological Processes	19	ATP synthesis coupled electron transport	19_GO:0008152 metabolic process	-12.2157	14.9244	13.5754	30337	93	306	14	4.57516	1.19446	1327|1351|1537|4697|4700|4702|4704|4708|4710|4725|7384|7385|9377|29796	COX4I1|COX8A|CYC1|NDUFA4|NDUFA6|NDUFA8|NDUFA9|NDUFB2|NDUFB4|NDUFS5|UQCRC1|UQCRC2|COX5A|UQCR10	-9.04147	0	1	0	0	-23.4641	15.7724
1	-12.2157	GO:0042775	M1	1	0	GO Biological Processes	19	mitochondrial ATP synthesis coupled electron transport	19_GO:0008152 metabolic process	-12.2157	14.9244	13.5754	30337	93	306	14	4.57516	1.19446	1327|1351|1537|4697|4700|4702|4704|4708|4710|4725|7384|7385|9377|29796	COX4I1|COX8A|CYC1|NDUFA4|NDUFA6|NDUFA8|NDUFA9|NDUFB2|NDUFB4|NDUFS5|UQCRC1|UQCRC2|COX5A|UQCR10	-9.04147	0	1	0	0	-23.4641	15.7724
1	-11.644	GO:0006163	M1	1	0	GO Biological Processes	19	purine nucleotide metabolic process	19_GO:0008152 metabolic process	-11.644	5.54334	9.96609	30337	465	306	26	8.49673	1.59398	111|481|526|572|2584|2820|3312|3417|4191|4700|4702|4704|4708|4710|4725|4860|5160|5162|8802|22934|25819|25874|51079|55669|79071|196883	ADCY5|ATP1B1|ATP6V1B2|BAD|GALK1|GPD2|HSPA8|IDH1|MDH2|NDUFA6|NDUFA8|NDUFA9|NDUFB2|NDUFB4|NDUFS5|PNP|PDHA1|PDHB|SUCLG1|RPIA|NOCT|MPC2|NDUFA13|MFN1|ELOVL6|ADCY4	-8.54889	0	1	0	0	-23.4641	15.7724
1	-11.2325	GO:0009117	M1	1	0	GO Biological Processes	19	nucleotide metabolic process	19_GO:0008152 metabolic process	-11.2325	5.09866	9.5627	30337	525	306	27	8.82353	1.62144	111|481|526|572|2584|2820|3312|3417|4191|4700|4702|4704|4708|4710|4725|4860|5160|5162|8802|22934|25819|25874|51079|55312|55669|79071|196883	ADCY5|ATP1B1|ATP6V1B2|BAD|GALK1|GPD2|HSPA8|IDH1|MDH2|NDUFA6|NDUFA8|NDUFA9|NDUFB2|NDUFB4|NDUFS5|PNP|PDHA1|PDHB|SUCLG1|RPIA|NOCT|MPC2|NDUFA13|RFK|MFN1|ELOVL6|ADCY4	-8.17218	0	1	0	0	-23.4641	15.7724
1	-11.0819	GO:0006753	M1	1	0	GO Biological Processes	19	nucleoside phosphate metabolic process	19_GO:0008152 metabolic process	-11.0819	5.02213	9.45665	30337	533	306	27	8.82353	1.62144	111|481|526|572|2584|2820|3312|3417|4191|4700|4702|4704|4708|4710|4725|4860|5160|5162|8802|22934|25819|25874|51079|55312|55669|79071|196883	ADCY5|ATP1B1|ATP6V1B2|BAD|GALK1|GPD2|HSPA8|IDH1|MDH2|NDUFA6|NDUFA8|NDUFA9|NDUFB2|NDUFB4|NDUFS5|PNP|PDHA1|PDHB|SUCLG1|RPIA|NOCT|MPC2|NDUFA13|RFK|MFN1|ELOVL6|ADCY4	-8.05763	0	1	0	0	-23.4641	15.7724
1	-11.0558	GO:0072521	M1	1	0	GO Biological Processes	19	purine-containing compound metabolic process	19_GO:0008152 metabolic process	-11.0558	5.21792	9.54104	30337	494	306	26	8.49673	1.59398	111|481|526|572|2584|2820|3312|3417|4191|4700|4702|4704|4708|4710|4725|4860|5160|5162|8802|22934|25819|25874|51079|55669|79071|196883	ADCY5|ATP1B1|ATP6V1B2|BAD|GALK1|GPD2|HSPA8|IDH1|MDH2|NDUFA6|NDUFA8|NDUFA9|NDUFB2|NDUFB4|NDUFS5|PNP|PDHA1|PDHB|SUCLG1|RPIA|NOCT|MPC2|NDUFA13|MFN1|ELOVL6|ADCY4	-8.05763	0	1	0	0	-23.4641	15.7724
1	-10.6391	GO:0055086	M1	1	0	GO Biological Processes	19	nucleobase-containing small molecule metabolic process	19_GO:0008152 metabolic process	-10.6391	4.62656	9.05684	30337	600	306	28	9.15033	1.64824	111|481|526|572|2584|2820|3312|3417|4191|4700|4702|4704|4708|4710|4725|4860|5160|5162|5372|8802|22934|25819|25874|51079|55312|55669|79071|196883	ADCY5|ATP1B1|ATP6V1B2|BAD|GALK1|GPD2|HSPA8|IDH1|MDH2|NDUFA6|NDUFA8|NDUFA9|NDUFB2|NDUFB4|NDUFS5|PNP|PDHA1|PDHB|PMM1|SUCLG1|RPIA|NOCT|MPC2|NDUFA13|RFK|MFN1|ELOVL6|ADCY4	-7.66896	0	1	0	0	-23.4641	15.7724
1	-9.73058	GO:0009259	M1	1	0	GO Biological Processes	19	ribonucleotide metabolic process	19_GO:0008152 metabolic process	-9.73058	5.41214	9.00066	30337	403	306	22	7.18954	1.47669	111|481|526|572|2584|3312|4700|4702|4704|4708|4710|4725|4860|5160|5162|8802|25874|51079|55312|55669|79071|196883	ADCY5|ATP1B1|ATP6V1B2|BAD|GALK1|HSPA8|NDUFA6|NDUFA8|NDUFA9|NDUFB2|NDUFB4|NDUFS5|PNP|PDHA1|PDHB|SUCLG1|MPC2|NDUFA13|RFK|MFN1|ELOVL6|ADCY4	-6.83507	0	1	0	0	-23.4641	15.7724
1	-9.56917	GO:0019693	M1	1	0	GO Biological Processes	19	ribose phosphate metabolic process	19_GO:0008152 metabolic process	-9.56917	5.30679	8.87371	30337	411	306	22	7.18954	1.47669	111|481|526|572|2584|3312|4700|4702|4704|4708|4710|4725|4860|5160|5162|8802|25874|51079|55312|55669|79071|196883	ADCY5|ATP1B1|ATP6V1B2|BAD|GALK1|HSPA8|NDUFA6|NDUFA8|NDUFA9|NDUFB2|NDUFB4|NDUFS5|PNP|PDHA1|PDHB|SUCLG1|MPC2|NDUFA13|RFK|MFN1|ELOVL6|ADCY4	-6.69593	0	1	0	0	-23.4641	15.7724
1	-9.34679	GO:0009150	M1	1	0	GO Biological Processes	19	purine ribonucleotide metabolic process	19_GO:0008152 metabolic process	-9.34679	5.4359	8.81879	30337	383	306	21	6.86275	1.44527	111|481|526|572|2584|3312|4700|4702|4704|4708|4710|4725|4860|5160|5162|8802|25874|51079|55669|79071|196883	ADCY5|ATP1B1|ATP6V1B2|BAD|GALK1|HSPA8|NDUFA6|NDUFA8|NDUFA9|NDUFB2|NDUFB4|NDUFS5|PNP|PDHA1|PDHB|SUCLG1|MPC2|NDUFA13|MFN1|ELOVL6|ADCY4	-6.49475	0	1	0	0	-23.4641	15.7724
1	-8.1877	GO:0007005	M1	1	0	GO Biological Processes	19	mitochondrion organization	19_GO:0009987 cellular process	-8.1877	4.67854	7.89102	30337	445	306	21	6.86275	1.44527	291|572|2055|4700|4702|4704|4708|4710|4725|6648|9650|9821|11345|23277|26519|51079|55156|55669|65018|81631|139341	SLC25A4|BAD|CLN8|NDUFA6|NDUFA8|NDUFA9|NDUFB2|NDUFB4|NDUFS5|SOD2|MTFR1|RB1CC1|GABARAPL2|CLUH|TIMM10|NDUFA13|ARMC1|MFN1|PINK1|MAP1LC3B|FUNDC1	-5.39364	0	1	0	0	-23.4641	15.7724
1	-8.00281	GO:0090407	M1	1	0	GO Biological Processes	19	organophosphate biosynthetic process	19_GO:0008152 metabolic process	-8.00281	4.18391	7.5712	30337	545	306	23	7.51634	1.50721	111|335|1152|4700|4702|4704|4708|4710|4725|4860|5160|5162|6652|8566|9218|23049|25874|51079|55163|55312|55697|79071|196883	ADCY5|APOA1|CKB|NDUFA6|NDUFA8|NDUFA9|NDUFB2|NDUFB4|NDUFS5|PNP|PDHA1|PDHB|SORD|PDXK|VAPA|SMG1|MPC2|NDUFA13|PNPO|RFK|VAC14|ELOVL6|ADCY4	-5.22648	0	1	0	0	-23.4641	15.7724
1	-7.57167	GO:0009260	M1	1	0	GO Biological Processes	19	ribonucleotide biosynthetic process	19_GO:0008152 metabolic process	-7.57167	6.73771	8.34104	30337	206	306	14	4.57516	1.19446	111|4700|4702|4704|4708|4710|4725|5160|5162|25874|51079|55312|79071|196883	ADCY5|NDUFA6|NDUFA8|NDUFA9|NDUFB2|NDUFB4|NDUFS5|PDHA1|PDHB|MPC2|NDUFA13|RFK|ELOVL6|ADCY4	-4.85845	0	1	0	0	-23.4641	15.7724
1	-7.38927	GO:0046390	M1	1	0	GO Biological Processes	19	ribose phosphate biosynthetic process	19_GO:0008152 metabolic process	-7.38927	6.51628	8.1552	30337	213	306	14	4.57516	1.19446	111|4700|4702|4704|4708|4710|4725|5160|5162|25874|51079|55312|79071|196883	ADCY5|NDUFA6|NDUFA8|NDUFA9|NDUFB2|NDUFB4|NDUFS5|PDHA1|PDHB|MPC2|NDUFA13|RFK|ELOVL6|ADCY4	-4.748	0	1	0	0	-23.4641	15.7724
1	-7.27878	GO:1901137	M1	1	0	GO Biological Processes	19	carbohydrate derivative biosynthetic process	19_GO:0008152 metabolic process	-7.27878	3.81948	7.0233	30337	597	306	23	7.51634	1.50721	111|2683|4700|4702|4704|4708|4710|4725|4860|5160|5162|5372|6652|7357|9528|25874|51079|55312|63917|79071|80312|84061|196883	ADCY5|B4GALT1|NDUFA6|NDUFA8|NDUFA9|NDUFB2|NDUFB4|NDUFS5|PNP|PDHA1|PDHB|PMM1|SORD|UGCG|TMEM59|MPC2|NDUFA13|RFK|GALNT11|ELOVL6|TET1|MAGT1|ADCY4	-4.67272	0	1	0	0	-23.4641	15.7724
1	-7.24295	GO:0009205	M1	1	0	GO Biological Processes	19	purine ribonucleoside triphosphate metabolic process	19_GO:0008152 metabolic process	-7.24295	6.96663	8.21698	30337	185	306	13	4.24837	1.15298	481|526|572|2584|3312|4700|4702|4704|4708|4710|4725|51079|55669	ATP1B1|ATP6V1B2|BAD|GALK1|HSPA8|NDUFA6|NDUFA8|NDUFA9|NDUFB2|NDUFB4|NDUFS5|NDUFA13|MFN1	-4.65975	0	1	0	0	-23.4641	15.7724
1	-7.08013	GO:0009152	M1	1	0	GO Biological Processes	19	purine ribonucleotide biosynthetic process	19_GO:0008152 metabolic process	-7.08013	6.74778	8.04373	30337	191	306	13	4.24837	1.15298	111|4700|4702|4704|4708|4710|4725|5160|5162|25874|51079|79071|196883	ADCY5|NDUFA6|NDUFA8|NDUFA9|NDUFB2|NDUFB4|NDUFS5|PDHA1|PDHB|MPC2|NDUFA13|ELOVL6|ADCY4	-4.54207	0	1	0	0	-23.4641	15.7724
1	-7.05999	GO:0009165	M1	1	0	GO Biological Processes	19	nucleotide biosynthetic process	19_GO:0008152 metabolic process	-7.05999	5.6544	7.65246	30337	263	306	15	4.90196	1.23427	111|4700|4702|4704|4708|4710|4725|4860|5160|5162|25874|51079|55312|79071|196883	ADCY5|NDUFA6|NDUFA8|NDUFA9|NDUFB2|NDUFB4|NDUFS5|PNP|PDHA1|PDHB|MPC2|NDUFA13|RFK|ELOVL6|ADCY4	-4.54207	0	1	0	0	-23.4641	15.7724
1	-7.05358	GO:0009144	M1	1	0	GO Biological Processes	19	purine nucleoside triphosphate metabolic process	19_GO:0008152 metabolic process	-7.05358	6.71264	8.01558	30337	192	306	13	4.24837	1.15298	481|526|572|2584|3312|4700|4702|4704|4708|4710|4725|51079|55669	ATP1B1|ATP6V1B2|BAD|GALK1|HSPA8|NDUFA6|NDUFA8|NDUFA9|NDUFB2|NDUFB4|NDUFS5|NDUFA13|MFN1	-4.54207	0	1	0	0	-23.4641	15.7724
1	-7.05358	GO:0009199	M1	1	0	GO Biological Processes	19	ribonucleoside triphosphate metabolic process	19_GO:0008152 metabolic process	-7.05358	6.71264	8.01558	30337	192	306	13	4.24837	1.15298	481|526|572|2584|3312|4700|4702|4704|4708|4710|4725|51079|55669	ATP1B1|ATP6V1B2|BAD|GALK1|HSPA8|NDUFA6|NDUFA8|NDUFA9|NDUFB2|NDUFB4|NDUFS5|NDUFA13|MFN1	-4.54207	0	1	0	0	-23.4641	15.7724
1	-7.01711	GO:1901293	M1	1	0	GO Biological Processes	19	nucleoside phosphate biosynthetic process	19_GO:0008152 metabolic process	-7.01711	5.61173	7.61133	30337	265	306	15	4.90196	1.23427	111|4700|4702|4704|4708|4710|4725|4860|5160|5162|25874|51079|55312|79071|196883	ADCY5|NDUFA6|NDUFA8|NDUFA9|NDUFB2|NDUFB4|NDUFS5|PNP|PDHA1|PDHB|MPC2|NDUFA13|RFK|ELOVL6|ADCY4	-4.52628	0	1	0	0	-23.4641	15.7724
1	-7.01035	GO:0046034	M1	1	0	GO Biological Processes	19	ATP metabolic process	19_GO:0008152 metabolic process	-7.01035	7.38936	8.20529	30337	161	306	12	3.92157	1.10964	481|526|572|2584|3312|4700|4702|4704|4708|4710|4725|51079	ATP1B1|ATP6V1B2|BAD|GALK1|HSPA8|NDUFA6|NDUFA8|NDUFA9|NDUFB2|NDUFB4|NDUFS5|NDUFA13	-4.52628	0	1	0	0	-23.4641	15.7724
1	-6.85952	GO:0072522	M1	1	0	GO Biological Processes	19	purine-containing compound biosynthetic process	19_GO:0008152 metabolic process	-6.85952	5.90624	7.6215	30337	235	306	14	4.57516	1.19446	111|4700|4702|4704|4708|4710|4725|4860|5160|5162|25874|51079|79071|196883	ADCY5|NDUFA6|NDUFA8|NDUFA9|NDUFB2|NDUFB4|NDUFS5|PNP|PDHA1|PDHB|MPC2|NDUFA13|ELOVL6|ADCY4	-4.41765	0	1	0	0	-23.4641	15.7724
1	-6.64988	GO:0009141	M1	1	0	GO Biological Processes	19	nucleoside triphosphate metabolic process	19_GO:0008152 metabolic process	-6.64988	6.19628	7.59079	30337	208	306	13	4.24837	1.15298	481|526|572|2584|3312|4700|4702|4704|4708|4710|4725|51079|55669	ATP1B1|ATP6V1B2|BAD|GALK1|HSPA8|NDUFA6|NDUFA8|NDUFA9|NDUFB2|NDUFB4|NDUFS5|NDUFA13|MFN1	-4.22381	0	1	0	0	-23.4641	15.7724
1	-6.42134	GO:0006120	M1	1	0	GO Biological Processes	19	mitochondrial electron transport, NADH to ubiquinone	19_GO:0008152 metabolic process	-6.42134	15.0866	9.65124	30337	46	306	7	2.28758	0.854678	4697|4700|4702|4704|4708|4710|4725	NDUFA4|NDUFA6|NDUFA8|NDUFA9|NDUFB2|NDUFB4|NDUFS5	-4.05326	0	1	0	0	-23.4641	15.7724
1	-6.21623	GO:0006164	M1	1	0	GO Biological Processes	19	purine nucleotide biosynthetic process	19_GO:0008152 metabolic process	-6.21623	5.67765	7.14069	30337	227	306	13	4.24837	1.15298	111|4700|4702|4704|4708|4710|4725|5160|5162|25874|51079|79071|196883	ADCY5|NDUFA6|NDUFA8|NDUFA9|NDUFB2|NDUFB4|NDUFS5|PDHA1|PDHB|MPC2|NDUFA13|ELOVL6|ADCY4	-3.90529	0	1	0	0	-23.4641	15.7724
1	-5.56628	GO:0010257	M1	1	0	GO Biological Processes	19	NADH dehydrogenase complex assembly	19_GO:0009987 cellular process	-5.56628	11.3768	8.18905	30337	61	306	7	2.28758	0.854678	4700|4702|4704|4708|4710|4725|51079	NDUFA6|NDUFA8|NDUFA9|NDUFB2|NDUFB4|NDUFS5|NDUFA13	-3.34626	0	1	0	0	-23.4641	15.7724
1	-5.56628	GO:0032981	M1	1	0	GO Biological Processes	19	mitochondrial respiratory chain complex I assembly	19_GO:0009987 cellular process	-5.56628	11.3768	8.18905	30337	61	306	7	2.28758	0.854678	4700|4702|4704|4708|4710|4725|51079	NDUFA6|NDUFA8|NDUFA9|NDUFB2|NDUFB4|NDUFS5|NDUFA13	-3.34626	0	1	0	0	-23.4641	15.7724
1	-5.42401	GO:0042776	M1	1	0	GO Biological Processes	19	proton motive force-driven mitochondrial ATP synthesis	19_GO:0008152 metabolic process	-5.42401	10.8435	7.95731	30337	64	306	7	2.28758	0.854678	4700|4702|4704|4708|4710|4725|51079	NDUFA6|NDUFA8|NDUFA9|NDUFB2|NDUFB4|NDUFS5|NDUFA13	-3.22571	0	1	0	0	-23.4641	15.7724
1	-5.03886	GO:0015986	M1	1	0	GO Biological Processes	19	proton motive force-driven ATP synthesis	19_GO:0008152 metabolic process	-5.03886	9.50663	7.34532	30337	73	306	7	2.28758	0.854678	4700|4702|4704|4708|4710|4725|51079	NDUFA6|NDUFA8|NDUFA9|NDUFB2|NDUFB4|NDUFS5|NDUFA13	-2.91382	0	1	0	0	-23.4641	15.7724
1	-4.63588	GO:0006754	M1	1	0	GO Biological Processes	19	ATP biosynthetic process	19_GO:0008152 metabolic process	-4.63588	8.26171	6.72743	30337	84	306	7	2.28758	0.854678	4700|4702|4704|4708|4710|4725|51079	NDUFA6|NDUFA8|NDUFA9|NDUFB2|NDUFB4|NDUFS5|NDUFA13	-2.58547	0	1	0	0	-23.4641	15.7724
1	-4.28953	GO:0009206	M1	1	0	GO Biological Processes	19	purine ribonucleoside triphosphate biosynthetic process	19_GO:0008152 metabolic process	-4.28953	7.30509	6.21302	30337	95	306	7	2.28758	0.854678	4700|4702|4704|4708|4710|4725|51079	NDUFA6|NDUFA8|NDUFA9|NDUFB2|NDUFB4|NDUFS5|NDUFA13	-2.28553	0	1	0	0	-23.4641	15.7724
1	-4.26038	GO:0009145	M1	1	0	GO Biological Processes	19	purine nucleoside triphosphate biosynthetic process	19_GO:0008152 metabolic process	-4.26038	7.229	6.17036	30337	96	306	7	2.28758	0.854678	4700|4702|4704|4708|4710|4725|51079	NDUFA6|NDUFA8|NDUFA9|NDUFB2|NDUFB4|NDUFS5|NDUFA13	-2.26663	0	1	0	0	-23.4641	15.7724
1	-4.11971	GO:0009201	M1	1	0	GO Biological Processes	19	ribonucleoside triphosphate biosynthetic process	19_GO:0008152 metabolic process	-4.11971	6.87113	5.96588	30337	101	306	7	2.28758	0.854678	4700|4702|4704|4708|4710|4725|51079	NDUFA6|NDUFA8|NDUFA9|NDUFB2|NDUFB4|NDUFS5|NDUFA13	-2.14957	0	1	0	0	-23.4641	15.7724
1	-4.09255	GO:0033108	M1	1	0	GO Biological Processes	19	mitochondrial respiratory chain complex assembly	19_GO:0009987 cellular process	-4.09255	6.80376	5.92665	30337	102	306	7	2.28758	0.854678	4700|4702|4704|4708|4710|4725|51079	NDUFA6|NDUFA8|NDUFA9|NDUFB2|NDUFB4|NDUFS5|NDUFA13	-2.13048	0	1	0	0	-23.4641	15.7724
1	-3.91081	GO:0009142	M1	1	0	GO Biological Processes	19	nucleoside triphosphate biosynthetic process	19_GO:0008152 metabolic process	-3.91081	6.36682	5.66605	30337	109	306	7	2.28758	0.854678	4700|4702|4704|4708|4710|4725|51079	NDUFA6|NDUFA8|NDUFA9|NDUFB2|NDUFB4|NDUFS5|NDUFA13	-1.98573	0	1	0	0	-23.4641	15.7724
1	-11.781	GO:0009725	M1	1	0	GO Biological Processes	19	response to hormone	19_GO:0050896 response to stimulus	-11.781	4.23997	9.34458	30337	795	306	34	11.1111	1.79656	88|210|249|445|476|1364|1514|1537|1601|2103|2353|2494|2627|2805|2876|2885|3312|3416|3417|4036|4435|5931|5978|6774|7357|8805|10095|10580|10890|23607|54828|55818|84709|94056	ACTN2|ALAD|ALPL|ASS1|ATP1A1|CLDN4|CTSL|CYC1|DAB2|ESRRB|FOS|NR5A2|GATA6|GOT1|GPX1|GRB2|HSPA8|IDE|IDH1|LRP2|CITED1|RBBP7|REST|STAT3|UGCG|TRIM24|ARPC1B|SORBS1|RAB10|CD2AP|BCAS3|KDM3A|MGARP|SYAP1	-8.64813	0	2	1	1	-11.781	4.52696
1	-7.78661	GO:0032870	M1	1	0	GO Biological Processes	19	cellular response to hormone stimulus	19_GO:0050896 response to stimulus	-7.78661	4.24337	7.48613	30337	514	306	22	7.18954	1.47669	88|445|476|1514|2103|2353|2494|2627|2805|2885|3312|3416|5978|6774|7357|8805|10580|10890|54828|55818|84709|94056	ACTN2|ASS1|ATP1A1|CTSL|ESRRB|FOS|NR5A2|GATA6|GOT1|GRB2|HSPA8|IDE|REST|STAT3|UGCG|TRIM24|SORBS1|RAB10|BCAS3|KDM3A|MGARP|SYAP1	-5.04371	0	2	0	0	-11.781	4.52696
1	-5.72291	GO:0043434	M1	1	0	GO Biological Processes	19	response to peptide hormone	19_GO:0050896 response to stimulus	-5.72291	4.17434	6.28566	30337	380	306	16	5.22876	1.27256	88|249|445|1537|2353|2805|2885|3416|4435|6774|8805|10580|10890|23607|84709|94056	ACTN2|ALPL|ASS1|CYC1|FOS|GOT1|GRB2|IDE|CITED1|STAT3|TRIM24|SORBS1|RAB10|CD2AP|MGARP|SYAP1	-3.47293	0	2	0	0	-11.781	4.52696
1	-4.31443	GO:0071375	M1	1	0	GO Biological Processes	19	cellular response to peptide hormone stimulus	19_GO:0050896 response to stimulus	-4.31443	4.39736	5.42274	30337	248	306	11	3.59477	1.0642	88|445|2353|2805|2885|3416|6774|10580|10890|84709|94056	ACTN2|ASS1|FOS|GOT1|GRB2|IDE|STAT3|SORBS1|RAB10|MGARP|SYAP1	-2.30452	0	2	0	0	-11.781	4.52696
1	-4.07685	GO:0032868	M1	1	0	GO Biological Processes	19	response to insulin	19_GO:0050896 response to stimulus	-4.07685	4.52696	5.28768	30337	219	306	10	3.26797	1.0164	249|2353|2805|2885|3416|4435|10580|10890|23607|94056	ALPL|FOS|GOT1|GRB2|IDE|CITED1|SORBS1|RAB10|CD2AP|SYAP1	-2.12007	0	2	0	0	-11.781	4.52696
1	-3.15043	GO:0071417	M1	1	0	GO Biological Processes	19	cellular response to organonitrogen compound	19_GO:0050896 response to stimulus	-3.15043	2.73761	3.98276	30337	507	306	14	4.57516	1.19446	88|111|445|2353|2805|2885|3416|5906|6505|6774|10580|10890|84709|94056	ACTN2|ADCY5|ASS1|FOS|GOT1|GRB2|IDE|RAP1A|SLC1A1|STAT3|SORBS1|RAB10|MGARP|SYAP1	-1.40268	0	2	0	0	-11.781	4.52696
1	-3.03242	GO:1901699	M1	1	0	GO Biological Processes	19	cellular response to nitrogen compound	19_GO:0050896 response to stimulus	-3.03242	2.55517	3.82396	30337	582	306	15	4.90196	1.23427	88|111|445|493|2353|2805|2885|3416|5906|6505|6774|10580|10890|84709|94056	ACTN2|ADCY5|ASS1|ATP2B4|FOS|GOT1|GRB2|IDE|RAP1A|SLC1A1|STAT3|SORBS1|RAB10|MGARP|SYAP1	-1.31755	0	2	0	0	-11.781	4.52696
1	-2.36962	GO:0032869	M1	1	0	GO Biological Processes	19	cellular response to insulin stimulus	19_GO:0050896 response to stimulus	-2.36962	3.96562	3.67541	30337	150	306	6	1.96078	0.7926	2805|2885|3416|10580|10890|94056	GOT1|GRB2|IDE|SORBS1|RAB10|SYAP1	-0.861999	0	2	0	0	-11.781	4.52696
1	-10.6008	GO:0042176	M1	1	0	GO Biological Processes	19	regulation of protein catabolic process	19_GO:0008152 metabolic process	-10.6008	6.00852	9.69047	30337	363	306	22	7.18954	1.47669	101|210|302|975|1601|2876|3416|4036|4478|4953|5476|8724|8945|10134|11345|23429|51079|51667|55872|65018|80762|165324	ADAM8|ALAD|ANXA2|CD81|DAB2|GPX1|IDE|LRP2|MSN|ODC1|CTSA|SNX3|BTRC|BCAP31|GABARAPL2|RYBP|NDUFA13|NUB1|PBK|PINK1|NDFIP1|UBXN2A	-7.65701	0	3	1	1	-10.6008	8.85183
1	-5.36375	GO:1903050	M1	1	0	GO Biological Processes	19	regulation of proteolysis involved in protein catabolic process	19_GO:0008152 metabolic process	-5.36375	5.17255	6.4119	30337	230	306	12	3.92157	1.10964	210|1075|1601|2876|8945|10134|11345|23429|51667|55872|65018|165324	ALAD|CTSC|DAB2|GPX1|BTRC|BCAP31|GABARAPL2|RYBP|NUB1|PBK|PINK1|UBXN2A	-3.18072	0	3	0	0	-10.6008	8.85183
1	-5.3502	GO:0061136	M1	1	0	GO Biological Processes	19	regulation of proteasomal protein catabolic process	19_GO:0008152 metabolic process	-5.3502	5.67993	6.56654	30337	192	306	11	3.59477	1.0642	210|1601|2876|8945|10134|11345|23429|51667|55872|65018|165324	ALAD|DAB2|GPX1|BTRC|BCAP31|GABARAPL2|RYBP|NUB1|PBK|PINK1|UBXN2A	-3.17158	0	3	0	0	-10.6008	8.85183
1	-4.58924	GO:0042177	M1	1	0	GO Biological Processes	19	negative regulation of protein catabolic process	19_GO:0048519 negative regulation of biological process	-4.58924	6.77884	6.32181	30337	117	306	8	2.61438	0.91216	210|302|5476|8724|11345|23429|55872|165324	ALAD|ANXA2|CTSA|SNX3|GABARAPL2|RYBP|PBK|UBXN2A	-2.54481	0	3	0	0	-10.6008	8.85183
1	-4.12141	GO:0009895	M1	1	0	GO Biological Processes	19	negative regulation of catabolic process	19_GO:0048519 negative regulation of biological process	-4.12141	3.6203	5.02005	30337	356	306	13	4.24837	1.15298	210|302|493|5476|6774|8724|11345|23429|25819|54502|55872|65018|165324	ALAD|ANXA2|ATP2B4|CTSA|STAT3|SNX3|GABARAPL2|RYBP|NOCT|RBM47|PBK|PINK1|UBXN2A	-2.14957	0	3	0	0	-10.6008	8.85183
1	-3.59626	GO:1901799	M1	1	0	GO Biological Processes	19	negative regulation of proteasomal protein catabolic process	19_GO:0048519 negative regulation of biological process	-3.59626	8.85183	5.93656	30337	56	306	5	1.63399	0.724746	210|11345|23429|55872|165324	ALAD|GABARAPL2|RYBP|PBK|UBXN2A	-1.73586	0	3	0	0	-10.6008	8.85183
1	-3.08938	GO:1903051	M1	1	0	GO Biological Processes	19	negative regulation of proteolysis involved in protein catabolic process	19_GO:0048519 negative regulation of biological process	-3.08938	6.88476	5.04638	30337	72	306	5	1.63399	0.724746	210|11345|23429|55872|165324	ALAD|GABARAPL2|RYBP|PBK|UBXN2A	-1.35602	0	3	0	0	-10.6008	8.85183
1	-2.60016	GO:0045861	M1	1	0	GO Biological Processes	19	negative regulation of proteolysis	19_GO:0048519 negative regulation of biological process	-2.60016	3.43344	3.74761	30337	231	306	8	2.61438	0.91216	210|1476|2055|2876|11345|23429|55872|165324	ALAD|CSTB|CLN8|GPX1|GABARAPL2|RYBP|PBK|UBXN2A	-1.02029	0	3	0	0	-10.6008	8.85183
1	-10.5393	GO:1902600	M1	1	0	GO Biological Processes	19	proton transmembrane transport	19_GO:0051179 localization	-10.5393	10.1164	11.1842	30337	147	306	15	4.90196	1.23427	291|476|481|526|533|1327|1351|1537|7384|9296|9377|29796|51606|127124|440400	SLC25A4|ATP1A1|ATP1B1|ATP6V1B2|ATP6V0B|COX4I1|COX8A|CYC1|UQCRC1|ATP6V1F|COX5A|UQCR10|ATP6V1H|ATP6V1G3|RNASEK	-7.62029	0	4	1	1	-10.5393	10.1164
1	-7.40057	GO:0006812	M1	1	0	GO Biological Processes	19	monoatomic cation transport	19_GO:0051179 localization	-7.40057	3.39695	6.88185	30337	788	306	27	8.82353	1.62144	291|476|481|493|526|533|1327|1351|1537|4036|4704|6505|7384|9296|9377|10396|23412|29796|51606|57192|64078|79572|80762|84061|91689|127124|440400	SLC25A4|ATP1A1|ATP1B1|ATP2B4|ATP6V1B2|ATP6V0B|COX4I1|COX8A|CYC1|LRP2|NDUFA9|SLC1A1|UQCRC1|ATP6V1F|COX5A|ATP8A1|COMMD3|UQCR10|ATP6V1H|MCOLN1|SLC28A3|ATP13A3|NDFIP1|MAGT1|SMDT1|ATP6V1G3|RNASEK	-4.748	0	4	0	0	-10.5393	10.1164
1	-6.57549	GO:0098655	M1	1	0	GO Biological Processes	19	monoatomic cation transmembrane transport	19_GO:0051179 localization	-6.57549	3.48659	6.48925	30337	654	306	23	7.51634	1.50721	291|476|481|493|526|533|1327|1351|1537|6505|7384|9296|9377|10396|29796|51606|57192|64078|79572|84061|91689|127124|440400	SLC25A4|ATP1A1|ATP1B1|ATP2B4|ATP6V1B2|ATP6V0B|COX4I1|COX8A|CYC1|SLC1A1|UQCRC1|ATP6V1F|COX5A|ATP8A1|UQCR10|ATP6V1H|MCOLN1|SLC28A3|ATP13A3|MAGT1|SMDT1|ATP6V1G3|RNASEK	-4.17208	0	4	0	0	-10.5393	10.1164
1	-5.58643	GO:0098662	M1	1	0	GO Biological Processes	19	inorganic cation transmembrane transport	19_GO:0051179 localization	-5.58643	3.25814	5.82361	30337	639	306	21	6.86275	1.44527	291|476|481|493|526|533|1327|1351|1537|6505|7384|9296|9377|29796|51606|57192|64078|84061|91689|127124|440400	SLC25A4|ATP1A1|ATP1B1|ATP2B4|ATP6V1B2|ATP6V0B|COX4I1|COX8A|CYC1|SLC1A1|UQCRC1|ATP6V1F|COX5A|UQCR10|ATP6V1H|MCOLN1|SLC28A3|MAGT1|SMDT1|ATP6V1G3|RNASEK	-3.35665	0	4	0	0	-10.5393	10.1164
1	-5.18744	GO:0098660	M1	1	0	GO Biological Processes	19	inorganic ion transmembrane transport	19_GO:0051179 localization	-5.18744	2.97151	5.45802	30337	734	306	22	7.18954	1.47669	291|476|481|493|526|533|1327|1351|1364|1537|6505|7384|9296|9377|29796|51606|57192|64078|84061|91689|127124|440400	SLC25A4|ATP1A1|ATP1B1|ATP2B4|ATP6V1B2|ATP6V0B|COX4I1|COX8A|CLDN4|CYC1|SLC1A1|UQCRC1|ATP6V1F|COX5A|UQCR10|ATP6V1H|MCOLN1|SLC28A3|MAGT1|SMDT1|ATP6V1G3|RNASEK	-3.02602	0	4	0	0	-10.5393	10.1164
1	-5.06636	GO:0019725	M1	1	0	GO Biological Processes	19	cellular homeostasis	19_GO:0042592 homeostatic process	-5.06636	3.01295	5.40312	30337	691	306	21	6.86275	1.44527	249|476|481|493|526|533|817|2030|2876|3416|3920|6505|6648|9296|51606|64710|79572|80762|91689|127124|440400	ALPL|ATP1A1|ATP1B1|ATP2B4|ATP6V1B2|ATP6V0B|CAMK2D|SLC29A1|GPX1|IDE|LAMP2|SLC1A1|SOD2|ATP6V1F|ATP6V1H|NUCKS1|ATP13A3|NDFIP1|SMDT1|ATP6V1G3|RNASEK	-2.93349	0	4	0	0	-10.5393	10.1164
1	-4.79275	GO:0055080	M1	1	0	GO Biological Processes	19	monoatomic cation homeostasis	19_GO:0042592 homeostatic process	-4.79275	3.35735	5.3761	30337	502	306	17	5.55556	1.30946	249|476|481|493|526|533|817|3920|6505|6648|8805|9296|51606|79572|80762|91689|440400	ALPL|ATP1A1|ATP1B1|ATP2B4|ATP6V1B2|ATP6V0B|CAMK2D|LAMP2|SLC1A1|SOD2|TRIM24|ATP6V1F|ATP6V1H|ATP13A3|NDFIP1|SMDT1|RNASEK	-2.70127	0	4	0	0	-10.5393	10.1164
1	-4.68395	GO:0050801	M1	1	0	GO Biological Processes	19	monoatomic ion homeostasis	19_GO:0042592 homeostatic process	-4.68395	3.29178	5.27924	30337	512	306	17	5.55556	1.30946	249|476|481|493|526|533|817|3920|6505|6648|8805|9296|51606|79572|80762|91689|440400	ALPL|ATP1A1|ATP1B1|ATP2B4|ATP6V1B2|ATP6V0B|CAMK2D|LAMP2|SLC1A1|SOD2|TRIM24|ATP6V1F|ATP6V1H|ATP13A3|NDFIP1|SMDT1|RNASEK	-2.62363	0	4	0	0	-10.5393	10.1164
1	-4.52926	GO:0055082	M1	1	0	GO Biological Processes	19	intracellular chemical homeostasis	19_GO:0042592 homeostatic process	-4.52926	3.07148	5.08905	30337	581	306	18	5.88235	1.34509	476|481|493|526|533|817|2030|2876|3920|6505|6648|9296|51606|64710|79572|80762|91689|440400	ATP1A1|ATP1B1|ATP2B4|ATP6V1B2|ATP6V0B|CAMK2D|SLC29A1|GPX1|LAMP2|SLC1A1|SOD2|ATP6V1F|ATP6V1H|NUCKS1|ATP13A3|NDFIP1|SMDT1|RNASEK	-2.49487	0	4	0	0	-10.5393	10.1164
1	-3.90957	GO:0030003	M1	1	0	GO Biological Processes	19	intracellular monoatomic cation homeostasis	19_GO:0042592 homeostatic process	-3.90957	3.25814	4.738	30337	426	306	14	4.57516	1.19446	476|481|493|526|533|817|3920|6505|9296|51606|79572|80762|91689|440400	ATP1A1|ATP1B1|ATP2B4|ATP6V1B2|ATP6V0B|CAMK2D|LAMP2|SLC1A1|ATP6V1F|ATP6V1H|ATP13A3|NDFIP1|SMDT1|RNASEK	-1.98573	0	4	0	0	-10.5393	10.1164
1	-3.81547	GO:0006873	M1	1	0	GO Biological Processes	19	intracellular monoatomic ion homeostasis	19_GO:0042592 homeostatic process	-3.81547	3.19073	4.64556	30337	435	306	14	4.57516	1.19446	476|481|493|526|533|817|3920|6505|9296|51606|79572|80762|91689|440400	ATP1A1|ATP1B1|ATP2B4|ATP6V1B2|ATP6V0B|CAMK2D|LAMP2|SLC1A1|ATP6V1F|ATP6V1H|ATP13A3|NDFIP1|SMDT1|RNASEK	-1.91767	0	4	0	0	-10.5393	10.1164
1	-2.33265	GO:0098771	M1	1	0	GO Biological Processes	19	inorganic ion homeostasis	19_GO:0042592 homeostatic process	-2.33265	2.53027	3.22985	30337	431	306	11	3.59477	1.0642	249|476|481|493|817|6505|6648|8805|79572|80762|91689	ALPL|ATP1A1|ATP1B1|ATP2B4|CAMK2D|SLC1A1|SOD2|TRIM24|ATP13A3|NDFIP1|SMDT1	-0.835993	0	4	0	0	-10.5393	10.1164
1	-2.07048	GO:0055074	M1	1	0	GO Biological Processes	19	calcium ion homeostasis	19_GO:0042592 homeostatic process	-2.07048	3.0572	3.14042	30337	227	306	7	2.28758	0.854678	249|481|493|817|8805|79572|91689	ALPL|ATP1B1|ATP2B4|CAMK2D|TRIM24|ATP13A3|SMDT1	-0.650569	0	4	0	0	-10.5393	10.1164
1	-9.2855	GO:0043603	M1	1	0	GO Biological Processes	19	amide metabolic process	19_GO:0008152 metabolic process	-9.2855	5.39366	8.76938	30337	386	306	21	6.86275	1.44527	440|445|1514|2055|2876|3416|3417|4860|5160|5162|5973|6505|6648|7357|8560|8802|9218|23474|25874|79071|80896	ASNS|ASS1|CTSL|CLN8|GPX1|IDE|IDH1|PNP|PDHA1|PDHB|RENBP|SLC1A1|SOD2|UGCG|DEGS1|SUCLG1|VAPA|ETHE1|MPC2|ELOVL6|NPL	-6.45366	0	5	1	1	-9.2855	7.62619
1	-6.61294	GO:0043604	M1	1	0	GO Biological Processes	19	amide biosynthetic process	19_GO:0008152 metabolic process	-6.61294	7.62619	8.01728	30337	143	306	11	3.59477	1.0642	440|445|2055|5160|5162|6505|7357|8560|9218|25874|79071	ASNS|ASS1|CLN8|PDHA1|PDHB|SLC1A1|UGCG|DEGS1|VAPA|MPC2|ELOVL6	-4.19455	0	5	0	0	-9.2855	7.62619
1	-2.38485	GO:0030148	M1	1	0	GO Biological Processes	19	sphingolipid biosynthetic process	19_GO:0008152 metabolic process	-2.38485	4.76637	3.88378	30337	104	306	5	1.63399	0.724746	2055|7357|8560|9218|79071	CLN8|UGCG|DEGS1|VAPA|ELOVL6	-0.873347	0	5	0	0	-9.2855	7.62619
1	-2.29301	GO:0006643	M1	1	0	GO Biological Processes	19	membrane lipid metabolic process	19_GO:0008152 metabolic process	-2.29301	3.36885	3.44366	30337	206	306	7	2.28758	0.854678	2055|2517|5660|7357|8560|9218|79071	CLN8|FUCA1|PSAP|UGCG|DEGS1|VAPA|ELOVL6	-0.808052	0	5	0	0	-9.2855	7.62619
1	-2.23469	GO:0006665	M1	1	0	GO Biological Processes	19	sphingolipid metabolic process	19_GO:0008152 metabolic process	-2.23469	3.71777	3.47928	30337	160	306	6	1.96078	0.7926	2055|5660|7357|8560|9218|79071	CLN8|PSAP|UGCG|DEGS1|VAPA|ELOVL6	-0.773071	0	5	0	0	-9.2855	7.62619
1	-2.14864	GO:0006636	M1	1	0	GO Biological Processes	19	unsaturated fatty acid biosynthetic process	19_GO:0008152 metabolic process	-2.14864	7.62619	4.17969	30337	39	306	3	0.980392	0.563248	8560|9536|79071	DEGS1|PTGES|ELOVL6	-0.712368	0	5	0	0	-9.2855	7.62619
1	-8.74449	GO:0007033	M1	1	0	GO Biological Processes	19	vacuole organization	19_GO:0009987 cellular process	-8.74449	7.54877	9.30843	30337	197	306	15	4.90196	1.23427	533|1509|2055|3312|3920|9296|9821|11345|51552|51606|55207|79158|81631|165324|440400	ATP6V0B|CTSD|CLN8|HSPA8|LAMP2|ATP6V1F|RB1CC1|GABARAPL2|RAB14|ATP6V1H|ARL8B|GNPTAB|MAP1LC3B|UBXN2A|RNASEK	-5.93196	0	6	1	1	-8.74449	39.6562
1	-6.93317	GO:0007040	M1	1	0	GO Biological Processes	19	lysosome organization	19_GO:0009987 cellular process	-6.93317	9.44195	8.747	30337	105	306	10	3.26797	1.0164	533|2055|3312|3920|9296|51552|51606|55207|79158|440400	ATP6V0B|CLN8|HSPA8|LAMP2|ATP6V1F|RAB14|ATP6V1H|ARL8B|GNPTAB|RNASEK	-4.48318	0	6	0	0	-8.74449	39.6562
1	-6.93317	GO:0080171	M1	1	0	GO Biological Processes	19	lytic vacuole organization	19_GO:0009987 cellular process	-6.93317	9.44195	8.747	30337	105	306	10	3.26797	1.0164	533|2055|3312|3920|9296|51552|51606|55207|79158|440400	ATP6V0B|CLN8|HSPA8|LAMP2|ATP6V1F|RAB14|ATP6V1H|ARL8B|GNPTAB|RNASEK	-4.48318	0	6	0	0	-8.74449	39.6562
1	-5.81985	GO:0007035	M1	1	0	GO Biological Processes	19	vacuolar acidification	19_GO:0042592 homeostatic process	-5.81985	16.5234	9.4073	30337	36	306	6	1.96078	0.7926	526|533|3920|9296|51606|440400	ATP6V1B2|ATP6V0B|LAMP2|ATP6V1F|ATP6V1H|RNASEK	-3.56466	0	6	0	0	-8.74449	39.6562
1	-5.69207	GO:0061795	M1	1	0	GO Biological Processes	19	Golgi lumen acidification	19_GO:0042592 homeostatic process	-5.69207	39.6562	12.3413	30337	10	306	4	1.30719	0.649309	533|9296|51606|440400	ATP6V0B|ATP6V1F|ATP6V1H|RNASEK	-3.44723	0	6	0	0	-8.74449	39.6562
1	-5.43534	GO:0007042	M1	1	0	GO Biological Processes	19	lysosomal lumen acidification	19_GO:0042592 homeostatic process	-5.43534	20.6543	9.72306	30337	24	306	5	1.63399	0.724746	533|3920|9296|51606|440400	ATP6V0B|LAMP2|ATP6V1F|ATP6V1H|RNASEK	-3.22955	0	6	0	0	-8.74449	39.6562
1	-5.02771	GO:0048388	M1	1	0	GO Biological Processes	19	endosomal lumen acidification	19_GO:0042592 homeostatic process	-5.02771	28.3259	10.323	30337	14	306	4	1.30719	0.649309	533|9296|51606|440400	ATP6V0B|ATP6V1F|ATP6V1H|RNASEK	-2.91036	0	6	0	0	-8.74449	39.6562
1	-4.78847	GO:0035751	M1	1	0	GO Biological Processes	19	regulation of lysosomal lumen pH	19_GO:0042592 homeostatic process	-4.78847	15.4907	8.2787	30337	32	306	5	1.63399	0.724746	533|3920|9296|51606|440400	ATP6V0B|LAMP2|ATP6V1F|ATP6V1H|RNASEK	-2.70056	0	6	0	0	-8.74449	39.6562
1	-4.76347	GO:0051452	M1	1	0	GO Biological Processes	19	intracellular pH reduction	19_GO:0042592 homeostatic process	-4.76347	11.0156	7.43584	30337	54	306	6	1.96078	0.7926	526|533|3920|9296|51606|440400	ATP6V1B2|ATP6V0B|LAMP2|ATP6V1F|ATP6V1H|RNASEK	-2.68612	0	6	0	0	-8.74449	39.6562
1	-4.66195	GO:0097401	M1	1	0	GO Biological Processes	19	synaptic vesicle lumen acidification	19_GO:0042592 homeostatic process	-4.66195	23.3272	9.29499	30337	17	306	4	1.30719	0.649309	526|9296|51606|127124	ATP6V1B2|ATP6V1F|ATP6V1H|ATP6V1G3	-2.60827	0	6	0	0	-8.74449	39.6562
1	-4.25905	GO:0016050	M1	1	0	GO Biological Processes	19	vesicle organization	19_GO:0009987 cellular process	-4.25905	3.73573	5.15864	30337	345	306	13	4.24837	1.15298	302|526|533|8724|9218|9296|23352|51552|51606|55207|56681|127124|440400	ANXA2|ATP6V1B2|ATP6V0B|SNX3|VAPA|ATP6V1F|UBR4|RAB14|ATP6V1H|ARL8B|SAR1A|ATP6V1G3|RNASEK	-2.26663	0	6	0	0	-8.74449	39.6562
1	-3.96408	GO:0016188	M1	1	0	GO Biological Processes	19	synaptic vesicle maturation	19_GO:0032502 developmental process	-3.96408	15.8625	7.50428	30337	25	306	4	1.30719	0.649309	526|9296|51606|127124	ATP6V1B2|ATP6V1F|ATP6V1H|ATP6V1G3	-2.02281	0	6	0	0	-8.74449	39.6562
1	-3.66981	GO:0010256	M1	1	0	GO Biological Processes	19	endomembrane system organization	19_GO:0009987 cellular process	-3.66981	2.82251	4.40216	30337	562	306	16	5.22876	1.27256	400|533|928|4000|7357|7534|8560|8724|9218|9296|10890|23352|51606|55207|165324|440400	ARL1|ATP6V0B|CD9|LMNA|UGCG|YWHAZ|DEGS1|SNX3|VAPA|ATP6V1F|RAB10|UBR4|ATP6V1H|ARL8B|UBXN2A|RNASEK	-1.79658	0	6	0	0	-8.74449	39.6562
1	-3.51304	GO:0051453	M1	1	0	GO Biological Processes	19	regulation of intracellular pH	19_GO:0042592 homeostatic process	-3.51304	6.60937	5.37959	30337	90	306	6	1.96078	0.7926	526|533|3920|9296|51606|440400	ATP6V1B2|ATP6V0B|LAMP2|ATP6V1F|ATP6V1H|RNASEK	-1.68513	0	6	0	0	-8.74449	39.6562
1	-3.43611	GO:0007032	M1	1	0	GO Biological Processes	19	endosome organization	19_GO:0009987 cellular process	-3.43611	6.39616	5.26092	30337	93	306	6	1.96078	0.7926	533|8724|9296|23352|51606|440400	ATP6V0B|SNX3|ATP6V1F|UBR4|ATP6V1H|RNASEK	-1.61595	0	6	0	0	-8.74449	39.6562
1	-3.41111	GO:0030641	M1	1	0	GO Biological Processes	19	regulation of cellular pH	19_GO:0042592 homeostatic process	-3.41111	6.32812	5.22252	30337	94	306	6	1.96078	0.7926	526|533|3920|9296|51606|440400	ATP6V1B2|ATP6V0B|LAMP2|ATP6V1F|ATP6V1H|RNASEK	-1.59478	0	6	0	0	-8.74449	39.6562
1	-3.17716	GO:0006885	M1	1	0	GO Biological Processes	19	regulation of pH	19_GO:0042592 homeostatic process	-3.17716	5.71965	4.86677	30337	104	306	6	1.96078	0.7926	526|533|3920|9296|51606|440400	ATP6V1B2|ATP6V0B|LAMP2|ATP6V1F|ATP6V1H|RNASEK	-1.42286	0	6	0	0	-8.74449	39.6562
1	-3.17292	GO:0099504	M1	1	0	GO Biological Processes	19	synaptic vesicle cycle	19_GO:0051179 localization	-3.17292	4.81933	4.63736	30337	144	306	7	2.28758	0.854678	526|1175|3312|5906|9296|51606|127124	ATP6V1B2|AP2S1|HSPA8|RAP1A|ATP6V1F|ATP6V1H|ATP6V1G3	-1.42026	0	6	0	0	-8.74449	39.6562
1	-3.00153	GO:0099003	M1	1	0	GO Biological Processes	19	vesicle-mediated transport in synapse	19_GO:0051179 localization	-3.00153	4.50639	4.40346	30337	154	306	7	2.28758	0.854678	526|1175|3312|5906|9296|51606|127124	ATP6V1B2|AP2S1|HSPA8|RAP1A|ATP6V1F|ATP6V1H|ATP6V1G3	-1.29999	0	6	0	0	-8.74449	39.6562
1	-2.39684	GO:0070050	M1	1	0	GO Biological Processes	19	neuron cellular homeostasis	19_GO:0042592 homeostatic process	-2.39684	6.19628	4.20059	30337	64	306	4	1.30719	0.649309	526|9296|51606|127124	ATP6V1B2|ATP6V1F|ATP6V1H|ATP6V1G3	-0.878679	0	6	0	0	-8.74449	39.6562
1	-7.89538	GO:0030162	M1	1	0	GO Biological Processes	19	regulation of proteolysis	19_GO:0008152 metabolic process	-7.89538	3.97224	7.41646	30337	599	306	24	7.84314	1.53691	101|210|302|572|1075|1364|1476|1509|1514|1601|2055|2876|3312|5978|6774|8945|10134|10395|11345|23429|51667|55872|65018|165324	ADAM8|ALAD|ANXA2|BAD|CTSC|CLDN4|CSTB|CTSD|CTSL|DAB2|CLN8|GPX1|HSPA8|REST|STAT3|BTRC|BCAP31|DLC1|GABARAPL2|RYBP|NUB1|PBK|PINK1|UBXN2A	-5.13609	0	7	1	1	-7.89538	4.77786
1	-6.40692	GO:0045862	M1	1	0	GO Biological Processes	19	positive regulation of proteolysis	19_GO:0048518 positive regulation of biological process	-6.40692	4.70697	6.90762	30337	337	306	16	5.22876	1.27256	101|302|572|1075|1364|1509|1514|1601|3312|5978|6774|8945|10134|10395|51667|65018	ADAM8|ANXA2|BAD|CTSC|CLDN4|CTSD|CTSL|DAB2|HSPA8|REST|STAT3|BTRC|BCAP31|DLC1|NUB1|PINK1	-4.04557	0	7	0	0	-7.89538	4.77786
1	-6.36266	GO:0043068	M1	1	0	GO Biological Processes	19	positive regulation of programmed cell death	19_GO:0048518 positive regulation of biological process	-6.36266	3.64615	6.44358	30337	571	306	21	6.86275	1.44527	101|572|694|708|817|1075|1509|1514|2627|2683|3956|4605|5978|6648|7164|9590|10134|10395|10553|23429|51079	ADAM8|BAD|BTG1|C1QBP|CAMK2D|CTSC|CTSD|CTSL|GATA6|B4GALT1|LGALS1|MYBL2|REST|SOD2|TPD52L1|AKAP12|BCAP31|DLC1|HTATIP2|RYBP|NDUFA13	-4.02091	0	7	0	0	-7.89538	4.77786
1	-5.98572	GO:0043065	M1	1	0	GO Biological Processes	19	positive regulation of apoptotic process	19_GO:0048518 positive regulation of biological process	-5.98572	3.59205	6.20396	30337	552	306	20	6.53595	1.41291	101|572|694|708|817|1075|1509|1514|2627|2683|3956|4605|5978|6648|7164|9590|10134|10395|23429|51079	ADAM8|BAD|BTG1|C1QBP|CAMK2D|CTSC|CTSD|CTSL|GATA6|B4GALT1|LGALS1|MYBL2|REST|SOD2|TPD52L1|AKAP12|BCAP31|DLC1|RYBP|NDUFA13	-3.69795	0	7	0	0	-7.89538	4.77786
1	-3.52638	GO:0010952	M1	1	0	GO Biological Processes	19	positive regulation of peptidase activity	19_GO:0048518 positive regulation of biological process	-3.52638	4.77786	4.92674	30337	166	306	8	2.61438	0.91216	572|1364|1509|1514|5978|6774|10395|65018	BAD|CLDN4|CTSD|CTSL|REST|STAT3|DLC1|PINK1	-1.69604	0	7	0	0	-7.89538	4.77786
1	-3.31552	GO:0051345	M1	1	0	GO Biological Processes	19	positive regulation of hydrolase activity	19_GO:0065007 biological regulation	-3.31552	2.99032	4.20085	30337	431	306	13	4.24837	1.15298	335|389|572|1364|1509|1514|5660|5906|5978|6774|10395|30851|65018	APOA1|RHOC|BAD|CLDN4|CTSD|CTSL|PSAP|RAP1A|REST|STAT3|DLC1|TAX1BP3|PINK1	-1.52507	0	7	0	0	-7.89538	4.77786
1	-2.98337	GO:0052547	M1	1	0	GO Biological Processes	19	regulation of peptidase activity	19_GO:0008152 metabolic process	-2.98337	3.29371	4.03696	30337	301	306	10	3.26797	1.0164	572|1364|1476|1509|1514|2876|5978|6774|10395|65018	BAD|CLDN4|CSTB|CTSD|CTSL|GPX1|REST|STAT3|DLC1|PINK1	-1.29483	0	7	0	0	-7.89538	4.77786
1	-2.73129	GO:0051336	M1	1	0	GO Biological Processes	19	regulation of hydrolase activity	19_GO:0065007 biological regulation	-2.73129	2.30225	3.49028	30337	689	306	16	5.22876	1.27256	335|389|572|1364|1476|1509|1514|2876|5660|5906|5978|6774|9236|10395|30851|65018	APOA1|RHOC|BAD|CLDN4|CSTB|CTSD|CTSL|GPX1|PSAP|RAP1A|REST|STAT3|CCPG1|DLC1|TAX1BP3|PINK1	-1.10394	0	7	0	0	-7.89538	4.77786
1	-7.57032	GO:0006099	M1	1	0	GO Biological Processes	19	tricarboxylic acid cycle	19_GO:0008152 metabolic process	-7.57032	21.687	11.8187	30337	32	306	7	2.28758	0.854678	50|3417|3419|4191|5160|5162|8802	ACO2|IDH1|IDH3A|MDH2|PDHA1|PDHB|SUCLG1	-4.85845	0	8	1	1	-7.57032	49.5703
1	-4.775	GO:0072350	M1	1	0	GO Biological Processes	19	tricarboxylic acid metabolic process	19_GO:0008152 metabolic process	-4.775	24.7851	9.60614	30337	16	306	4	1.30719	0.649309	50|445|3417|3419	ACO2|ASS1|IDH1|IDH3A	-2.69355	0	8	0	0	-7.57032	49.5703
1	-4.70174	GO:0006102	M1	1	0	GO Biological Processes	19	isocitrate metabolic process	19_GO:0008152 metabolic process	-4.70174	49.5703	12.0104	30337	6	306	3	0.980392	0.563248	50|3417|3419	ACO2|IDH1|IDH3A	-2.63469	0	8	0	0	-7.57032	49.5703
1	-7.55183	GO:0036293	M1	1	0	GO Biological Processes	19	response to decreased oxygen levels	19_GO:0050896 response to stimulus	-7.55183	5.33351	7.81674	30337	316	306	17	5.55556	1.30946	101|210|360|572|1374|2030|2353|2627|4000|5978|6505|6648|9124|10038|65018|84709|139341	ADAM8|ALAD|AQP3|BAD|CPT1A|SLC29A1|FOS|GATA6|LMNA|REST|SLC1A1|SOD2|PDLIM1|PARP2|PINK1|MGARP|FUNDC1	-4.85469	0	9	1	1	-7.55183	6.37332
1	-7.05541	GO:0070482	M1	1	0	GO Biological Processes	19	response to oxygen levels	19_GO:0050896 response to stimulus	-7.05541	4.92804	7.37427	30337	342	306	17	5.55556	1.30946	101|210|360|572|1374|2030|2353|2627|4000|5978|6505|6648|9124|10038|65018|84709|139341	ADAM8|ALAD|AQP3|BAD|CPT1A|SLC29A1|FOS|GATA6|LMNA|REST|SLC1A1|SOD2|PDLIM1|PARP2|PINK1|MGARP|FUNDC1	-4.54207	0	9	0	0	-7.55183	6.37332
1	-6.28869	GO:0001666	M1	1	0	GO Biological Processes	19	response to hypoxia	19_GO:0050896 response to stimulus	-6.28869	4.9242	6.91824	30337	302	306	15	4.90196	1.23427	101|210|360|572|1374|2030|2353|2627|4000|5978|6648|9124|65018|84709|139341	ADAM8|ALAD|AQP3|BAD|CPT1A|SLC29A1|FOS|GATA6|LMNA|REST|SOD2|PDLIM1|PINK1|MGARP|FUNDC1	-3.95952	0	9	0	0	-7.55183	6.37332
1	-4.87742	GO:0071456	M1	1	0	GO Biological Processes	19	cellular response to hypoxia	19_GO:0050896 response to stimulus	-4.87742	6.37332	6.4325	30337	140	306	9	2.94118	0.965867	101|360|572|2030|2353|2627|4000|65018|84709	ADAM8|AQP3|BAD|SLC29A1|FOS|GATA6|LMNA|PINK1|MGARP	-2.77504	0	9	0	0	-7.55183	6.37332
1	-4.70785	GO:0036294	M1	1	0	GO Biological Processes	19	cellular response to decreased oxygen levels	19_GO:0050896 response to stimulus	-4.70785	6.06983	6.21978	30337	147	306	9	2.94118	0.965867	101|360|572|2030|2353|2627|4000|65018|84709	ADAM8|AQP3|BAD|SLC29A1|FOS|GATA6|LMNA|PINK1|MGARP	-2.63739	0	9	0	0	-7.55183	6.37332
1	-4.37492	GO:0071453	M1	1	0	GO Biological Processes	19	cellular response to oxygen levels	19_GO:0050896 response to stimulus	-4.37492	5.50781	5.80703	30337	162	306	9	2.94118	0.965867	101|360|572|2030|2353|2627|4000|65018|84709	ADAM8|AQP3|BAD|SLC29A1|FOS|GATA6|LMNA|PINK1|MGARP	-2.35295	0	9	0	0	-7.55183	6.37332
1	-7.5058	GO:0005975	M1	1	0	GO Biological Processes	19	carbohydrate metabolic process	19_GO:0008152 metabolic process	-7.5058	4.47587	7.43924	30337	443	306	20	6.53595	1.41291	572|1374|2517|2584|2683|2805|2820|3417|3419|3572|4191|5160|5162|5372|5973|6652|9821|22934|79158|80896	BAD|CPT1A|FUCA1|GALK1|B4GALT1|GOT1|GPD2|IDH1|IDH3A|IL6ST|MDH2|PDHA1|PDHB|PMM1|RENBP|SORD|RB1CC1|RPIA|GNPTAB|NPL	-4.8229	0	10	1	1	-7.5058	6.85878
1	-7.35589	GO:0019752	M1	1	0	GO Biological Processes	19	carboxylic acid metabolic process	19_GO:0008152 metabolic process	-7.35589	3.37979	6.85037	30337	792	306	27	8.82353	1.62144	33|50|440|445|586|1374|1491|2109|2494|2584|2805|2876|3172|3417|3419|4191|4953|5160|5162|5973|6652|8560|9536|25874|79071|80896|157506	ACADL|ACO2|ASNS|ASS1|BCAT1|CPT1A|CTH|ETFB|NR5A2|GALK1|GOT1|GPX1|HNF4A|IDH1|IDH3A|MDH2|ODC1|PDHA1|PDHB|RENBP|SORD|DEGS1|PTGES|MPC2|ELOVL6|NPL|RDH10	-4.73793	0	10	0	0	-7.5058	6.85878
1	-6.45724	GO:0005996	M1	1	0	GO Biological Processes	19	monosaccharide metabolic process	19_GO:0008152 metabolic process	-6.45724	6.57285	7.59075	30337	181	306	12	3.92157	1.10964	572|1374|2517|2584|2683|2805|4191|5160|5162|5372|6652|22934	BAD|CPT1A|FUCA1|GALK1|B4GALT1|GOT1|MDH2|PDHA1|PDHB|PMM1|SORD|RPIA	-4.07537	0	10	0	0	-7.5058	6.85878
1	-6.15053	GO:0019318	M1	1	0	GO Biological Processes	19	hexose metabolic process	19_GO:0008152 metabolic process	-6.15053	6.85878	7.47679	30337	159	306	11	3.59477	1.0642	572|1374|2517|2584|2683|2805|4191|5160|5162|5372|6652	BAD|CPT1A|FUCA1|GALK1|B4GALT1|GOT1|MDH2|PDHA1|PDHB|PMM1|SORD	-3.8455	0	10	0	0	-7.5058	6.85878
1	-3.67379	GO:0006006	M1	1	0	GO Biological Processes	19	glucose metabolic process	19_GO:0008152 metabolic process	-3.67379	5.8318	5.33094	30337	119	306	7	2.28758	0.854678	572|1374|2805|4191|5160|5162|6652	BAD|CPT1A|GOT1|MDH2|PDHA1|PDHB|SORD	-1.79838	0	10	0	0	-7.5058	6.85878
1	-3.52591	GO:0032787	M1	1	0	GO Biological Processes	19	monocarboxylic acid metabolic process	19_GO:0008152 metabolic process	-3.52591	2.85433	4.3096	30337	521	306	15	4.90196	1.23427	33|1374|2109|2494|2584|2876|3417|5160|5162|6652|8560|9536|25874|79071|157506	ACADL|CPT1A|ETFB|NR5A2|GALK1|GPX1|IDH1|PDHA1|PDHB|SORD|DEGS1|PTGES|MPC2|ELOVL6|RDH10	-1.69604	0	10	0	0	-7.5058	6.85878
1	-2.97191	GO:0044282	M1	1	0	GO Biological Processes	19	small molecule catabolic process	19_GO:0008152 metabolic process	-2.97191	3.06333	3.95299	30337	356	306	11	3.59477	1.0642	33|572|1374|2109|2584|2805|2820|4860|5973|6652|80896	ACADL|BAD|CPT1A|ETFB|GALK1|GOT1|GPD2|PNP|RENBP|SORD|NPL	-1.28619	0	10	0	0	-7.5058	6.85878
1	-2.0216	GO:0016054	M1	1	0	GO Biological Processes	19	organic acid catabolic process	19_GO:0008152 metabolic process	-2.0216	2.99131	3.07339	30337	232	306	7	2.28758	0.854678	33|1374|2109|2805|5973|6652|80896	ACADL|CPT1A|ETFB|GOT1|RENBP|SORD|NPL	-0.614496	0	10	0	0	-7.5058	6.85878
1	-2.0216	GO:0046395	M1	1	0	GO Biological Processes	19	carboxylic acid catabolic process	19_GO:0008152 metabolic process	-2.0216	2.99131	3.07339	30337	232	306	7	2.28758	0.854678	33|1374|2109|2805|5973|6652|80896	ACADL|CPT1A|ETFB|GOT1|RENBP|SORD|NPL	-0.614496	0	10	0	0	-7.5058	6.85878
1	-7.46439	GO:0070201	M1	1	0	GO Biological Processes	19	regulation of establishment of protein localization	19_GO:0051179 localization	-7.46439	4.0692	7.23681	30337	536	306	22	7.18954	1.47669	101|111|572|975|1374|1509|3172|3312|5978|6505|8724|10134|10456|10519|10961|23607|25874|56681|59286|65018|80762|441161	ADAM8|ADCY5|BAD|CD81|CPT1A|CTSD|HNF4A|HSPA8|REST|SLC1A1|SNX3|BCAP31|HAX1|CIB1|ERP29|CD2AP|MPC2|SAR1A|UBL5|PINK1|NDFIP1|OOEP	-4.79528	0	11	1	1	-7.46439	4.0692
1	-4.34989	GO:0051223	M1	1	0	GO Biological Processes	19	regulation of protein transport	19_GO:0051179 localization	-4.34989	3.39522	5.09694	30337	438	306	15	4.90196	1.23427	101|111|572|975|1374|3172|3312|5978|8724|10134|10961|23607|25874|56681|80762	ADAM8|ADCY5|BAD|CD81|CPT1A|HNF4A|HSPA8|REST|SNX3|BCAP31|ERP29|CD2AP|MPC2|SAR1A|NDFIP1	-2.33115	0	11	0	0	-7.46439	4.0692
1	-3.8588	GO:1903829	M1	1	0	GO Biological Processes	19	positive regulation of protein localization	19_GO:0051179 localization	-3.8588	3.0662	4.63033	30337	485	306	15	4.90196	1.23427	101|493|572|975|4478|5175|10134|10519|10580|23607|25874|25937|56681|59286|65018	ADAM8|ATP2B4|BAD|CD81|MSN|PECAM1|BCAP31|CIB1|SORBS1|CD2AP|MPC2|WWTR1|SAR1A|UBL5|PINK1	-1.95405	0	11	0	0	-7.46439	4.0692
1	-2.79384	GO:1903530	M1	1	0	GO Biological Processes	19	regulation of secretion by cell	19_GO:0051179 localization	-2.79384	2.50989	3.61718	30337	553	306	14	4.57516	1.19446	101|111|302|572|1374|1601|3172|5906|5978|9536|10961|23607|25874|65018	ADAM8|ADCY5|ANXA2|BAD|CPT1A|DAB2|HNF4A|RAP1A|REST|PTGES|ERP29|CD2AP|MPC2|PINK1	-1.14977	0	11	0	0	-7.46439	4.0692
1	-2.79146	GO:0050708	M1	1	0	GO Biological Processes	19	regulation of protein secretion	19_GO:0051179 localization	-2.79146	3.35438	3.89312	30337	266	306	9	2.94118	0.965867	101|111|572|1374|3172|5978|10961|23607|25874	ADAM8|ADCY5|BAD|CPT1A|HNF4A|REST|ERP29|CD2AP|MPC2	-1.14867	0	11	0	0	-7.46439	4.0692
1	-2.70734	GO:1904951	M1	1	0	GO Biological Processes	19	positive regulation of establishment of protein localization	19_GO:0051179 localization	-2.70734	3.02258	3.71767	30337	328	306	10	3.26797	1.0164	101|572|975|10134|10519|23607|25874|56681|59286|65018	ADAM8|BAD|CD81|BCAP31|CIB1|CD2AP|MPC2|SAR1A|UBL5|PINK1	-1.09133	0	11	0	0	-7.46439	4.0692
1	-2.43985	GO:0010817	M1	1	0	GO Biological Processes	19	regulation of hormone levels	19_GO:0065007 biological regulation	-2.43985	2.3823	3.27475	30337	541	306	13	4.24837	1.15298	111|476|572|1374|1514|1601|3172|3416|5156|5978|6926|25874|157506	ADCY5|ATP1A1|BAD|CPT1A|CTSL|DAB2|HNF4A|IDE|PDGFRA|REST|TBX3|MPC2|RDH10	-0.910274	0	11	0	0	-7.46439	4.0692
1	-2.4294	GO:0051046	M1	1	0	GO Biological Processes	19	regulation of secretion	19_GO:0051179 localization	-2.4294	2.2866	3.23218	30337	607	306	14	4.57516	1.19446	101|111|302|572|1374|1601|3172|5906|5978|9536|10961|23607|25874|65018	ADAM8|ADCY5|ANXA2|BAD|CPT1A|DAB2|HNF4A|RAP1A|REST|PTGES|ERP29|CD2AP|MPC2|PINK1	-0.902522	0	11	0	0	-7.46439	4.0692
1	-2.13433	GO:0050796	M1	1	0	GO Biological Processes	19	regulation of insulin secretion	19_GO:0051179 localization	-2.13433	3.54073	3.33341	30337	168	306	6	1.96078	0.7926	111|572|1374|3172|5978|25874	ADCY5|BAD|CPT1A|HNF4A|REST|MPC2	-0.704355	0	11	0	0	-7.46439	4.0692
1	-2.00932	GO:1903532	M1	1	0	GO Biological Processes	19	positive regulation of secretion by cell	19_GO:0051179 localization	-2.00932	2.72551	2.98556	30337	291	306	8	2.61438	0.91216	101|302|572|1601|9536|23607|25874|65018	ADAM8|ANXA2|BAD|DAB2|PTGES|CD2AP|MPC2|PINK1	-0.603694	0	11	0	0	-7.46439	4.0692
1	-7.37819	GO:0044248	M1	1	0	GO Biological Processes	19	cellular catabolic process	19_GO:0008152 metabolic process	-7.37819	3.38835	6.86609	30337	790	306	27	8.82353	1.62144	33|1374|1509|2109|2517|2805|2876|3312|3416|3920|5973|6652|8802|8887|9528|9821|11345|54828|55207|56261|57192|65018|80896|81631|128338|139341|165324	ACADL|CPT1A|CTSD|ETFB|FUCA1|GOT1|GPX1|HSPA8|IDE|LAMP2|RENBP|SORD|SUCLG1|TAX1BP1|TMEM59|RB1CC1|GABARAPL2|BCAS3|ARL8B|GPCPD1|MCOLN1|PINK1|NPL|MAP1LC3B|DRAM2|FUNDC1|UBXN2A	-4.748	0	12	1	1	-7.37819	9.29442
1	-5.85646	GO:0006914	M1	1	0	GO Biological Processes	19	autophagy	19_GO:0008152 metabolic process	-5.85646	4.54773	6.51098	30337	327	306	15	4.90196	1.23427	1509|3312|3920|8887|9528|9821|11345|54828|55207|57192|65018|81631|128338|139341|165324	CTSD|HSPA8|LAMP2|TAX1BP1|TMEM59|RB1CC1|GABARAPL2|BCAS3|ARL8B|MCOLN1|PINK1|MAP1LC3B|DRAM2|FUNDC1|UBXN2A	-3.59601	0	12	0	0	-7.37819	9.29442
1	-5.85646	GO:0061919	M1	1	0	GO Biological Processes	19	process utilizing autophagic mechanism	19_GO:0009987 cellular process	-5.85646	4.54773	6.51098	30337	327	306	15	4.90196	1.23427	1509|3312|3920|8887|9528|9821|11345|54828|55207|57192|65018|81631|128338|139341|165324	CTSD|HSPA8|LAMP2|TAX1BP1|TMEM59|RB1CC1|GABARAPL2|BCAS3|ARL8B|MCOLN1|PINK1|MAP1LC3B|DRAM2|FUNDC1|UBXN2A	-3.59601	0	12	0	0	-7.37819	9.29442
1	-4.19419	GO:0016236	M1	1	0	GO Biological Processes	19	macroautophagy	19_GO:0008152 metabolic process	-4.19419	4.67644	5.42234	30337	212	306	10	3.26797	1.0164	1509|3920|9821|11345|55207|57192|65018|81631|139341|165324	CTSD|LAMP2|RB1CC1|GABARAPL2|ARL8B|MCOLN1|PINK1|MAP1LC3B|FUNDC1|UBXN2A	-2.20745	0	12	0	0	-7.37819	9.29442
1	-3.29338	GO:0000422	M1	1	0	GO Biological Processes	19	autophagy of mitochondrion	19_GO:0008152 metabolic process	-3.29338	7.62619	5.39828	30337	65	306	5	1.63399	0.724746	9821|11345|65018|81631|139341	RB1CC1|GABARAPL2|PINK1|MAP1LC3B|FUNDC1	-1.51182	0	12	0	0	-7.37819	9.29442
1	-2.8827	GO:0000045	M1	1	0	GO Biological Processes	19	autophagosome assembly	19_GO:0008152 metabolic process	-2.8827	6.19628	4.69764	30337	80	306	5	1.63399	0.724746	1509|9821|11345|81631|165324	CTSD|RB1CC1|GABARAPL2|MAP1LC3B|UBXN2A	-1.22032	0	12	0	0	-7.37819	9.29442
1	-2.75774	GO:0097352	M1	1	0	GO Biological Processes	19	autophagosome maturation	19_GO:0008152 metabolic process	-2.75774	7.77573	4.88849	30337	51	306	4	1.30719	0.649309	3920|11345|57192|81631	LAMP2|GABARAPL2|MCOLN1|MAP1LC3B	-1.12003	0	12	0	0	-7.37819	9.29442
1	-2.72082	GO:1905037	M1	1	0	GO Biological Processes	19	autophagosome organization	19_GO:0008152 metabolic process	-2.72082	5.69773	4.42935	30337	87	306	5	1.63399	0.724746	1509|9821|11345|81631|165324	CTSD|RB1CC1|GABARAPL2|MAP1LC3B|UBXN2A	-1.10165	0	12	0	0	-7.37819	9.29442
1	-2.48608	GO:1903008	M1	1	0	GO Biological Processes	19	organelle disassembly	19_GO:0009987 cellular process	-2.48608	4.18904	3.84495	30337	142	306	6	1.96078	0.7926	123|9821|11345|65018|81631|139341	PLIN2|RB1CC1|GABARAPL2|PINK1|MAP1LC3B|FUNDC1	-0.941228	0	12	0	0	-7.37819	9.29442
1	-2.41882	GO:0022411	M1	1	0	GO Biological Processes	19	cellular component disassembly	19_GO:0009987 cellular process	-2.41882	2.7539	3.37923	30337	360	306	10	3.26797	1.0164	101|123|3312|3920|9821|11345|57192|65018|81631|139341	ADAM8|PLIN2|HSPA8|LAMP2|RB1CC1|GABARAPL2|MCOLN1|PINK1|MAP1LC3B|FUNDC1	-0.895838	0	12	0	0	-7.37819	9.29442
1	-2.39156	GO:0000423	M1	1	0	GO Biological Processes	19	mitophagy	19_GO:0008152 metabolic process	-2.39156	9.29442	4.7387	30337	32	306	3	0.980392	0.563248	65018|81631|139341	PINK1|MAP1LC3B|FUNDC1	-0.876263	0	12	0	0	-7.37819	9.29442
1	-7.25382	GO:0031329	M1	1	0	GO Biological Processes	19	regulation of cellular catabolic process	19_GO:0008152 metabolic process	-7.25382	4.31985	7.23442	30337	459	306	20	6.53595	1.41291	101|291|302|493|526|533|572|826|1374|3417|5476|5660|6774|9528|9821|10456|23352|51606|65018|128338	ADAM8|SLC25A4|ANXA2|ATP2B4|ATP6V1B2|ATP6V0B|BAD|CAPNS1|CPT1A|IDH1|CTSA|PSAP|STAT3|TMEM59|RB1CC1|HAX1|UBR4|ATP6V1H|PINK1|DRAM2	-4.65975	0	13	1	1	-7.25382	4.31985
1	-5.27391	GO:0010506	M1	1	0	GO Biological Processes	19	regulation of autophagy	19_GO:0008152 metabolic process	-5.27391	4.07427	5.96465	30337	365	306	15	4.90196	1.23427	291|526|533|572|826|5476|5660|6774|9528|9821|10456|23352|51606|65018|128338	SLC25A4|ATP6V1B2|ATP6V0B|BAD|CAPNS1|CTSA|PSAP|STAT3|TMEM59|RB1CC1|HAX1|UBR4|ATP6V1H|PINK1|DRAM2	-3.09965	0	13	0	0	-7.25382	4.31985
1	-2.68268	GO:0031331	M1	1	0	GO Biological Processes	19	positive regulation of cellular catabolic process	19_GO:0048518 positive regulation of biological process	-2.68268	3.54073	3.85266	30337	224	306	8	2.61438	0.91216	101|291|572|1374|9528|9821|23352|65018	ADAM8|SLC25A4|BAD|CPT1A|TMEM59|RB1CC1|UBR4|PINK1	-1.07308	0	13	0	0	-7.25382	4.31985
1	-2.24769	GO:0010508	M1	1	0	GO Biological Processes	19	positive regulation of autophagy	19_GO:0048518 positive regulation of biological process	-2.24769	3.74115	3.49817	30337	159	306	6	1.96078	0.7926	291|572|9528|9821|23352|65018	SLC25A4|BAD|TMEM59|RB1CC1|UBR4|PINK1	-0.782912	0	13	0	0	-7.25382	4.31985
1	-7.15895	GO:0006886	M1	1	0	GO Biological Processes	19	intracellular protein transport	19_GO:0051179 localization	-7.15895	3.90877	7.00045	30337	558	306	22	7.18954	1.47669	381|400|481|1175|3312|3839|3920|4000|5476|6643|6774|7353|10053|10134|10469|10961|26519|51079|51552|56681|79139|79158	ARF5|ARL1|ATP1B1|AP2S1|HSPA8|KPNA3|LAMP2|LMNA|CTSA|SNX2|STAT3|UFD1|AP1M2|BCAP31|TIMM44|ERP29|TIMM10|NDUFA13|RAB14|SAR1A|DERL1|GNPTAB	-4.58675	0	14	1	1	-7.15895	7.9952
1	-7.08652	GO:0033365	M1	1	0	GO Biological Processes	19	protein localization to organelle	19_GO:0051179 localization	-7.08652	3.37389	6.70834	30337	764	306	26	8.49673	1.59398	400|975|3312|3720|3839|3920|4000|4436|6774|8887|9135|9218|10134|10469|10890|11345|26519|51079|55207|65018|79158|84709|84897|90410|112869|114882	ARL1|CD81|HSPA8|JARID2|KPNA3|LAMP2|LMNA|MSH2|STAT3|TAX1BP1|RABEP1|VAPA|BCAP31|TIMM44|RAB10|GABARAPL2|TIMM10|NDUFA13|ARL8B|PINK1|GNPTAB|MGARP|TBRG1|IFT20|SGF29|OSBPL8	-4.54207	0	14	0	0	-7.15895	7.9952
1	-4.77439	GO:0072594	M1	1	0	GO Biological Processes	19	establishment of protein localization to organelle	19_GO:0051179 localization	-4.77439	3.92081	5.57985	30337	354	306	14	4.57516	1.19446	3312|3839|3920|4000|6774|10134|10469|10890|26519|51079|65018|79158|84709|112869	HSPA8|KPNA3|LAMP2|LMNA|STAT3|BCAP31|TIMM44|RAB10|TIMM10|NDUFA13|PINK1|GNPTAB|MGARP|SGF29	-2.69355	0	14	0	0	-7.15895	7.9952
1	-4.1753	GO:0006605	M1	1	0	GO Biological Processes	19	protein targeting	19_GO:0051179 localization	-4.1753	4.24337	5.27083	30337	257	306	11	3.59477	1.0642	3312|3920|7534|10053|10134|10469|26519|51079|51125|79158|84709	HSPA8|LAMP2|YWHAZ|AP1M2|BCAP31|TIMM44|TIMM10|NDUFA13|GOLGA7|GNPTAB|MGARP	-2.19137	0	14	0	0	-7.15895	7.9952
1	-3.91645	GO:0072655	M1	1	0	GO Biological Processes	19	establishment of protein localization to mitochondrion	19_GO:0051179 localization	-3.91645	7.82688	6.0151	30337	76	306	6	1.96078	0.7926	10134|10469|26519|51079|65018|84709	BCAP31|TIMM44|TIMM10|NDUFA13|PINK1|MGARP	-1.9877	0	14	0	0	-7.15895	7.9952
1	-3.62043	GO:0070585	M1	1	0	GO Biological Processes	19	protein localization to mitochondrion	19_GO:0051179 localization	-3.62043	6.91678	5.54651	30337	86	306	6	1.96078	0.7926	10134|10469|26519|51079|65018|84709	BCAP31|TIMM44|TIMM10|NDUFA13|PINK1|MGARP	-1.75579	0	14	0	0	-7.15895	7.9952
1	-3.38871	GO:0006626	M1	1	0	GO Biological Processes	19	protein targeting to mitochondrion	19_GO:0051179 localization	-3.38871	7.9952	5.56556	30337	62	306	5	1.63399	0.724746	10134|10469|26519|51079|84709	BCAP31|TIMM44|TIMM10|NDUFA13|MGARP	-1.57764	0	14	0	0	-7.15895	7.9952
1	-7.01284	GO:1990830	M1	1	0	GO Biological Processes	19	cellular response to leukemia inhibitory factor	19_GO:0050896 response to stimulus	-7.01284	9.62529	8.85115	30337	103	306	10	3.26797	1.0164	688|1491|2494|3720|4605|5372|6723|55183|55818|165324	KLF5|CTH|NR5A2|JARID2|MYBL2|PMM1|SRM|RIF1|KDM3A|UBXN2A	-4.52628	0	15	1	1	-7.01284	9.62529
1	-6.93317	GO:1990823	M1	1	0	GO Biological Processes	19	response to leukemia inhibitory factor	19_GO:0050896 response to stimulus	-6.93317	9.44195	8.747	30337	105	306	10	3.26797	1.0164	688|1491|2494|3720|4605|5372|6723|55183|55818|165324	KLF5|CTH|NR5A2|JARID2|MYBL2|PMM1|SRM|RIF1|KDM3A|UBXN2A	-4.48318	0	15	0	0	-7.01284	9.62529
1	-6.80666	GO:0071345	M1	1	0	GO Biological Processes	19	cellular response to cytokine stimulus	19_GO:0050896 response to stimulus	-6.80666	3.36298	6.55544	30337	737	306	25	8.16993	1.56582	210|445|572|688|961|1491|2353|2494|3572|3720|3856|4605|5372|6505|6723|6774|7357|7791|9590|10456|10519|51079|55183|55818|165324	ALAD|ASS1|BAD|KLF5|CD47|CTH|FOS|NR5A2|IL6ST|JARID2|KRT8|MYBL2|PMM1|SLC1A1|SRM|STAT3|UGCG|ZYX|AKAP12|HAX1|CIB1|NDUFA13|RIF1|KDM3A|UBXN2A	-4.37276	0	15	0	0	-7.01284	9.62529
1	-6.976	GO:0061061	M1	1	0	GO Biological Processes	19	muscle structure development	19_GO:0032502 developmental process	-6.976	3.97319	6.93011	30337	524	306	21	6.86275	1.44527	88|445|688|928|975|2353|2627|2876|3312|3856|3956|4000|4036|5156|5978|6926|9124|23646|56261|90410|145258	ACTN2|ASS1|KLF5|CD9|CD81|FOS|GATA6|GPX1|HSPA8|KRT8|LGALS1|LMNA|LRP2|PDGFRA|REST|TBX3|PDLIM1|PLD3|GPCPD1|IFT20|GSC	-4.5007	0	16	1	1	-6.976	6.26151
1	-5.42225	GO:0051146	M1	1	0	GO Biological Processes	19	striated muscle cell differentiation	19_GO:0032502 developmental process	-5.42225	5.24091	6.47398	30337	227	306	12	3.92157	1.10964	88|688|928|975|2627|2876|3856|4000|5156|6926|23646|90410	ACTN2|KLF5|CD9|CD81|GATA6|GPX1|KRT8|LMNA|PDGFRA|TBX3|PLD3|IFT20	-3.22571	0	16	0	0	-6.976	6.26151
1	-4.34706	GO:0042692	M1	1	0	GO Biological Processes	19	muscle cell differentiation	19_GO:0032502 developmental process	-4.34706	4.08827	5.34347	30337	291	306	12	3.92157	1.10964	88|688|928|975|2627|2876|3856|4000|5156|6926|23646|90410	ACTN2|KLF5|CD9|CD81|GATA6|GPX1|KRT8|LMNA|PDGFRA|TBX3|PLD3|IFT20	-2.33115	0	16	0	0	-6.976	6.26151
1	-4.15838	GO:0060537	M1	1	0	GO Biological Processes	19	muscle tissue development	19_GO:0032502 developmental process	-4.15838	3.65107	5.0573	30337	353	306	13	4.24837	1.15298	88|688|2353|2627|2876|3312|3720|4000|4036|5156|6926|56261|90410	ACTN2|KLF5|FOS|GATA6|GPX1|HSPA8|JARID2|LMNA|LRP2|PDGFRA|TBX3|GPCPD1|IFT20	-2.17724	0	16	0	0	-6.976	6.26151
1	-3.54269	GO:0035051	M1	1	0	GO Biological Processes	19	cardiocyte differentiation	19_GO:0032502 developmental process	-3.54269	5.55187	5.14766	30337	125	306	7	2.28758	0.854678	88|2627|4000|5156|5978|6926|90410	ACTN2|GATA6|LMNA|PDGFRA|REST|TBX3|IFT20	-1.70488	0	16	0	0	-6.976	6.26151
1	-3.38642	GO:0055007	M1	1	0	GO Biological Processes	19	cardiac muscle cell differentiation	19_GO:0032502 developmental process	-3.38642	6.26151	5.18468	30337	95	306	6	1.96078	0.7926	88|2627|4000|5156|6926|90410	ACTN2|GATA6|LMNA|PDGFRA|TBX3|IFT20	-1.57764	0	16	0	0	-6.976	6.26151
1	-3.09263	GO:0007507	M1	1	0	GO Biological Processes	19	heart development	19_GO:0032502 developmental process	-3.09263	2.59078	3.88403	30337	574	306	15	4.90196	1.23427	88|2335|2627|3720|4000|4036|5156|5978|6648|6926|9124|9821|10395|63917|90410	ACTN2|FN1|GATA6|JARID2|LMNA|LRP2|PDGFRA|REST|SOD2|TBX3|PDLIM1|RB1CC1|DLC1|GALNT11|IFT20	-1.35611	0	16	0	0	-6.976	6.26151
1	-3.0216	GO:0048738	M1	1	0	GO Biological Processes	19	cardiac muscle tissue development	19_GO:0032502 developmental process	-3.0216	4.00568	4.28317	30337	198	306	8	2.61438	0.91216	88|2627|3720|4000|4036|5156|6926|90410	ACTN2|GATA6|JARID2|LMNA|LRP2|PDGFRA|TBX3|IFT20	-1.31123	0	16	0	0	-6.976	6.26151
1	-2.93845	GO:0014706	M1	1	0	GO Biological Processes	19	striated muscle tissue development	19_GO:0032502 developmental process	-2.93845	3.88786	4.17759	30337	204	306	8	2.61438	0.91216	88|2627|3720|4000|4036|5156|6926|90410	ACTN2|GATA6|JARID2|LMNA|LRP2|PDGFRA|TBX3|IFT20	-1.25695	0	16	0	0	-6.976	6.26151
1	-2.34892	GO:0055013	M1	1	0	GO Biological Processes	19	cardiac muscle cell development	19_GO:0032502 developmental process	-2.34892	6.00852	4.11171	30337	66	306	4	1.30719	0.649309	88|4000|5156|6926	ACTN2|LMNA|PDGFRA|TBX3	-0.847674	0	16	0	0	-6.976	6.26151
1	-2.19367	GO:0055006	M1	1	0	GO Biological Processes	19	cardiac cell development	19_GO:0032502 developmental process	-2.19367	5.43236	3.82726	30337	73	306	4	1.30719	0.649309	88|4000|5156|6926	ACTN2|LMNA|PDGFRA|TBX3	-0.742045	0	16	0	0	-6.976	6.26151
1	-2.05149	GO:0055001	M1	1	0	GO Biological Processes	19	muscle cell development	19_GO:0032502 developmental process	-2.05149	3.3991	3.21287	30337	175	306	6	1.96078	0.7926	88|2876|3856|4000|5156|6926	ACTN2|GPX1|KRT8|LMNA|PDGFRA|TBX3	-0.63616	0	16	0	0	-6.976	6.26151
1	-6.58942	GO:0048545	M1	1	0	GO Biological Processes	19	response to steroid hormone	19_GO:0050896 response to stimulus	-6.58942	5.19968	7.20318	30337	286	306	15	4.90196	1.23427	210|249|445|476|1364|1601|2103|2353|2805|3312|3417|5931|5978|55818|84709	ALAD|ALPL|ASS1|ATP1A1|CLDN4|DAB2|ESRRB|FOS|GOT1|HSPA8|IDH1|RBBP7|REST|KDM3A|MGARP	-4.17858	0	17	1	1	-6.58942	5.19968
1	-3.00153	GO:0071383	M1	1	0	GO Biological Processes	19	cellular response to steroid hormone stimulus	19_GO:0050896 response to stimulus	-3.00153	4.50639	4.40346	30337	154	306	7	2.28758	0.854678	445|476|2103|3312|5978|55818|84709	ASS1|ATP1A1|ESRRB|HSPA8|REST|KDM3A|MGARP	-1.29999	0	17	0	0	-6.58942	5.19968
1	-2.99545	GO:0071407	M1	1	0	GO Biological Processes	19	cellular response to organic cyclic compound	19_GO:0050896 response to stimulus	-2.99545	2.7598	3.86865	30337	467	306	13	4.24837	1.15298	111|249|445|476|2103|3312|4478|5906|5978|6505|8945|55818|84709	ADCY5|ALPL|ASS1|ATP1A1|ESRRB|HSPA8|MSN|RAP1A|REST|SLC1A1|BTRC|KDM3A|MGARP	-1.29999	0	17	0	0	-6.58942	5.19968
1	-2.92023	GO:0071396	M1	1	0	GO Biological Processes	19	cellular response to lipid	19_GO:0050896 response to stimulus	-2.92023	2.58949	3.74783	30337	536	306	14	4.57516	1.19446	111|445|476|572|1374|2103|2353|2707|3312|4478|5978|51079|55818|84709	ADCY5|ASS1|ATP1A1|BAD|CPT1A|ESRRB|FOS|GJB3|HSPA8|MSN|REST|NDUFA13|KDM3A|MGARP	-1.24703	0	17	0	0	-6.58942	5.19968
1	-2.57898	GO:0051384	M1	1	0	GO Biological Processes	19	response to glucocorticoid	19_GO:0050896 response to stimulus	-2.57898	4.37385	3.98051	30337	136	306	6	1.96078	0.7926	210|249|445|2353|2805|5978	ALAD|ALPL|ASS1|FOS|GOT1|REST	-1.00677	0	17	0	0	-6.58942	5.19968
1	-2.26079	GO:0031960	M1	1	0	GO Biological Processes	19	response to corticosteroid	19_GO:0050896 response to stimulus	-2.26079	3.76483	3.51722	30337	158	306	6	1.96078	0.7926	210|249|445|2353|2805|5978	ALAD|ALPL|ASS1|FOS|GOT1|REST	-0.785271	0	17	0	0	-6.58942	5.19968
1	-6.53394	GO:0044283	M1	1	0	GO Biological Processes	19	small molecule biosynthetic process	19_GO:0008152 metabolic process	-6.53394	4.07721	6.72789	30337	462	306	19	6.20915	1.37954	335|440|445|586|1491|2805|4191|4704|4860|6652|8560|8566|9536|23590|55163|55312|55818|79071|157506	APOA1|ASNS|ASS1|BCAT1|CTH|GOT1|MDH2|NDUFA9|PNP|SORD|DEGS1|PDXK|PTGES|PDSS1|PNPO|RFK|KDM3A|ELOVL6|RDH10	-4.13783	0	18	1	1	-6.53394	8.69654
1	-3.55995	GO:0170034	M1	1	0	GO Biological Processes	19	L-amino acid biosynthetic process	19_GO:0008152 metabolic process	-3.55995	8.69654	5.87097	30337	57	306	5	1.63399	0.724746	440|445|586|1491|2805	ASNS|ASS1|BCAT1|CTH|GOT1	-1.71812	0	18	0	0	-6.53394	8.69654
1	-3.55995	GO:0170038	M1	1	0	GO Biological Processes	19	proteinogenic amino acid biosynthetic process	19_GO:0008152 metabolic process	-3.55995	8.69654	5.87097	30337	57	306	5	1.63399	0.724746	440|445|586|1491|2805	ASNS|ASS1|BCAT1|CTH|GOT1	-1.71812	0	18	0	0	-6.53394	8.69654
1	-3.35635	GO:1901607	M1	1	0	GO Biological Processes	19	alpha-amino acid biosynthetic process	19_GO:0008152 metabolic process	-3.35635	7.8683	5.50858	30337	63	306	5	1.63399	0.724746	440|445|586|1491|2805	ASNS|ASS1|BCAT1|CTH|GOT1	-1.55867	0	18	0	0	-6.53394	8.69654
1	-3.08938	GO:0008652	M1	1	0	GO Biological Processes	19	amino acid biosynthetic process	19_GO:0008152 metabolic process	-3.08938	6.88476	5.04638	30337	72	306	5	1.63399	0.724746	440|445|586|1491|2805	ASNS|ASS1|BCAT1|CTH|GOT1	-1.35602	0	18	0	0	-6.53394	8.69654
1	-2.72554	GO:0046394	M1	1	0	GO Biological Processes	19	carboxylic acid biosynthetic process	19_GO:0008152 metabolic process	-2.72554	3.28038	3.81344	30337	272	306	9	2.94118	0.965867	440|445|586|1491|2805|8560|9536|79071|157506	ASNS|ASS1|BCAT1|CTH|GOT1|DEGS1|PTGES|ELOVL6|RDH10	-1.10394	0	18	0	0	-6.53394	8.69654
1	-2.69331	GO:0016053	M1	1	0	GO Biological Processes	19	organic acid biosynthetic process	19_GO:0008152 metabolic process	-2.69331	3.2446	3.77443	30337	275	306	9	2.94118	0.965867	440|445|586|1491|2805|8560|9536|79071|157506	ASNS|ASS1|BCAT1|CTH|GOT1|DEGS1|PTGES|ELOVL6|RDH10	-1.08253	0	18	0	0	-6.53394	8.69654
1	-2.25797	GO:0170041	M1	1	0	GO Biological Processes	19	non-proteinogenic amino acid metabolic process	19_GO:0008152 metabolic process	-2.25797	5.66517	3.94446	30337	70	306	4	1.30719	0.649309	445|1491|3172|4953	ASS1|CTH|HNF4A|ODC1	-0.785271	0	18	0	0	-6.53394	8.69654
1	-2.24832	GO:1901605	M1	1	0	GO Biological Processes	19	alpha-amino acid metabolic process	19_GO:0008152 metabolic process	-2.24832	3.30468	3.38297	30337	210	306	7	2.28758	0.854678	440|445|586|1491|2805|3172|4953	ASNS|ASS1|BCAT1|CTH|GOT1|HNF4A|ODC1	-0.782912	0	18	0	0	-6.53394	8.69654
1	-2.02619	GO:0006520	M1	1	0	GO Biological Processes	19	amino acid metabolic process	19_GO:0008152 metabolic process	-2.02619	2.74437	3.00771	30337	289	306	8	2.61438	0.91216	440|445|586|1491|2109|2805|3172|4953	ASNS|ASS1|BCAT1|CTH|ETFB|GOT1|HNF4A|ODC1	-0.617594	0	18	0	0	-6.53394	8.69654
1	-6.51113	GO:0031647	M1	1	0	GO Biological Processes	19	regulation of protein stability	19_GO:0065007 biological regulation	-6.51113	4.79229	7.00272	30337	331	306	16	5.22876	1.27256	335|481|975|3312|3920|4000|5476|6926|7534|8805|8945|10103|51125|65018|79139|84897	APOA1|ATP1B1|CD81|HSPA8|LAMP2|LMNA|CTSA|TBX3|YWHAZ|TRIM24|BTRC|TSPAN1|GOLGA7|PINK1|DERL1|TBRG1	-4.1222	0	19	1	1	-6.51113	4.79229
1	-2.13113	GO:0050821	M1	1	0	GO Biological Processes	19	protein stabilization	19_GO:0065007 biological regulation	-2.13113	3.1402	3.22334	30337	221	306	7	2.28758	0.854678	335|481|3920|10103|51125|65018|84897	APOA1|ATP1B1|LAMP2|TSPAN1|GOLGA7|PINK1|TBRG1	-0.702718	0	19	0	0	-6.51113	4.79229
1	-6.42935	GO:0008283	M1	1	0	GO Biological Processes	19	cell population proliferation	19_GO:0009987 cellular process	-6.42935	3.30928	6.32584	30337	719	306	24	7.84314	1.53691	335|572|694|896|928|2353|2627|2683|2876|3720|4036|4478|4953|6774|6926|8805|8945|9536|10890|23512|23607|80762|84280|90410	APOA1|BAD|BTG1|CCND3|CD9|FOS|GATA6|B4GALT1|GPX1|JARID2|LRP2|MSN|ODC1|STAT3|TBX3|TRIM24|BTRC|PTGES|RAB10|SUZ12|CD2AP|NDFIP1|BTBD10|IFT20	-4.05443	0	20	1	1	-6.42935	3.30928
1	-4.68696	GO:0008285	M1	1	0	GO Biological Processes	19	negative regulation of cell population proliferation	19_GO:0048519 negative regulation of biological process	-4.68696	2.75738	5.05546	30337	791	306	22	7.18954	1.47669	694|928|1601|2170|2627|2683|3172|3720|4000|5978|6648|6774|6926|8805|9536|9821|10395|10519|30851|51621|80762|84897	BTG1|CD9|DAB2|FABP3|GATA6|B4GALT1|HNF4A|JARID2|LMNA|REST|SOD2|STAT3|TBX3|TRIM24|PTGES|RB1CC1|DLC1|CIB1|TAX1BP3|KLF13|NDFIP1|TBRG1	-2.62363	0	20	0	0	-6.42935	3.30928
1	-6.36585	GO:0030029	M1	1	0	GO Biological Processes	19	actin filament-based process	19_GO:0009987 cellular process	-6.36585	3.51222	6.38505	30337	621	306	22	7.18954	1.47669	88|389|390|476|817|2885|3856|5156|7171|7791|9124|10092|10095|10395|10580|10788|23607|51019|54443|55114|55740|441161	ACTN2|RHOC|RND3|ATP1A1|CAMK2D|GRB2|KRT8|PDGFRA|TPM4|ZYX|PDLIM1|ARPC5|ARPC1B|DLC1|SORBS1|IQGAP2|CD2AP|WASHC3|ANLN|ARHGAP17|ENAH|OOEP	-4.02091	0	21	1	1	-6.36585	4.99269
1	-5.98572	GO:0030036	M1	1	0	GO Biological Processes	19	actin cytoskeleton organization	19_GO:0009987 cellular process	-5.98572	3.59205	6.20396	30337	552	306	20	6.53595	1.41291	88|389|390|2885|3856|5156|7171|7791|9124|10092|10095|10395|10580|10788|23607|51019|54443|55114|55740|441161	ACTN2|RHOC|RND3|GRB2|KRT8|PDGFRA|TPM4|ZYX|PDLIM1|ARPC5|ARPC1B|DLC1|SORBS1|IQGAP2|CD2AP|WASHC3|ANLN|ARHGAP17|ENAH|OOEP	-3.69795	0	21	0	0	-6.36585	4.99269
1	-5.97883	GO:0007015	M1	1	0	GO Biological Processes	19	actin filament organization	19_GO:0009987 cellular process	-5.97883	4.99269	6.7508	30337	278	306	14	4.57516	1.19446	389|390|7171|7791|9124|10092|10095|10580|10788|23607|51019|55114|55740|441161	RHOC|RND3|TPM4|ZYX|PDLIM1|ARPC5|ARPC1B|SORBS1|IQGAP2|CD2AP|WASHC3|ARHGAP17|ENAH|OOEP	-3.69666	0	21	0	0	-6.36585	4.99269
1	-5.49209	GO:0097435	M1	1	0	GO Biological Processes	19	supramolecular fiber organization	19_GO:0009987 cellular process	-5.49209	3.33245	5.80018	30337	595	306	20	6.53595	1.41291	88|302|389|390|3856|5156|6249|7171|7791|9124|10092|10095|10519|10580|10788|23607|51019|55114|55740|441161	ACTN2|ANXA2|RHOC|RND3|KRT8|PDGFRA|CLIP1|TPM4|ZYX|PDLIM1|ARPC5|ARPC1B|CIB1|SORBS1|IQGAP2|CD2AP|WASHC3|ARHGAP17|ENAH|OOEP	-3.28162	0	21	0	0	-6.36585	4.99269
1	-6.3649	GO:0030163	M1	1	0	GO Biological Processes	19	protein catabolic process	19_GO:0008152 metabolic process	-6.3649	3.28189	6.27748	30337	725	306	24	7.84314	1.53691	1075|1509|1514|2055|3312|3416|3920|7353|8805|8945|9246|9320|11047|11342|23352|23607|25937|26270|51667|55872|65018|79139|80762|165324	CTSC|CTSD|CTSL|CLN8|HSPA8|IDE|LAMP2|UFD1|TRIM24|BTRC|UBE2L6|TRIP12|ADRM1|RNF13|UBR4|CD2AP|WWTR1|FBXO6|NUB1|PBK|PINK1|DERL1|NDFIP1|UBXN2A	-4.02091	0	22	1	1	-6.3649	16.5234
1	-4.28395	GO:0051603	M1	1	0	GO Biological Processes	19	proteolysis involved in protein catabolic process	19_GO:0008152 metabolic process	-4.28395	2.93992	4.87343	30337	607	306	18	5.88235	1.34509	1075|1514|3416|7353|8945|9246|9320|11047|11342|23352|25937|26270|51667|55872|65018|79139|80762|165324	CTSC|CTSL|IDE|UFD1|BTRC|UBE2L6|TRIP12|ADRM1|RNF13|UBR4|WWTR1|FBXO6|NUB1|PBK|PINK1|DERL1|NDFIP1|UBXN2A	-2.28288	0	22	0	0	-6.3649	16.5234
1	-3.82009	GO:0006511	M1	1	0	GO Biological Processes	19	ubiquitin-dependent protein catabolic process	19_GO:0008152 metabolic process	-3.82009	3.04112	4.59325	30337	489	306	15	4.90196	1.23427	7353|8945|9246|9320|11047|11342|23352|25937|26270|51667|55872|65018|79139|80762|165324	UFD1|BTRC|UBE2L6|TRIP12|ADRM1|RNF13|UBR4|WWTR1|FBXO6|NUB1|PBK|PINK1|DERL1|NDFIP1|UBXN2A	-1.91999	0	22	0	0	-6.3649	16.5234
1	-3.72526	GO:0019941	M1	1	0	GO Biological Processes	19	modification-dependent protein catabolic process	19_GO:0008152 metabolic process	-3.72526	2.98018	4.50219	30337	499	306	15	4.90196	1.23427	7353|8945|9246|9320|11047|11342|23352|25937|26270|51667|55872|65018|79139|80762|165324	UFD1|BTRC|UBE2L6|TRIP12|ADRM1|RNF13|UBR4|WWTR1|FBXO6|NUB1|PBK|PINK1|DERL1|NDFIP1|UBXN2A	-1.8343	0	22	0	0	-6.3649	16.5234
1	-3.67885	GO:0043632	M1	1	0	GO Biological Processes	19	modification-dependent macromolecule catabolic process	19_GO:0008152 metabolic process	-3.67885	2.95061	4.45751	30337	504	306	15	4.90196	1.23427	7353|8945|9246|9320|11047|11342|23352|25937|26270|51667|55872|65018|79139|80762|165324	UFD1|BTRC|UBE2L6|TRIP12|ADRM1|RNF13|UBR4|WWTR1|FBXO6|NUB1|PBK|PINK1|DERL1|NDFIP1|UBXN2A	-1.80126	0	22	0	0	-6.3649	16.5234
1	-3.28295	GO:0035966	M1	1	0	GO Biological Processes	19	response to topologically incorrect protein	19_GO:0050896 response to stimulus	-3.28295	5.02887	4.7883	30337	138	306	7	2.28758	0.854678	1491|3312|3337|7353|23352|26270|79139	CTH|HSPA8|DNAJB1|UFD1|UBR4|FBXO6|DERL1	-1.50663	0	22	0	0	-6.3649	16.5234
1	-3.13011	GO:0071218	M1	1	0	GO Biological Processes	19	cellular response to misfolded protein	19_GO:0050896 response to stimulus	-3.13011	16.5234	6.64999	30337	18	306	3	0.980392	0.563248	7353|23352|79139	UFD1|UBR4|DERL1	-1.38882	0	22	0	0	-6.3649	16.5234
1	-2.99138	GO:0051788	M1	1	0	GO Biological Processes	19	response to misfolded protein	19_GO:0050896 response to stimulus	-2.99138	14.8711	6.26379	30337	20	306	3	0.980392	0.563248	7353|23352|79139	UFD1|UBR4|DERL1	-1.29999	0	22	0	0	-6.3649	16.5234
1	-2.97255	GO:0043161	M1	1	0	GO Biological Processes	19	proteasome-mediated ubiquitin-dependent protein catabolic process	19_GO:0008152 metabolic process	-2.97255	3.2828	4.0245	30337	302	306	10	3.26797	1.0164	7353|8945|9320|11047|23352|25937|26270|55872|79139|165324	UFD1|BTRC|TRIP12|ADRM1|UBR4|WWTR1|FBXO6|PBK|DERL1|UBXN2A	-1.28619	0	22	0	0	-6.3649	16.5234
1	-2.18021	GO:0010498	M1	1	0	GO Biological Processes	19	proteasomal protein catabolic process	19_GO:0008152 metabolic process	-2.18021	2.54206	3.09395	30337	390	306	10	3.26797	1.0164	7353|8945|9320|11047|23352|25937|26270|55872|79139|165324	UFD1|BTRC|TRIP12|ADRM1|UBR4|WWTR1|FBXO6|PBK|DERL1|UBXN2A	-0.735099	0	22	0	0	-6.3649	16.5234
1	-2.10983	GO:0006986	M1	1	0	GO Biological Processes	19	response to unfolded protein	19_GO:0050896 response to stimulus	-2.10983	4.09672	3.44533	30337	121	306	5	1.63399	0.724746	1491|3312|3337|26270|79139	CTH|HSPA8|DNAJB1|FBXO6|DERL1	-0.683754	0	22	0	0	-6.3649	16.5234
1	-6.29864	GO:0032970	M1	1	0	GO Biological Processes	19	regulation of actin filament-based process	19_GO:0050789 regulation of biological process	-6.29864	4.35501	6.70511	30337	387	306	17	5.55556	1.30946	88|335|389|390|817|961|2885|5156|10092|10395|10456|10788|11135|23607|51019|54828|55114	ACTN2|APOA1|RHOC|RND3|CAMK2D|CD47|GRB2|PDGFRA|ARPC5|DLC1|HAX1|IQGAP2|CDC42EP1|CD2AP|WASHC3|BCAS3|ARHGAP17	-3.96322	0	23	1	1	-6.29864	4.59782
1	-6.27155	GO:0032956	M1	1	0	GO Biological Processes	19	regulation of actin cytoskeleton organization	19_GO:0050789 regulation of biological process	-6.27155	4.59782	6.78424	30337	345	306	16	5.22876	1.27256	88|335|389|390|961|2885|5156|10092|10395|10456|10788|11135|23607|51019|54828|55114	ACTN2|APOA1|RHOC|RND3|CD47|GRB2|PDGFRA|ARPC5|DLC1|HAX1|IQGAP2|CDC42EP1|CD2AP|WASHC3|BCAS3|ARHGAP17	-3.94854	0	23	0	0	-6.29864	4.59782
1	-5.12562	GO:0051493	M1	1	0	GO Biological Processes	19	regulation of cytoskeleton organization	19_GO:0050789 regulation of biological process	-5.12562	3.40559	5.60712	30337	524	306	18	5.88235	1.34509	88|335|389|390|961|2885|5156|6249|10092|10395|10456|10519|10788|11135|23607|51019|54828|55114	ACTN2|APOA1|RHOC|RND3|CD47|GRB2|PDGFRA|CLIP1|ARPC5|DLC1|HAX1|CIB1|IQGAP2|CDC42EP1|CD2AP|WASHC3|BCAS3|ARHGAP17	-2.97254	0	23	0	0	-6.29864	4.59782
1	-4.2913	GO:1902903	M1	1	0	GO Biological Processes	19	regulation of supramolecular fiber organization	19_GO:0050789 regulation of biological process	-4.2913	3.54073	5.11087	30337	392	306	14	4.57516	1.19446	88|335|389|961|2876|2885|3312|6249|10092|10395|10456|10519|11135|51019	ACTN2|APOA1|RHOC|CD47|GPX1|GRB2|HSPA8|CLIP1|ARPC5|DLC1|HAX1|CIB1|CDC42EP1|WASHC3	-2.28553	0	23	0	0	-6.29864	4.59782
1	-3.61499	GO:0010638	M1	1	0	GO Biological Processes	19	positive regulation of organelle organization	19_GO:0048518 positive regulation of biological process	-3.61499	2.91019	4.39587	30337	511	306	15	4.90196	1.23427	88|291|302|335|389|572|961|2885|4478|6249|11135|57192|65018|90410|441161	ACTN2|SLC25A4|ANXA2|APOA1|RHOC|BAD|CD47|GRB2|MSN|CLIP1|CDC42EP1|MCOLN1|PINK1|IFT20|OOEP	-1.75248	0	23	0	0	-6.29864	4.59782
1	-3.37282	GO:1902905	M1	1	0	GO Biological Processes	19	positive regulation of supramolecular fiber organization	19_GO:0048518 positive regulation of biological process	-3.37282	4.53214	4.73022	30337	175	306	8	2.61438	0.91216	88|335|389|961|2876|2885|6249|11135	ACTN2|APOA1|RHOC|CD47|GPX1|GRB2|CLIP1|CDC42EP1	-1.56962	0	23	0	0	-6.29864	4.59782
1	-3.30768	GO:0110053	M1	1	0	GO Biological Processes	19	regulation of actin filament organization	19_GO:0050789 regulation of biological process	-3.30768	3.63152	4.40879	30337	273	306	10	3.26797	1.0164	88|335|389|961|2885|10092|10395|10456|11135|51019	ACTN2|APOA1|RHOC|CD47|GRB2|ARPC5|DLC1|HAX1|CDC42EP1|WASHC3	-1.5208	0	23	0	0	-6.29864	4.59782
1	-2.56105	GO:0051495	M1	1	0	GO Biological Processes	19	positive regulation of cytoskeleton organization	19_GO:0048518 positive regulation of biological process	-2.56105	3.77165	3.8066	30337	184	306	7	2.28758	0.854678	88|335|389|961|2885|6249|11135	ACTN2|APOA1|RHOC|CD47|GRB2|CLIP1|CDC42EP1	-0.994246	0	23	0	0	-6.29864	4.59782
1	-2.46144	GO:0032535	M1	1	0	GO Biological Processes	19	regulation of cellular component size	19_GO:0065007 biological regulation	-2.46144	2.79269	3.42961	30337	355	306	10	3.26797	1.0164	88|2055|2335|2803|2885|4478|9821|10092|10456|11135	ACTN2|CLN8|FN1|GOLGA4|GRB2|MSN|RB1CC1|ARPC5|HAX1|CDC42EP1	-0.922538	0	23	0	0	-6.29864	4.59782
1	-2.28122	GO:0007264	M1	1	0	GO Biological Processes	19	small GTPase-mediated signal transduction	19_GO:0050896 response to stimulus	-2.28122	3.03879	3.33916	30337	261	306	8	2.61438	0.91216	389|390|2885|5906|11135|23607|30851|55103	RHOC|RND3|GRB2|RAP1A|CDC42EP1|CD2AP|TAX1BP3|RALGPS2	-0.80134	0	23	0	0	-6.29864	4.59782
1	-2.28097	GO:0090066	M1	1	0	GO Biological Processes	19	regulation of anatomical structure size	19_GO:0065007 biological regulation	-2.28097	2.37462	3.13175	30337	501	306	12	3.92157	1.10964	88|2055|2335|2803|2876|2885|4478|6648|9821|10092|10456|11135	ACTN2|CLN8|FN1|GOLGA4|GPX1|GRB2|MSN|SOD2|RB1CC1|ARPC5|HAX1|CDC42EP1	-0.80134	0	23	0	0	-6.29864	4.59782
1	-6.22143	GO:0072524	M1	1	0	GO Biological Processes	19	pyridine-containing compound metabolic process	19_GO:0008152 metabolic process	-6.22143	7.93124	7.83847	30337	125	306	10	3.26797	1.0164	249|2584|2820|3417|4191|4860|8566|22934|25819|55163	ALPL|GALK1|GPD2|IDH1|MDH2|PNP|PDXK|RPIA|NOCT|PNPO	-3.90529	0	24	1	1	-6.22143	7.93124
1	-2.89125	GO:0019362	M1	1	0	GO Biological Processes	19	pyridine nucleotide metabolic process	19_GO:0008152 metabolic process	-2.89125	5.04104	4.43966	30337	118	306	6	1.96078	0.7926	2584|2820|3417|4191|22934|25819	GALK1|GPD2|IDH1|MDH2|RPIA|NOCT	-1.22619	0	24	0	0	-6.22143	7.93124
1	-2.89125	GO:0046496	M1	1	0	GO Biological Processes	19	nicotinamide nucleotide metabolic process	19_GO:0008152 metabolic process	-2.89125	5.04104	4.43966	30337	118	306	6	1.96078	0.7926	2584|2820|3417|4191|22934|25819	GALK1|GPD2|IDH1|MDH2|RPIA|NOCT	-1.22619	0	24	0	0	-6.22143	7.93124
1	-2.1802	GO:0006739	M1	1	0	GO Biological Processes	19	NADP metabolic process	19_GO:0008152 metabolic process	-2.1802	7.82688	4.25065	30337	38	306	3	0.980392	0.563248	3417|22934|25819	IDH1|RPIA|NOCT	-0.735099	0	24	0	0	-6.22143	7.93124
1	-6.08386	GO:0061024	M1	1	0	GO Biological Processes	19	membrane organization	19_GO:0009987 cellular process	-6.08386	3.16406	6.06593	30337	752	306	24	7.84314	1.53691	291|302|481|572|928|1514|2055|3312|4000|7357|8560|8724|9135|9218|10396|23607|25801|26519|51079|51552|55207|56681|114882|165324	SLC25A4|ANXA2|ATP1B1|BAD|CD9|CTSL|CLN8|HSPA8|LMNA|UGCG|DEGS1|SNX3|RABEP1|VAPA|ATP8A1|CD2AP|GCA|TIMM10|NDUFA13|RAB14|ARL8B|SAR1A|OSBPL8|UBXN2A	-3.78465	0	25	1	1	-6.08386	4.80681
1	-3.54408	GO:0061025	M1	1	0	GO Biological Processes	19	membrane fusion	19_GO:0009987 cellular process	-3.54408	4.80681	4.94944	30337	165	306	8	2.61438	0.91216	928|1514|9135|9218|25801|51552|55207|165324	CD9|CTSL|RABEP1|VAPA|GCA|RAB14|ARL8B|UBXN2A	-1.70488	0	25	0	0	-6.08386	4.80681
1	-5.97289	GO:0001889	M1	1	0	GO Biological Processes	19	liver development	19_GO:0032502 developmental process	-5.97289	7.45417	7.5299	30337	133	306	10	3.26797	1.0164	50|445|1374|2627|3720|6648|6881|6926|9821|23607	ACO2|ASS1|CPT1A|GATA6|JARID2|SOD2|TAF10|TBX3|RB1CC1|CD2AP	-3.69626	0	26	1	1	-5.97289	7.45417
1	-5.88416	GO:0061008	M1	1	0	GO Biological Processes	19	hepaticobiliary system development	19_GO:0032502 developmental process	-5.88416	7.28974	7.42073	30337	136	306	10	3.26797	1.0164	50|445|1374|2627|3720|6648|6881|6926|9821|23607	ACO2|ASS1|CPT1A|GATA6|JARID2|SOD2|TAF10|TBX3|RB1CC1|CD2AP	-3.61298	0	26	0	0	-5.97289	7.45417
1	-5.1065	GO:0048732	M1	1	0	GO Biological Processes	19	gland development	19_GO:0032502 developmental process	-5.1065	3.73235	5.72615	30337	425	306	16	5.22876	1.27256	50|335|445|1374|2030|2627|3720|4478|5156|5660|6648|6881|6926|8945|9821|23607	ACO2|APOA1|ASS1|CPT1A|SLC29A1|GATA6|JARID2|MSN|PDGFRA|PSAP|SOD2|TAF10|TBX3|BTRC|RB1CC1|CD2AP	-2.95754	0	26	0	0	-5.97289	7.45417
1	-5.64666	GO:0009410	M1	1	0	GO Biological Processes	19	response to xenobiotic stimulus	19_GO:0050896 response to stimulus	-5.64666	3.90136	6.13094	30337	432	306	17	5.55556	1.30946	123|210|445|476|1374|2030|2353|2627|2876|3172|3312|4860|5978|6505|6648|64078|79897	PLIN2|ALAD|ASS1|ATP1A1|CPT1A|SLC29A1|FOS|GATA6|GPX1|HNF4A|HSPA8|PNP|REST|SLC1A1|SOD2|SLC28A3|RPP21	-3.4069	0	27	1	1	-5.64666	29.7422
1	-4.58874	GO:0006979	M1	1	0	GO Biological Processes	19	response to oxidative stress	19_GO:0050896 response to stimulus	-4.58874	3.77165	5.39984	30337	368	306	14	4.57516	1.19446	210|2353|2876|3312|3417|4700|4710|5156|6505|6648|9124|23607|65018|80312	ALAD|FOS|GPX1|HSPA8|IDH1|NDUFA6|NDUFB4|PDGFRA|SLC1A1|SOD2|PDLIM1|CD2AP|PINK1|TET1	-2.54481	0	27	0	0	-5.64666	29.7422
1	-3.93663	GO:0010269	M1	1	0	GO Biological Processes	19	response to selenium ion	19_GO:0050896 response to stimulus	-3.93663	29.7422	9.17613	30337	10	306	3	0.980392	0.563248	210|2876|6648	ALAD|GPX1|SOD2	-2.0054	0	27	0	0	-5.64666	29.7422
1	-3.88487	GO:0014823	M1	1	0	GO Biological Processes	19	response to activity	19_GO:0050896 response to stimulus	-3.88487	7.72524	5.96449	30337	77	306	6	1.96078	0.7926	210|302|2353|3312|6648|7384	ALAD|ANXA2|FOS|HSPA8|SOD2|UQCRC1	-1.97138	0	27	0	0	-5.64666	29.7422
1	-2.9052	GO:0007584	M1	1	0	GO Biological Processes	19	response to nutrient	19_GO:0050896 response to stimulus	-2.9052	4.3374	4.27253	30337	160	306	7	2.28758	0.854678	210|249|360|445|1374|2876|6648	ALAD|ALPL|AQP3|ASS1|CPT1A|GPX1|SOD2	-1.23608	0	27	0	0	-5.64666	29.7422
1	-2.78824	GO:0033273	M1	1	0	GO Biological Processes	19	response to vitamin	19_GO:0050896 response to stimulus	-2.78824	5.90122	4.54062	30337	84	306	5	1.63399	0.724746	210|249|360|2876|6648	ALAD|ALPL|AQP3|GPX1|SOD2	-1.14801	0	27	0	0	-5.64666	29.7422
1	-2.65876	GO:0034599	M1	1	0	GO Biological Processes	19	cellular response to oxidative stress	19_GO:0050896 response to stimulus	-2.65876	3.5094	3.82223	30337	226	306	8	2.61438	0.91216	2353|2876|3312|5156|6505|6648|65018|80312	FOS|GPX1|HSPA8|PDGFRA|SLC1A1|SOD2|PINK1|TET1	-1.05387	0	27	0	0	-5.64666	29.7422
1	-2.60968	GO:0062197	M1	1	0	GO Biological Processes	19	cellular response to chemical stress	19_GO:0050896 response to stimulus	-2.60968	3.15288	3.67296	30337	283	306	9	2.94118	0.965867	476|2353|2876|3312|5156|6505|6648|65018|80312	ATP1A1|FOS|GPX1|HSPA8|PDGFRA|SLC1A1|SOD2|PINK1|TET1	-1.02382	0	27	0	0	-5.64666	29.7422
1	-2.53145	GO:0010038	M1	1	0	GO Biological Processes	19	response to metal ion	19_GO:0050896 response to stimulus	-2.53145	2.85708	3.51205	30337	347	306	10	3.26797	1.0164	210|360|445|817|2353|3312|6505|6648|51596|57192	ALAD|AQP3|ASS1|CAMK2D|FOS|HSPA8|SLC1A1|SOD2|CUTA|MCOLN1	-0.969966	0	27	0	0	-5.64666	29.7422
1	-2.51649	GO:0010212	M1	1	0	GO Biological Processes	19	response to ionizing radiation	19_GO:0050896 response to stimulus	-2.51649	4.24888	3.88929	30337	140	306	6	1.96078	0.7926	210|2876|2885|4436|6648|64710	ALAD|GPX1|GRB2|MSH2|SOD2|NUCKS1	-0.961492	0	27	0	0	-5.64666	29.7422
1	-2.4721	GO:0046686	M1	1	0	GO Biological Processes	19	response to cadmium ion	19_GO:0050896 response to stimulus	-2.4721	6.50102	4.34124	30337	61	306	4	1.30719	0.649309	210|2353|3312|6648	ALAD|FOS|HSPA8|SOD2	-0.930282	0	27	0	0	-5.64666	29.7422
1	-2.4235	GO:0009636	M1	1	0	GO Biological Processes	19	response to toxic substance	19_GO:0050896 response to stimulus	-2.4235	3.21103	3.52198	30337	247	306	8	2.61438	0.91216	210|445|2353|2627|2876|6648|9536|65018	ALAD|ASS1|FOS|GATA6|GPX1|SOD2|PTGES|PINK1	-0.8976	0	27	0	0	-5.64666	29.7422
1	-2.03797	GO:0045471	M1	1	0	GO Biological Processes	19	response to ethanol	19_GO:0050896 response to stimulus	-2.03797	3.93415	3.3315	30337	126	306	5	1.63399	0.724746	210|1374|2353|3312|6648	ALAD|CPT1A|FOS|HSPA8|SOD2	-0.624883	0	27	0	0	-5.64666	29.7422
1	-2.00355	GO:0032570	M1	1	0	GO Biological Processes	19	response to progesterone	19_GO:0050896 response to stimulus	-2.00355	6.75958	3.85923	30337	44	306	3	0.980392	0.563248	1364|2353|3312	CLDN4|FOS|HSPA8	-0.601604	0	27	0	0	-5.64666	29.7422
1	-5.61128	GO:0001568	M1	1	0	GO Biological Processes	19	blood vessel development	19_GO:0032502 developmental process	-5.61128	3.53409	5.95804	30337	533	306	19	6.20915	1.37954	101|302|688|961|2335|2627|2683|2876|4036|4435|5156|5175|6303|6505|6926|7534|10519|10553|54828	ADAM8|ANXA2|KLF5|CD47|FN1|GATA6|B4GALT1|GPX1|LRP2|CITED1|PDGFRA|PECAM1|SAT1|SLC1A1|TBX3|YWHAZ|CIB1|HTATIP2|BCAS3	-3.37653	0	28	1	1	-5.61128	4.77147
1	-5.36948	GO:0001944	M1	1	0	GO Biological Processes	19	vasculature development	19_GO:0032502 developmental process	-5.36948	3.40013	5.75519	30337	554	306	19	6.20915	1.37954	101|302|688|961|2335|2627|2683|2876|4036|4435|5156|5175|6303|6505|6926|7534|10519|10553|54828	ADAM8|ANXA2|KLF5|CD47|FN1|GATA6|B4GALT1|GPX1|LRP2|CITED1|PDGFRA|PECAM1|SAT1|SLC1A1|TBX3|YWHAZ|CIB1|HTATIP2|BCAS3	-3.18199	0	28	0	0	-5.61128	4.77147
1	-5.09484	GO:0035239	M1	1	0	GO Biological Processes	19	tube morphogenesis	19_GO:0032502 developmental process	-5.09484	3.02609	5.42629	30337	688	306	21	6.86275	1.44527	101|302|688|961|2335|2627|2683|2876|4036|4435|5156|6303|6505|6926|7534|8945|10395|10519|10553|54828|157506	ADAM8|ANXA2|KLF5|CD47|FN1|GATA6|B4GALT1|GPX1|LRP2|CITED1|PDGFRA|SAT1|SLC1A1|TBX3|YWHAZ|BTRC|DLC1|CIB1|HTATIP2|BCAS3|RDH10	-2.954	0	28	0	0	-5.61128	4.77147
1	-4.95653	GO:0048514	M1	1	0	GO Biological Processes	19	blood vessel morphogenesis	19_GO:0032502 developmental process	-4.95653	3.62986	5.58975	30337	437	306	16	5.22876	1.27256	101|302|688|961|2335|2683|2876|4036|4435|5156|6303|6505|7534|10519|10553|54828	ADAM8|ANXA2|KLF5|CD47|FN1|B4GALT1|GPX1|LRP2|CITED1|PDGFRA|SAT1|SLC1A1|YWHAZ|CIB1|HTATIP2|BCAS3	-2.85045	0	28	0	0	-5.61128	4.77147
1	-4.27185	GO:0001525	M1	1	0	GO Biological Processes	19	angiogenesis	19_GO:0032502 developmental process	-4.27185	3.74659	5.17152	30337	344	306	13	4.24837	1.15298	101|302|688|961|2335|2683|2876|5156|6303|7534|10519|10553|54828	ADAM8|ANXA2|KLF5|CD47|FN1|B4GALT1|GPX1|PDGFRA|SAT1|YWHAZ|CIB1|HTATIP2|BCAS3	-2.27368	0	28	0	0	-5.61128	4.77147
1	-3.89562	GO:0051897	M1	1	0	GO Biological Processes	19	positive regulation of phosphatidylinositol 3-kinase/protein kinase B signal transduction	19_GO:0048518 positive regulation of biological process	-3.89562	4.77147	5.22207	30337	187	306	9	2.94118	0.965867	101|708|2335|2876|5156|10456|65018|84280|114882	ADAM8|C1QBP|FN1|GPX1|PDGFRA|HAX1|PINK1|BTBD10|OSBPL8	-1.9784	0	28	0	0	-5.61128	4.77147
1	-3.30768	GO:0051896	M1	1	0	GO Biological Processes	19	regulation of phosphatidylinositol 3-kinase/protein kinase B signal transduction	19_GO:0050896 response to stimulus	-3.30768	3.63152	4.40879	30337	273	306	10	3.26797	1.0164	101|708|2335|2876|5156|10456|10519|65018|84280|114882	ADAM8|C1QBP|FN1|GPX1|PDGFRA|HAX1|CIB1|PINK1|BTBD10|OSBPL8	-1.5208	0	28	0	0	-5.61128	4.77147
1	-5.52564	GO:0031667	M1	1	0	GO Biological Processes	19	response to nutrient levels	19_GO:0050896 response to stimulus	-5.52564	3.6419	5.95139	30337	490	306	18	5.88235	1.34509	123|210|249|360|440|445|1374|2353|2876|3312|3920|6648|7534|10038|11345|54828|56681|81631	PLIN2|ALAD|ALPL|AQP3|ASNS|ASS1|CPT1A|FOS|GPX1|HSPA8|LAMP2|SOD2|YWHAZ|PARP2|GABARAPL2|BCAS3|SAR1A|MAP1LC3B	-3.31042	0	29	1	1	-5.52564	5.09866
1	-4.12656	GO:0042594	M1	1	0	GO Biological Processes	19	response to starvation	19_GO:0050896 response to stimulus	-4.12656	4.58984	5.34469	30337	216	306	10	3.26797	1.0164	123|440|2353|3312|3920|7534|11345|54828|56681|81631	PLIN2|ASNS|FOS|HSPA8|LAMP2|YWHAZ|GABARAPL2|BCAS3|SAR1A|MAP1LC3B	-2.15095	0	29	0	0	-5.52564	5.09866
1	-4.11521	GO:0009267	M1	1	0	GO Biological Processes	19	cellular response to starvation	19_GO:0050896 response to stimulus	-4.11521	5.09866	5.4889	30337	175	306	9	2.94118	0.965867	123|440|2353|3312|3920|7534|11345|56681|81631	PLIN2|ASNS|FOS|HSPA8|LAMP2|YWHAZ|GABARAPL2|SAR1A|MAP1LC3B	-2.14777	0	29	0	0	-5.52564	5.09866
1	-3.16678	GO:0031669	M1	1	0	GO Biological Processes	19	cellular response to nutrient levels	19_GO:0050896 response to stimulus	-3.16678	3.79687	4.34474	30337	235	306	9	2.94118	0.965867	123|440|2353|3312|3920|7534|11345|56681|81631	PLIN2|ASNS|FOS|HSPA8|LAMP2|YWHAZ|GABARAPL2|SAR1A|MAP1LC3B	-1.4174	0	29	0	0	-5.52564	5.09866
1	-5.39419	GO:0042822	M1	1	0	GO Biological Processes	19	pyridoxal phosphate metabolic process	19_GO:0008152 metabolic process	-5.39419	74.3554	14.8101	30337	4	306	3	0.980392	0.563248	249|8566|55163	ALPL|PDXK|PNPO	-3.20219	0	30	1	1	-5.39419	74.3554
1	-5.24568	GO:0006081	M1	1	0	GO Biological Processes	19	cellular aldehyde metabolic process	19_GO:0008152 metabolic process	-5.24568	10.2056	7.67122	30337	68	306	7	2.28758	0.854678	249|3417|8566|22934|55163|55818|157506	ALPL|IDH1|PDXK|RPIA|PNPO|KDM3A|RDH10	-3.07574	0	30	0	0	-5.39419	74.3554
1	-4.99951	GO:0042816	M1	1	0	GO Biological Processes	19	vitamin B6 metabolic process	19_GO:0008152 metabolic process	-4.99951	59.4843	13.2017	30337	5	306	3	0.980392	0.563248	249|8566|55163	ALPL|PDXK|PNPO	-2.8897	0	30	0	0	-5.39419	74.3554
1	-3.93663	GO:0046184	M1	1	0	GO Biological Processes	19	aldehyde biosynthetic process	19_GO:0008152 metabolic process	-3.93663	29.7422	9.17613	30337	10	306	3	0.980392	0.563248	8566|55163|55818	PDXK|PNPO|KDM3A	-2.0054	0	30	0	0	-5.39419	74.3554
1	-3.67989	GO:0042364	M1	1	0	GO Biological Processes	19	water-soluble vitamin biosynthetic process	19_GO:0008152 metabolic process	-3.67989	24.7851	8.31861	30337	12	306	3	0.980392	0.563248	8566|55163|55312	PDXK|PNPO|RFK	-1.80126	0	30	0	0	-5.39419	74.3554
1	-3.05872	GO:0009110	M1	1	0	GO Biological Processes	19	vitamin biosynthetic process	19_GO:0008152 metabolic process	-3.05872	15.6538	6.44957	30337	19	306	3	0.980392	0.563248	8566|55163|55312	PDXK|PNPO|RFK	-1.33624	0	30	0	0	-5.39419	74.3554
1	-2.44655	GO:0006767	M1	1	0	GO Biological Processes	19	water-soluble vitamin metabolic process	19_GO:0008152 metabolic process	-2.44655	6.39616	4.29333	30337	62	306	4	1.30719	0.649309	249|8566|55163|55312	ALPL|PDXK|PNPO|RFK	-0.915737	0	30	0	0	-5.39419	74.3554
1	-2.40273	GO:0006766	M1	1	0	GO Biological Processes	19	vitamin metabolic process	19_GO:0008152 metabolic process	-2.40273	4.81265	3.91248	30337	103	306	5	1.63399	0.724746	249|4036|8566|55163|55312	ALPL|LRP2|PDXK|PNPO|RFK	-0.88264	0	30	0	0	-5.39419	74.3554
1	-5.19633	GO:0009896	M1	1	0	GO Biological Processes	19	positive regulation of catabolic process	19_GO:0048518 positive regulation of biological process	-5.19633	3.18268	5.5566	30337	623	306	20	6.53595	1.41291	101|291|572|975|1374|1601|3416|4036|4343|4478|9528|9821|10134|23352|25819|51079|51667|65018|80762|165324	ADAM8|SLC25A4|BAD|CD81|CPT1A|DAB2|IDE|LRP2|MOV10|MSN|TMEM59|RB1CC1|BCAP31|UBR4|NOCT|NDUFA13|NUB1|PINK1|NDFIP1|UBXN2A	-3.03066	0	31	1	1	-5.19633	5.34581
1	-5.09932	GO:0045732	M1	1	0	GO Biological Processes	19	positive regulation of protein catabolic process	19_GO:0048518 positive regulation of biological process	-5.09932	5.34581	6.28666	30337	204	306	11	3.59477	1.0642	101|975|1601|3416|4036|4478|10134|51079|51667|80762|165324	ADAM8|CD81|DAB2|IDE|LRP2|MSN|BCAP31|NDUFA13|NUB1|NDFIP1|UBXN2A	-2.95444	0	31	0	0	-5.19633	5.34581
1	-5.15233	GO:0006338	M1	1	0	GO Biological Processes	19	chromatin remodeling	19_GO:0009987 cellular process	-5.15233	3.05271	5.47302	30337	682	306	21	6.86275	1.44527	676|2876|3720|4000|5931|5978|6881|7022|8726|9320|10038|11177|23429|23512|23522|55183|55818|58508|80312|112869|114825	BRDT|GPX1|JARID2|LMNA|RBBP7|REST|TAF10|TFAP2C|EED|TRIP12|PARP2|BAZ1A|RYBP|SUZ12|KAT6B|RIF1|KDM3A|KMT2C|TET1|SGF29|PWWP2A	-2.9951	0	32	1	1	-5.15233	4.87576
1	-3.34505	GO:0040029	M1	1	0	GO Biological Processes	19	epigenetic regulation of gene expression	19_GO:0008152 metabolic process	-3.34505	3.67187	4.45151	30337	270	306	10	3.26797	1.0164	2876|3720|4000|7022|8726|9320|23512|55183|80312|112869	GPX1|JARID2|LMNA|TFAP2C|EED|TRIP12|SUZ12|RIF1|TET1|SGF29	-1.551	0	32	0	0	-5.15233	4.87576
1	-2.88958	GO:0045814	M1	1	0	GO Biological Processes	19	negative regulation of gene expression, epigenetic	19_GO:0048519 negative regulation of biological process	-2.88958	4.31046	4.25133	30337	161	306	7	2.28758	0.854678	3720|4000|7022|8726|9320|23512|55183	JARID2|LMNA|TFAP2C|EED|TRIP12|SUZ12|RIF1	-1.22586	0	32	0	0	-5.15233	4.87576
1	-2.81702	GO:0031507	M1	1	0	GO Biological Processes	19	heterochromatin formation	19_GO:0048519 negative regulation of biological process	-2.81702	4.87576	4.32993	30337	122	306	6	1.96078	0.7926	3720|4000|8726|9320|23512|55183	JARID2|LMNA|EED|TRIP12|SUZ12|RIF1	-1.1652	0	32	0	0	-5.15233	4.87576
1	-5.08636	GO:0062012	M1	1	0	GO Biological Processes	19	regulation of small molecule metabolic process	19_GO:0008152 metabolic process	-5.08636	4.18062	5.8822	30337	332	306	14	4.57516	1.19446	33|335|493|572|1374|1601|2170|5978|6774|9056|10580|23352|65018|157506	ACADL|APOA1|ATP2B4|BAD|CPT1A|DAB2|FABP3|REST|STAT3|SLC7A7|SORBS1|UBR4|PINK1|RDH10	-2.94952	0	33	1	1	-5.08636	19.8281
1	-4.80354	GO:0010565	M1	1	0	GO Biological Processes	19	regulation of cellular ketone metabolic process	19_GO:0008152 metabolic process	-4.80354	6.23961	6.3396	30337	143	306	9	2.94118	0.965867	33|493|1374|1601|2170|5978|9056|23352|157506	ACADL|ATP2B4|CPT1A|DAB2|FABP3|REST|SLC7A7|UBR4|RDH10	-2.70846	0	33	0	0	-5.08636	19.8281
1	-4.49726	GO:0019216	M1	1	0	GO Biological Processes	19	regulation of lipid metabolic process	19_GO:0008152 metabolic process	-4.49726	3.94137	5.39815	30337	327	306	13	4.24837	1.15298	33|335|476|1374|1601|2170|3172|3417|5660|5978|10580|23352|157506	ACADL|APOA1|ATP1A1|CPT1A|DAB2|FABP3|HNF4A|IDH1|PSAP|REST|SORBS1|UBR4|RDH10	-2.46601	0	33	0	0	-5.08636	19.8281
1	-3.87811	GO:0046890	M1	1	0	GO Biological Processes	19	regulation of lipid biosynthetic process	19_GO:0008152 metabolic process	-3.87811	4.74609	5.20086	30337	188	306	9	2.94118	0.965867	33|476|1601|2170|3417|5978|10580|23352|157506	ACADL|ATP1A1|DAB2|FABP3|IDH1|REST|SORBS1|UBR4|RDH10	-1.96866	0	33	0	0	-5.08636	19.8281
1	-3.37405	GO:0090030	M1	1	0	GO Biological Processes	19	regulation of steroid hormone biosynthetic process	19_GO:0008152 metabolic process	-3.37405	19.8281	7.36255	30337	15	306	3	0.980392	0.563248	476|1601|5978	ATP1A1|DAB2|REST	-1.56962	0	33	0	0	-5.08636	19.8281
1	-3.19923	GO:0032350	M1	1	0	GO Biological Processes	19	regulation of hormone metabolic process	19_GO:0008152 metabolic process	-3.19923	10.1683	5.78319	30337	39	306	4	1.30719	0.649309	476|1601|5978|157506	ATP1A1|DAB2|REST|RDH10	-1.43871	0	33	0	0	-5.08636	19.8281
1	-2.78101	GO:0045834	M1	1	0	GO Biological Processes	19	positive regulation of lipid metabolic process	19_GO:0048518 positive regulation of biological process	-2.78101	4.79712	4.27684	30337	124	306	6	1.96078	0.7926	335|1374|1601|2170|10580|157506	APOA1|CPT1A|DAB2|FABP3|SORBS1|RDH10	-1.14204	0	33	0	0	-5.08636	19.8281
1	-2.75502	GO:0046885	M1	1	0	GO Biological Processes	19	regulation of hormone biosynthetic process	19_GO:0008152 metabolic process	-2.75502	12.3926	5.63596	30337	24	306	3	0.980392	0.563248	476|1601|5978	ATP1A1|DAB2|REST	-1.11857	0	33	0	0	-5.08636	19.8281
1	-2.4562	GO:0062013	M1	1	0	GO Biological Processes	19	positive regulation of small molecule metabolic process	19_GO:0048518 positive regulation of biological process	-2.4562	4.13086	3.80142	30337	144	306	6	1.96078	0.7926	335|1374|1601|10580|65018|157506	APOA1|CPT1A|DAB2|SORBS1|PINK1|RDH10	-0.920653	0	33	0	0	-5.08636	19.8281
1	-2.38485	GO:0019218	M1	1	0	GO Biological Processes	19	regulation of steroid metabolic process	19_GO:0008152 metabolic process	-2.38485	4.76637	3.88378	30337	104	306	5	1.63399	0.724746	33|335|476|1601|5978	ACADL|APOA1|ATP1A1|DAB2|REST	-0.873347	0	33	0	0	-5.08636	19.8281
1	-2.30266	GO:0051055	M1	1	0	GO Biological Processes	19	negative regulation of lipid biosynthetic process	19_GO:0048519 negative regulation of biological process	-2.30266	5.8318	4.02642	30337	68	306	4	1.30719	0.649309	33|476|5978|23352	ACADL|ATP1A1|REST|UBR4	-0.815923	0	33	0	0	-5.08636	19.8281
1	-2.21692	GO:0062014	M1	1	0	GO Biological Processes	19	negative regulation of small molecule metabolic process	19_GO:0048519 negative regulation of biological process	-2.21692	4.34827	3.61542	30337	114	306	5	1.63399	0.724746	33|493|5978|6774|23352	ACADL|ATP2B4|REST|STAT3|UBR4	-0.757821	0	33	0	0	-5.08636	19.8281
1	-5.06108	GO:0048193	M1	1	0	GO Biological Processes	19	Golgi vesicle transport	19_GO:0051179 localization	-5.06108	4.45961	5.96517	30337	289	306	13	4.24837	1.15298	381|2803|6643|8724|9135|9218|10134|10890|11345|51125|51552|55207|56681	ARF5|GOLGA4|SNX2|SNX3|RABEP1|VAPA|BCAP31|RAB10|GABARAPL2|GOLGA7|RAB14|ARL8B|SAR1A	-2.93214	0	34	1	1	-5.06108	9.29442
1	-3.79564	GO:1990778	M1	1	0	GO Biological Processes	19	protein localization to cell periphery	19_GO:0051179 localization	-3.79564	4.18314	4.96595	30337	237	306	10	3.26797	1.0164	88|481|975|2803|5906|6505|9135|10890|51125|90410	ACTN2|ATP1B1|CD81|GOLGA4|RAP1A|SLC1A1|RABEP1|RAB10|GOLGA7|IFT20	-1.90241	0	34	0	0	-5.06108	9.29442
1	-3.722	GO:0051668	M1	1	0	GO Biological Processes	19	localization within membrane	19_GO:0051179 localization	-3.722	2.85296	4.45133	30337	556	306	16	5.22876	1.27256	88|481|975|2803|4000|5660|5906|6505|8724|9135|10890|26519|51079|51125|51552|90410	ACTN2|ATP1B1|CD81|GOLGA4|LMNA|PSAP|RAP1A|SLC1A1|SNX3|RABEP1|RAB10|TIMM10|NDUFA13|GOLGA7|RAB14|IFT20	-1.83329	0	34	0	0	-5.06108	9.29442
1	-3.3596	GO:0098876	M1	1	0	GO Biological Processes	19	vesicle-mediated transport to the plasma membrane	19_GO:0051179 localization	-3.3596	5.17898	4.89388	30337	134	306	7	2.28758	0.854678	2803|6505|8724|9135|10890|51125|51552	GOLGA4|SLC1A1|SNX3|RABEP1|RAB10|GOLGA7|RAB14	-1.56009	0	34	0	0	-5.06108	9.29442
1	-3.05004	GO:0072659	M1	1	0	GO Biological Processes	19	protein localization to plasma membrane	19_GO:0051179 localization	-3.05004	4.04655	4.31929	30337	196	306	8	2.61438	0.91216	88|481|975|2803|5906|10890|51125|90410	ACTN2|ATP1B1|CD81|GOLGA4|RAP1A|RAB10|GOLGA7|IFT20	-1.3291	0	34	0	0	-5.06108	9.29442
1	-2.63635	GO:0006893	M1	1	0	GO Biological Processes	19	Golgi to plasma membrane transport	19_GO:0051179 localization	-2.63635	7.21022	4.65319	30337	55	306	4	1.30719	0.649309	2803|9135|10890|51125	GOLGA4|RABEP1|RAB10|GOLGA7	-1.04402	0	34	0	0	-5.06108	9.29442
1	-2.50656	GO:0072657	M1	1	0	GO Biological Processes	19	protein localization to membrane	19_GO:0051179 localization	-2.50656	2.53664	3.38541	30337	469	306	12	3.92157	1.10964	88|481|975|2803|5906|6505|9135|10890|26519|51079|51125|90410	ACTN2|ATP1B1|CD81|GOLGA4|RAP1A|SLC1A1|RABEP1|RAB10|TIMM10|NDUFA13|GOLGA7|IFT20	-0.955548	0	34	0	0	-5.06108	9.29442
1	-2.43912	GO:0006892	M1	1	0	GO Biological Processes	19	post-Golgi vesicle-mediated transport	19_GO:0051179 localization	-2.43912	4.90795	3.97102	30337	101	306	5	1.63399	0.724746	2803|9135|10890|51125|51552	GOLGA4|RABEP1|RAB10|GOLGA7|RAB14	-0.910274	0	34	0	0	-5.06108	9.29442
1	-2.39156	GO:0043001	M1	1	0	GO Biological Processes	19	Golgi to plasma membrane protein transport	19_GO:0051179 localization	-2.39156	9.29442	4.7387	30337	32	306	3	0.980392	0.563248	2803|10890|51125	GOLGA4|RAB10|GOLGA7	-0.876263	0	34	0	0	-5.06108	9.29442
1	-5.02771	GO:0006122	M1	1	0	GO Biological Processes	19	mitochondrial electron transport, ubiquinol to cytochrome c	19_GO:0008152 metabolic process	-5.02771	28.3259	10.323	30337	14	306	4	1.30719	0.649309	1537|7384|7385|29796	CYC1|UQCRC1|UQCRC2|UQCR10	-2.91036	0	35	1	1	-5.02771	28.3259
1	-5.00791	GO:1901615	M1	1	0	GO Biological Processes	19	organic hydroxy compound metabolic process	19_GO:0008152 metabolic process	-5.00791	3.48942	5.56705	30337	483	306	17	5.55556	1.30946	50|249|335|2055|2494|2584|2805|2820|3417|3419|4036|4435|6505|6652|8566|55163|157506	ACO2|ALPL|APOA1|CLN8|NR5A2|GALK1|GOT1|GPD2|IDH1|IDH3A|LRP2|CITED1|SLC1A1|SORD|PDXK|PNPO|RDH10	-2.89434	0	36	1	1	-5.00791	17.2418
1	-4.11208	GO:0019400	M1	1	0	GO Biological Processes	19	alditol metabolic process	19_GO:0008152 metabolic process	-4.11208	17.2418	7.86561	30337	23	306	4	1.30719	0.649309	2584|2805|2820|6652	GALK1|GOT1|GPD2|SORD	-2.14733	0	36	0	0	-5.00791	17.2418
1	-3.29502	GO:0006066	M1	1	0	GO Biological Processes	19	alcohol metabolic process	19_GO:0008152 metabolic process	-3.29502	3.35553	4.3096	30337	325	306	11	3.59477	1.0642	50|335|2055|2584|2805|2820|3417|3419|4036|6652|157506	ACO2|APOA1|CLN8|GALK1|GOT1|GPD2|IDH1|IDH3A|LRP2|SORD|RDH10	-1.51182	0	36	0	0	-5.00791	17.2418
1	-2.57368	GO:0019751	M1	1	0	GO Biological Processes	19	polyol metabolic process	19_GO:0008152 metabolic process	-2.57368	5.27343	4.18874	30337	94	306	5	1.63399	0.724746	2584|2805|2820|4036|6652	GALK1|GOT1|GPD2|LRP2|SORD	-1.00472	0	36	0	0	-5.00791	17.2418
1	-2.13962	GO:0016052	M1	1	0	GO Biological Processes	19	carbohydrate catabolic process	19_GO:0008152 metabolic process	-2.13962	4.16557	3.49259	30337	119	306	5	1.63399	0.724746	572|2584|2820|6652|9821	BAD|GALK1|GPD2|SORD|RB1CC1	-0.708085	0	36	0	0	-5.00791	17.2418
1	-4.82621	GO:0044403	M1	1	0	GO Biological Processes	19	biological process involved in symbiotic interaction	19_GO:0044419 biological process involved in interspecies interaction between organisms	-4.82621	4.57572	5.84504	30337	260	306	12	3.92157	1.10964	975|1514|2335|2876|3312|3416|3839|5978|9218|55207|64710|440400	CD81|CTSL|FN1|GPX1|HSPA8|IDE|KPNA3|REST|VAPA|ARL8B|NUCKS1|RNASEK	-2.72749	0	37	1	1	-4.82621	14.8711
1	-3.08545	GO:0051701	M1	1	0	GO Biological Processes	19	biological process involved in interaction with host	19_GO:0044419 biological process involved in interspecies interaction between organisms	-3.08545	4.65761	4.51781	30337	149	306	7	2.28758	0.854678	975|1514|3416|3839|9218|55207|440400	CD81|CTSL|IDE|KPNA3|VAPA|ARL8B|RNASEK	-1.35523	0	37	0	0	-4.82621	14.8711
1	-2.99138	GO:0046794	M1	1	0	GO Biological Processes	19	transport of virus	19_GO:0016032 viral process	-2.99138	14.8711	6.26379	30337	20	306	3	0.980392	0.563248	1514|3839|440400	CTSL|KPNA3|RNASEK	-1.29999	0	37	0	0	-4.82621	14.8711
1	-2.65523	GO:0019058	M1	1	0	GO Biological Processes	19	viral life cycle	19_GO:0016032 viral process	-2.65523	3.92081	3.93396	30337	177	306	7	2.28758	0.854678	975|1514|3416|3839|9218|55207|440400	CD81|CTSL|IDE|KPNA3|VAPA|ARL8B|RNASEK	-1.05364	0	37	0	0	-4.82621	14.8711
1	-2.38485	GO:0019882	M1	1	0	GO Biological Processes	19	antigen processing and presentation	19_GO:0002376 immune system process	-2.38485	4.76637	3.88378	30337	104	306	5	1.63399	0.724746	1509|1514|3416|10890|55207	CTSD|CTSL|IDE|RAB10|ARL8B	-0.873347	0	37	0	0	-4.82621	14.8711
1	-2.31649	GO:0002504	M1	1	0	GO Biological Processes	19	antigen processing and presentation of peptide or polysaccharide antigen via MHC class II	19_GO:0002376 immune system process	-2.31649	8.74769	4.56272	30337	34	306	3	0.980392	0.563248	1509|1514|55207	CTSD|CTSL|ARL8B	-0.826172	0	37	0	0	-4.82621	14.8711
1	-2.28184	GO:0046718	M1	1	0	GO Biological Processes	19	symbiont entry into host cell	19_GO:0016032 viral process	-2.28184	4.50639	3.71889	30337	110	306	5	1.63399	0.724746	975|1514|3416|3839|440400	CD81|CTSL|IDE|KPNA3|RNASEK	-0.80134	0	37	0	0	-4.82621	14.8711
1	-2.24902	GO:0044409	M1	1	0	GO Biological Processes	19	symbiont entry into host	19_GO:0044419 biological process involved in interspecies interaction between organisms	-2.24902	4.42592	3.66655	30337	112	306	5	1.63399	0.724746	975|1514|3416|3839|440400	CD81|CTSL|IDE|KPNA3|RNASEK	-0.782912	0	37	0	0	-4.82621	14.8711
1	-4.75761	GO:0006575	M1	1	0	GO Biological Processes	19	cellular modified amino acid metabolic process	19_GO:0008152 metabolic process	-4.75761	5.44728	6.07443	30337	182	306	10	3.26797	1.0164	33|445|1152|1374|2876|3417|6505|6648|23474|114882	ACADL|ASS1|CKB|CPT1A|GPX1|IDH1|SLC1A1|SOD2|ETHE1|OSBPL8	-2.68372	0	38	1	1	-4.75761	9.01277
1	-4.03211	GO:0006790	M1	1	0	GO Biological Processes	19	sulfur compound metabolic process	19_GO:0008152 metabolic process	-4.03211	3.78881	5.01432	30337	314	306	12	3.92157	1.10964	191|1491|2876|3417|5160|5162|6505|6648|8802|23474|25874|79071	AHCY|CTH|GPX1|IDH1|PDHA1|PDHB|SLC1A1|SOD2|SUCLG1|ETHE1|MPC2|ELOVL6	-2.08573	0	38	0	0	-4.75761	9.01277
1	-3.63331	GO:0006749	M1	1	0	GO Biological Processes	19	glutathione metabolic process	19_GO:0008152 metabolic process	-3.63331	9.01277	6.00381	30337	55	306	5	1.63399	0.724746	2876|3417|6505|6648|23474	GPX1|IDH1|SLC1A1|SOD2|ETHE1	-1.76439	0	38	0	0	-4.75761	9.01277
1	-2.29852	GO:0072593	M1	1	0	GO Biological Processes	19	reactive oxygen species metabolic process	19_GO:0008152 metabolic process	-2.29852	4.54773	3.74554	30337	109	306	5	1.63399	0.724746	2876|6505|6648|51079|55312	GPX1|SLC1A1|SOD2|NDUFA13|RFK	-0.812678	0	38	0	0	-4.75761	9.01277
1	-4.66994	GO:2000736	M1	1	0	GO Biological Processes	19	regulation of stem cell differentiation	19_GO:0032502 developmental process	-4.66994	8.36125	6.77882	30337	83	306	7	2.28758	0.854678	2103|5156|5931|5978|6774|6926|55818	ESRRB|PDGFRA|RBBP7|REST|STAT3|TBX3|KDM3A	-2.61295	0	39	1	1	-4.66994	15.2524
1	-3.89498	GO:2000737	M1	1	0	GO Biological Processes	19	negative regulation of stem cell differentiation	19_GO:0032502 developmental process	-3.89498	15.2524	7.33887	30337	26	306	4	1.30719	0.649309	2103|5978|6774|6926	ESRRB|REST|STAT3|TBX3	-1.9784	0	39	0	0	-4.66994	15.2524
1	-3.03528	GO:2000036	M1	1	0	GO Biological Processes	19	regulation of stem cell population maintenance	19_GO:0032502 developmental process	-3.03528	6.69868	4.95438	30337	74	306	5	1.63399	0.724746	2103|5931|5978|55818|80312	ESRRB|RBBP7|REST|KDM3A|TET1	-1.3189	0	39	0	0	-4.66994	15.2524
1	-2.91028	GO:0019827	M1	1	0	GO Biological Processes	19	stem cell population maintenance	19_GO:0032502 developmental process	-2.91028	5.08413	4.46787	30337	117	306	6	1.96078	0.7926	2103|5978|6774|6926|55183|80312	ESRRB|REST|STAT3|TBX3|RIF1|TET1	-1.23845	0	39	0	0	-4.66994	15.2524
1	-2.8353	GO:0098727	M1	1	0	GO Biological Processes	19	maintenance of cell number	19_GO:0032502 developmental process	-2.8353	4.91606	4.35691	30337	121	306	6	1.96078	0.7926	2103|5978|6774|6926|55183|80312	ESRRB|REST|STAT3|TBX3|RIF1|TET1	-1.17955	0	39	0	0	-4.66994	15.2524
1	-2.82258	GO:1902459	M1	1	0	GO Biological Processes	19	positive regulation of stem cell population maintenance	19_GO:0032502 developmental process	-2.82258	8.0931	5.01596	30337	49	306	4	1.30719	0.649309	2103|5931|5978|80312	ESRRB|RBBP7|REST|TET1	-1.16945	0	39	0	0	-4.66994	15.2524
1	-4.58121	GO:0030855	M1	1	0	GO Biological Processes	19	epithelial cell differentiation	19_GO:0032502 developmental process	-4.58121	2.98521	5.08692	30337	631	306	19	6.20915	1.37954	688|1374|1601|2494|2627|2683|2876|3572|4435|4478|5175|5660|5906|6881|6926|7357|10890|23607|90410	KLF5|CPT1A|DAB2|NR5A2|GATA6|B4GALT1|GPX1|IL6ST|CITED1|MSN|PECAM1|PSAP|RAP1A|TAF10|TBX3|UGCG|RAB10|CD2AP|IFT20	-2.54049	0	40	1	1	-4.58121	9.01277
1	-2.85614	GO:0001885	M1	1	0	GO Biological Processes	19	endothelial cell development	19_GO:0032502 developmental process	-2.85614	8.26171	5.08244	30337	48	306	4	1.30719	0.649309	2876|4478|5175|5906	GPX1|MSN|PECAM1|RAP1A	-1.19775	0	40	0	0	-4.58121	9.01277
1	-2.45894	GO:0002064	M1	1	0	GO Biological Processes	19	epithelial cell development	19_GO:0032502 developmental process	-2.45894	3.6145	3.66848	30337	192	306	7	2.28758	0.854678	688|2683|2876|3572|4478|5175|5906	KLF5|B4GALT1|GPX1|IL6ST|MSN|PECAM1|RAP1A	-0.921164	0	40	0	0	-4.58121	9.01277
1	-2.42081	GO:0003158	M1	1	0	GO Biological Processes	19	endothelium development	19_GO:0032502 developmental process	-2.42081	4.85983	3.94156	30337	102	306	5	1.63399	0.724746	2876|4478|5175|5906|23607	GPX1|MSN|PECAM1|RAP1A|CD2AP	-0.896857	0	40	0	0	-4.58121	9.01277
1	-2.35339	GO:0061028	M1	1	0	GO Biological Processes	19	establishment of endothelial barrier	19_GO:0032502 developmental process	-2.35339	9.01277	4.64884	30337	33	306	3	0.980392	0.563248	4478|5175|5906	MSN|PECAM1|RAP1A	-0.84937	0	40	0	0	-4.58121	9.01277
1	-2.0001	GO:0045446	M1	1	0	GO Biological Processes	19	endothelial cell differentiation	19_GO:0032502 developmental process	-2.0001	4.77786	3.47895	30337	83	306	4	1.30719	0.649309	2876|4478|5175|5906	GPX1|MSN|PECAM1|RAP1A	-0.600356	0	40	0	0	-4.58121	9.01277
1	-4.55919	GO:0098657	M1	1	0	GO Biological Processes	19	import into cell	19_GO:0051179 localization	-4.55919	2.87364	5.02545	30337	690	306	20	6.53595	1.41291	476|481|493|928|975|1175|1514|1601|2030|2055|2885|3312|4036|5175|6505|9135|51552|51606|55207|440400	ATP1A1|ATP1B1|ATP2B4|CD9|CD81|AP2S1|CTSL|DAB2|SLC29A1|CLN8|GRB2|HSPA8|LRP2|PECAM1|SLC1A1|RABEP1|RAB14|ATP6V1H|ARL8B|RNASEK	-2.52165	0	41	1	1	-4.55919	5.35895
1	-3.57988	GO:0006898	M1	1	0	GO Biological Processes	19	receptor-mediated endocytosis	19_GO:0051179 localization	-3.57988	4.86579	4.99541	30337	163	306	8	2.61438	0.91216	928|975|1175|1514|1601|2885|4036|440400	CD9|CD81|AP2S1|CTSL|DAB2|GRB2|LRP2|RNASEK	-1.72332	0	41	0	0	-4.55919	5.35895
1	-3.18372	GO:0006897	M1	1	0	GO Biological Processes	19	endocytosis	19_GO:0051179 localization	-3.18372	2.75938	4.01645	30337	503	306	14	4.57516	1.19446	928|975|1175|1514|1601|2885|3312|4036|5175|9135|51552|51606|55207|440400	CD9|CD81|AP2S1|CTSL|DAB2|GRB2|HSPA8|LRP2|PECAM1|RABEP1|RAB14|ATP6V1H|ARL8B|RNASEK	-1.42776	0	41	0	0	-4.55919	5.35895
1	-2.17293	GO:0031623	M1	1	0	GO Biological Processes	19	receptor internalization	19_GO:0051179 localization	-2.17293	5.35895	3.78963	30337	74	306	4	1.30719	0.649309	928|975|1175|2885	CD9|CD81|AP2S1|GRB2	-0.729453	0	41	0	0	-4.55919	5.35895
1	-4.46197	GO:0006086	M1	1	0	GO Biological Processes	19	acetyl-CoA biosynthetic process from pyruvate	19_GO:0008152 metabolic process	-4.46197	42.4888	11.0815	30337	7	306	3	0.980392	0.563248	5160|5162|25874	PDHA1|PDHB|MPC2	-2.43383	0	42	1	1	-4.46197	42.4888
1	-3.46772	GO:0006085	M1	1	0	GO Biological Processes	19	acetyl-CoA biosynthetic process	19_GO:0008152 metabolic process	-3.46772	21.2444	7.64782	30337	14	306	3	0.980392	0.563248	5160|5162|25874	PDHA1|PDHB|MPC2	-1.6437	0	42	0	0	-4.46197	42.4888
1	-3.07572	GO:0035384	M1	1	0	GO Biological Processes	19	thioester biosynthetic process	19_GO:0008152 metabolic process	-3.07572	9.44195	5.52633	30337	42	306	4	1.30719	0.649309	5160|5162|25874|79071	PDHA1|PDHB|MPC2|ELOVL6	-1.35017	0	42	0	0	-4.46197	42.4888
1	-3.07572	GO:0071616	M1	1	0	GO Biological Processes	19	acyl-CoA biosynthetic process	19_GO:0008152 metabolic process	-3.07572	9.44195	5.52633	30337	42	306	4	1.30719	0.649309	5160|5162|25874|79071	PDHA1|PDHB|MPC2|ELOVL6	-1.35017	0	42	0	0	-4.46197	42.4888
1	-2.7264	GO:0033866	M1	1	0	GO Biological Processes	19	nucleoside bisphosphate biosynthetic process	19_GO:0008152 metabolic process	-2.7264	7.62619	4.82733	30337	52	306	4	1.30719	0.649309	5160|5162|25874|79071	PDHA1|PDHB|MPC2|ELOVL6	-1.10394	0	42	0	0	-4.46197	42.4888
1	-2.7264	GO:0034030	M1	1	0	GO Biological Processes	19	ribonucleoside bisphosphate biosynthetic process	19_GO:0008152 metabolic process	-2.7264	7.62619	4.82733	30337	52	306	4	1.30719	0.649309	5160|5162|25874|79071	PDHA1|PDHB|MPC2|ELOVL6	-1.10394	0	42	0	0	-4.46197	42.4888
1	-2.7264	GO:0034033	M1	1	0	GO Biological Processes	19	purine nucleoside bisphosphate biosynthetic process	19_GO:0008152 metabolic process	-2.7264	7.62619	4.82733	30337	52	306	4	1.30719	0.649309	5160|5162|25874|79071	PDHA1|PDHB|MPC2|ELOVL6	-1.10394	0	42	0	0	-4.46197	42.4888
1	-2.63508	GO:0006637	M1	1	0	GO Biological Processes	19	acyl-CoA metabolic process	19_GO:0008152 metabolic process	-2.63508	5.44728	4.28881	30337	91	306	5	1.63399	0.724746	5160|5162|8802|25874|79071	PDHA1|PDHB|SUCLG1|MPC2|ELOVL6	-1.04402	0	42	0	0	-4.46197	42.4888
1	-2.63508	GO:0035383	M1	1	0	GO Biological Processes	19	thioester metabolic process	19_GO:0008152 metabolic process	-2.63508	5.44728	4.28881	30337	91	306	5	1.63399	0.724746	5160|5162|8802|25874|79071	PDHA1|PDHB|SUCLG1|MPC2|ELOVL6	-1.04402	0	42	0	0	-4.46197	42.4888
1	-2.51461	GO:0006084	M1	1	0	GO Biological Processes	19	acetyl-CoA metabolic process	19_GO:0008152 metabolic process	-2.51461	10.2559	5.03379	30337	29	306	3	0.980392	0.563248	5160|5162|25874	PDHA1|PDHB|MPC2	-0.961492	0	42	0	0	-4.46197	42.4888
1	-2.25797	GO:0006090	M1	1	0	GO Biological Processes	19	pyruvate metabolic process	19_GO:0008152 metabolic process	-2.25797	5.66517	3.94446	30337	70	306	4	1.30719	0.649309	2584|5160|5162|25874	GALK1|PDHA1|PDHB|MPC2	-0.785271	0	42	0	0	-4.46197	42.4888
1	-2.24769	GO:0044272	M1	1	0	GO Biological Processes	19	sulfur compound biosynthetic process	19_GO:0008152 metabolic process	-2.24769	3.74115	3.49817	30337	159	306	6	1.96078	0.7926	1491|5160|5162|6505|25874|79071	CTH|PDHA1|PDHB|SLC1A1|MPC2|ELOVL6	-0.782912	0	42	0	0	-4.46197	42.4888
1	-2.13962	GO:0033865	M1	1	0	GO Biological Processes	19	nucleoside bisphosphate metabolic process	19_GO:0008152 metabolic process	-2.13962	4.16557	3.49259	30337	119	306	5	1.63399	0.724746	5160|5162|8802|25874|79071	PDHA1|PDHB|SUCLG1|MPC2|ELOVL6	-0.708085	0	42	0	0	-4.46197	42.4888
1	-2.13962	GO:0033875	M1	1	0	GO Biological Processes	19	ribonucleoside bisphosphate metabolic process	19_GO:0008152 metabolic process	-2.13962	4.16557	3.49259	30337	119	306	5	1.63399	0.724746	5160|5162|8802|25874|79071	PDHA1|PDHB|SUCLG1|MPC2|ELOVL6	-0.708085	0	42	0	0	-4.46197	42.4888
1	-2.13962	GO:0034032	M1	1	0	GO Biological Processes	19	purine nucleoside bisphosphate metabolic process	19_GO:0008152 metabolic process	-2.13962	4.16557	3.49259	30337	119	306	5	1.63399	0.724746	5160|5162|8802|25874|79071	PDHA1|PDHB|SUCLG1|MPC2|ELOVL6	-0.708085	0	42	0	0	-4.46197	42.4888
1	-4.40763	GO:0031032	M1	1	0	GO Biological Processes	19	actomyosin structure organization	19_GO:0009987 cellular process	-4.40763	6.39616	6.07791	30337	124	306	8	2.61438	0.91216	88|3856|5156|7791|9124|10580|10788|54443	ACTN2|KRT8|PDGFRA|ZYX|PDLIM1|SORBS1|IQGAP2|ANLN	-2.38259	0	43	1	1	-4.40763	14.8711
1	-3.11576	GO:0007044	M1	1	0	GO Biological Processes	19	cell-substrate junction assembly	19_GO:0009987 cellular process	-3.11576	9.67225	5.60901	30337	41	306	4	1.30719	0.649309	88|2335|10395|10580	ACTN2|FN1|DLC1|SORBS1	-1.37766	0	43	0	0	-4.40763	14.8711
1	-3.03675	GO:0150115	M1	1	0	GO Biological Processes	19	cell-substrate junction organization	19_GO:0009987 cellular process	-3.03675	9.22237	5.44638	30337	43	306	4	1.30719	0.649309	88|2335|10395|10580	ACTN2|FN1|DLC1|SORBS1	-1.3189	0	43	0	0	-4.40763	14.8711
1	-2.99138	GO:0030038	M1	1	0	GO Biological Processes	19	contractile actin filament bundle assembly	19_GO:0009987 cellular process	-2.99138	14.8711	6.26379	30337	20	306	3	0.980392	0.563248	7791|9124|10580	ZYX|PDLIM1|SORBS1	-1.29999	0	43	0	0	-4.40763	14.8711
1	-2.99138	GO:0043149	M1	1	0	GO Biological Processes	19	stress fiber assembly	19_GO:0009987 cellular process	-2.99138	14.8711	6.26379	30337	20	306	3	0.980392	0.563248	7791|9124|10580	ZYX|PDLIM1|SORBS1	-1.29999	0	43	0	0	-4.40763	14.8711
1	-2.54745	GO:0007160	M1	1	0	GO Biological Processes	19	cell-matrix adhesion	19_GO:0009987 cellular process	-2.54745	4.31046	3.93447	30337	138	306	6	1.96078	0.7926	88|302|2335|7791|10395|10580	ACTN2|ANXA2|FN1|ZYX|DLC1|SORBS1	-0.982783	0	43	0	0	-4.40763	14.8711
1	-2.51461	GO:0048041	M1	1	0	GO Biological Processes	19	focal adhesion assembly	19_GO:0009987 cellular process	-2.51461	10.2559	5.03379	30337	29	306	3	0.980392	0.563248	88|10395|10580	ACTN2|DLC1|SORBS1	-0.961492	0	43	0	0	-4.40763	14.8711
1	-4.33335	GO:0043524	M1	1	0	GO Biological Processes	19	negative regulation of neuron apoptotic process	19_GO:0048519 negative regulation of biological process	-4.33335	5.44064	5.7559	30337	164	306	9	2.94118	0.965867	101|2055|3572|4435|4436|6505|6648|23607|65018	ADAM8|CLN8|IL6ST|CITED1|MSH2|SLC1A1|SOD2|CD2AP|PINK1	-2.32045	0	44	1	1	-4.33335	8.74769
1	-3.67925	GO:0043523	M1	1	0	GO Biological Processes	19	regulation of neuron apoptotic process	19_GO:0050789 regulation of biological process	-3.67925	4.04655	4.83305	30337	245	306	10	3.26797	1.0164	101|2055|3572|4435|4436|4605|6505|6648|23607|65018	ADAM8|CLN8|IL6ST|CITED1|MSH2|MYBL2|SLC1A1|SOD2|CD2AP|PINK1	-1.80126	0	44	0	0	-4.33335	8.74769
1	-2.31649	GO:0070741	M1	1	0	GO Biological Processes	19	response to interleukin-6	19_GO:0050896 response to stimulus	-2.31649	8.74769	4.56272	30337	34	306	3	0.980392	0.563248	3572|4435|6774	IL6ST|CITED1|STAT3	-0.826172	0	44	0	0	-4.33335	8.74769
1	-4.24409	GO:2001233	M1	1	0	GO Biological Processes	19	regulation of apoptotic signaling pathway	19_GO:0050896 response to stimulus	-4.24409	3.50497	5.06491	30337	396	306	14	4.57516	1.19446	291|572|1075|1491|1514|2876|4000|6648|7164|9821|10134|10961|51079|65018	SLC25A4|BAD|CTSC|CTH|CTSL|GPX1|LMNA|SOD2|TPD52L1|RB1CC1|BCAP31|ERP29|NDUFA13|PINK1	-2.25452	0	45	1	1	-4.24409	9.01277
1	-3.08545	GO:0010821	M1	1	0	GO Biological Processes	19	regulation of mitochondrion organization	19_GO:0050789 regulation of biological process	-3.08545	4.65761	4.51781	30337	149	306	7	2.28758	0.854678	291|572|2876|4000|10456|65018|84709	SLC25A4|BAD|GPX1|LMNA|HAX1|PINK1|MGARP	-1.35523	0	45	0	0	-4.24409	9.01277
1	-2.99879	GO:0090199	M1	1	0	GO Biological Processes	19	regulation of release of cytochrome c from mitochondria	19_GO:0050896 response to stimulus	-2.99879	9.01277	5.369	30337	44	306	4	1.30719	0.649309	572|2876|4000|65018	BAD|GPX1|LMNA|PINK1	-1.29999	0	45	0	0	-4.24409	9.01277
1	-2.49657	GO:2001242	M1	1	0	GO Biological Processes	19	regulation of intrinsic apoptotic signaling pathway	19_GO:0050896 response to stimulus	-2.49657	3.67187	3.71939	30337	189	306	7	2.28758	0.854678	572|2876|6648|10134|10961|51079|65018	BAD|GPX1|SOD2|BCAP31|ERP29|NDUFA13|PINK1	-0.94865	0	45	0	0	-4.24409	9.01277
1	-2.45543	GO:2001234	M1	1	0	GO Biological Processes	19	negative regulation of apoptotic signaling pathway	19_GO:0048519 negative regulation of biological process	-2.45543	3.25051	3.56285	30337	244	306	8	2.61438	0.91216	291|1491|2876|4000|6648|9821|51079|65018	SLC25A4|CTH|GPX1|LMNA|SOD2|RB1CC1|NDUFA13|PINK1	-0.920653	0	45	0	0	-4.24409	9.01277
1	-2.31649	GO:1902176	M1	1	0	GO Biological Processes	19	negative regulation of oxidative stress-induced intrinsic apoptotic signaling pathway	19_GO:0048519 negative regulation of biological process	-2.31649	8.74769	4.56272	30337	34	306	3	0.980392	0.563248	2876|6648|65018	GPX1|SOD2|PINK1	-0.826172	0	45	0	0	-4.24409	9.01277
1	-2.19367	GO:0051881	M1	1	0	GO Biological Processes	19	regulation of mitochondrial membrane potential	19_GO:0065007 biological regulation	-2.19367	5.43236	3.82726	30337	73	306	4	1.30719	0.649309	572|6648|55669|65018	BAD|SOD2|MFN1|PINK1	-0.742045	0	45	0	0	-4.24409	9.01277
1	-4.15179	GO:0010611	M1	1	0	GO Biological Processes	19	regulation of cardiac muscle hypertrophy	19_GO:0032501 multicellular organismal process	-4.15179	8.62092	6.39727	30337	69	306	6	1.96078	0.7926	493|817|3572|3720|4000|10038	ATP2B4|CAMK2D|IL6ST|JARID2|LMNA|PARP2	-2.17343	0	46	1	1	-4.15179	8.62092
1	-4.04772	GO:0014743	M1	1	0	GO Biological Processes	19	regulation of muscle hypertrophy	19_GO:0032501 multicellular organismal process	-4.04772	8.26171	6.22716	30337	72	306	6	1.96078	0.7926	493|817|3572|3720|4000|10038	ATP2B4|CAMK2D|IL6ST|JARID2|LMNA|PARP2	-2.09356	0	46	0	0	-4.15179	8.62092
1	-3.36203	GO:0043502	M1	1	0	GO Biological Processes	19	regulation of muscle adaptation	19_GO:0032501 multicellular organismal process	-3.36203	6.19628	5.14737	30337	96	306	6	1.96078	0.7926	493|817|3572|3720|4000|10038	ATP2B4|CAMK2D|IL6ST|JARID2|LMNA|PARP2	-1.56068	0	46	0	0	-4.15179	8.62092
1	-2.37145	GO:0090257	M1	1	0	GO Biological Processes	19	regulation of muscle system process	19_GO:0032501 multicellular organismal process	-2.37145	3.14732	3.45523	30337	252	306	8	2.61438	0.91216	476|481|493|817|3572|3720|4000|10038	ATP1A1|ATP1B1|ATP2B4|CAMK2D|IL6ST|JARID2|LMNA|PARP2	-0.862764	0	46	0	0	-4.15179	8.62092
1	-2.28079	GO:0010614	M1	1	0	GO Biological Processes	19	negative regulation of cardiac muscle hypertrophy	19_GO:0048519 negative regulation of biological process	-2.28079	8.49776	4.48007	30337	35	306	3	0.980392	0.563248	493|3720|4000	ATP2B4|JARID2|LMNA	-0.80134	0	46	0	0	-4.15179	8.62092
1	-2.24621	GO:0010613	M1	1	0	GO Biological Processes	19	positive regulation of cardiac muscle hypertrophy	19_GO:0032501 multicellular organismal process	-2.24621	8.26171	4.40065	30337	36	306	3	0.980392	0.563248	817|3572|10038	CAMK2D|IL6ST|PARP2	-0.782912	0	46	0	0	-4.15179	8.62092
1	-2.2127	GO:0014741	M1	1	0	GO Biological Processes	19	negative regulation of muscle hypertrophy	19_GO:0048519 negative regulation of biological process	-2.2127	8.03842	4.32424	30337	37	306	3	0.980392	0.563248	493|3720|4000	ATP2B4|JARID2|LMNA	-0.75694	0	46	0	0	-4.15179	8.62092
1	-2.2127	GO:0014742	M1	1	0	GO Biological Processes	19	positive regulation of muscle hypertrophy	19_GO:0032501 multicellular organismal process	-2.2127	8.03842	4.32424	30337	37	306	3	0.980392	0.563248	817|3572|10038	CAMK2D|IL6ST|PARP2	-0.75694	0	46	0	0	-4.15179	8.62092
1	-4.08827	GO:0014908	M1	1	0	GO Biological Processes	19	myotube differentiation involved in skeletal muscle regeneration	19_GO:0040007 growth	-4.08827	33.0468	9.70598	30337	9	306	3	0.980392	0.563248	688|928|975	KLF5|CD9|CD81	-2.12885	0	47	1	1	-4.08827	33.0468
1	-3.5692	GO:0001771	M1	1	0	GO Biological Processes	19	immunological synapse formation	19_GO:0002376 immune system process	-3.5692	22.8786	7.96439	30337	13	306	3	0.980392	0.563248	975|4478|23607	CD81|MSN|CD2AP	-1.72332	0	47	0	0	-4.08827	33.0468
1	-3.32093	GO:0008037	M1	1	0	GO Biological Processes	19	cell recognition	19_GO:0009987 cellular process	-3.32093	5.10282	4.84057	30337	136	306	7	2.28758	0.854678	928|975|2683|4478|5175|7534|23607	CD9|CD81|B4GALT1|MSN|PECAM1|YWHAZ|CD2AP	-1.52869	0	47	0	0	-4.08827	33.0468
1	-3.24279	GO:0043403	M1	1	0	GO Biological Processes	19	skeletal muscle tissue regeneration	19_GO:0040007 growth	-3.24279	10.4358	5.87507	30337	38	306	4	1.30719	0.649309	688|928|975|2876	KLF5|CD9|CD81|GPX1	-1.46993	0	47	0	0	-4.08827	33.0468
1	-3.2326	GO:0009988	M1	1	0	GO Biological Processes	19	cell-cell recognition	19_GO:0009987 cellular process	-3.2326	7.39855	5.29258	30337	67	306	5	1.63399	0.724746	928|975|2683|4478|23607	CD9|CD81|B4GALT1|MSN|CD2AP	-1.46146	0	47	0	0	-4.08827	33.0468
1	-2.93203	GO:0014902	M1	1	0	GO Biological Processes	19	myotube differentiation	19_GO:0032502 developmental process	-2.93203	6.35516	4.78022	30337	78	306	5	1.63399	0.724746	688|928|975|2876|23646	KLF5|CD9|CD81|GPX1|PLD3	-1.25192	0	47	0	0	-4.08827	33.0468
1	-2.47108	GO:0071675	M1	1	0	GO Biological Processes	19	regulation of mononuclear cell migration	19_GO:0040011 locomotion	-2.47108	4.15974	3.82309	30337	143	306	6	1.96078	0.7926	101|708|928|961|975|4478	ADAM8|C1QBP|CD9|CD47|CD81|MSN	-0.930282	0	47	0	0	-4.08827	33.0468
1	-2.33265	GO:0040007	M1	1	0	GO Biological Processes	19	growth	19_GO:0040007 growth	-2.33265	2.53027	3.22985	30337	431	306	11	3.59477	1.0642	688|928|975|2627|2876|3720|5660|6881|23607|25937|157506	KLF5|CD9|CD81|GATA6|GPX1|JARID2|PSAP|TAF10|CD2AP|WWTR1|RDH10	-0.835993	0	47	0	0	-4.08827	33.0468
1	-2.33265	GO:0048589	M1	1	0	GO Biological Processes	19	developmental growth	19_GO:0040007 growth	-2.33265	2.53027	3.22985	30337	431	306	11	3.59477	1.0642	688|928|975|2627|2876|3720|5660|6881|23607|25937|157506	KLF5|CD9|CD81|GATA6|GPX1|JARID2|PSAP|TAF10|CD2AP|WWTR1|RDH10	-0.835993	0	47	0	0	-4.08827	33.0468
1	-2.25797	GO:0042246	M1	1	0	GO Biological Processes	19	tissue regeneration	19_GO:0040007 growth	-2.25797	5.66517	3.94446	30337	70	306	4	1.30719	0.649309	688|928|975|2876	KLF5|CD9|CD81|GPX1	-0.785271	0	47	0	0	-4.08827	33.0468
1	-4.03635	GO:0046628	M1	1	0	GO Biological Processes	19	positive regulation of insulin receptor signaling pathway	19_GO:0048518 positive regulation of biological process	-4.03635	16.5234	7.67951	30337	24	306	4	1.30719	0.649309	1509|10580|64710|114882	CTSD|SORBS1|NUCKS1|OSBPL8	-2.0874	0	48	1	1	-4.03635	16.5234
1	-3.89498	GO:1900078	M1	1	0	GO Biological Processes	19	positive regulation of cellular response to insulin stimulus	19_GO:0048518 positive regulation of biological process	-3.89498	15.2524	7.33887	30337	26	306	4	1.30719	0.649309	1509|10580|64710|114882	CTSD|SORBS1|NUCKS1|OSBPL8	-1.9784	0	48	0	0	-4.03635	16.5234
1	-2.21475	GO:0046626	M1	1	0	GO Biological Processes	19	regulation of insulin receptor signaling pathway	19_GO:0050896 response to stimulus	-2.21475	5.50781	3.86559	30337	72	306	4	1.30719	0.649309	1509|10580|64710|114882	CTSD|SORBS1|NUCKS1|OSBPL8	-0.757327	0	48	0	0	-4.03635	16.5234
1	-2.11266	GO:1900076	M1	1	0	GO Biological Processes	19	regulation of cellular response to insulin stimulus	19_GO:0050896 response to stimulus	-2.11266	5.15016	3.6807	30337	77	306	4	1.30719	0.649309	1509|10580|64710|114882	CTSD|SORBS1|NUCKS1|OSBPL8	-0.685805	0	48	0	0	-4.03635	16.5234
1	-4.03635	GO:0006123	M1	1	0	GO Biological Processes	19	mitochondrial electron transport, cytochrome c to oxygen	19_GO:0008152 metabolic process	-4.03635	16.5234	7.67951	30337	24	306	4	1.30719	0.649309	1327|1351|4697|9377	COX4I1|COX8A|NDUFA4|COX5A	-2.0874	0	49	1	1	-4.03635	16.5234
1	-3.98494	GO:0006839	M1	1	0	GO Biological Processes	19	mitochondrial transport	19_GO:0051179 localization	-3.98494	4.90255	5.3304	30337	182	306	9	2.94118	0.965867	291|572|1374|10469|25874|26519|51079|65018|91689	SLC25A4|BAD|CPT1A|TIMM44|MPC2|TIMM10|NDUFA13|PINK1|SMDT1	-2.04113	0	50	1	1	-3.98494	5.11034
1	-2.51458	GO:1990542	M1	1	0	GO Biological Processes	19	mitochondrial transmembrane transport	19_GO:0051179 localization	-2.51458	5.11034	4.09286	30337	97	306	5	1.63399	0.724746	291|1374|10469|25874|91689	SLC25A4|CPT1A|TIMM44|MPC2|SMDT1	-0.961492	0	50	0	0	-3.98494	5.11034
1	-2.1855	GO:0007006	M1	1	0	GO Biological Processes	19	mitochondrial membrane organization	19_GO:0009987 cellular process	-2.1855	4.2733	3.56546	30337	116	306	5	1.63399	0.724746	291|572|2055|26519|51079	SLC25A4|BAD|CLN8|TIMM10|NDUFA13	-0.737152	0	50	0	0	-3.98494	5.11034
1	-3.93663	GO:0071635	M1	1	0	GO Biological Processes	19	negative regulation of transforming growth factor beta production	19_GO:0048519 negative regulation of biological process	-3.93663	29.7422	9.17613	30337	10	306	3	0.980392	0.563248	2335|2627|23607	FN1|GATA6|CD2AP	-2.0054	0	51	1	1	-3.93663	29.7422
1	-2.57422	GO:0048863	M1	1	0	GO Biological Processes	19	stem cell differentiation	19_GO:0032502 developmental process	-2.57422	3.79226	3.82441	30337	183	306	7	2.28758	0.854678	2335|2627|3720|5978|6926|145258|157506	FN1|GATA6|JARID2|REST|TBX3|GSC|RDH10	-1.00472	0	51	0	0	-3.93663	29.7422
1	-2.39156	GO:0071634	M1	1	0	GO Biological Processes	19	regulation of transforming growth factor beta production	19_GO:0032501 multicellular organismal process	-2.39156	9.29442	4.7387	30337	32	306	3	0.980392	0.563248	2335|2627|23607	FN1|GATA6|CD2AP	-0.876263	0	51	0	0	-3.93663	29.7422
1	-2.07471	GO:0007369	M1	1	0	GO Biological Processes	19	gastrulation	19_GO:0032502 developmental process	-2.07471	3.4384	3.24667	30337	173	306	6	1.96078	0.7926	2335|2627|2885|6881|25949|145258	FN1|GATA6|GRB2|TAF10|SYF2|GSC	-0.654029	0	51	0	0	-3.93663	29.7422
1	-3.93663	GO:0044829	M1	1	0	GO Biological Processes	19	positive regulation by host of viral genome replication	19_GO:0016032 viral process	-3.93663	29.7422	9.17613	30337	10	306	3	0.980392	0.563248	3312|9218|64710	HSPA8|VAPA|NUCKS1	-2.0054	0	52	1	1	-3.93663	29.7422
1	-2.92767	GO:0044794	M1	1	0	GO Biological Processes	19	positive regulation by host of viral process	19_GO:0016032 viral process	-2.92767	14.1629	6.0909	30337	21	306	3	0.980392	0.563248	3312|9218|64710	HSPA8|VAPA|NUCKS1	-1.25172	0	52	0	0	-3.93663	29.7422
1	-2.89125	GO:0051702	M1	1	0	GO Biological Processes	19	biological process involved in interaction with symbiont	19_GO:0044419 biological process involved in interspecies interaction between organisms	-2.89125	5.04104	4.43966	30337	118	306	6	1.96078	0.7926	2335|2876|3312|5978|9218|64710	FN1|GPX1|HSPA8|REST|VAPA|NUCKS1	-1.22619	0	52	0	0	-3.93663	29.7422
1	-2.6048	GO:0044827	M1	1	0	GO Biological Processes	19	modulation by host of viral genome replication	19_GO:0016032 viral process	-2.6048	11.0156	5.25559	30337	27	306	3	0.980392	0.563248	3312|9218|64710	HSPA8|VAPA|NUCKS1	-1.02382	0	52	0	0	-3.93663	29.7422
1	-3.88319	GO:0030335	M1	1	0	GO Biological Processes	19	positive regulation of cell migration	19_GO:0040011 locomotion	-3.88319	2.83259	4.55714	30337	595	306	17	5.55556	1.30946	101|389|708|961|1364|1601|2335|5156|5175|6648|6774|9590|10396|10519|54828|84299|152007	ADAM8|RHOC|C1QBP|CD47|CLDN4|DAB2|FN1|PDGFRA|PECAM1|SOD2|STAT3|AKAP12|ATP8A1|CIB1|BCAS3|MIEN1|GLIPR2	-1.97138	0	53	1	1	-3.88319	2.83259
1	-3.64861	GO:2000147	M1	1	0	GO Biological Processes	19	positive regulation of cell motility	19_GO:0040011 locomotion	-3.64861	2.70528	4.34124	30337	623	306	17	5.55556	1.30946	101|389|708|961|1364|1601|2335|5156|5175|6648|6774|9590|10396|10519|54828|84299|152007	ADAM8|RHOC|C1QBP|CD47|CLDN4|DAB2|FN1|PDGFRA|PECAM1|SOD2|STAT3|AKAP12|ATP8A1|CIB1|BCAS3|MIEN1|GLIPR2	-1.77754	0	53	0	0	-3.88319	2.83259
1	-3.53712	GO:0040017	M1	1	0	GO Biological Processes	19	positive regulation of locomotion	19_GO:0040011 locomotion	-3.53712	2.64582	4.23769	30337	637	306	17	5.55556	1.30946	101|389|708|961|1364|1601|2335|5156|5175|6648|6774|9590|10396|10519|54828|84299|152007	ADAM8|RHOC|C1QBP|CD47|CLDN4|DAB2|FN1|PDGFRA|PECAM1|SOD2|STAT3|AKAP12|ATP8A1|CIB1|BCAS3|MIEN1|GLIPR2	-1.7033	0	53	0	0	-3.88319	2.83259
1	-3.35439	GO:0043408	M1	1	0	GO Biological Processes	19	regulation of MAPK cascade	19_GO:0050896 response to stimulus	-3.35439	2.54976	4.06646	30337	661	306	17	5.55556	1.30946	101|975|1601|2335|2885|5156|5906|7164|7534|9590|9821|10519|10961|11342|55872|65018|152007	ADAM8|CD81|DAB2|FN1|GRB2|PDGFRA|RAP1A|TPD52L1|YWHAZ|AKAP12|RB1CC1|CIB1|ERP29|RNF13|PBK|PINK1|GLIPR2	-1.55852	0	53	0	0	-3.88319	2.83259
1	-2.0817	GO:0043410	M1	1	0	GO Biological Processes	19	positive regulation of MAPK cascade	19_GO:0048518 positive regulation of biological process	-2.0817	2.33522	2.93526	30337	467	306	11	3.59477	1.0642	101|975|5156|5906|7164|9590|9821|10519|10961|11342|152007	ADAM8|CD81|PDGFRA|RAP1A|TPD52L1|AKAP12|RB1CC1|CIB1|ERP29|RNF13|GLIPR2	-0.659488	0	53	0	0	-3.88319	2.83259
1	-2.03469	GO:0070372	M1	1	0	GO Biological Processes	19	regulation of ERK1 and ERK2 cascade	19_GO:0050896 response to stimulus	-2.03469	2.7539	3.01885	30337	288	306	8	2.61438	0.91216	1601|2335|5156|5906|7534|9590|10519|152007	DAB2|FN1|PDGFRA|RAP1A|YWHAZ|AKAP12|CIB1|GLIPR2	-0.623851	0	53	0	0	-3.88319	2.83259
1	-3.86139	GO:1905954	M1	1	0	GO Biological Processes	19	positive regulation of lipid localization	19_GO:0051179 localization	-3.86139	6.25211	5.59577	30337	111	306	7	2.28758	0.854678	123|302|335|1601|2170|9536|10396	PLIN2|ANXA2|APOA1|DAB2|FABP3|PTGES|ATP8A1	-1.9543	0	54	1	1	-3.86139	17.4954
1	-3.62043	GO:0032370	M1	1	0	GO Biological Processes	19	positive regulation of lipid transport	19_GO:0051179 localization	-3.62043	6.91678	5.54651	30337	86	306	6	1.96078	0.7926	302|335|1601|2170|9536|10396	ANXA2|APOA1|DAB2|FABP3|PTGES|ATP8A1	-1.75579	0	54	0	0	-3.86139	17.4954
1	-3.2288	GO:1905952	M1	1	0	GO Biological Processes	19	regulation of lipid localization	19_GO:0051179 localization	-3.2288	4.31046	4.5466	30337	184	306	8	2.61438	0.91216	123|302|335|1601|2170|9536|10396|114882	PLIN2|ANXA2|APOA1|DAB2|FABP3|PTGES|ATP8A1|OSBPL8	-1.4612	0	54	0	0	-3.86139	17.4954
1	-3.20605	GO:0055091	M1	1	0	GO Biological Processes	19	phospholipid homeostasis	19_GO:0042592 homeostatic process	-3.20605	17.4954	6.86716	30337	17	306	3	0.980392	0.563248	335|2170|3172	APOA1|FABP3|HNF4A	-1.44172	0	54	0	0	-3.86139	17.4954
1	-2.52257	GO:0006869	M1	1	0	GO Biological Processes	19	lipid transport	19_GO:0051179 localization	-2.52257	2.84887	3.50162	30337	348	306	10	3.26797	1.0164	123|335|1374|2055|2170|5660|9218|10396|55207|114882	PLIN2|APOA1|CPT1A|CLN8|FABP3|PSAP|VAPA|ATP8A1|ARL8B|OSBPL8	-0.963202	0	54	0	0	-3.86139	17.4954
1	-2.34173	GO:0015748	M1	1	0	GO Biological Processes	19	organophosphate ester transport	19_GO:0051179 localization	-2.34173	3.91344	3.63486	30337	152	306	6	1.96078	0.7926	291|335|961|9218|10396|114882	SLC25A4|APOA1|CD47|VAPA|ATP8A1|OSBPL8	-0.841409	0	54	0	0	-3.86139	17.4954
1	-2.32796	GO:0032368	M1	1	0	GO Biological Processes	19	regulation of lipid transport	19_GO:0051179 localization	-2.32796	3.88786	3.61484	30337	153	306	6	1.96078	0.7926	302|335|1601|2170|9536|10396	ANXA2|APOA1|DAB2|FABP3|PTGES|ATP8A1	-0.832215	0	54	0	0	-3.86139	17.4954
1	-2.2334	GO:0010876	M1	1	0	GO Biological Processes	19	lipid localization	19_GO:0051179 localization	-2.2334	2.58853	3.15807	30337	383	306	10	3.26797	1.0164	123|335|1374|2055|2170|5660|9218|10396|55207|114882	PLIN2|APOA1|CPT1A|CLN8|FABP3|PSAP|VAPA|ATP8A1|ARL8B|OSBPL8	-0.772629	0	54	0	0	-3.86139	17.4954
1	-3.82973	GO:0140352	M1	1	0	GO Biological Processes	19	export from cell	19_GO:0051179 localization	-3.82973	3.04735	4.60249	30337	488	306	15	4.90196	1.23427	101|476|481|5906|6926|10053|10890|10961|23607|51019|55114|55207|64840|65018|79158	ADAM8|ATP1A1|ATP1B1|RAP1A|TBX3|AP1M2|RAB10|ERP29|CD2AP|WASHC3|ARHGAP17|ARL8B|PORCN|PINK1|GNPTAB	-1.9273	0	55	1	1	-3.82973	4.4725
1	-3.39189	GO:0032940	M1	1	0	GO Biological Processes	19	secretion by cell	19_GO:0051179 localization	-3.39189	3.04687	4.27936	30337	423	306	13	4.24837	1.15298	101|5906|6926|10053|10890|10961|23607|51019|55114|55207|64840|65018|79158	ADAM8|RAP1A|TBX3|AP1M2|RAB10|ERP29|CD2AP|WASHC3|ARHGAP17|ARL8B|PORCN|PINK1|GNPTAB	-1.57764	0	55	0	0	-3.82973	4.4725
1	-2.86	GO:0046903	M1	1	0	GO Biological Processes	19	secretion	19_GO:0051179 localization	-2.86	2.55141	3.68573	30337	544	306	14	4.57516	1.19446	101|2030|5906|6926|10053|10890|10961|23607|51019|55114|55207|64840|65018|79158	ADAM8|SLC29A1|RAP1A|TBX3|AP1M2|RAB10|ERP29|CD2AP|WASHC3|ARHGAP17|ARL8B|PORCN|PINK1|GNPTAB	-1.19896	0	55	0	0	-3.82973	4.4725
1	-2.62736	GO:0009306	M1	1	0	GO Biological Processes	19	protein secretion	19_GO:0051179 localization	-2.62736	4.4725	4.05127	30337	133	306	6	1.96078	0.7926	10053|10890|10961|23607|64840|79158	AP1M2|RAB10|ERP29|CD2AP|PORCN|GNPTAB	-1.03856	0	55	0	0	-3.82973	4.4725
1	-2.57898	GO:0035592	M1	1	0	GO Biological Processes	19	establishment of protein localization to extracellular region	19_GO:0051179 localization	-2.57898	4.37385	3.98051	30337	136	306	6	1.96078	0.7926	10053|10890|10961|23607|64840|79158	AP1M2|RAB10|ERP29|CD2AP|PORCN|GNPTAB	-1.00677	0	55	0	0	-3.82973	4.4725
1	-2.47108	GO:0071692	M1	1	0	GO Biological Processes	19	protein localization to extracellular region	19_GO:0051179 localization	-2.47108	4.15974	3.82309	30337	143	306	6	1.96078	0.7926	10053|10890|10961|23607|64840|79158	AP1M2|RAB10|ERP29|CD2AP|PORCN|GNPTAB	-0.930282	0	55	0	0	-3.82973	4.4725
1	-3.81302	GO:0003015	M1	1	0	GO Biological Processes	19	heart process	19_GO:0032501 multicellular organismal process	-3.81302	6.14145	5.52718	30337	113	306	7	2.28758	0.854678	476|481|817|2627|2876|6505|25937	ATP1A1|ATP1B1|CAMK2D|GATA6|GPX1|SLC1A1|WWTR1	-1.91751	0	56	1	1	-3.81302	21.2444
1	-3.46772	GO:0055119	M1	1	0	GO Biological Processes	19	relaxation of cardiac muscle	19_GO:0032501 multicellular organismal process	-3.46772	21.2444	7.64782	30337	14	306	3	0.980392	0.563248	476|481|817	ATP1A1|ATP1B1|CAMK2D	-1.6437	0	56	0	0	-3.81302	21.2444
1	-3.29064	GO:0060047	M1	1	0	GO Biological Processes	19	heart contraction	19_GO:0032501 multicellular organismal process	-3.29064	6.00852	5.03855	30337	99	306	6	1.96078	0.7926	476|481|817|2627|2876|6505	ATP1A1|ATP1B1|CAMK2D|GATA6|GPX1|SLC1A1	-1.51083	0	56	0	0	-3.81302	21.2444
1	-3.13393	GO:0003013	M1	1	0	GO Biological Processes	19	circulatory system process	19_GO:0032501 multicellular organismal process	-3.13393	2.72685	3.96604	30337	509	306	14	4.57516	1.19446	476|481|493|817|2030|2627|2876|4036|5973|6505|6648|9590|10396|25937	ATP1A1|ATP1B1|ATP2B4|CAMK2D|SLC29A1|GATA6|GPX1|LRP2|RENBP|SLC1A1|SOD2|AKAP12|ATP8A1|WWTR1	-1.38882	0	56	0	0	-3.81302	21.2444
1	-2.80978	GO:0090075	M1	1	0	GO Biological Processes	19	relaxation of muscle	19_GO:0032501 multicellular organismal process	-2.80978	12.9314	5.77813	30337	23	306	3	0.980392	0.563248	476|481|817	ATP1A1|ATP1B1|CAMK2D	-1.16314	0	56	0	0	-3.81302	21.2444
1	-2.65272	GO:0002026	M1	1	0	GO Biological Processes	19	regulation of the force of heart contraction	19_GO:0032501 multicellular organismal process	-2.65272	11.4393	5.37542	30337	26	306	3	0.980392	0.563248	476|493|817	ATP1A1|ATP2B4|CAMK2D	-1.05364	0	56	0	0	-3.81302	21.2444
1	-2.24621	GO:0010661	M1	1	0	GO Biological Processes	19	positive regulation of muscle cell apoptotic process	19_GO:0048518 positive regulation of biological process	-2.24621	8.26171	4.40065	30337	36	306	3	0.980392	0.563248	817|2627|6648	CAMK2D|GATA6|SOD2	-0.782912	0	56	0	0	-3.81302	21.2444
1	-3.68667	GO:0001701	M1	1	0	GO Biological Processes	19	in utero embryonic development	19_GO:0032502 developmental process	-3.68667	3.27113	4.58034	30337	394	306	13	4.24837	1.15298	2627|2707|2885|3856|4435|4436|5156|6881|6926|25949|80312|121599|157506	GATA6|GJB3|GRB2|KRT8|CITED1|MSH2|PDGFRA|TAF10|TBX3|SYF2|TET1|SPIC|RDH10	-1.80126	0	57	1	1	-3.68667	3.99224
1	-3.28846	GO:0009792	M1	1	0	GO Biological Processes	19	embryo development ending in birth or egg hatching	19_GO:0032502 developmental process	-3.28846	2.51551	4.00418	30337	670	306	17	5.55556	1.30946	2494|2627|2707|2885|3856|4036|4435|4436|5156|6881|6926|10395|25949|80312|121599|145258|157506	NR5A2|GATA6|GJB3|GRB2|KRT8|LRP2|CITED1|MSH2|PDGFRA|TAF10|TBX3|DLC1|SYF2|TET1|SPIC|GSC|RDH10	-1.5104	0	57	0	0	-3.68667	3.99224
1	-2.99605	GO:0043009	M1	1	0	GO Biological Processes	19	chordate embryonic development	19_GO:0032502 developmental process	-2.99605	2.44414	3.75402	30337	649	306	16	5.22876	1.27256	2627|2707|2885|3856|4036|4435|4436|5156|6881|6926|10395|25949|80312|121599|145258|157506	GATA6|GJB3|GRB2|KRT8|LRP2|CITED1|MSH2|PDGFRA|TAF10|TBX3|DLC1|SYF2|TET1|SPIC|GSC|RDH10	-1.29999	0	57	0	0	-3.68667	3.99224
1	-2.38374	GO:0001890	M1	1	0	GO Biological Processes	19	placenta development	19_GO:0032502 developmental process	-2.38374	3.99224	3.69596	30337	149	306	6	1.96078	0.7926	2707|2885|3856|4435|6881|10038	GJB3|GRB2|KRT8|CITED1|TAF10|PARP2	-0.873181	0	57	0	0	-3.68667	3.99224
1	-3.67989	GO:0006863	M1	1	0	GO Biological Processes	19	purine nucleobase transport	19_GO:0051179 localization	-3.67989	24.7851	8.31861	30337	12	306	3	0.980392	0.563248	291|2030|64078	SLC25A4|SLC29A1|SLC28A3	-1.80126	0	58	1	1	-3.67989	24.7851
1	-3.5692	GO:0015851	M1	1	0	GO Biological Processes	19	nucleobase transport	19_GO:0051179 localization	-3.5692	22.8786	7.96439	30337	13	306	3	0.980392	0.563248	291|2030|64078	SLC25A4|SLC29A1|SLC28A3	-1.72332	0	58	0	0	-3.67989	24.7851
1	-2.67738	GO:1901264	M1	1	0	GO Biological Processes	19	carbohydrate derivative transport	19_GO:0051179 localization	-2.67738	5.56969	4.35801	30337	89	306	5	1.63399	0.724746	291|961|2030|5660|64078	SLC25A4|CD47|SLC29A1|PSAP|SLC28A3	-1.06896	0	58	0	0	-3.67989	24.7851
1	-2.6048	GO:1990845	M1	1	0	GO Biological Processes	19	adaptive thermogenesis	19_GO:0008152 metabolic process	-2.6048	11.0156	5.25559	30337	27	306	3	0.980392	0.563248	249|291|1152	ALPL|SLC25A4|CKB	-1.02382	0	58	0	0	-3.67989	24.7851
1	-2.14864	GO:0072530	M1	1	0	GO Biological Processes	19	purine-containing compound transmembrane transport	19_GO:0051179 localization	-2.14864	7.62619	4.17969	30337	39	306	3	0.980392	0.563248	291|2030|64078	SLC25A4|SLC29A1|SLC28A3	-0.712368	0	58	0	0	-3.67989	24.7851
1	-3.57114	GO:0010562	M1	1	0	GO Biological Processes	19	positive regulation of phosphorus metabolic process	19_GO:0048518 positive regulation of biological process	-3.57114	2.57508	4.23404	30337	693	306	18	5.88235	1.34509	572|896|1601|2170|3572|5156|5175|5906|7164|9821|10395|10456|10519|10961|65018|84280|94056|133619	BAD|CCND3|DAB2|FABP3|IL6ST|PDGFRA|PECAM1|RAP1A|TPD52L1|RB1CC1|DLC1|HAX1|CIB1|ERP29|PINK1|BTBD10|SYAP1|PRRC1	-1.72332	0	59	1	1	-3.57114	3.9976
1	-3.57114	GO:0045937	M1	1	0	GO Biological Processes	19	positive regulation of phosphate metabolic process	19_GO:0048518 positive regulation of biological process	-3.57114	2.57508	4.23404	30337	693	306	18	5.88235	1.34509	572|896|1601|2170|3572|5156|5175|5906|7164|9821|10395|10456|10519|10961|65018|84280|94056|133619	BAD|CCND3|DAB2|FABP3|IL6ST|PDGFRA|PECAM1|RAP1A|TPD52L1|RB1CC1|DLC1|HAX1|CIB1|ERP29|PINK1|BTBD10|SYAP1|PRRC1	-1.72332	0	59	0	0	-3.57114	3.9976
1	-3.44211	GO:0051347	M1	1	0	GO Biological Processes	19	positive regulation of transferase activity	19_GO:0065007 biological regulation	-3.44211	3.26837	4.39495	30337	364	306	12	3.92157	1.10964	335|572|896|5156|5906|7164|8945|10519|10961|65018|94056|133619	APOA1|BAD|CCND3|PDGFRA|RAP1A|TPD52L1|BTRC|CIB1|ERP29|PINK1|SYAP1|PRRC1	-1.62003	0	59	0	0	-3.57114	3.9976
1	-3.24965	GO:0042327	M1	1	0	GO Biological Processes	19	positive regulation of phosphorylation	19_GO:0048518 positive regulation of biological process	-3.24965	2.58347	4.00131	30337	614	306	16	5.22876	1.27256	572|896|1601|3572|5156|5175|5906|7164|9821|10456|10519|10961|65018|84280|94056|133619	BAD|CCND3|DAB2|IL6ST|PDGFRA|PECAM1|RAP1A|TPD52L1|RB1CC1|HAX1|CIB1|ERP29|PINK1|BTBD10|SYAP1|PRRC1	-1.47506	0	59	0	0	-3.57114	3.9976
1	-3.08303	GO:0033674	M1	1	0	GO Biological Processes	19	positive regulation of kinase activity	19_GO:0048518 positive regulation of biological process	-3.08303	3.39522	4.15151	30337	292	306	10	3.26797	1.0164	572|896|5156|5906|7164|10519|10961|65018|94056|133619	BAD|CCND3|PDGFRA|RAP1A|TPD52L1|CIB1|ERP29|PINK1|SYAP1|PRRC1	-1.35437	0	59	0	0	-3.57114	3.9976
1	-2.72801	GO:0031401	M1	1	0	GO Biological Processes	19	positive regulation of protein modification process	19_GO:0048518 positive regulation of biological process	-2.72801	2.2323	3.46124	30337	755	306	17	5.55556	1.30946	896|1601|3572|5175|5906|7164|8945|9821|10395|10456|10519|10961|65018|79139|80762|94056|133619	CCND3|DAB2|IL6ST|PECAM1|RAP1A|TPD52L1|BTRC|RB1CC1|DLC1|HAX1|CIB1|ERP29|PINK1|DERL1|NDFIP1|SYAP1|PRRC1	-1.10394	0	59	0	0	-3.57114	3.9976
1	-2.43409	GO:0045860	M1	1	0	GO Biological Processes	19	positive regulation of protein kinase activity	19_GO:0048518 positive regulation of biological process	-2.43409	3.22408	3.53553	30337	246	306	8	2.61438	0.91216	896|5906|7164|10519|10961|65018|94056|133619	CCND3|RAP1A|TPD52L1|CIB1|ERP29|PINK1|SYAP1|PRRC1	-0.906227	0	59	0	0	-3.57114	3.9976
1	-2.25931	GO:0001934	M1	1	0	GO Biological Processes	19	positive regulation of protein phosphorylation	19_GO:0048518 positive regulation of biological process	-2.25931	2.26507	3.07505	30337	569	306	13	4.24837	1.15298	896|1601|3572|5175|5906|7164|9821|10456|10519|10961|65018|94056|133619	CCND3|DAB2|IL6ST|PECAM1|RAP1A|TPD52L1|RB1CC1|HAX1|CIB1|ERP29|PINK1|SYAP1|PRRC1	-0.785271	0	59	0	0	-3.57114	3.9976
1	-2.06628	GO:0071902	M1	1	0	GO Biological Processes	19	positive regulation of protein serine/threonine kinase activity	19_GO:0048518 positive regulation of biological process	-2.06628	3.9976	3.37631	30337	124	306	5	1.63399	0.724746	896|7164|10519|10961|94056	CCND3|TPD52L1|CIB1|ERP29|SYAP1	-0.647888	0	59	0	0	-3.57114	3.9976
1	-3.5692	GO:0006596	M1	1	0	GO Biological Processes	19	polyamine biosynthetic process	19_GO:0008152 metabolic process	-3.5692	22.8786	7.96439	30337	13	306	3	0.980392	0.563248	4953|6303|6723	ODC1|SAT1|SRM	-1.72332	0	60	1	1	-3.5692	22.8786
1	-3.13011	GO:0006595	M1	1	0	GO Biological Processes	19	polyamine metabolic process	19_GO:0008152 metabolic process	-3.13011	16.5234	6.64999	30337	18	306	3	0.980392	0.563248	4953|6303|6723	ODC1|SAT1|SRM	-1.38882	0	60	0	0	-3.5692	22.8786
1	-2.28079	GO:0042401	M1	1	0	GO Biological Processes	19	biogenic amine biosynthetic process	19_GO:0008152 metabolic process	-2.28079	8.49776	4.48007	30337	35	306	3	0.980392	0.563248	4953|6303|6723	ODC1|SAT1|SRM	-0.80134	0	60	0	0	-3.5692	22.8786
1	-2.24621	GO:0009309	M1	1	0	GO Biological Processes	19	amine biosynthetic process	19_GO:0008152 metabolic process	-2.24621	8.26171	4.40065	30337	36	306	3	0.980392	0.563248	4953|6303|6723	ODC1|SAT1|SRM	-0.782912	0	60	0	0	-3.5692	22.8786
1	-3.5692	GO:0034498	M1	1	0	GO Biological Processes	19	early endosome to Golgi transport	19_GO:0051179 localization	-3.5692	22.8786	7.96439	30337	13	306	3	0.980392	0.563248	6643|51552|55207	SNX2|RAB14|ARL8B	-1.72332	0	61	1	1	-3.5692	22.8786
1	-2.53403	GO:0042147	M1	1	0	GO Biological Processes	19	retrograde transport, endosome to Golgi	19_GO:0051179 localization	-2.53403	5.16357	4.12438	30337	96	306	5	1.63399	0.724746	400|6643|8724|51552|55207	ARL1|SNX2|SNX3|RAB14|ARL8B	-0.971493	0	61	0	0	-3.5692	22.8786
1	-2.51461	GO:0090382	M1	1	0	GO Biological Processes	19	phagosome maturation	19_GO:0009987 cellular process	-2.51461	10.2559	5.03379	30337	29	306	3	0.980392	0.563248	51552|55207|57192	RAB14|ARL8B|MCOLN1	-0.961492	0	61	0	0	-3.5692	22.8786
1	-3.53881	GO:0001822	M1	1	0	GO Biological Processes	19	kidney development	19_GO:0032502 developmental process	-3.53881	3.58732	4.5766	30337	304	306	11	3.59477	1.0642	445|3312|4036|4435|4953|5156|5175|23607|25937|90410|157506	ASS1|HSPA8|LRP2|CITED1|ODC1|PDGFRA|PECAM1|CD2AP|WWTR1|IFT20|RDH10	-1.7033	0	62	1	1	-3.53881	7.62619
1	-3.41999	GO:0072001	M1	1	0	GO Biological Processes	19	renal system development	19_GO:0032502 developmental process	-3.41999	3.47308	4.44662	30337	314	306	11	3.59477	1.0642	445|3312|4036|4435|4953|5156|5175|23607|25937|90410|157506	ASS1|HSPA8|LRP2|CITED1|ODC1|PDGFRA|PECAM1|CD2AP|WWTR1|IFT20|RDH10	-1.60175	0	62	0	0	-3.53881	7.62619
1	-2.5247	GO:0032835	M1	1	0	GO Biological Processes	19	glomerulus development	19_GO:0032502 developmental process	-2.5247	6.72139	4.44037	30337	59	306	4	1.30719	0.649309	5156|5175|23607|25937	PDGFRA|PECAM1|CD2AP|WWTR1	-0.96428	0	62	0	0	-3.53881	7.62619
1	-2.14864	GO:0035633	M1	1	0	GO Biological Processes	19	maintenance of blood-brain barrier	19_GO:0042592 homeostatic process	-2.14864	7.62619	4.17969	30337	39	306	3	0.980392	0.563248	5175|6505|23607	PECAM1|SLC1A1|CD2AP	-0.712368	0	62	0	0	-3.53881	7.62619
1	-3.38688	GO:1903828	M1	1	0	GO Biological Processes	19	negative regulation of protein localization	19_GO:0051179 localization	-3.38688	4.07427	4.60899	30337	219	306	9	2.94118	0.965867	88|1601|5978|7534|8724|9528|10961|30851|80762	ACTN2|DAB2|REST|YWHAZ|SNX3|TMEM59|ERP29|TAX1BP3|NDFIP1	-1.57764	0	63	1	1	-3.38688	15.6538
1	-3.05872	GO:2000641	M1	1	0	GO Biological Processes	19	regulation of early endosome to late endosome transport	19_GO:0051179 localization	-3.05872	15.6538	6.44957	30337	19	306	3	0.980392	0.563248	1601|4478|8724	DAB2|MSN|SNX3	-1.33624	0	63	0	0	-3.38688	15.6538
1	-3.37405	GO:0070863	M1	1	0	GO Biological Processes	19	positive regulation of protein exit from endoplasmic reticulum	19_GO:0051179 localization	-3.37405	19.8281	7.36255	30337	15	306	3	0.980392	0.563248	975|10134|56681	CD81|BCAP31|SAR1A	-1.56962	0	64	1	1	-3.37405	19.8281
1	-3.22722	GO:0032388	M1	1	0	GO Biological Processes	19	positive regulation of intracellular transport	19_GO:0051179 localization	-3.22722	4.92187	4.71176	30337	141	306	7	2.28758	0.854678	88|302|975|1601|4478|10134|56681	ACTN2|ANXA2|CD81|DAB2|MSN|BCAP31|SAR1A	-1.4612	0	64	0	0	-3.37405	19.8281
1	-2.6048	GO:0070861	M1	1	0	GO Biological Processes	19	regulation of protein exit from endoplasmic reticulum	19_GO:0051179 localization	-2.6048	11.0156	5.25559	30337	27	306	3	0.980392	0.563248	975|10134|56681	CD81|BCAP31|SAR1A	-1.02382	0	64	0	0	-3.37405	19.8281
1	-2.19521	GO:0032386	M1	1	0	GO Biological Processes	19	regulation of intracellular transport	19_GO:0051179 localization	-2.19521	2.9375	3.22799	30337	270	306	8	2.61438	0.91216	88|302|975|1601|4478|8724|10134|56681	ACTN2|ANXA2|CD81|DAB2|MSN|SNX3|BCAP31|SAR1A	-0.742045	0	64	0	0	-3.37405	19.8281
1	-2.01817	GO:0006900	M1	1	0	GO Biological Processes	19	vesicle budding from membrane	19_GO:0051179 localization	-2.01817	4.83612	3.5112	30337	82	306	4	1.30719	0.649309	302|8724|9218|56681	ANXA2|SNX3|VAPA|SAR1A	-0.611805	0	64	0	0	-3.37405	19.8281
1	-3.29466	GO:0071363	M1	1	0	GO Biological Processes	19	cellular response to growth factor stimulus	19_GO:0050896 response to stimulus	-3.29466	2.83259	4.12826	30337	490	306	14	4.57516	1.19446	1601|2353|2627|2885|4036|4435|5156|5906|6774|7791|10519|23607|51552|94056	DAB2|FOS|GATA6|GRB2|LRP2|CITED1|PDGFRA|RAP1A|STAT3|ZYX|CIB1|CD2AP|RAB14|SYAP1	-1.51182	0	65	1	1	-3.29466	11.8969
1	-3.02897	GO:0070848	M1	1	0	GO Biological Processes	19	response to growth factor	19_GO:0050896 response to stimulus	-3.02897	2.65894	3.85926	30337	522	306	14	4.57516	1.19446	1601|2353|2627|2885|4036|4435|5156|5906|6774|7791|10519|23607|51552|94056	DAB2|FOS|GATA6|GRB2|LRP2|CITED1|PDGFRA|RAP1A|STAT3|ZYX|CIB1|CD2AP|RAB14|SYAP1	-1.31561	0	65	0	0	-3.29466	11.8969
1	-2.70273	GO:0060395	M1	1	0	GO Biological Processes	19	SMAD protein signal transduction	19_GO:0050896 response to stimulus	-2.70273	11.8969	5.50198	30337	25	306	3	0.980392	0.563248	2353|4435|25937	FOS|CITED1|WWTR1	-1.08838	0	65	0	0	-3.29466	11.8969
1	-2.45764	GO:0007179	M1	1	0	GO Biological Processes	19	transforming growth factor beta receptor signaling pathway	19_GO:0050896 response to stimulus	-2.45764	4.95703	4.00087	30337	100	306	5	1.63399	0.724746	1601|2353|4435|6774|7791	DAB2|FOS|CITED1|STAT3|ZYX	-0.920865	0	65	0	0	-3.29466	11.8969
1	-2.13433	GO:0071559	M1	1	0	GO Biological Processes	19	response to transforming growth factor beta	19_GO:0050896 response to stimulus	-2.13433	3.54073	3.33341	30337	168	306	6	1.96078	0.7926	1601|2353|4435|6774|7791|23607	DAB2|FOS|CITED1|STAT3|ZYX|CD2AP	-0.704355	0	65	0	0	-3.29466	11.8969
1	-2.03101	GO:0071364	M1	1	0	GO Biological Processes	19	cellular response to epidermal growth factor stimulus	19_GO:0050896 response to stimulus	-2.03101	6.91678	3.91919	30337	43	306	3	0.980392	0.563248	1601|2353|94056	DAB2|FOS|SYAP1	-0.621673	0	65	0	0	-3.29466	11.8969
1	-3.2288	GO:1905475	M1	1	0	GO Biological Processes	19	regulation of protein localization to membrane	19_GO:0051179 localization	-3.2288	4.31046	4.5466	30337	184	306	8	2.61438	0.91216	493|975|1601|5906|6505|9528|10519|10580	ATP2B4|CD81|DAB2|RAP1A|SLC1A1|TMEM59|CIB1|SORBS1	-1.4612	0	66	1	1	-3.2288	9.22237
1	-3.03675	GO:1900026	M1	1	0	GO Biological Processes	19	positive regulation of substrate adhesion-dependent cell spreading	19_GO:0048518 positive regulation of biological process	-3.03675	9.22237	5.44638	30337	43	306	4	1.30719	0.649309	335|708|1601|10519	APOA1|C1QBP|DAB2|CIB1	-1.3189	0	66	0	0	-3.2288	9.22237
1	-2.51649	GO:1904375	M1	1	0	GO Biological Processes	19	regulation of protein localization to cell periphery	19_GO:0051179 localization	-2.51649	4.24888	3.88929	30337	140	306	6	1.96078	0.7926	493|1601|5906|9528|10519|10580	ATP2B4|DAB2|RAP1A|TMEM59|CIB1|SORBS1	-0.961492	0	66	0	0	-3.2288	9.22237
1	-2.44655	GO:1900024	M1	1	0	GO Biological Processes	19	regulation of substrate adhesion-dependent cell spreading	19_GO:0050789 regulation of biological process	-2.44655	6.39616	4.29333	30337	62	306	4	1.30719	0.649309	335|708|1601|10519	APOA1|C1QBP|DAB2|CIB1	-0.915737	0	66	0	0	-3.2288	9.22237
1	-2.26534	GO:1903076	M1	1	0	GO Biological Processes	19	regulation of protein localization to plasma membrane	19_GO:0051179 localization	-2.26534	4.46579	3.69257	30337	111	306	5	1.63399	0.724746	493|1601|9528|10519|10580	ATP2B4|DAB2|TMEM59|CIB1|SORBS1	-0.787431	0	66	0	0	-3.2288	9.22237
1	-2.06628	GO:0010811	M1	1	0	GO Biological Processes	19	positive regulation of cell-substrate adhesion	19_GO:0048518 positive regulation of biological process	-2.06628	3.9976	3.37631	30337	124	306	5	1.63399	0.724746	335|708|1601|2335|10519	APOA1|C1QBP|DAB2|FN1|CIB1	-0.647888	0	66	0	0	-3.2288	9.22237
1	-3.19923	GO:0032781	M1	1	0	GO Biological Processes	19	positive regulation of ATP-dependent activity	19_GO:0065007 biological regulation	-3.19923	10.1683	5.78319	30337	39	306	4	1.30719	0.649309	481|3337|4436|11345	ATP1B1|DNAJB1|MSH2|GABARAPL2	-1.43871	0	67	1	1	-3.19923	10.1683
1	-2.44655	GO:0043462	M1	1	0	GO Biological Processes	19	regulation of ATP-dependent activity	19_GO:0065007 biological regulation	-2.44655	6.39616	4.29333	30337	62	306	4	1.30719	0.649309	481|3337|4436|11345	ATP1B1|DNAJB1|MSH2|GABARAPL2	-0.915737	0	67	0	0	-3.19923	10.1683
1	-3.198	GO:0043484	M1	1	0	GO Biological Processes	19	regulation of RNA splicing	19_GO:0008152 metabolic process	-3.198	4.26411	4.50739	30337	186	306	8	2.61438	0.91216	676|708|3312|5978|6881|10209|54502|112869	BRDT|C1QBP|HSPA8|REST|TAF10|EIF1|RBM47|SGF29	-1.43871	0	68	1	1	-3.198	4.42592
1	-2.24902	GO:0048024	M1	1	0	GO Biological Processes	19	regulation of mRNA splicing, via spliceosome	19_GO:0008152 metabolic process	-2.24902	4.42592	3.66655	30337	112	306	5	1.63399	0.724746	708|3312|5978|10209|54502	C1QBP|HSPA8|REST|EIF1|RBM47	-0.782912	0	68	0	0	-3.198	4.42592
1	-3.18693	GO:0007548	M1	1	0	GO Biological Processes	19	sex differentiation	19_GO:0022414 reproductive process	-3.18693	3.5032	4.27063	30337	283	306	10	3.26797	1.0164	2627|3172|3417|4036|4436|5156|6926|7022|23607|157506	GATA6|HNF4A|IDH1|LRP2|MSH2|PDGFRA|TBX3|TFAP2C|CD2AP|RDH10	-1.42931	0	69	1	1	-3.18693	7.62619
1	-3.02716	GO:0048608	M1	1	0	GO Biological Processes	19	reproductive structure development	19_GO:0022414 reproductive process	-3.02716	3.33806	4.08733	30337	297	306	10	3.26797	1.0164	2627|3417|4036|4436|5156|5660|6926|7022|23607|157506	GATA6|IDH1|LRP2|MSH2|PDGFRA|PSAP|TBX3|TFAP2C|CD2AP|RDH10	-1.3153	0	69	0	0	-3.18693	7.62619
1	-2.98337	GO:0061458	M1	1	0	GO Biological Processes	19	reproductive system development	19_GO:0032502 developmental process	-2.98337	3.29371	4.03696	30337	301	306	10	3.26797	1.0164	2627|3417|4036|4436|5156|5660|6926|7022|23607|157506	GATA6|IDH1|LRP2|MSH2|PDGFRA|PSAP|TBX3|TFAP2C|CD2AP|RDH10	-1.29483	0	69	0	0	-3.18693	7.62619
1	-2.73984	GO:0046661	M1	1	0	GO Biological Processes	19	male sex differentiation	19_GO:0022414 reproductive process	-2.73984	4.05838	4.04843	30337	171	306	7	2.28758	0.854678	2627|4036|4436|5156|6926|7022|23607	GATA6|LRP2|MSH2|PDGFRA|TBX3|TFAP2C|CD2AP	-1.1084	0	69	0	0	-3.18693	7.62619
1	-2.6469	GO:0008406	M1	1	0	GO Biological Processes	19	gonad development	19_GO:0022414 reproductive process	-2.6469	3.49394	3.80714	30337	227	306	8	2.61438	0.91216	2627|3417|4036|4436|5156|7022|23607|157506	GATA6|IDH1|LRP2|MSH2|PDGFRA|TFAP2C|CD2AP|RDH10	-1.04898	0	69	0	0	-3.18693	7.62619
1	-2.58864	GO:0045137	M1	1	0	GO Biological Processes	19	development of primary sexual characteristics	19_GO:0022414 reproductive process	-2.58864	3.41864	3.73294	30337	232	306	8	2.61438	0.91216	2627|3417|4036|4436|5156|7022|23607|157506	GATA6|IDH1|LRP2|MSH2|PDGFRA|TFAP2C|CD2AP|RDH10	-1.01208	0	69	0	0	-3.18693	7.62619
1	-2.41235	GO:0008584	M1	1	0	GO Biological Processes	19	male gonad development	19_GO:0022414 reproductive process	-2.41235	4.04655	3.73758	30337	147	306	6	1.96078	0.7926	2627|4036|4436|5156|7022|23607	GATA6|LRP2|MSH2|PDGFRA|TFAP2C|CD2AP	-0.891303	0	69	0	0	-3.18693	7.62619
1	-2.39799	GO:0046546	M1	1	0	GO Biological Processes	19	development of primary male sexual characteristics	19_GO:0022414 reproductive process	-2.39799	4.01921	3.71668	30337	148	306	6	1.96078	0.7926	2627|4036|4436|5156|7022|23607	GATA6|LRP2|MSH2|PDGFRA|TFAP2C|CD2AP	-0.878862	0	69	0	0	-3.18693	7.62619
1	-2.14864	GO:0048645	M1	1	0	GO Biological Processes	19	animal organ formation	19_GO:0032502 developmental process	-2.14864	7.62619	4.17969	30337	39	306	3	0.980392	0.563248	2627|4036|157506	GATA6|LRP2|RDH10	-0.712368	0	69	0	0	-3.18693	7.62619
1	-3.16761	GO:0030097	M1	1	0	GO Biological Processes	19	hemopoiesis	19_GO:0032502 developmental process	-3.16761	2.45326	3.88923	30337	687	306	17	5.55556	1.30946	302|975|1316|1514|2353|3956|4436|5156|5978|6648|6774|7171|10519|54443|54502|65018|81570	ANXA2|CD81|KLF6|CTSL|FOS|LGALS1|MSH2|PDGFRA|REST|SOD2|STAT3|TPM4|CIB1|ANLN|RBM47|PINK1|CLPB	-1.4174	0	70	1	1	-3.16761	2.45326
1	-3.13011	GO:0034314	M1	1	0	GO Biological Processes	19	Arp2/3 complex-mediated actin nucleation	19_GO:0009987 cellular process	-3.13011	16.5234	6.64999	30337	18	306	3	0.980392	0.563248	10092|10095|10788	ARPC5|ARPC1B|IQGAP2	-1.38882	0	71	1	1	-3.13011	16.5234
1	-2.65272	GO:0045010	M1	1	0	GO Biological Processes	19	actin nucleation	19_GO:0009987 cellular process	-2.65272	11.4393	5.37542	30337	26	306	3	0.980392	0.563248	10092|10095|10788	ARPC5|ARPC1B|IQGAP2	-1.05364	0	71	0	0	-3.13011	16.5234
1	-3.11708	GO:0043627	M1	1	0	GO Biological Processes	19	response to estrogen	19_GO:0050896 response to stimulus	-3.11708	6.98173	5.0937	30337	71	306	5	1.63399	0.724746	2627|4435|8805|10095|54828	GATA6|CITED1|TRIM24|ARPC1B|BCAS3	-1.37766	0	72	1	1	-3.11708	6.98173
1	-3.00887	GO:1902893	M1	1	0	GO Biological Processes	19	regulation of miRNA transcription	19_GO:0008152 metabolic process	-3.00887	6.60937	4.90965	30337	75	306	5	1.63399	0.724746	688|2353|2627|5978|6774	KLF5|FOS|GATA6|REST|STAT3	-1.30111	0	73	1	1	-3.00887	11.4393
1	-2.72082	GO:0051591	M1	1	0	GO Biological Processes	19	response to cAMP	19_GO:0050896 response to stimulus	-2.72082	5.69773	4.42935	30337	87	306	5	1.63399	0.724746	445|2353|2627|4435|5906	ASS1|FOS|GATA6|CITED1|RAP1A	-1.10165	0	73	0	0	-3.00887	11.4393
1	-2.65609	GO:2000628	M1	1	0	GO Biological Processes	19	regulation of miRNA metabolic process	19_GO:0008152 metabolic process	-2.65609	5.50781	4.32315	30337	90	306	5	1.63399	0.724746	688|2353|2627|5978|6774	KLF5|FOS|GATA6|REST|STAT3	-1.05364	0	73	0	0	-3.00887	11.4393
1	-2.65272	GO:0060575	M1	1	0	GO Biological Processes	19	intestinal epithelial cell differentiation	19_GO:0032502 developmental process	-2.65272	11.4393	5.37542	30337	26	306	3	0.980392	0.563248	688|2627|3572	KLF5|GATA6|IL6ST	-1.05364	0	73	0	0	-3.00887	11.4393
1	-2.24621	GO:0014855	M1	1	0	GO Biological Processes	19	striated muscle cell proliferation	19_GO:0009987 cellular process	-2.24621	8.26171	4.40065	30337	36	306	3	0.980392	0.563248	2353|2627|3720	FOS|GATA6|JARID2	-0.782912	0	73	0	0	-3.00887	11.4393
1	-2.00355	GO:0033002	M1	1	0	GO Biological Processes	19	muscle cell proliferation	19_GO:0009987 cellular process	-2.00355	6.75958	3.85923	30337	44	306	3	0.980392	0.563248	2353|2627|3720	FOS|GATA6|JARID2	-0.601604	0	73	0	0	-3.00887	11.4393
1	-3.0085	GO:0097191	M1	1	0	GO Biological Processes	19	extrinsic apoptotic signaling pathway	19_GO:0050896 response to stimulus	-3.0085	5.3111	4.61391	30337	112	306	6	1.96078	0.7926	572|3856|9821|10038|10519|51079	BAD|KRT8|RB1CC1|PARP2|CIB1|NDUFA13	-1.30111	0	74	1	1	-3.0085	5.3111
1	-2.30533	GO:0097190	M1	1	0	GO Biological Processes	19	apoptotic signaling pathway	19_GO:0050896 response to stimulus	-2.30533	2.83259	3.30031	30337	315	306	9	2.94118	0.965867	572|2876|3856|4436|6648|9821|10038|10519|51079	BAD|GPX1|KRT8|MSH2|SOD2|RB1CC1|PARP2|CIB1|NDUFA13	-0.816806	0	74	0	0	-3.0085	5.3111
1	-2.99896	GO:0006366	M1	1	0	GO Biological Processes	19	transcription by RNA polymerase II	19_GO:0008152 metabolic process	-2.99896	2.90877	3.92311	30337	409	306	12	3.92157	1.10964	302|2353|3172|6774|6881|8805|11047|25819|51621|80312|112869|115098	ANXA2|FOS|HNF4A|STAT3|TAF10|TRIM24|ADRM1|NOCT|KLF13|TET1|SGF29|CCDC124	-1.29999	0	75	1	1	-2.99896	5.38807
1	-2.84515	GO:0006351	M1	1	0	GO Biological Processes	19	DNA-templated transcription	19_GO:0008152 metabolic process	-2.84515	2.54206	3.67038	30337	546	306	14	4.57516	1.19446	302|862|2353|3172|6774|6881|6926|8805|11047|25819|51621|80312|112869|115098	ANXA2|RUNX1T1|FOS|HNF4A|STAT3|TAF10|TBX3|TRIM24|ADRM1|NOCT|KLF13|TET1|SGF29|CCDC124	-1.18809	0	75	0	0	-2.99896	5.38807
1	-2.61435	GO:0045995	M1	1	0	GO Biological Processes	19	regulation of embryonic development	19_GO:0032502 developmental process	-2.61435	5.38807	4.25496	30337	92	306	5	1.63399	0.724746	3172|9320|25819|51552|112869	HNF4A|TRIP12|NOCT|RAB14|SGF29	-1.02667	0	75	0	0	-2.99896	5.38807
1	-2.99746	GO:0080135	M1	1	0	GO Biological Processes	19	regulation of cellular response to stress	19_GO:0050896 response to stimulus	-2.99746	2.63872	3.82705	30337	526	306	14	4.57516	1.19446	572|708|3337|6881|7398|10134|10961|55183|55611|55872|65018|112869|165324|441161	BAD|C1QBP|DNAJB1|TAF10|USP1|BCAP31|ERP29|RIF1|OTUB1|PBK|PINK1|SGF29|UBXN2A|OOEP	-1.29999	0	76	1	1	-2.99746	7.82688
1	-2.7264	GO:0045910	M1	1	0	GO Biological Processes	19	negative regulation of DNA recombination	19_GO:0048519 negative regulation of biological process	-2.7264	7.62619	4.82733	30337	52	306	4	1.30719	0.649309	708|4436|55183|80762	C1QBP|MSH2|RIF1|NDFIP1	-1.10394	0	76	0	0	-2.99746	7.82688
1	-2.6724	GO:0051052	M1	1	0	GO Biological Processes	19	regulation of DNA metabolic process	19_GO:0008152 metabolic process	-2.6724	2.53706	3.52662	30337	508	306	13	4.24837	1.15298	708|4436|6881|7398|11177|23049|51053|55183|55611|64710|80762|112869|441161	C1QBP|MSH2|TAF10|USP1|BAZ1A|SMG1|GMNN|RIF1|OTUB1|NUCKS1|NDFIP1|SGF29|OOEP	-1.06516	0	76	0	0	-2.99746	7.82688
1	-2.48608	GO:0051053	M1	1	0	GO Biological Processes	19	negative regulation of DNA metabolic process	19_GO:0048519 negative regulation of biological process	-2.48608	4.18904	3.84495	30337	142	306	6	1.96078	0.7926	708|4436|51053|55183|55611|80762	C1QBP|MSH2|GMNN|RIF1|OTUB1|NDFIP1	-0.941228	0	76	0	0	-2.99746	7.82688
1	-2.1802	GO:0045191	M1	1	0	GO Biological Processes	19	regulation of isotype switching	19_GO:0002376 immune system process	-2.1802	7.82688	4.25065	30337	38	306	3	0.980392	0.563248	4436|55183|80762	MSH2|RIF1|NDFIP1	-0.735099	0	76	0	0	-2.99746	7.82688
1	-2.11799	GO:2000780	M1	1	0	GO Biological Processes	19	negative regulation of double-strand break repair	19_GO:0048519 negative regulation of biological process	-2.11799	7.43554	4.11121	30337	40	306	3	0.980392	0.563248	708|55183|55611	C1QBP|RIF1|OTUB1	-0.690365	0	76	0	0	-2.99746	7.82688
1	-2.09045	GO:0006282	M1	1	0	GO Biological Processes	19	regulation of DNA repair	19_GO:0050896 response to stimulus	-2.09045	3.08437	3.16776	30337	225	306	7	2.28758	0.854678	708|6881|7398|55183|55611|112869|441161	C1QBP|TAF10|USP1|RIF1|OTUB1|SGF29|OOEP	-0.666697	0	76	0	0	-2.99746	7.82688
1	-2.05922	GO:0045738	M1	1	0	GO Biological Processes	19	negative regulation of DNA repair	19_GO:0048519 negative regulation of biological process	-2.05922	7.08147	3.98109	30337	42	306	3	0.980392	0.563248	708|55183|55611	C1QBP|RIF1|OTUB1	-0.64311	0	76	0	0	-2.99746	7.82688
1	-2.96179	GO:0030195	M1	1	0	GO Biological Processes	19	negative regulation of blood coagulation	19_GO:0048519 negative regulation of biological process	-2.96179	8.81249	5.29403	30337	45	306	4	1.30719	0.649309	302|928|5156|5627	ANXA2|CD9|PDGFRA|PROS1	-1.27888	0	77	1	1	-2.96179	8.81249
1	-2.9257	GO:1900047	M1	1	0	GO Biological Processes	19	negative regulation of hemostasis	19_GO:0048519 negative regulation of biological process	-2.9257	8.62092	5.22137	30337	46	306	4	1.30719	0.649309	302|928|5156|5627	ANXA2|CD9|PDGFRA|PROS1	-1.25113	0	77	0	0	-2.96179	8.81249
1	-2.82258	GO:0050819	M1	1	0	GO Biological Processes	19	negative regulation of coagulation	19_GO:0048519 negative regulation of biological process	-2.82258	8.0931	5.01596	30337	49	306	4	1.30719	0.649309	302|928|5156|5627	ANXA2|CD9|PDGFRA|PROS1	-1.16945	0	77	0	0	-2.96179	8.81249
1	-2.80675	GO:0009611	M1	1	0	GO Biological Processes	19	response to wounding	19_GO:0050896 response to stimulus	-2.80675	2.76029	3.71535	30337	431	306	12	3.92157	1.10964	389|928|2335|2683|2876|3172|5156|5627|6505|6648|23607|55207	RHOC|CD9|FN1|B4GALT1|GPX1|HNF4A|PDGFRA|PROS1|SLC1A1|SOD2|CD2AP|ARL8B	-1.1614	0	77	0	0	-2.96179	8.81249
1	-2.53403	GO:1903035	M1	1	0	GO Biological Processes	19	negative regulation of response to wounding	19_GO:0048519 negative regulation of biological process	-2.53403	5.16357	4.12438	30337	96	306	5	1.63399	0.724746	302|928|5156|5627|6774	ANXA2|CD9|PDGFRA|PROS1|STAT3	-0.971493	0	77	0	0	-2.96179	8.81249
1	-2.34008	GO:0032102	M1	1	0	GO Biological Processes	19	negative regulation of response to external stimulus	19_GO:0048519 negative regulation of biological process	-2.34008	2.53615	3.23845	30337	430	306	11	3.59477	1.0642	302|335|708|928|2876|5156|5627|6774|7534|55872|80762	ANXA2|APOA1|C1QBP|CD9|GPX1|PDGFRA|PROS1|STAT3|YWHAZ|PBK|NDFIP1	-0.840674	0	77	0	0	-2.96179	8.81249
1	-2.28012	GO:0030193	M1	1	0	GO Biological Processes	19	regulation of blood coagulation	19_GO:0032501 multicellular organismal process	-2.28012	5.74728	3.98504	30337	69	306	4	1.30719	0.649309	302|928|5156|5627	ANXA2|CD9|PDGFRA|PROS1	-0.80134	0	77	0	0	-2.96179	8.81249
1	-2.2531	GO:0042060	M1	1	0	GO Biological Processes	19	wound healing	19_GO:0050896 response to stimulus	-2.2531	2.77964	3.23566	30337	321	306	9	2.94118	0.965867	389|928|2335|2683|2876|3172|5156|5627|55207	RHOC|CD9|FN1|B4GALT1|GPX1|HNF4A|PDGFRA|PROS1|ARL8B	-0.782912	0	77	0	0	-2.96179	8.81249
1	-2.23618	GO:1900046	M1	1	0	GO Biological Processes	19	regulation of hemostasis	19_GO:0050789 regulation of biological process	-2.23618	5.58538	3.90465	30337	71	306	4	1.30719	0.649309	302|928|5156|5627	ANXA2|CD9|PDGFRA|PROS1	-0.773724	0	77	0	0	-2.96179	8.81249
1	-2.19367	GO:0061045	M1	1	0	GO Biological Processes	19	negative regulation of wound healing	19_GO:0048519 negative regulation of biological process	-2.19367	5.43236	3.82726	30337	73	306	4	1.30719	0.649309	302|928|5156|5627	ANXA2|CD9|PDGFRA|PROS1	-0.742045	0	77	0	0	-2.96179	8.81249
1	-2.17293	GO:0050818	M1	1	0	GO Biological Processes	19	regulation of coagulation	19_GO:0032501 multicellular organismal process	-2.17293	5.35895	3.78963	30337	74	306	4	1.30719	0.649309	302|928|5156|5627	ANXA2|CD9|PDGFRA|PROS1	-0.729453	0	77	0	0	-2.96179	8.81249
1	-2.00609	GO:1903034	M1	1	0	GO Biological Processes	19	regulation of response to wounding	19_GO:0050896 response to stimulus	-2.00609	3.32315	3.14671	30337	179	306	6	1.96078	0.7926	302|928|1364|5156|5627|6774	ANXA2|CD9|CLDN4|PDGFRA|PROS1|STAT3	-0.601945	0	77	0	0	-2.96179	8.81249
1	-2.96179	GO:0051602	M1	1	0	GO Biological Processes	19	response to electrical stimulus	19_GO:0050896 response to stimulus	-2.96179	8.81249	5.29403	30337	45	306	4	1.30719	0.649309	5978|6648|9590|58508	REST|SOD2|AKAP12|KMT2C	-1.27888	0	78	1	1	-2.96179	8.81249
1	-2.92767	GO:0044321	M1	1	0	GO Biological Processes	19	response to leptin	19_GO:0050896 response to stimulus	-2.92767	14.1629	6.0909	30337	21	306	3	0.980392	0.563248	4036|6774|7357	LRP2|STAT3|UGCG	-1.25172	0	79	1	1	-2.92767	14.1629
1	-2.28012	GO:0043491	M1	1	0	GO Biological Processes	19	phosphatidylinositol 3-kinase/protein kinase B signal transduction	19_GO:0050896 response to stimulus	-2.28012	5.74728	3.98504	30337	69	306	4	1.30719	0.649309	708|4036|6774|23607	C1QBP|LRP2|STAT3|CD2AP	-0.80134	0	79	0	0	-2.92767	14.1629
1	-2.92767	GO:1901661	M1	1	0	GO Biological Processes	19	quinone metabolic process	19_GO:0008152 metabolic process	-2.92767	14.1629	6.0909	30337	21	306	3	0.980392	0.563248	2820|4704|23590	GPD2|NDUFA9|PDSS1	-1.25172	0	80	1	1	-2.92767	14.1629
1	-2.90718	GO:1903533	M1	1	0	GO Biological Processes	19	regulation of protein targeting	19_GO:0051179 localization	-2.90718	6.27472	4.73857	30337	79	306	5	1.63399	0.724746	6505|10456|10519|59286|65018	SLC1A1|HAX1|CIB1|UBL5|PINK1	-1.23671	0	81	1	1	-2.90718	6.75958
1	-2.34892	GO:0002931	M1	1	0	GO Biological Processes	19	response to ischemia	19_GO:0050896 response to stimulus	-2.34892	6.00852	4.11171	30337	66	306	4	1.30719	0.649309	360|5978|10519|65018	AQP3|REST|CIB1|PINK1	-0.847674	0	81	0	0	-2.90718	6.75958
1	-2.00355	GO:1903146	M1	1	0	GO Biological Processes	19	regulation of autophagy of mitochondrion	19_GO:0008152 metabolic process	-2.00355	6.75958	3.85923	30337	44	306	3	0.980392	0.563248	291|10456|65018	SLC25A4|HAX1|PINK1	-0.601604	0	81	0	0	-2.90718	6.75958
1	-2.85674	GO:0006259	M1	1	0	GO Biological Processes	19	DNA metabolic process	19_GO:0008152 metabolic process	-2.85674	2.29617	3.58837	30337	734	306	17	5.55556	1.30946	4436|5931|7398|9320|10038|10519|11177|23049|23646|26270|51053|55183|55611|64710|84897|220064|441161	MSH2|RBBP7|USP1|TRIP12|PARP2|CIB1|BAZ1A|SMG1|PLD3|FBXO6|GMNN|RIF1|OTUB1|NUCKS1|TBRG1|LTO1|OOEP	-1.19775	0	82	1	1	-2.85674	2.29617
1	-2.80978	GO:0097242	M1	1	0	GO Biological Processes	19	amyloid-beta clearance	19_GO:0032501 multicellular organismal process	-2.80978	12.9314	5.77813	30337	23	306	3	0.980392	0.563248	3416|4036|4043	IDE|LRP2|LRPAP1	-1.16314	0	83	1	1	-2.80978	12.9314
1	-2.05076	GO:0051098	M1	1	0	GO Biological Processes	19	regulation of binding	19_GO:0065007 biological regulation	-2.05076	3.0305	3.11339	30337	229	306	7	2.28758	0.854678	302|1601|3416|4043|9236|51053|64710	ANXA2|DAB2|IDE|LRPAP1|CCPG1|GMNN|NUCKS1	-0.63616	0	83	0	0	-2.80978	12.9314
1	-2.80978	GO:0023019	M1	1	0	GO Biological Processes	19	signal transduction involved in regulation of gene expression	19_GO:0050896 response to stimulus	-2.80978	12.9314	5.77813	30337	23	306	3	0.980392	0.563248	3172|5156|145258	HNF4A|PDGFRA|GSC	-1.16314	0	84	1	1	-2.80978	12.9314
1	-2.1859	GO:0048511	M1	1	0	GO Biological Processes	19	rhythmic process	19_GO:0048511 rhythmic process	-2.1859	2.92666	3.21593	30337	271	306	8	2.61438	0.91216	445|1364|3172|3312|4704|5156|8945|25819	ASS1|CLDN4|HNF4A|HSPA8|NDUFA9|PDGFRA|BTRC|NOCT	-0.737152	0	84	0	0	-2.80978	12.9314
1	-2.80978	GO:0030859	M1	1	0	GO Biological Processes	19	polarized epithelial cell differentiation	19_GO:0032502 developmental process	-2.80978	12.9314	5.77813	30337	23	306	3	0.980392	0.563248	4478|10890|90410	MSN|RAB10|IFT20	-1.16314	0	85	1	1	-2.80978	12.9314
1	-2.14157	GO:0002009	M1	1	0	GO Biological Processes	19	morphogenesis of an epithelium	19_GO:0032502 developmental process	-2.14157	2.3811	3.00629	30337	458	306	11	3.59477	1.0642	389|2885|4036|4435|4478|6926|8945|10395|10890|90410|157506	RHOC|GRB2|LRP2|CITED1|MSN|TBX3|BTRC|DLC1|RAB10|IFT20|RDH10	-0.708085	0	85	0	0	-2.80978	12.9314
1	-2.78998	GO:0050727	M1	1	0	GO Biological Processes	19	regulation of inflammatory response	19_GO:0050896 response to stimulus	-2.78998	2.74754	3.69711	30337	433	306	12	3.92157	1.10964	101|335|961|975|1075|2876|3572|3956|6774|9536|55872|80762	ADAM8|APOA1|CD47|CD81|CTSC|GPX1|IL6ST|LGALS1|STAT3|PTGES|PBK|NDFIP1	-1.14847	0	86	1	1	-2.78998	3.74115
1	-2.63773	GO:0050865	M1	1	0	GO Biological Processes	19	regulation of cell activation	19_GO:0032501 multicellular organismal process	-2.63773	2.32724	3.42288	30337	639	306	15	4.90196	1.23427	101|572|928|961|975|1075|2335|3572|3956|4004|4436|4860|5156|55183|80762	ADAM8|BAD|CD9|CD47|CD81|CTSC|FN1|IL6ST|LGALS1|LMO1|MSH2|PNP|PDGFRA|RIF1|NDFIP1	-1.04402	0	86	0	0	-2.78998	3.74115
1	-2.36881	GO:0002696	M1	1	0	GO Biological Processes	19	positive regulation of leukocyte activation	19_GO:0002376 immune system process	-2.36881	2.70876	3.3199	30337	366	306	10	3.26797	1.0164	101|572|961|975|1075|3572|3956|4436|4860|55183	ADAM8|BAD|CD47|CD81|CTSC|IL6ST|LGALS1|MSH2|PNP|RIF1	-0.861999	0	86	0	0	-2.78998	3.74115
1	-2.36289	GO:0045785	M1	1	0	GO Biological Processes	19	positive regulation of cell adhesion	19_GO:0048518 positive regulation of biological process	-2.36289	2.4329	3.22453	30337	489	306	12	3.92157	1.10964	101|335|572|708|961|975|1601|2335|3572|3956|4860|10519	ADAM8|APOA1|BAD|C1QBP|CD47|CD81|DAB2|FN1|IL6ST|LGALS1|PNP|CIB1	-0.857016	0	86	0	0	-2.78998	3.74115
1	-2.24769	GO:0050729	M1	1	0	GO Biological Processes	19	positive regulation of inflammatory response	19_GO:0048518 positive regulation of biological process	-2.24769	3.74115	3.49817	30337	159	306	6	1.96078	0.7926	101|961|975|1075|3572|3956	ADAM8|CD47|CD81|CTSC|IL6ST|LGALS1	-0.782912	0	86	0	0	-2.78998	3.74115
1	-2.21806	GO:0050867	M1	1	0	GO Biological Processes	19	positive regulation of cell activation	19_GO:0032501 multicellular organismal process	-2.21806	2.57508	3.1396	30337	385	306	10	3.26797	1.0164	101|572|961|975|1075|3572|3956|4436|4860|55183	ADAM8|BAD|CD47|CD81|CTSC|IL6ST|LGALS1|MSH2|PNP|RIF1	-0.758123	0	86	0	0	-2.78998	3.74115
1	-2.18624	GO:0002694	M1	1	0	GO Biological Processes	19	regulation of leukocyte activation	19_GO:0002376 immune system process	-2.18624	2.21829	2.993	30337	581	306	13	4.24837	1.15298	101|572|961|975|1075|2335|3572|3956|4004|4436|4860|55183|80762	ADAM8|BAD|CD47|CD81|CTSC|FN1|IL6ST|LGALS1|LMO1|MSH2|PNP|RIF1|NDFIP1	-0.737152	0	86	0	0	-2.78998	3.74115
1	-2.16091	GO:0051251	M1	1	0	GO Biological Processes	19	positive regulation of lymphocyte activation	19_GO:0002376 immune system process	-2.16091	2.68754	3.12092	30337	332	306	9	2.94118	0.965867	101|572|961|975|3572|3956|4436|4860|55183	ADAM8|BAD|CD47|CD81|IL6ST|LGALS1|MSH2|PNP|RIF1	-0.719043	0	86	0	0	-2.78998	3.74115
1	-2.74298	GO:0010232	M1	1	0	GO Biological Processes	19	vascular transport	19_GO:0051179 localization	-2.74298	5.76398	4.46585	30337	86	306	5	1.63399	0.724746	493|2030|4036|6505|10396	ATP2B4|SLC29A1|LRP2|SLC1A1|ATP8A1	-1.10905	0	87	1	1	-2.74298	5.76398
1	-2.74298	GO:0150104	M1	1	0	GO Biological Processes	19	transport across blood-brain barrier	19_GO:0051179 localization	-2.74298	5.76398	4.46585	30337	86	306	5	1.63399	0.724746	493|2030|4036|6505|10396	ATP2B4|SLC29A1|LRP2|SLC1A1|ATP8A1	-1.10905	0	87	0	0	-2.74298	5.76398
1	-2.62736	GO:1905039	M1	1	0	GO Biological Processes	19	carboxylic acid transmembrane transport	19_GO:0051179 localization	-2.62736	4.4725	4.05127	30337	133	306	6	1.96078	0.7926	1374|2055|4036|6505|9056|25874	CPT1A|CLN8|LRP2|SLC1A1|SLC7A7|MPC2	-1.03856	0	87	0	0	-2.74298	5.76398
1	-2.57563	GO:0015711	M1	1	0	GO Biological Processes	19	organic anion transport	19_GO:0051179 localization	-2.57563	2.72636	3.50843	30337	400	306	11	3.59477	1.0642	123|291|961|1374|2055|2170|4036|5660|6505|9056|25874	PLIN2|SLC25A4|CD47|CPT1A|CLN8|FABP3|LRP2|PSAP|SLC1A1|SLC7A7|MPC2	-1.00472	0	87	0	0	-2.74298	5.76398
1	-2.56314	GO:1903825	M1	1	0	GO Biological Processes	19	organic acid transmembrane transport	19_GO:0051179 localization	-2.56314	4.34192	3.95738	30337	137	306	6	1.96078	0.7926	1374|2055|4036|6505|9056|25874	CPT1A|CLN8|LRP2|SLC1A1|SLC7A7|MPC2	-0.99526	0	87	0	0	-2.74298	5.76398
1	-2.46132	GO:0046942	M1	1	0	GO Biological Processes	19	carboxylic acid transport	19_GO:0051179 localization	-2.46132	2.99418	3.49208	30337	298	306	9	2.94118	0.965867	123|1374|2055|2170|4036|5660|6505|9056|25874	PLIN2|CPT1A|CLN8|FABP3|LRP2|PSAP|SLC1A1|SLC7A7|MPC2	-0.922538	0	87	0	0	-2.74298	5.76398
1	-2.4518	GO:0015849	M1	1	0	GO Biological Processes	19	organic acid transport	19_GO:0051179 localization	-2.4518	2.98416	3.48043	30337	299	306	9	2.94118	0.965867	123|1374|2055|2170|4036|5660|6505|9056|25874	PLIN2|CPT1A|CLN8|FABP3|LRP2|PSAP|SLC1A1|SLC7A7|MPC2	-0.918015	0	87	0	0	-2.74298	5.76398
1	-2.18371	GO:0098739	M1	1	0	GO Biological Processes	19	import across plasma membrane	19_GO:0051179 localization	-2.18371	3.62709	3.4052	30337	164	306	6	1.96078	0.7926	476|481|493|2055|4036|6505	ATP1A1|ATP1B1|ATP2B4|CLN8|LRP2|SLC1A1	-0.736176	0	87	0	0	-2.74298	5.76398
1	-2.15825	GO:0003018	M1	1	0	GO Biological Processes	19	vascular process in circulatory system	19_GO:0032501 multicellular organismal process	-2.15825	2.89461	3.18006	30337	274	306	8	2.61438	0.91216	493|2030|2876|4036|6505|6648|9590|10396	ATP2B4|SLC29A1|GPX1|LRP2|SLC1A1|SOD2|AKAP12|ATP8A1	-0.717185	0	87	0	0	-2.74298	5.76398
1	-2.73984	GO:0007034	M1	1	0	GO Biological Processes	19	vacuolar transport	19_GO:0051179 localization	-2.73984	4.05838	4.04843	30337	171	306	7	2.28758	0.854678	3312|3920|5660|55207|65018|79158|80762	HSPA8|LAMP2|PSAP|ARL8B|PINK1|GNPTAB|NDFIP1	-1.1084	0	88	1	1	-2.73984	9.01277
1	-2.63635	GO:0061462	M1	1	0	GO Biological Processes	19	protein localization to lysosome	19_GO:0051179 localization	-2.63635	7.21022	4.65319	30337	55	306	4	1.30719	0.649309	975|3312|3920|79158	CD81|HSPA8|LAMP2|GNPTAB	-1.04402	0	88	0	0	-2.73984	9.01277
1	-2.57898	GO:0007041	M1	1	0	GO Biological Processes	19	lysosomal transport	19_GO:0051179 localization	-2.57898	4.37385	3.98051	30337	136	306	6	1.96078	0.7926	3312|3920|5660|55207|65018|79158	HSPA8|LAMP2|PSAP|ARL8B|PINK1|GNPTAB	-1.00677	0	88	0	0	-2.73984	9.01277
1	-2.35339	GO:0006622	M1	1	0	GO Biological Processes	19	protein targeting to lysosome	19_GO:0051179 localization	-2.35339	9.01277	4.64884	30337	33	306	3	0.980392	0.563248	3312|3920|79158	HSPA8|LAMP2|GNPTAB	-0.84937	0	88	0	0	-2.73984	9.01277
1	-2.0001	GO:0072665	M1	1	0	GO Biological Processes	19	protein localization to vacuole	19_GO:0051179 localization	-2.0001	4.77786	3.47895	30337	83	306	4	1.30719	0.649309	975|3312|3920|79158	CD81|HSPA8|LAMP2|GNPTAB	-0.600356	0	88	0	0	-2.73984	9.01277
1	-2.7264	GO:0051646	M1	1	0	GO Biological Processes	19	mitochondrion localization	19_GO:0051179 localization	-2.7264	7.62619	4.82733	30337	52	306	4	1.30719	0.649309	23277|55156|55669|84709	CLUH|ARMC1|MFN1|MGARP	-1.10394	0	89	1	1	-2.7264	7.62619
1	-2.03483	GO:0051640	M1	1	0	GO Biological Processes	19	organelle localization	19_GO:0051179 localization	-2.03483	2.20312	2.84758	30337	540	306	12	3.92157	1.10964	4000|7534|9218|10053|11342|23277|55156|55207|55669|56681|84709|441161	LMNA|YWHAZ|VAPA|AP1M2|RNF13|CLUH|ARMC1|ARL8B|MFN1|SAR1A|MGARP|OOEP	-0.623851	0	89	0	0	-2.7264	7.62619
1	-2.70689	GO:0001894	M1	1	0	GO Biological Processes	19	tissue homeostasis	19_GO:0042592 homeostatic process	-2.70689	3.57263	3.88345	30337	222	306	8	2.61438	0.91216	249|2055|2103|5175|6505|23607|25937|128338	ALPL|CLN8|ESRRB|PECAM1|SLC1A1|CD2AP|WWTR1|DRAM2	-1.09133	0	90	1	1	-2.70689	6.91678
1	-2.70689	GO:0060249	M1	1	0	GO Biological Processes	19	anatomical structure homeostasis	19_GO:0042592 homeostatic process	-2.70689	3.57263	3.88345	30337	222	306	8	2.61438	0.91216	249|2055|2103|5175|6505|23607|25937|128338	ALPL|CLN8|ESRRB|PECAM1|SLC1A1|CD2AP|WWTR1|DRAM2	-1.09133	0	90	0	0	-2.70689	6.91678
1	-2.03101	GO:0045494	M1	1	0	GO Biological Processes	19	photoreceptor cell maintenance	19_GO:0042592 homeostatic process	-2.03101	6.91678	3.91919	30337	43	306	3	0.980392	0.563248	2055|2103|128338	CLN8|ESRRB|DRAM2	-0.621673	0	90	0	0	-2.70689	6.91678
1	-2.69573	GO:0039532	M1	1	0	GO Biological Processes	19	negative regulation of cytoplasmic pattern recognition receptor signaling pathway	19_GO:0044419 biological process involved in interspecies interaction between organisms	-2.69573	7.4823	4.76777	30337	53	306	4	1.30719	0.649309	708|3312|7353|8887	C1QBP|HSPA8|UFD1|TAX1BP1	-1.08278	0	91	1	1	-2.69573	7.4823
1	-2.63827	GO:1902532	M1	1	0	GO Biological Processes	19	negative regulation of intracellular signal transduction	19_GO:0048519 negative regulation of biological process	-2.63827	2.25319	3.39603	30337	704	306	16	5.22876	1.27256	493|708|1601|2876|3312|6648|7353|7534|8887|10395|10519|23607|51079|55872|56681|65018	ATP2B4|C1QBP|DAB2|GPX1|HSPA8|SOD2|UFD1|YWHAZ|TAX1BP1|DLC1|CIB1|CD2AP|NDUFA13|PBK|SAR1A|PINK1	-1.04402	0	91	0	0	-2.69573	7.4823
1	-2.20113	GO:0039531	M1	1	0	GO Biological Processes	19	regulation of cytoplasmic pattern recognition receptor signaling pathway	19_GO:0044419 biological process involved in interspecies interaction between organisms	-2.20113	4.31046	3.5903	30337	115	306	5	1.63399	0.724746	708|3312|7353|8887|57590	C1QBP|HSPA8|UFD1|TAX1BP1|WDFY1	-0.746194	0	91	0	0	-2.69573	7.4823
1	-2.69475	GO:1901136	M1	1	0	GO Biological Processes	19	carbohydrate derivative catabolic process	19_GO:0008152 metabolic process	-2.69475	3.55661	3.86801	30337	223	306	8	2.61438	0.91216	1514|2517|2584|4860|5973|8802|26270|80896	CTSL|FUCA1|GALK1|PNP|RENBP|SUCLG1|FBXO6|NPL	-1.08278	0	92	1	1	-2.69475	3.55661
1	-2.65968	GO:0009100	M1	1	0	GO Biological Processes	19	glycoprotein metabolic process	19_GO:0008152 metabolic process	-2.65968	2.97719	3.66215	30337	333	306	10	3.26797	1.0164	1514|2683|5372|9528|26270|63917|64840|79158|80312|84061	CTSL|B4GALT1|PMM1|TMEM59|FBXO6|GALNT11|PORCN|GNPTAB|TET1|MAGT1	-1.05387	0	93	1	1	-2.65968	2.97719
1	-2.60758	GO:0034605	M1	1	0	GO Biological Processes	19	cellular response to heat	19_GO:0050896 response to stimulus	-2.60758	7.08147	4.59803	30337	56	306	4	1.30719	0.649309	3312|3337|5931|81570	HSPA8|DNAJB1|RBBP7|CLPB	-1.02382	0	94	1	1	-2.60758	7.08147
1	-2.6048	GO:0007289	M1	1	0	GO Biological Processes	19	spermatid nucleus differentiation	19_GO:0022414 reproductive process	-2.6048	11.0156	5.25559	30337	27	306	3	0.980392	0.563248	676|50511|55818	BRDT|SYCP3|KDM3A	-1.02382	0	95	1	1	-2.6048	11.0156
1	-2.59235	GO:0060627	M1	1	0	GO Biological Processes	19	regulation of vesicle-mediated transport	19_GO:0051179 localization	-2.59235	2.48329	3.44053	30337	519	306	13	4.24837	1.15298	88|302|335|961|1175|1601|3312|4043|4478|5906|5978|8724|55697	ACTN2|ANXA2|APOA1|CD47|AP2S1|DAB2|HSPA8|LRPAP1|MSN|RAP1A|REST|SNX3|VAC14	-1.01358	0	96	1	1	-2.59235	5.21792
1	-2.48049	GO:0030100	M1	1	0	GO Biological Processes	19	regulation of endocytosis	19_GO:0051179 localization	-2.48049	3.01441	3.51553	30337	296	306	9	2.94118	0.965867	302|335|961|1175|1601|3312|4043|8724|55697	ANXA2|APOA1|CD47|AP2S1|DAB2|HSPA8|LRPAP1|SNX3|VAC14	-0.936657	0	96	0	0	-2.59235	5.21792
1	-2.19187	GO:0051129	M1	1	0	GO Biological Processes	19	negative regulation of cellular component organization	19_GO:0048519 negative regulation of biological process	-2.19187	2.07987	2.94967	30337	715	306	15	4.90196	1.23427	291|302|335|961|1601|2876|3312|3337|4000|4043|8724|10395|10519|65018|84709	SLC25A4|ANXA2|APOA1|CD47|DAB2|GPX1|HSPA8|DNAJB1|LMNA|LRPAP1|SNX3|DLC1|CIB1|PINK1|MGARP	-0.741064	0	96	0	0	-2.59235	5.21792
1	-2.13243	GO:0045806	M1	1	0	GO Biological Processes	19	negative regulation of endocytosis	19_GO:0051179 localization	-2.13243	5.21792	3.71637	30337	76	306	4	1.30719	0.649309	302|961|4043|8724	ANXA2|CD47|LRPAP1|SNX3	-0.703246	0	96	0	0	-2.59235	5.21792
1	-2.58927	GO:0034329	M1	1	0	GO Biological Processes	19	cell junction assembly	19_GO:0009987 cellular process	-2.58927	3.13075	3.64816	30337	285	306	9	2.94118	0.965867	88|389|928|1364|2335|5175|5586|10395|10580	ACTN2|RHOC|CD9|CLDN4|FN1|PECAM1|PKN2|DLC1|SORBS1	-1.01208	0	97	1	1	-2.58927	6.83728
1	-2.55178	GO:0043297	M1	1	0	GO Biological Processes	19	apical junction assembly	19_GO:0009987 cellular process	-2.55178	6.83728	4.49168	30337	58	306	4	1.30719	0.649309	389|1364|5175|5586	RHOC|CLDN4|PECAM1|PKN2	-0.986041	0	97	0	0	-2.58927	6.83728
1	-2.49417	GO:0034330	M1	1	0	GO Biological Processes	19	cell junction organization	19_GO:0009987 cellular process	-2.49417	2.41806	3.33408	30337	533	306	13	4.24837	1.15298	88|389|928|1364|2335|3312|5175|5586|5978|6505|10395|10580|23607	ACTN2|RHOC|CD9|CLDN4|FN1|HSPA8|PECAM1|PKN2|REST|SLC1A1|DLC1|SORBS1|CD2AP	-0.947269	0	97	0	0	-2.58927	6.83728
1	-2.03797	GO:0007043	M1	1	0	GO Biological Processes	19	cell-cell junction assembly	19_GO:0009987 cellular process	-2.03797	3.93415	3.3315	30337	126	306	5	1.63399	0.724746	389|928|1364|5175|5586	RHOC|CD9|CLDN4|PECAM1|PKN2	-0.624883	0	97	0	0	-2.58927	6.83728
1	-2.00609	GO:0045216	M1	1	0	GO Biological Processes	19	cell-cell junction organization	19_GO:0009987 cellular process	-2.00609	3.32315	3.14671	30337	179	306	6	1.96078	0.7926	389|928|1364|5175|5586|23607	RHOC|CD9|CLDN4|PECAM1|PKN2|CD2AP	-0.601945	0	97	0	0	-2.58927	6.83728
1	-2.5852	GO:0051301	M1	1	0	GO Biological Processes	19	cell division	19_GO:0009987 cellular process	-2.5852	2.47851	3.43281	30337	520	306	13	4.24837	1.15298	389|896|2103|5586|10519|10788|10890|23607|25937|50511|54443|55207|115098	RHOC|CCND3|ESRRB|PKN2|CIB1|IQGAP2|RAB10|CD2AP|WWTR1|SYCP3|ANLN|ARL8B|CCDC124	-1.00973	0	98	1	1	-2.5852	2.47851
1	-2.51234	GO:0000278	M1	1	0	GO Biological Processes	19	mitotic cell cycle	19_GO:0009987 cellular process	-2.51234	2.33665	3.32102	30337	594	306	14	4.57516	1.19446	389|586|896|3312|4436|4605|6249|6881|7164|10519|10788|25949|54443|55872	RHOC|BCAT1|CCND3|HSPA8|MSH2|MYBL2|CLIP1|TAF10|TPD52L1|CIB1|IQGAP2|SYF2|ANLN|PBK	-0.960286	0	99	1	1	-2.51234	5.8318
1	-2.30266	GO:0000082	M1	1	0	GO Biological Processes	19	G1/S transition of mitotic cell cycle	19_GO:0009987 cellular process	-2.30266	5.8318	4.02642	30337	68	306	4	1.30719	0.649309	586|896|3312|6881	BCAT1|CCND3|HSPA8|TAF10	-0.815923	0	99	0	0	-2.51234	5.8318
1	-2.25797	GO:0044843	M1	1	0	GO Biological Processes	19	cell cycle G1/S phase transition	19_GO:0009987 cellular process	-2.25797	5.66517	3.94446	30337	70	306	4	1.30719	0.649309	586|896|3312|6881	BCAT1|CCND3|HSPA8|TAF10	-0.785271	0	99	0	0	-2.51234	5.8318
1	-2.49815	GO:0044088	M1	1	0	GO Biological Processes	19	regulation of vacuole organization	19_GO:0050789 regulation of biological process	-2.49815	6.60937	4.39024	30337	60	306	4	1.30719	0.649309	302|57192|65018|90410	ANXA2|MCOLN1|PINK1|IFT20	-0.949198	0	100	1	1	-2.49815	6.60937
1	-2.17005	GO:0031330	M1	1	0	GO Biological Processes	19	negative regulation of cellular catabolic process	19_GO:0048519 negative regulation of biological process	-2.17005	4.23677	3.5409	30337	117	306	5	1.63399	0.724746	302|493|5476|6774|65018	ANXA2|ATP2B4|CTSA|STAT3|PINK1	-0.727373	0	100	0	0	-2.49815	6.60937
1	-2.49815	GO:0010718	M1	1	0	GO Biological Processes	19	positive regulation of epithelial to mesenchymal transition	19_GO:0032502 developmental process	-2.49815	6.60937	4.39024	30337	60	306	4	1.30719	0.649309	101|1601|25937|152007	ADAM8|DAB2|WWTR1|GLIPR2	-0.949198	0	101	1	1	-2.49815	6.60937
1	-2.42147	GO:0045428	M1	1	0	GO Biological Processes	19	regulation of nitric oxide biosynthetic process	19_GO:0008152 metabolic process	-2.42147	6.29464	4.24645	30337	63	306	4	1.30719	0.649309	445|493|961|6648	ASS1|ATP2B4|CD47|SOD2	-0.896857	0	102	1	1	-2.42147	6.29464
1	-2.37267	GO:0080164	M1	1	0	GO Biological Processes	19	regulation of nitric oxide metabolic process	19_GO:0008152 metabolic process	-2.37267	6.10096	4.15568	30337	65	306	4	1.30719	0.649309	445|493|961|6648	ASS1|ATP2B4|CD47|SOD2	-0.863044	0	102	0	0	-2.42147	6.29464
1	-2.34972	GO:0034341	M1	1	0	GO Biological Processes	19	response to type II interferon	19_GO:0044419 biological process involved in interspecies interaction between organisms	-2.34972	4.67644	3.82745	30337	106	306	5	1.63399	0.724746	445|961|4435|7791|51667	ASS1|CD47|CITED1|ZYX|NUB1	-0.847674	0	102	0	0	-2.42147	6.29464
1	-2.41235	GO:0045598	M1	1	0	GO Biological Processes	19	regulation of fat cell differentiation	19_GO:0032502 developmental process	-2.41235	4.04655	3.73758	30337	147	306	6	1.96078	0.7926	688|862|6648|25819|25937|94056	KLF5|RUNX1T1|SOD2|NOCT|WWTR1|SYAP1	-0.891303	0	103	1	1	-2.41235	4.04655
1	-2.38677	GO:0098609	M1	1	0	GO Biological Processes	19	cell-cell adhesion	19_GO:0009987 cellular process	-2.38677	2.34759	3.21646	30337	549	306	13	4.24837	1.15298	101|302|961|1364|3956|4478|5156|5175|9124|10205|10890|11135|23607	ADAM8|ANXA2|CD47|CLDN4|LGALS1|MSN|PDGFRA|PECAM1|PDLIM1|MPZL2|RAB10|CDC42EP1|CD2AP	-0.873347	0	104	1	1	-2.38677	2.34759
1	-2.31649	GO:0046320	M1	1	0	GO Biological Processes	19	regulation of fatty acid oxidation	19_GO:0008152 metabolic process	-2.31649	8.74769	4.56272	30337	34	306	3	0.980392	0.563248	33|1374|2170	ACADL|CPT1A|FABP3	-0.826172	0	105	1	1	-2.31649	8.74769
1	-2.0882	GO:0032365	M1	1	0	GO Biological Processes	19	intracellular lipid transport	19_GO:0051179 localization	-2.0882	7.25418	4.04506	30337	41	306	3	0.980392	0.563248	1374|2170|55207	CPT1A|FABP3|ARL8B	-0.665215	0	105	0	0	-2.31649	8.74769
1	-2.31649	GO:0070293	M1	1	0	GO Biological Processes	19	renal absorption	19_GO:0032501 multicellular organismal process	-2.31649	8.74769	4.56272	30337	34	306	3	0.980392	0.563248	360|1364|23607	AQP3|CLDN4|CD2AP	-0.826172	0	106	1	1	-2.31649	8.74769
1	-2.31649	GO:0001659	M1	1	0	GO Biological Processes	19	temperature homeostasis	19_GO:0042592 homeostatic process	-2.31649	8.74769	4.56272	30337	34	306	3	0.980392	0.563248	33|2876|6774	ACADL|GPX1|STAT3	-0.826172	0	107	1	1	-2.31649	8.74769
1	-2.3143	GO:0060538	M1	1	0	GO Biological Processes	19	skeletal muscle organ development	19_GO:0032502 developmental process	-2.3143	3.86262	3.59499	30337	154	306	6	1.96078	0.7926	445|688|2353|2876|3312|56261	ASS1|KLF5|FOS|GPX1|HSPA8|GPCPD1	-0.824886	0	107	0	0	-2.31649	8.74769
1	-2.15476	GO:0032355	M1	1	0	GO Biological Processes	19	response to estradiol	19_GO:0050896 response to stimulus	-2.15476	4.20087	3.51661	30337	118	306	5	1.63399	0.724746	445|2876|3312|6774|10095	ASS1|GPX1|HSPA8|STAT3|ARPC1B	-0.714491	0	107	0	0	-2.31649	8.74769
1	-2.21555	GO:0043123	M1	1	0	GO Biological Processes	19	positive regulation of canonical NF-kappaB signal transduction	19_GO:0048518 positive regulation of biological process	-2.21555	3.25814	3.33841	30337	213	306	7	2.28758	0.854678	389|1491|3956|9218|56674|65018|80762	RHOC|CTH|LGALS1|VAPA|TMEM9B|PINK1|NDFIP1	-0.757327	0	108	1	1	-2.21555	3.25814
1	-2.00095	GO:0043122	M1	1	0	GO Biological Processes	19	regulation of canonical NF-kappaB signal transduction	19_GO:0050896 response to stimulus	-2.00095	2.71618	2.97456	30337	292	306	8	2.61438	0.91216	389|1491|3956|8945|9218|56674|65018|80762	RHOC|CTH|LGALS1|BTRC|VAPA|TMEM9B|PINK1|NDFIP1	-0.600356	0	108	0	0	-2.21555	3.25814
1	-2.15252	GO:0007193	M1	1	0	GO Biological Processes	19	adenylate cyclase-inhibiting G protein-coupled receptor signaling pathway	19_GO:0050896 response to stimulus	-2.15252	5.28749	3.75267	30337	75	306	4	1.30719	0.649309	111|5660|9590|196883	ADCY5|PSAP|AKAP12|ADCY4	-0.713061	0	109	1	1	-2.15252	5.28749
1	-2.13962	GO:0051170	M1	1	0	GO Biological Processes	19	import into nucleus	19_GO:0051179 localization	-2.13962	4.16557	3.49259	30337	119	306	5	1.63399	0.724746	3312|3839|4000|6774|10553	HSPA8|KPNA3|LMNA|STAT3|HTATIP2	-0.708085	0	110	1	1	-2.13962	4.16557
1	-2.09318	GO:0070972	M1	1	0	GO Biological Processes	19	protein localization to endoplasmic reticulum	19_GO:0051179 localization	-2.09318	5.08413	3.64565	30337	78	306	4	1.30719	0.649309	9218|10134|10890|11345	VAPA|BCAP31|RAB10|GABARAPL2	-0.667882	0	111	1	1	-2.09318	5.08413
1	-2.09228	GO:0001558	M1	1	0	GO Biological Processes	19	regulation of cell growth	19_GO:0040007 growth	-2.09228	2.46618	2.98721	30337	402	306	10	3.26797	1.0164	694|817|1601|2335|2803|3172|5931|10038|10519|51079	BTG1|CAMK2D|DAB2|FN1|GOLGA4|HNF4A|RBBP7|PARP2|CIB1|NDUFA13	-0.667754	0	112	1	1	-2.09228	2.46618
1	-2.0361	GO:0040008	M1	1	0	GO Biological Processes	19	regulation of growth	19_GO:0040007 growth	-2.0361	2.12327	2.82187	30337	607	306	13	4.24837	1.15298	694|817|1601|2335|2627|2803|3172|3720|5931|6774|10038|10519|51079	BTG1|CAMK2D|DAB2|FN1|GATA6|GOLGA4|HNF4A|JARID2|RBBP7|STAT3|PARP2|CIB1|NDUFA13	-0.623851	0	112	0	0	-2.09228	2.46618
1	-2.08065	GO:0042157	M1	1	0	GO Biological Processes	19	lipoprotein metabolic process	19_GO:0008152 metabolic process	-2.08065	4.0301	3.39907	30337	123	306	5	1.63399	0.724746	335|1509|7357|51125|64840	APOA1|CTSD|UGCG|GOLGA7|PORCN	-0.659199	0	113	1	1	-2.08065	4.0301
1	-2.06306	GO:0050673	M1	1	0	GO Biological Processes	19	epithelial cell proliferation	19_GO:0009987 cellular process	-2.06306	3.41864	3.22971	30337	174	306	6	1.96078	0.7926	335|572|2683|8805|8945|84280	APOA1|BAD|B4GALT1|TRIM24|BTRC|BTBD10	-0.64543	0	114	1	1	-2.06306	3.41864
1	-2.05922	GO:0045445	M1	1	0	GO Biological Processes	19	myoblast differentiation	19_GO:0032502 developmental process	-2.05922	7.08147	3.98109	30337	42	306	3	0.980392	0.563248	2876|3956|5978	GPX1|LGALS1|REST	-0.64311	0	115	1	1	-2.05922	7.08147

## Sheet: ICM-KEGG
Table S4. Differences gene and functional enrichment between ICM and EPI cross sheep, pigs, and mice
Functional enrichment analysis of ICM upregulated genes cross species.
_MEMBER_MyList	_LogP_MyList	GO	_PATTERN_	_RANK_	GiniIndex	Category	CategoryID	Description	PARENT_GO	LogP	Enrichment	Z-score	#TotalGeneInLibrary	#GeneInGO	#GeneInHitList	#GeneInGOAndHitList	%InGO	STDV %InGO	GeneID	Hits	Log(q-value)	EvidenceCutoff	GROUP_ID	FirstInGroupByEnrichment	FirstInGroupByLogP	BestLogPInGroup	BestEnrichmentInGroup	URL
1	-16.8775	hsa00190	M1	1	0	KEGG Pathway	24	Oxidative phosphorylation		-16.8775	14.3682	15.8881	30337	138	306	20	6.53595	1.41291	526|533|1327|1351|1537|4697|4700|4702|4704|4708|4710|4725|7384|7385|9296|9377|29796|51079|51606|127124	ATP6V1B2|ATP6V0B|COX4I1|COX8A|CYC1|NDUFA4|NDUFA6|NDUFA8|NDUFA9|NDUFB2|NDUFB4|NDUFS5|UQCRC1|UQCRC2|ATP6V1F|COX5A|UQCR10|NDUFA13|ATP6V1H|ATP6V1G3	-14.3236	0	1	1	1	-16.8775	14.3682
1	-14.5663	hsa05415	M1	1	0	KEGG Pathway	24	Diabetic cardiomyopathy		-14.5663	10.1559	13.2775	30337	205	306	21	6.86275	1.44527	291|817|1327|1351|1509|1537|4697|4700|4702|4704|4708|4710|4725|5160|5162|7384|7385|9377|25874|29796|51079	SLC25A4|CAMK2D|COX4I1|COX8A|CTSD|CYC1|NDUFA4|NDUFA6|NDUFA8|NDUFA9|NDUFB2|NDUFB4|NDUFS5|PDHA1|PDHB|UQCRC1|UQCRC2|COX5A|MPC2|UQCR10|NDUFA13	-12.3135	0	1	0	0	-16.8775	14.3682
1	-13.1309	hsa05012	M1	1	0	KEGG Pathway	24	Parkinson disease		-13.1309	8.04831	11.7649	30337	271	306	22	7.18954	1.47669	111|291|817|1327|1351|1537|4697|4700|4702|4704|4708|4710|4725|7384|7385|9246|9377|11047|29796|51079|55669|65018	ADCY5|SLC25A4|CAMK2D|COX4I1|COX8A|CYC1|NDUFA4|NDUFA6|NDUFA8|NDUFA9|NDUFB2|NDUFB4|NDUFS5|UQCRC1|UQCRC2|UBE2L6|COX5A|ADRM1|UQCR10|NDUFA13|MFN1|PINK1	-11.0541	0	1	0	0	-16.8775	14.3682
1	-12.6862	hsa05208	M1	1	0	KEGG Pathway	24	Chemical carcinogenesis - reactive oxygen species		-12.6862	8.7735	11.8403	30337	226	306	20	6.53595	1.41291	291|572|1327|1351|1537|2353|2885|4697|4700|4702|4704|4708|4710|4725|6648|7384|7385|9377|29796|51079	SLC25A4|BAD|COX4I1|COX8A|CYC1|FOS|GRB2|NDUFA4|NDUFA6|NDUFA8|NDUFA9|NDUFB2|NDUFB4|NDUFS5|SOD2|UQCRC1|UQCRC2|COX5A|UQCR10|NDUFA13	-10.7343	0	1	0	0	-16.8775	14.3682
1	-12.3675	hsa04714	M1	1	0	KEGG Pathway	24	Thermogenesis		-12.3675	8.43749	11.5536	30337	235	306	20	6.53595	1.41291	111|1327|1351|1374|1537|2885|4697|4700|4702|4704|4708|4710|4725|7384|7385|9377|29796|51079|55818|196883	ADCY5|COX4I1|COX8A|CPT1A|CYC1|GRB2|NDUFA4|NDUFA6|NDUFA8|NDUFA9|NDUFB2|NDUFB4|NDUFS5|UQCRC1|UQCRC2|COX5A|UQCR10|NDUFA13|KDM3A|ADCY4	-10.5126	0	1	0	0	-16.8775	14.3682
1	-11.9223	hsa05016	M1	1	0	KEGG Pathway	24	Huntington disease		-11.9223	7.01316	10.7594	30337	311	306	22	7.18954	1.47669	291|1175|1327|1351|1537|2876|4697|4700|4702|4704|4708|4710|4725|5978|6648|7384|7385|9377|9821|11047|29796|51079	SLC25A4|AP2S1|COX4I1|COX8A|CYC1|GPX1|NDUFA4|NDUFA6|NDUFA8|NDUFA9|NDUFB2|NDUFB4|NDUFS5|REST|SOD2|UQCRC1|UQCRC2|COX5A|RB1CC1|ADRM1|UQCR10|NDUFA13	-10.1465	0	1	0	0	-16.8775	14.3682
1	-11.2738	hsa05022	M1	1	0	KEGG Pathway	24	Pathways of neurodegeneration - multiple diseases		-11.2738	5.33676	9.69823	30337	483	306	26	8.49673	1.59398	291|572|817|1327|1351|1537|2876|4697|4700|4702|4704|4708|4710|4725|7384|7385|9246|9377|9821|11047|29796|51079|55669|65018|79139|81631	SLC25A4|BAD|CAMK2D|COX4I1|COX8A|CYC1|GPX1|NDUFA4|NDUFA6|NDUFA8|NDUFA9|NDUFB2|NDUFB4|NDUFS5|UQCRC1|UQCRC2|UBE2L6|COX5A|RB1CC1|ADRM1|UQCR10|NDUFA13|MFN1|PINK1|DERL1|MAP1LC3B	-9.565	0	1	0	0	-16.8775	14.3682
1	-11.1949	hsa04932	M1	1	0	KEGG Pathway	24	Non-alcoholic fatty liver disease		-11.1949	10.1035	11.5439	30337	157	306	16	5.22876	1.27256	1327|1351|1537|2353|4697|4700|4702|4704|4708|4710|4725|7384|7385|9377|29796|51079	COX4I1|COX8A|CYC1|FOS|NDUFA4|NDUFA6|NDUFA8|NDUFA9|NDUFB2|NDUFB4|NDUFS5|UQCRC1|UQCRC2|COX5A|UQCR10|NDUFA13	-9.54408	0	1	0	0	-16.8775	14.3682
1	-10.4177	hsa05014	M1	1	0	KEGG Pathway	24	Amyotrophic lateral sclerosis		-10.4177	5.87895	9.54452	30337	371	306	22	7.18954	1.47669	572|1327|1351|1537|2876|4697|4700|4702|4704|4708|4710|4725|7384|7385|9377|9821|11047|29796|51079|65018|79139|81631	BAD|COX4I1|COX8A|CYC1|GPX1|NDUFA4|NDUFA6|NDUFA8|NDUFA9|NDUFB2|NDUFB4|NDUFS5|UQCRC1|UQCRC2|COX5A|RB1CC1|ADRM1|UQCR10|NDUFA13|PINK1|DERL1|MAP1LC3B	-8.8181	0	1	0	0	-16.8775	14.3682
1	-10.1126	hsa05020	M1	1	0	KEGG Pathway	24	Prion disease		-10.1126	6.77579	9.76566	30337	278	306	19	6.20915	1.37954	291|572|1327|1351|1537|3312|4697|4700|4702|4704|4708|4710|4725|7384|7385|9377|11047|29796|51079	SLC25A4|BAD|COX4I1|COX8A|CYC1|HSPA8|NDUFA4|NDUFA6|NDUFA8|NDUFA9|NDUFB2|NDUFB4|NDUFS5|UQCRC1|UQCRC2|COX5A|ADRM1|UQCR10|NDUFA13	-8.55872	0	1	0	0	-16.8775	14.3682
1	-8.41154	hsa05010	M1	1	0	KEGG Pathway	24	Alzheimer disease		-8.41154	5.07113	8.17878	30337	391	306	20	6.53595	1.41291	291|572|1327|1351|1537|3416|4697|4700|4702|4704|4708|4710|4725|7384|7385|9377|9821|11047|29796|51079	SLC25A4|BAD|COX4I1|COX8A|CYC1|IDE|NDUFA4|NDUFA6|NDUFA8|NDUFA9|NDUFB2|NDUFB4|NDUFS5|UQCRC1|UQCRC2|COX5A|RB1CC1|ADRM1|UQCR10|NDUFA13	-6.89905	0	1	0	0	-16.8775	14.3682
1	-7.72177	hsa04260	M1	1	0	KEGG Pathway	24	Cardiac muscle contraction		-7.72177	11.3955	9.80157	30337	87	306	10	3.26797	1.0164	476|481|1327|1351|1537|7171|7384|7385|9377|29796	ATP1A1|ATP1B1|COX4I1|COX8A|CYC1|TPM4|UQCRC1|UQCRC2|COX5A|UQCR10	-6.31402	0	1	0	0	-16.8775	14.3682
1	-5.52453	hsa04723	M1	1	0	KEGG Pathway	24	Retrograde endocannabinoid signaling		-5.52453	6.65373	6.98338	30337	149	306	10	3.26797	1.0164	111|4697|4700|4702|4704|4708|4710|4725|51079|196883	ADCY5|NDUFA4|NDUFA6|NDUFA8|NDUFA9|NDUFB2|NDUFB4|NDUFS5|NDUFA13|ADCY4	-4.2494	0	1	0	0	-16.8775	14.3682
1	-7.97389	hsa04142	M1	1	0	KEGG Pathway	24	Lysosome		-7.97389	9.01277	9.31291	30337	132	306	12	3.92157	1.10964	533|1075|1509|1514|2517|3920|5476|5660|10053|51606|57192|79158	ATP6V0B|CTSC|CTSD|CTSL|FUCA1|LAMP2|CTSA|PSAP|AP1M2|ATP6V1H|MCOLN1|GNPTAB	-6.49919	0	2	1	1	-7.97389	9.01277
1	-2.61429	hsa05152	M1	1	0	KEGG Pathway	24	Tuberculosis		-2.61429	3.85546	3.87859	30337	180	306	7	2.28758	0.854678	533|572|817|1509|3920|4802|51606	ATP6V0B|BAD|CAMK2D|CTSD|LAMP2|NFYC|ATP6V1H	-1.78469	0	2	0	0	-7.97389	9.01277
1	-7.78117	hsa00020	M1	1	0	KEGG Pathway	24	Citrate cycle (TCA cycle)		-7.78117	23.1328	12.2428	30337	30	306	7	2.28758	0.854678	50|3417|3419|4191|5160|5162|8802	ACO2|IDH1|IDH3A|MDH2|PDHA1|PDHB|SUCLG1	-6.34123	0	3	1	1	-7.78117	23.1328
1	-7.47053	hsa01210	M1	1	0	KEGG Pathway	24	2-Oxocarboxylic acid metabolism		-7.47053	21.0298	11.6209	30337	33	306	7	2.28758	0.854678	50|586|2805|3417|3419|5160|5162	ACO2|BCAT1|GOT1|IDH1|IDH3A|PDHA1|PDHB	-6.09274	0	3	0	0	-7.78117	23.1328
1	-5.54512	hsa01200	M1	1	0	KEGG Pathway	24	Carbon metabolism		-5.54512	7.69194	7.28923	30337	116	306	9	2.94118	0.965867	50|2805|3417|3419|4191|5160|5162|8802|22934	ACO2|GOT1|IDH1|IDH3A|MDH2|PDHA1|PDHB|SUCLG1|RPIA	-4.2494	0	3	0	0	-7.78117	23.1328
1	-2.23618	hsa05230	M1	1	0	KEGG Pathway	24	Central carbon metabolism in cancer		-2.23618	5.58538	3.90465	30337	71	306	4	1.30719	0.649309	3417|5156|5160|5162	IDH1|PDGFRA|PDHA1|PDHB	-1.49521	0	3	0	0	-7.78117	23.1328
1	-7.17157	hsa01230	M1	1	0	KEGG Pathway	24	Biosynthesis of amino acids		-7.17157	11.8969	9.53758	30337	75	306	9	2.94118	0.965867	50|440|445|586|1491|2805|3417|3419|22934	ACO2|ASNS|ASS1|BCAT1|CTH|GOT1|IDH1|IDH3A|RPIA	-5.82181	0	4	1	1	-7.17157	11.8969
1	-2.2127	hsa00250	M1	1	0	KEGG Pathway	24	Alanine, aspartate and glutamate metabolism		-2.2127	8.03842	4.32424	30337	37	306	3	0.980392	0.563248	440|445|2805	ASNS|ASS1|GOT1	-1.47836	0	4	0	0	-7.17157	11.8969
1	-6.16538	hsa00330	M1	1	0	KEGG Pathway	24	Arginine and proline metabolism		-6.16538	13.8797	9.20061	30337	50	306	7	2.28758	0.854678	1152|2805|4953|6303|6723|51056|55748	CKB|GOT1|ODC1|SAT1|SRM|LAP3|CNDP2	-4.84195	0	5	1	1	-6.16538	13.8797
1	-3.52436	hsa00480	M1	1	0	KEGG Pathway	24	Glutathione metabolism		-3.52436	8.5466	5.80697	30337	58	306	5	1.63399	0.724746	2876|3417|4953|6723|51056	GPX1|IDH1|ODC1|SRM|LAP3	-2.46184	0	5	0	0	-6.16538	13.8797
1	-5.01567	hsa04141	M1	1	0	KEGG Pathway	24	Protein processing in endoplasmic reticulum		-5.01567	5.8318	6.37708	30337	170	306	10	3.26797	1.0164	3312|3337|7353|10134|10961|26270|56681|79139|84061|165324	HSPA8|DNAJB1|UFD1|BCAP31|ERP29|FBXO6|SAR1A|DERL1|MAGT1|UBXN2A	-3.76282	0	6	1	1	-5.01567	5.8318
1	-4.96171	hsa04144	M1	1	0	KEGG Pathway	24	Endocytosis		-4.96171	4.72098	5.98739	30337	252	306	12	3.92157	1.10964	381|1175|1601|3312|5156|6643|8724|9135|10092|10095|10890|51019	ARF5|AP2S1|DAB2|HSPA8|PDGFRA|SNX2|SNX3|RABEP1|ARPC5|ARPC1B|RAB10|WASHC3	-3.73004	0	7	1	1	-4.96171	4.72098
1	-4.85946	hsa00270	M1	1	0	KEGG Pathway	24	Cysteine and methionine metabolism		-4.85946	11.4393	7.60526	30337	52	306	6	1.96078	0.7926	191|586|1491|2805|4191|6723	AHCY|BCAT1|CTH|GOT1|MDH2|SRM	-3.648	0	8	1	1	-4.85946	11.4393
1	-4.81106	hsa04721	M1	1	0	KEGG Pathway	24	Synaptic vesicle cycle		-4.81106	8.7846	6.99334	30337	79	306	7	2.28758	0.854678	526|533|1175|6505|9296|51606|127124	ATP6V1B2|ATP6V0B|AP2S1|SLC1A1|ATP6V1F|ATP6V1H|ATP6V1G3	-3.6189	0	9	1	1	-4.81106	10.6222
1	-4.31905	hsa05323	M1	1	0	KEGG Pathway	24	Rheumatoid arthritis		-4.31905	7.3828	6.25631	30337	94	306	7	2.28758	0.854678	526|533|1514|2353|9296|51606|127124	ATP6V1B2|ATP6V0B|CTSL|FOS|ATP6V1F|ATP6V1H|ATP6V1G3	-3.16311	0	9	0	0	-4.81106	10.6222
1	-3.78956	hsa05110	M1	1	0	KEGG Pathway	24	Vibrio cholerae infection		-3.78956	9.71966	6.29098	30337	51	306	5	1.63399	0.724746	526|533|9296|51606|127124	ATP6V1B2|ATP6V0B|ATP6V1F|ATP6V1H|ATP6V1G3	-2.69808	0	9	0	0	-4.81106	10.6222
1	-3.20769	hsa05165	M1	1	0	KEGG Pathway	24	Human papillomavirus infection		-3.20769	3.27491	4.21359	30337	333	306	11	3.59477	1.0642	526|533|572|896|2335|2885|9296|10134|23352|51606|127124	ATP6V1B2|ATP6V0B|BAD|CCND3|FN1|GRB2|ATP6V1F|BCAP31|UBR4|ATP6V1H|ATP6V1G3	-2.23359	0	9	0	0	-4.81106	10.6222
1	-3.11708	hsa05120	M1	1	0	KEGG Pathway	24	Epithelial cell signaling in Helicobacter pylori infection		-3.11708	6.98173	5.0937	30337	71	306	5	1.63399	0.724746	526|533|9296|51606|127124	ATP6V1B2|ATP6V0B|ATP6V1F|ATP6V1H|ATP6V1G3	-2.17598	0	9	0	0	-4.81106	10.6222
1	-2.95279	hsa04145	M1	1	0	KEGG Pathway	24	Phagosome		-2.95279	4.42028	4.33717	30337	157	306	7	2.28758	0.854678	526|533|1514|3920|9296|51606|127124	ATP6V1B2|ATP6V0B|CTSL|LAMP2|ATP6V1F|ATP6V1H|ATP6V1G3	-2.05212	0	9	0	0	-4.81106	10.6222
1	-2.55881	hsa04966	M1	1	0	KEGG Pathway	24	Collecting duct acid secretion		-2.55881	10.6222	5.14189	30337	28	306	3	0.980392	0.563248	526|9296|127124	ATP6V1B2|ATP6V1F|ATP6V1G3	-1.74529	0	9	0	0	-4.81106	10.6222
1	-2.26079	hsa04150	M1	1	0	KEGG Pathway	24	mTOR signaling pathway		-2.26079	3.76483	3.51722	30337	158	306	6	1.96078	0.7926	526|2885|6249|9296|51606|127124	ATP6V1B2|GRB2|CLIP1|ATP6V1F|ATP6V1H|ATP6V1G3	-1.50625	0	9	0	0	-4.81106	10.6222
1	-4.66994	hsa03083	M1	1	0	KEGG Pathway	24	Polycomb repressive complex		-4.66994	8.36125	6.77882	30337	83	306	7	2.28758	0.854678	3720|5931|8726|23429|23512|57713|121536	JARID2|RBBP7|EED|RYBP|SUZ12|SFMBT2|AEBP2	-3.49627	0	10	1	1	-4.66994	8.36125
1	-3.94926	hsa04550	M1	1	0	KEGG Pathway	24	Signaling pathways regulating pluripotency of stem cells		-3.94926	5.50781	5.47329	30337	144	306	8	2.61438	0.91216	2103|2885|3572|3720|5978|6774|6926|55183	ESRRB|GRB2|IL6ST|JARID2|REST|STAT3|TBX3|RIF1	-2.82599	0	11	1	1	-3.94926	5.50781
1	-3.94851	hsa04918	M1	1	0	KEGG Pathway	24	Thyroid hormone synthesis		-3.94851	7.93124	6.06663	30337	75	306	6	1.96078	0.7926	111|476|481|2876|4036|196883	ADCY5|ATP1A1|ATP1B1|GPX1|LRP2|ADCY4	-2.82599	0	12	1	1	-3.94851	7.93124
1	-3.31415	hsa04925	M1	1	0	KEGG Pathway	24	Aldosterone synthesis and secretion		-3.31415	6.06983	5.07432	30337	98	306	6	1.96078	0.7926	111|476|481|493|817|196883	ADCY5|ATP1A1|ATP1B1|ATP2B4|CAMK2D|ADCY4	-2.31657	0	12	0	0	-3.94851	7.93124
1	-3.28811	hsa04024	M1	1	0	KEGG Pathway	24	cAMP signaling pathway		-3.28811	3.94807	4.4904	30337	226	306	9	2.94118	0.965867	111|476|481|493|572|817|2353|5906|196883	ADCY5|ATP1A1|ATP1B1|ATP2B4|BAD|CAMK2D|FOS|RAP1A|ADCY4	-2.30243	0	12	0	0	-3.94851	7.93124
1	-3.13358	hsa04972	M1	1	0	KEGG Pathway	24	Pancreatic secretion		-3.13358	5.61173	4.80115	30337	106	306	6	1.96078	0.7926	111|476|481|493|5906|196883	ADCY5|ATP1A1|ATP1B1|ATP2B4|RAP1A|ADCY4	-2.18176	0	12	0	0	-3.94851	7.93124
1	-3.00153	hsa04261	M1	1	0	KEGG Pathway	24	Adrenergic signaling in cardiomyocytes		-3.00153	4.50639	4.40346	30337	154	306	7	2.28758	0.854678	111|476|481|493|817|7171|196883	ADCY5|ATP1A1|ATP1B1|ATP2B4|CAMK2D|TPM4|ADCY4	-2.08112	0	12	0	0	-3.94851	7.93124
1	-2.98287	hsa04971	M1	1	0	KEGG Pathway	24	Gastric acid secretion		-2.98287	6.5224	4.86573	30337	76	306	5	1.63399	0.724746	111|476|481|817|196883	ADCY5|ATP1A1|ATP1B1|CAMK2D|ADCY4	-2.07244	0	12	0	0	-3.94851	7.93124
1	-2.81329	hsa04022	M1	1	0	KEGG Pathway	24	cGMP-PKG signaling pathway		-2.81329	4.18062	4.14788	30337	166	306	7	2.28758	0.854678	111|291|476|481|493|572|196883	ADCY5|SLC25A4|ATP1A1|ATP1B1|ATP2B4|BAD|ADCY4	-1.9315	0	12	0	0	-3.94851	7.93124
1	-2.74298	hsa04911	M1	1	0	KEGG Pathway	24	Insulin secretion		-2.74298	5.76398	4.46585	30337	86	306	5	1.63399	0.724746	111|476|481|817|196883	ADCY5|ATP1A1|ATP1B1|CAMK2D|ADCY4	-1.89667	0	12	0	0	-3.94851	7.93124
1	-2.69573	hsa04961	M1	1	0	KEGG Pathway	24	Endocrine and other factor-regulated calcium reabsorption		-2.69573	7.4823	4.76777	30337	53	306	4	1.30719	0.649309	476|481|493|1175	ATP1A1|ATP1B1|ATP2B4|AP2S1	-1.85786	0	12	0	0	-3.94851	7.93124
1	-2.51458	hsa04970	M1	1	0	KEGG Pathway	24	Salivary secretion		-2.51458	5.11034	4.09286	30337	97	306	5	1.63399	0.724746	111|476|481|493|196883	ADCY5|ATP1A1|ATP1B1|ATP2B4|ADCY4	-1.72412	0	12	0	0	-3.94851	7.93124
1	-3.91645	hsa03320	M1	1	0	KEGG Pathway	24	PPAR signaling pathway		-3.91645	7.82688	6.0151	30337	76	306	6	1.96078	0.7926	33|123|335|1374|2170|10580	ACADL|PLIN2|APOA1|CPT1A|FABP3|SORBS1	-2.80973	0	13	1	1	-3.91645	7.82688
1	-3.70955	hsa04148	M1	1	0	KEGG Pathway	24	Efferocytosis		-3.70955	5.08413	5.16238	30337	156	306	8	2.61438	0.91216	817|961|1374|4953|5175|5627|10396|51552	CAMK2D|CD47|CPT1A|ODC1|PECAM1|PROS1|ATP8A1|RAB14	-2.63279	0	14	1	1	-3.70955	5.08413
1	-3.47407	hsa04140	M1	1	0	KEGG Pathway	24	Autophagy - animal		-3.47407	4.69304	4.8597	30337	169	306	8	2.61438	0.91216	572|1509|1514|3920|8887|9821|11345|81631	BAD|CTSD|CTSL|LAMP2|TAX1BP1|RB1CC1|GABARAPL2|MAP1LC3B	-2.42534	0	15	1	1	-3.47407	5.66517
1	-3.15525	hsa04137	M1	1	0	KEGG Pathway	24	Mitophagy - animal		-3.15525	5.66517	4.83375	30337	105	306	6	1.96078	0.7926	8887|11345|55669|65018|81631|139341	TAX1BP1|GABARAPL2|MFN1|PINK1|MAP1LC3B|FUNDC1	-2.19243	0	15	0	0	-3.47407	5.66517
1	-3.44516	hsa05207	M1	1	0	KEGG Pathway	24	Chemical carcinogenesis - receptor activation		-3.44516	4.15007	4.67899	30337	215	306	9	2.94118	0.965867	111|572|688|896|2353|2885|3839|6774|196883	ADCY5|BAD|KLF5|CCND3|FOS|GRB2|KPNA3|STAT3|ADCY4	-2.40979	0	16	1	1	-3.44516	7.9952
1	-3.38871	hsa04213	M1	1	0	KEGG Pathway	24	Longevity regulating pathway - multiple species		-3.38871	7.9952	5.56556	30337	62	306	5	1.63399	0.724746	111|3312|6648|81570|196883	ADCY5|HSPA8|SOD2|CLPB|ADCY4	-2.3663	0	16	0	0	-3.44516	7.9952
1	-2.78127	hsa05417	M1	1	0	KEGG Pathway	24	Lipid and atherosclerosis		-2.78127	3.67187	3.97798	30337	216	306	8	2.61438	0.91216	335|572|817|2353|3312|5906|6648|6774	APOA1|BAD|CAMK2D|FOS|HSPA8|RAP1A|SOD2|STAT3	-1.91758	0	16	0	0	-3.44516	7.9952
1	-2.5319	hsa04915	M1	1	0	KEGG Pathway	24	Estrogen signaling pathway		-2.5319	4.27945	3.91178	30337	139	306	6	1.96078	0.7926	111|1509|2353|2885|3312|196883	ADCY5|CTSD|FOS|GRB2|HSPA8|ADCY4	-1.73389	0	16	0	0	-3.44516	7.9952
1	-2.5319	hsa05162	M1	1	0	KEGG Pathway	24	Measles		-2.5319	4.27945	3.91178	30337	139	306	6	1.96078	0.7926	572|896|2353|3312|4478|6774	BAD|CCND3|FOS|HSPA8|MSN|STAT3	-1.73389	0	16	0	0	-3.44516	7.9952
1	-2.49417	hsa05200	M1	1	0	KEGG Pathway	24	Pathways in cancer		-2.49417	2.41806	3.33408	30337	533	306	13	4.24837	1.15298	111|572|817|862|896|2335|2353|2885|3572|4436|5156|6774|196883	ADCY5|BAD|CAMK2D|RUNX1T1|CCND3|FN1|FOS|GRB2|IL6ST|MSH2|PDGFRA|STAT3|ADCY4	-1.71114	0	16	0	0	-3.44516	7.9952
1	-2.47639	hsa01522	M1	1	0	KEGG Pathway	24	Endocrine resistance		-2.47639	5.0071	4.03112	30337	99	306	5	1.63399	0.724746	111|572|2353|2885|196883	ADCY5|BAD|FOS|GRB2|ADCY4	-1.70066	0	16	0	0	-3.44516	7.9952
1	-2.09516	hsa04935	M1	1	0	KEGG Pathway	24	Growth hormone synthesis, secretion and action		-2.09516	4.06314	3.42208	30337	122	306	5	1.63399	0.724746	111|2353|2885|6774|196883	ADCY5|FOS|GRB2|STAT3|ADCY4	-1.37815	0	16	0	0	-3.44516	7.9952
1	-3.32093	hsa04210	M1	1	0	KEGG Pathway	24	Apoptosis		-3.32093	5.10282	4.84057	30337	136	306	7	2.28758	0.854678	572|1075|1509|1514|2353|4000|10038	BAD|CTSC|CTSD|CTSL|FOS|LMNA|PARP2	-2.31657	0	17	1	1	-3.32093	5.10282
1	-3.01804	hsa01240	M1	1	0	KEGG Pathway	24	Biosynthesis of cofactors		-3.01804	4.53584	4.42593	30337	153	306	7	2.28758	0.854678	210|249|586|5372|8566|55163|55312	ALAD|ALPL|BCAT1|PMM1|PDXK|PNPO|RFK	-2.08741	0	18	1	1	-3.01804	4.53584
1	-2.9249	hsa05203	M1	1	0	KEGG Pathway	24	Viral carcinogenesis		-2.9249	3.8689	4.16038	30337	205	306	8	2.61438	0.91216	572|896|2885|3572|6774|7534|23352|55697	BAD|CCND3|GRB2|IL6ST|STAT3|YWHAZ|UBR4|VAC14	-2.03378	0	19	1	1	-2.9249	5.8318
1	-2.32728	hsa04510	M1	1	0	KEGG Pathway	24	Focal adhesion		-2.32728	3.41864	3.49016	30337	203	306	7	2.28758	0.854678	572|896|2335|2885|5156|5906|7791	BAD|CCND3|FN1|GRB2|PDGFRA|RAP1A|ZYX	-1.55873	0	19	0	0	-2.9249	5.8318
1	-2.30266	hsa05221	M1	1	0	KEGG Pathway	24	Acute myeloid leukemia		-2.30266	5.8318	4.02642	30337	68	306	4	1.30719	0.649309	572|862|2885|6774	BAD|RUNX1T1|GRB2|STAT3	-1.54117	0	19	0	0	-2.9249	5.8318
1	-2.24769	hsa05160	M1	1	0	KEGG Pathway	24	Hepatitis C		-2.24769	3.74115	3.49817	30337	159	306	6	1.96078	0.7926	572|975|1364|2885|6774|7534	BAD|CD81|CLDN4|GRB2|STAT3|YWHAZ	-1.49998	0	19	0	0	-2.9249	5.8318
1	-2.05511	hsa01521	M1	1	0	KEGG Pathway	24	EGFR tyrosine kinase inhibitor resistance		-2.05511	4.95703	3.5773	30337	80	306	4	1.30719	0.649309	572|2885|5156|6774	BAD|GRB2|PDGFRA|STAT3	-1.34633	0	19	0	0	-2.9249	5.8318
1	-2.78979	hsa00520	M1	1	0	KEGG Pathway	24	Amino sugar and nucleotide sugar metabolism		-2.78979	7.93124	4.95134	30337	50	306	4	1.30719	0.649309	2584|5372|5973|80896	GALK1|PMM1|RENBP|NPL	-1.91758	0	20	1	1	-2.78979	7.93124
1	-2.75774	hsa04979	M1	1	0	KEGG Pathway	24	Cholesterol metabolism		-2.75774	7.77573	4.88849	30337	51	306	4	1.30719	0.649309	335|4036|4043|9218	APOA1|LRP2|LRPAP1|VAPA	-1.90282	0	21	1	1	-2.75774	7.77573
1	-2.58864	hsa04820	M1	1	0	KEGG Pathway	24	Cytoskeleton in muscle cells		-2.58864	3.41864	3.73294	30337	232	306	8	2.61438	0.91216	88|476|481|2335|4000|7171|7791|9124	ACTN2|ATP1A1|ATP1B1|FN1|LMNA|TPM4|ZYX|PDLIM1	-1.76715	0	22	1	1	-2.58864	3.41864
1	-2.1102	hsa04530	M1	1	0	KEGG Pathway	24	Tight junction		-2.1102	3.49908	3.29832	30337	170	306	6	1.96078	0.7926	1364|4478|5906|10092|10095|55114	CLDN4|MSN|RAP1A|ARPC5|ARPC1B|ARHGAP17	-1.3824	0	23	1	1	-2.1102	5.08413
1	-2.09318	hsa05100	M1	1	0	KEGG Pathway	24	Bacterial invasion of epithelial cells		-2.09318	5.08413	3.64565	30337	78	306	4	1.30719	0.649309	2335|10092|10095|23607	FN1|ARPC5|ARPC1B|CD2AP	-1.37815	0	23	0	0	-2.1102	5.08413
1	-2.04098	hsa04810	M1	1	0	KEGG Pathway	24	Regulation of actin cytoskeleton		-2.04098	3.01732	3.09999	30337	230	306	7	2.28758	0.854678	2335|4478|5156|10092|10095|10788|55740	FN1|MSN|PDGFRA|ARPC5|ARPC1B|IQGAP2|ENAH	-1.33836	0	23	0	0	-2.1102	5.08413

## Sheet: EPI sheep
Table S4. Differences gene and functional enrichment between ICM and EPI cross sheep, pigs, and mice
Differential expression gene analysis of EPI vs ICM (sheep).
gene	p_val	avg_log2FC	pct.1	pct.2	p_val_adj
LCK	4.14677e-51	1.52524	0.979	0.113	7.01759e-47
BEX3	4.39136e-50	0.812714	0.958	0.12	7.4315e-46
SCIN	1.75079e-49	2.33598	1	0.34	2.96286e-45
PRDX1	5.24837e-49	3.25237	1	0.953	8.88182e-45
IFT27	6.21093e-48	1.17903	0.993	0.333	1.05108e-43
FSTL1	1.24019e-47	1.57691	0.993	0.42	2.09878e-43
UCHL1	1.00519e-46	1.48479	1	0.493	1.70108e-42
IL27RA	1.02117e-46	0.798121	0.937	0.127	1.72812e-42
ENSOARG00020013365	2.99381e-46	2.17502	1	0.627	5.06643e-42
ENSOARG00020023313	1.58144e-45	0.806716	0.972	0.3	2.67627e-41
NNAT	1.60641e-45	1.64526	0.986	0.273	2.71853e-41
MT1C	1.75532e-45	2.13857	0.993	0.42	2.97053e-41
MDK	7.97531e-45	2.60954	1	0.72	1.34966e-40
FABP7	1.8158e-44	0.97382	0.93	0.22	3.07288e-40
ENSOARG00020019358	2.3309e-44	0.920713	0.972	0.267	3.94458e-40
GPC4	2.39034e-44	1.53754	1	0.547	4.04517e-40
STMN1	2.83012e-44	1.89962	0.993	0.687	4.78941e-40
ENSOARG00020006888	2.92806e-44	1.31852	1	0.993	4.95515e-40
ABRACL	4.48002e-44	1.60398	0.993	0.507	7.58154e-40
ODAD3	6.96164e-44	1.01129	0.986	0.44	1.17812e-39
ENSOARG00020017126	1.66272e-43	2.75691	1	0.86	2.81382e-39
ERAS	1.9874e-43	1.12885	0.944	0.213	3.36328e-39
GAPDH	7.93773e-43	1.62865	1	0.993	1.3433e-38
FDPS	1.9244e-42	1.84776	1	0.92	3.25667e-38
ENSOARG00020019421	3.81619e-42	1.34294	0.986	0.447	6.45813e-38
ENSOARG00020022194	1.99697e-41	1.70956	1	1	3.37947e-37
TMEM59L	2.88242e-41	0.353258	0.867	0.1	4.87792e-37
HDAC2	4.0536e-41	1.28268	0.993	0.96	6.85991e-37
PTMA	4.05852e-41	1.38303	1	1	6.86823e-37
NME4	7.94791e-41	0.712515	0.937	0.28	1.34502e-36
GRN	7.99552e-41	0.597615	0.944	0.153	1.35308e-36
CD9	8.22507e-41	2.05185	1	0.98	1.39193e-36
CCND2	1.32898e-40	2.34366	0.993	0.447	2.24904e-36
PSMB10	1.44928e-40	1.34188	0.93	0.247	2.45262e-36
MIF	5.92521e-40	1.60242	1	0.987	1.00272e-35
COX7A1	1.04385e-39	1.0836	0.979	0.627	1.7665e-35
MYL6B	1.16477e-39	1.24992	0.979	0.733	1.97114e-35
PPIB	1.77602e-39	1.42412	1	0.987	3.00555e-35
TUBA4A	1.82671e-39	1.15442	0.965	0.38	3.09134e-35
FKBP4	2.99984e-39	1.29803	0.986	0.713	5.07662e-35
TSPAN3	3.95296e-39	0.417662	0.965	0.487	6.6896e-35
MYC	1.41161e-38	0.869199	0.923	0.273	2.38887e-34
S100A13	1.48464e-38	0.751813	0.916	0.26	2.51246e-34
TCF4	1.49181e-38	0.741571	0.916	0.293	2.52458e-34
KRT19	1.70212e-38	1.4573	1	0.873	2.88049e-34
ENSOARG00020005655	1.93995e-38	1.56655	1	0.973	3.28298e-34
MAGED2	2.70532e-38	0.51303	0.888	0.187	4.57822e-34
FLNA	2.97024e-38	0.9875	0.993	0.527	5.02653e-34
C12orf75	3.46304e-38	0.602364	0.902	0.207	5.8605e-34
COX6B2	8.79756e-38	0.520711	0.846	0.133	1.48881e-33
PCSK1N	1.62796e-37	0.717965	0.979	0.347	2.755e-33
ENSOARG00020010739	2.08739e-37	1.18531	1	0.973	3.53249e-33
ENSOARG00020022535	2.19407e-37	0.33288	0.769	0.027	3.71303e-33
SLC44A4	2.87724e-37	1.26698	1	0.693	4.86915e-33
PCOLCE	2.99979e-37	0.713641	0.867	0.167	5.07654e-33
ENSOARG00020000903	4.23771e-37	1.18445	1	0.98	7.17148e-33
ZNF75D	4.35809e-37	0.712253	0.979	0.56	7.3752e-33
ENO1	5.42484e-37	1.73931	1	0.973	9.18046e-33
POGLUT2	5.4943e-37	0.586813	0.958	0.347	9.29801e-33
ADGRL2	8.26966e-37	0.76316	0.951	0.253	1.39947e-32
GRIN2B	1.25662e-36	0.58255	0.762	0.027	2.12657e-32
APOA2	2.93874e-36	1.04097	1	0.507	4.97323e-32
CDCA7L	3.29744e-36	0.504919	0.965	0.393	5.58025e-32
ZSCAN10	3.90077e-36	0.487336	0.846	0.113	6.60127e-32
ENSOARG00020017413	3.99758e-36	1.54081	1	0.953	6.7651e-32
SYNGR1	4.8724e-36	0.352068	0.853	0.133	8.24556e-32
TP-1P8	5.27586e-36	1.18783	0.958	0.573	8.92834e-32
NFE2L3	9.91478e-36	0.588448	0.86	0.22	1.67788e-31
TMEM256	1.1493e-35	1.2578	0.993	0.933	1.94495e-31
TMEM88	1.25629e-35	1.4054	1	0.753	2.12603e-31
FZD2	1.51871e-35	0.663177	0.762	0.047	2.57011e-31
CUEDC2	2.04501e-35	0.863007	0.993	0.893	3.46077e-31
TCF7L2	2.34971e-35	0.867646	0.979	0.533	3.97641e-31
EEF1G	3.08495e-35	1.1821	1	1	5.22066e-31
MT2	3.24706e-35	2.17175	1	0.967	5.49499e-31
DKKL1	3.69101e-35	0.679287	0.93	0.473	6.2463e-31
PSIP1	4.13136e-35	1.38864	1	0.993	6.9915e-31
TMC6	4.61131e-35	0.374646	0.783	0.073	7.80373e-31
DNAJC19	4.82079e-35	1.07014	1	0.98	8.15822e-31
CHD9	5.13758e-35	0.961816	0.972	0.433	8.69433e-31
ENSOARG00020017953	7.6601e-35	0.455304	0.853	0.213	1.29632e-30
FKBP8	7.92023e-35	0.860253	0.993	0.987	1.34034e-30
LTA4H	1.41943e-34	0.911853	0.979	0.693	2.4021e-30
ENSOARG00020017172	1.97579e-34	1.12363	0.839	0.18	3.34364e-30
BEX4	1.97746e-34	0.342808	0.776	0.08	3.34646e-30
RBPMS	2.55451e-34	0.960121	0.993	0.933	4.323e-30
ENSOARG00020017201	3.44272e-34	2.31741	1	0.86	5.82611e-30
HSP90B1	8.65539e-34	1.14409	1	0.993	1.46475e-29
CRIP2	1.2864e-33	0.679767	0.965	0.567	2.17697e-29
TNNT1	1.30574e-33	0.660339	0.846	0.213	2.2097e-29
CCND1	1.33177e-33	0.35804	0.748	0.06	2.25376e-29
DUSP6	2.2633e-33	1.11192	0.958	0.573	3.83018e-29
ENSOARG00020013487	2.2895e-33	1.64591	1	0.993	3.87452e-29
PYGL	2.39359e-33	0.5934	0.839	0.173	4.05067e-29
EPCAM	2.44761e-33	0.898692	0.993	0.987	4.1421e-29
NUDT22	2.5232e-33	0.562039	0.916	0.387	4.27e-29
RAB13	2.84145e-33	0.596132	0.895	0.267	4.80859e-29
CD24	3.41512e-33	1.69255	0.993	0.553	5.77941e-29
HSP90AB1	4.0374e-33	1.08049	1	1	6.83248e-29
PRMT1	4.2441e-33	0.713108	1	0.987	7.1823e-29
RBP1	4.47537e-33	1.00979	0.972	0.72	7.57368e-29
CDKN2AIPNL	6.32463e-33	1.00626	0.993	0.987	1.07032e-28
TUT4	6.863e-33	0.61714	0.881	0.32	1.16142e-28
ENSOARG00020014033	8.85378e-33	0.287894	0.825	0.107	1.49833e-28
SPTAN1	1.046e-32	0.699973	0.986	0.713	1.77015e-28
MDP1	1.32525e-32	0.620314	0.881	0.273	2.24272e-28
PGAM1	1.59009e-32	0.723872	0.986	0.933	2.69092e-28
CRABP2	1.94392e-32	0.898544	0.825	0.213	3.28969e-28
CA4	2.79605e-32	0.29318	0.888	0.2	4.73176e-28
ENSOARG00020000265	3.13707e-32	1.22272	1	0.98	5.30887e-28
LDHA	3.70018e-32	0.617633	0.972	0.68	6.26181e-28
PSMB8	3.73642e-32	0.668041	0.748	0.087	6.32315e-28
IDH2	5.05334e-32	0.595756	0.972	0.787	8.55177e-28
ADRB3	5.59528e-32	0.641918	0.818	0.147	9.46889e-28
ID3	9.29953e-32	1.73001	0.993	0.867	1.57376e-27
CIRBP	9.30013e-32	0.439366	0.986	0.767	1.57386e-27
PSMA7	1.21768e-31	1.24299	1	1	2.06068e-27
UCP2	1.53873e-31	0.593515	0.832	0.2	2.60398e-27
JAKMIP2	1.55382e-31	0.437926	0.762	0.093	2.62953e-27
REX1BD	1.72768e-31	1.03959	1	0.907	2.92376e-27
APOE	1.74159e-31	2.33	0.993	0.727	2.94729e-27
PSMA5	1.8876e-31	0.909751	1	0.993	3.19438e-27
SIRT5	2.11257e-31	1.04269	0.972	0.52	3.5751e-27
PRXL2B	2.48074e-31	0.39673	0.797	0.193	4.19815e-27
ENSOARG00020012973	3.38191e-31	0.41263	0.944	0.7	5.72321e-27
ENSOARG00020011224	3.38442e-31	0.850192	0.993	0.727	5.72745e-27
PECR	3.48965e-31	0.55443	0.923	0.373	5.90553e-27
MYH10	3.52488e-31	0.731472	0.986	0.7	5.96515e-27
NT5DC2	3.84747e-31	0.953694	0.993	0.913	6.51107e-27
PLEKHO1	4.47869e-31	0.370692	0.839	0.173	7.57929e-27
ENSOARG00020020724	6.64547e-31	0.974467	0.993	1	1.12461e-26
PFDN2	7.08635e-31	0.8285	1	1	1.19922e-26
PGD	7.67726e-31	0.849641	1	0.973	1.29922e-26
TAPBP	8.70143e-31	1.18254	0.958	0.573	1.47254e-26
LBR	9.2896e-31	0.868124	0.993	0.773	1.57208e-26
PYCARD	1.1858e-30	0.353577	0.692	0.053	2.00673e-26
RUVBL2	1.22146e-30	0.840648	0.993	0.973	2.06708e-26
SNRPF	1.9412e-30	0.830652	1	0.993	3.28509e-26
GOT2	2.2404e-30	0.816519	1	1	3.79143e-26
SNRPD2	2.34997e-30	0.728698	1	1	3.97685e-26
CEMIP2	2.49949e-30	0.560282	0.951	0.527	4.22989e-26
VPS36	2.64069e-30	1.02926	0.937	0.533	4.46884e-26
PSME1	2.93309e-30	1.73118	1	0.767	4.96368e-26
ENSOARG00020011489	3.29065e-30	0.513262	0.909	0.4	5.56877e-26
PSMB4	3.44106e-30	0.912965	1	1	5.82331e-26
ENSOARG00020003548	4.30233e-30	0.340804	0.755	0.107	7.28083e-26
AKR1A1	7.95076e-30	0.793454	0.993	0.96	1.34551e-25
ENSOARG00020013424	8.74697e-30	0.812968	1	1	1.48025e-25
THSD1	8.95187e-30	0.73992	0.944	0.48	1.51492e-25
DRAP1	9.26369e-30	0.603333	0.993	0.92	1.56769e-25
TUBA1A	9.56179e-30	0.709154	1	0.787	1.61814e-25
SP110	2.35821e-29	0.504927	0.727	0.113	3.99079e-25
CNIH4	2.58191e-29	0.975741	0.993	0.973	4.36936e-25
UBA1	2.71787e-29	0.721956	0.993	0.847	4.59945e-25
ACP5	2.73293e-29	0.957654	0.937	0.46	4.62494e-25
DECR1	2.78536e-29	0.310213	0.664	0.04	4.71367e-25
CCDC28B	4.44216e-29	0.301417	0.755	0.127	7.51746e-25
ACTG1	4.89358e-29	0.868258	1	1	8.2814e-25
ACSF2	4.98194e-29	0.329491	0.748	0.127	8.43094e-25
RABAC1	5.20674e-29	1.02288	1	0.973	8.81137e-25
PKM	5.55004e-29	1.02997	0.979	0.787	9.39233e-25
FAM162A	5.98849e-29	0.929083	0.986	0.993	1.01343e-24
NT5C	6.85396e-29	0.544014	0.909	0.52	1.1599e-24
ENSOARG00020018672	1.04599e-28	0.709918	1	1	1.77013e-24
MT1A	1.10992e-28	0.746985	0.86	0.32	1.87831e-24
ENSOARG00020021822	1.20201e-28	0.812468	1	1	2.03417e-24
COL18A1	1.39048e-28	0.29933	0.818	0.147	2.3531e-24
ENSOARG00020001418	1.42727e-28	0.554152	0.853	0.287	2.41537e-24
UHRF1	1.70074e-28	0.754352	0.986	0.847	2.87817e-24
PDIA6	1.79143e-28	0.659425	0.986	0.953	3.03164e-24
ADIRF	2.24545e-28	0.66922	0.86	0.373	3.79998e-24
SLC7A3	2.63841e-28	0.308225	0.825	0.287	4.46497e-24
HEBP1	3.5211e-28	0.99745	0.916	0.433	5.95876e-24
TPI1	3.5226e-28	0.596108	0.972	0.687	5.9613e-24
MSANTD3-TMEFF1	4.05488e-28	0.689352	0.958	0.553	6.86207e-24
METAP2	6.74609e-28	0.910823	0.993	0.993	1.14164e-23
UBL4A	7.31572e-28	0.832756	0.993	0.86	1.23804e-23
LIN28B	7.77089e-28	1.12403	1	0.927	1.31507e-23
FBXO15	9.22211e-28	0.443916	0.916	0.413	1.56066e-23
TMEM47	9.22844e-28	0.525811	0.874	0.333	1.56173e-23
NR2C2AP	9.433e-28	0.407541	0.993	0.867	1.59635e-23
FAM241B	9.61837e-28	0.345066	0.846	0.307	1.62772e-23
HAS2	9.72387e-28	0.43147	0.853	0.247	1.64557e-23
ZBED5	1.04283e-27	0.342047	0.748	0.14	1.76478e-23
COL2A1	1.95749e-27	0.432042	0.713	0.12	3.31265e-23
WFDC2	2.67092e-27	0.278468	0.713	0.1	4.51999e-23
RRAGD	3.44141e-27	0.726111	0.923	0.587	5.8239e-23
ENSOARG00020003897	3.48033e-27	0.94599	0.993	0.973	5.88976e-23
ALDH2	4.19628e-27	0.295643	0.818	0.253	7.10137e-23
SCAND1	4.73486e-27	0.734311	0.993	0.993	8.0128e-23
HSPB1	4.76612e-27	0.944042	1	0.873	8.06571e-23
ENSOARG00020018942	5.88269e-27	0.679783	1	0.987	9.95527e-23
HNRNPA2B1	6.43486e-27	0.816858	0.993	1	1.08897e-22
CNN1	7.36357e-27	0.399091	0.748	0.2	1.24614e-22
HHIP	8.64576e-27	0.417329	0.888	0.347	1.46312e-22
BLVRA	8.66603e-27	0.681786	0.972	0.9	1.46655e-22
PSMA4	1.39616e-26	0.720095	1	0.993	2.36271e-22
ENSOARG00020010005	1.77009e-26	0.759229	1	0.993	2.99552e-22
TP53	2.14515e-26	0.756838	1	0.967	3.63024e-22
HELLS	2.92578e-26	1.50628	1	0.973	4.9513e-22
AGPAT1	2.9578e-26	0.413799	0.909	0.513	5.00549e-22
MYL9	2.96965e-26	0.816776	0.993	0.66	5.02554e-22
TRIP6	3.2123e-26	0.344981	0.881	0.32	5.43617e-22
SKIL	3.51538e-26	0.659282	0.944	0.567	5.94908e-22
DNAJC10	3.64917e-26	0.76305	1	0.967	6.17549e-22
ENSOARG00020012767	4.10566e-26	0.713881	1	0.973	6.94801e-22
ENSOARG00020025007	4.36254e-26	0.91561	0.986	0.573	7.38273e-22
MCM5	4.75286e-26	0.831549	1	0.953	8.04326e-22
ZNF644	6.7531e-26	0.434541	0.804	0.233	1.14283e-21
SLC39A10	9.04788e-26	0.690242	0.916	0.56	1.53117e-21
PCSK6	9.60605e-26	0.81461	1	0.98	1.62563e-21
SH3BGRL3	1.11154e-25	0.856948	1	0.987	1.88106e-21
TLE1	1.12918e-25	0.291576	0.79	0.24	1.91091e-21
CSRP2	1.14444e-25	0.901368	1	1	1.93674e-21
CEP170	1.47009e-25	0.41678	0.902	0.513	2.48783e-21
VIM	1.76712e-25	1.08647	0.972	0.747	2.99049e-21
ENSOARG00020021358	2.19961e-25	0.761085	0.972	0.827	3.7224e-21
CARS2	2.26925e-25	0.543788	0.972	0.767	3.84025e-21
ZNF462	2.58328e-25	0.609351	0.951	0.867	4.37168e-21
ETV1	2.66548e-25	0.277704	0.671	0.093	4.51079e-21
ME1	2.9817e-25	0.482033	0.958	0.633	5.04594e-21
ETS1	3.99411e-25	0.352259	0.818	0.22	6.75923e-21
ENSOARG00020024188	4.06802e-25	0.740808	0.993	0.907	6.88431e-21
PAFAH1B3	5.00484e-25	0.765231	0.993	0.947	8.46969e-21
PIMREG	5.16831e-25	0.277362	0.629	0.073	8.74633e-21
APOC2	5.22871e-25	0.384787	0.692	0.133	8.84855e-21
CCT7	5.30935e-25	0.799038	1	0.993	8.98502e-21
DNAH11	6.63275e-25	0.329759	0.895	0.393	1.12246e-20
FST	8.32964e-25	1.37121	0.993	0.813	1.40963e-20
NRBP1	9.39563e-25	0.590421	0.993	0.933	1.59002e-20
TCF7L1	1.05101e-24	0.679892	0.902	0.427	1.77862e-20
PFKM	1.56106e-24	0.410924	0.874	0.347	2.64177e-20
CCDC88C	1.64531e-24	0.4512	0.713	0.173	2.78435e-20
SERBP1	1.81544e-24	0.573287	1	1	3.07227e-20
EIF4EBP1	1.89436e-24	0.397261	0.972	0.9	3.20582e-20
MVD	2.21098e-24	0.453947	0.951	0.773	3.74165e-20
RAB34	3.52808e-24	0.535054	0.937	0.68	5.97057e-20
WDR54	3.66962e-24	0.289409	0.713	0.16	6.21009e-20
SPTBN1	4.5341e-24	0.538003	0.888	0.533	7.67306e-20
DPYSL2	5.61318e-24	0.343243	0.895	0.553	9.49918e-20
TSACC	5.71093e-24	0.492721	0.916	0.64	9.6646e-20
DEK	7.66316e-24	0.780478	1	0.993	1.29684e-19
AAMDC	8.19568e-24	0.829438	0.972	0.807	1.38696e-19
VMO1	8.79981e-24	0.521011	0.776	0.22	1.48919e-19
MYBPC2	9.23975e-24	0.399731	0.769	0.273	1.56364e-19
ENSOARG00020017418	1.03596e-23	0.381207	0.846	0.367	1.75316e-19
ENSOARG00020024560	1.05965e-23	0.256473	0.902	0.513	1.79325e-19
ENSOARG00020009357	1.20354e-23	0.525308	0.972	0.787	2.03675e-19
NSD3	1.26272e-23	0.736603	0.986	0.807	2.13691e-19
CCDC167	1.77025e-23	0.619642	1	0.953	2.9958e-19
SMIM11	1.84425e-23	0.67919	0.993	0.947	3.12103e-19
PFKP	2.06434e-23	0.480176	0.923	0.473	3.49348e-19
PKP4	2.19998e-23	0.407177	0.888	0.453	3.72303e-19
PPP1R9A	2.51512e-23	0.286848	0.657	0.127	4.25633e-19
CHD4	3.42206e-23	0.86471	0.993	0.98	5.79116e-19
PLTP	3.5734e-23	0.540002	0.783	0.32	6.04727e-19
PPFIBP1	5.4258e-23	0.367563	0.72	0.213	9.18207e-19
ENSOARG00020012782	5.58322e-23	0.666092	1	0.987	9.44849e-19
RAMP2	5.74992e-23	0.426378	0.804	0.307	9.73059e-19
C11orf98	6.49444e-23	0.753017	1	1	1.09905e-18
POU5F1	7.24813e-23	0.842831	1	0.993	1.2266e-18
RFXANK	7.57605e-23	0.308883	0.923	0.8	1.28209e-18
REC8	9.04901e-23	0.354864	0.86	0.453	1.53136e-18
TMEM131L	9.97889e-23	0.463309	0.937	0.633	1.68873e-18
SSR2	1.03476e-22	0.696958	1	0.993	1.75112e-18
SPTLC2	1.04716e-22	0.603675	0.965	0.82	1.77212e-18
CUTA	1.10792e-22	0.639928	1	0.993	1.87493e-18
SORL1	1.1738e-22	0.488415	0.902	0.48	1.98643e-18
LY6E	1.54675e-22	0.446238	0.986	0.787	2.61756e-18
SEPTIN10	1.79338e-22	0.257455	0.741	0.227	3.03494e-18
ENSOARG00020007928	2.47249e-22	0.611058	0.979	0.873	4.18419e-18
CKAP4	2.55489e-22	0.38428	0.825	0.36	4.32363e-18
WNT5B	2.7098e-22	0.418122	0.664	0.167	4.58579e-18
ACTG2	2.87398e-22	0.306312	0.671	0.12	4.86363e-18
GLRX2	3.0503e-22	0.663703	0.979	0.92	5.16203e-18
MDH1	4.41877e-22	0.731409	1	0.987	7.47788e-18
EOMES	5.68407e-22	0.355676	0.497	0.007	9.61915e-18
ARID3A	7.20401e-22	0.291044	0.671	0.147	1.21913e-17
NUDT5	7.23401e-22	0.574387	0.993	0.92	1.22421e-17
DNPEP	9.35982e-22	0.793941	0.993	0.96	1.58396e-17
MYEF2	1.10722e-21	0.335014	0.867	0.393	1.87375e-17
ENSOARG00020017721	1.20931e-21	0.493787	0.881	0.567	2.04652e-17
PIGK	1.56988e-21	0.520385	0.958	0.7	2.6567e-17
ENSOARG00020017428	1.79839e-21	0.569499	1	1	3.04342e-17
MAGED1	1.90139e-21	0.329196	0.804	0.347	3.21772e-17
TMEM14C	2.1366e-21	0.675552	1	0.987	3.61577e-17
AKR1B1	2.23391e-21	0.274259	0.937	0.78	3.78045e-17
VCAN	2.31488e-21	0.73813	0.846	0.5	3.91747e-17
BMP7	2.37591e-21	0.352761	0.699	0.2	4.02075e-17
RFC2	2.44223e-21	0.43251	0.965	0.86	4.13299e-17
PCBD1	3.38909e-21	0.355973	0.958	0.7	5.73535e-17
KIF5C	3.64702e-21	0.452367	0.72	0.22	6.17185e-17
EIF3C	3.81959e-21	0.582857	1	0.987	6.4639e-17
SMC4	3.97343e-21	0.691488	1	1	6.72424e-17
PDE4D	6.58591e-21	0.339298	0.727	0.227	1.11453e-16
BUB1B	7.26125e-21	0.58674	0.958	0.833	1.22882e-16
WDR46	7.31695e-21	0.496799	0.972	0.88	1.23825e-16
CCT6A	9.12683e-21	0.640345	0.993	0.993	1.54453e-16
SSBP1	9.2856e-21	0.591234	0.993	0.933	1.5714e-16
SOD1	9.67817e-21	0.636605	1	1	1.63784e-16
ARID4B	9.70324e-21	0.556065	0.951	0.66	1.64208e-16
ENSOARG00020007374	1.56522e-20	0.544819	1	1	2.64883e-16
CERS4	1.67211e-20	0.252801	0.685	0.173	2.82971e-16
DBNL	1.92106e-20	0.500313	0.965	0.733	3.25101e-16
SUMO1	2.08016e-20	0.535663	0.979	0.987	3.52026e-16
LURAP1L	2.12677e-20	0.320703	0.559	0.08	3.59914e-16
CIAPIN1	2.41596e-20	0.266917	0.937	0.873	4.08852e-16
PSMG4	2.49164e-20	0.823663	0.986	0.973	4.21661e-16
PPP2R5E	2.52751e-20	0.683093	0.972	0.84	4.27731e-16
CETN3	2.59077e-20	0.651706	1	0.987	4.38436e-16
ENSOARG00020000793	2.60453e-20	0.682971	0.958	0.84	4.40764e-16
ENSOARG00020002871	2.62428e-20	0.614618	1	0.98	4.44107e-16
CHD7	2.66213e-20	0.615926	0.881	0.5	4.50512e-16
KDM5B	2.72162e-20	0.597628	0.993	0.933	4.6058e-16
TRAP1	2.83462e-20	0.546615	0.993	0.973	4.79702e-16
ENSOARG00020021436	3.06273e-20	0.484384	1	1	5.18306e-16
NME1	3.48259e-20	0.701121	0.993	0.987	5.89358e-16
SEM1	5.81226e-20	0.553916	1	1	9.83609e-16
PHC1	5.89756e-20	0.286092	0.881	0.433	9.98045e-16
SKA2	6.26617e-20	0.251616	0.923	0.647	1.06042e-15
ENSOARG00020009247	7.13213e-20	0.272426	0.811	0.293	1.20697e-15
SMARCA4	7.40108e-20	0.61317	1	0.953	1.25248e-15
PPP1R1A	8.44324e-20	0.436933	0.825	0.46	1.42885e-15
USP9X	8.49865e-20	0.614347	0.986	0.94	1.43823e-15
ENSOARG00020001479	9.79432e-20	0.628297	1	1	1.65749e-15
ENSOARG00020003880	1.10843e-19	0.309856	0.916	0.667	1.8758e-15
ENSOARG00020024850	1.14037e-19	0.507523	1	1	1.92984e-15
DPCD	1.32677e-19	0.473022	0.951	0.88	2.2453e-15
CCT8	1.62462e-19	0.476671	1	1	2.74935e-15
PFDN5	1.81979e-19	0.605038	1	1	3.07964e-15
ENSOARG00020013429	2.36989e-19	0.392959	1	1	4.01056e-15
SNRPN	3.97794e-19	0.614977	0.979	0.953	6.73186e-15
ARL2	4.17518e-19	0.402394	0.972	0.907	7.06566e-15
BAG6	4.59701e-19	0.580334	1	0.96	7.77952e-15
ATP5MC1	4.95528e-19	0.645171	1	1	8.38583e-15
CHMP2A	5.16169e-19	0.521892	0.993	0.927	8.73513e-15
ENSOARG00020020143	5.21056e-19	0.576628	0.951	0.847	8.81783e-15
PAPSS1	6.0493e-19	0.268882	0.895	0.507	1.02372e-14
DNMT1	6.19774e-19	0.484384	1	1	1.04884e-14
BLVRB	6.97103e-19	0.77797	0.979	0.887	1.17971e-14
ENSOARG00020021559	7.66947e-19	0.385011	0.93	0.52	1.2979e-14
ENSOARG00020018033	7.89911e-19	0.535074	0.965	0.933	1.33677e-14
GARS1	8.03365e-19	0.565853	1	0.947	1.35953e-14
TSPAN6	9.0428e-19	0.540355	0.965	0.78	1.53031e-14
IFI30	9.87739e-19	0.273821	0.734	0.28	1.67155e-14
ENSOARG00020009345	1.08023e-18	0.252447	0.727	0.22	1.82807e-14
ITGB1	1.12214e-18	0.646237	1	0.993	1.899e-14
U2SURP	1.16439e-18	0.615946	1	1	1.97049e-14
CHEK2	1.29787e-18	0.348024	0.93	0.753	2.19639e-14
GSE1	1.33485e-18	0.41113	0.818	0.467	2.25897e-14
RPL32	1.34967e-18	0.372822	1	1	2.28405e-14
ENSOARG00020025340	1.47132e-18	0.535745	0.783	0.313	2.48991e-14
SF3B6	1.72524e-18	0.537892	1	1	2.91962e-14
BCKDHB	1.97989e-18	0.406943	0.944	0.713	3.35056e-14
CXADR	2.07071e-18	0.578839	1	0.94	3.50427e-14
ENSOARG00020001277	2.40727e-18	0.335708	0.93	0.713	4.07382e-14
RNASEH2C	2.42936e-18	0.560184	1	0.967	4.11121e-14
WDSUB1	2.72653e-18	0.406887	0.804	0.453	4.6141e-14
TAP2	2.98513e-18	0.287312	0.72	0.26	5.05173e-14
ARHGAP5	4.14925e-18	0.637812	1	0.98	7.02177e-14
LIMA1	5.36705e-18	0.357047	0.902	0.52	9.08266e-14
ENSOARG00020021759	5.83313e-18	0.501728	0.993	0.913	9.87141e-14
TTF2	6.06499e-18	0.495773	0.986	0.9	1.02638e-13
COX8C	6.24229e-18	0.296144	0.825	0.433	1.05638e-13
NPHP1	7.66047e-18	0.564918	0.86	0.5	1.29638e-13
ENSOARG00020018998	8.60933e-18	0.455163	0.993	0.993	1.45696e-13
PLPP2	8.78201e-18	0.427945	0.986	0.887	1.48618e-13
ORMDL2	9.27441e-18	0.439101	0.958	0.807	1.56951e-13
NOP10	9.64888e-18	0.537406	1	1	1.63288e-13
G3BP2	1.24622e-17	0.490265	0.818	0.447	2.10898e-13
MYO10	1.31753e-17	0.263059	0.664	0.247	2.22966e-13
TPP2	1.39736e-17	0.424461	0.93	0.68	2.36475e-13
SELENBP1	1.81352e-17	0.310098	0.706	0.253	3.06903e-13
FBL	1.81679e-17	0.711779	1	0.993	3.07455e-13
MYL6	1.95107e-17	0.464664	1	1	3.30179e-13
IDI1	1.97059e-17	0.939193	0.972	0.953	3.33483e-13
DYNLRB1	2.17097e-17	0.526315	1	0.98	3.67393e-13
HMGN3	2.38772e-17	0.639103	0.986	0.82	4.04074e-13
RNF214	2.86103e-17	0.391903	0.916	0.573	4.84171e-13
HSPA4	2.93606e-17	0.506289	0.993	0.993	4.96869e-13
SLC6A15	2.9902e-17	0.322712	0.657	0.193	5.06032e-13
ETAA1	3.18548e-17	0.499089	0.986	0.9	5.39078e-13
DDOST	3.65214e-17	0.540933	1	0.993	6.18052e-13
PSMD2	3.73916e-17	0.516075	1	0.987	6.32777e-13
RAD50	3.76014e-17	0.639077	0.993	0.967	6.36328e-13
FXYD4	3.78166e-17	0.261741	0.993	0.96	6.3997e-13
ENSOARG00020007061	4.35629e-17	0.569177	1	0.967	7.37215e-13
CBX5	5.03576e-17	0.607765	0.986	0.853	8.52202e-13
LAMA5	5.23256e-17	0.252779	0.846	0.453	8.85506e-13
ENSOARG00020000088	6.21783e-17	0.350607	0.958	0.88	1.05224e-12
ENSOARG00020002318	6.64333e-17	0.828759	1	1	1.12425e-12
PSME2	6.68971e-17	1.13074	0.993	0.907	1.1321e-12
PSMA6	8.38888e-17	0.496431	1	1	1.41965e-12
ENSOARG00020013209	8.683e-17	0.644864	0.993	0.96	1.46942e-12
HDAC5	8.97491e-17	0.270295	0.846	0.407	1.51882e-12
ENSOARG00020009753	9.67391e-17	0.288185	0.937	0.573	1.63712e-12
ADH5	1.1955e-16	0.517956	0.993	0.98	2.02315e-12
PPM1G	1.23054e-16	0.483334	0.986	0.98	2.08243e-12
ENSOARG00020021190	1.27421e-16	0.576029	1	0.98	2.15634e-12
KTN1	1.31928e-16	0.435433	1	0.993	2.23262e-12
ACOT7	1.34392e-16	0.625302	1	0.9	2.27432e-12
PDGFA	1.44273e-16	0.332004	0.958	0.653	2.44154e-12
PSMD6	1.46394e-16	0.451789	1	0.98	2.47742e-12
PEMT	1.53451e-16	0.315361	0.944	0.587	2.59684e-12
RSF1	1.55634e-16	0.601678	0.993	0.927	2.63379e-12
PDCD5	1.60568e-16	0.672527	1	0.993	2.7173e-12
FLAD1	2.0551e-16	0.43075	0.958	0.773	3.47784e-12
HECTD1	2.07798e-16	0.480955	0.979	0.953	3.51656e-12
SNRPB	2.14145e-16	0.449775	1	0.993	3.62398e-12
FERMT2	2.22452e-16	0.520822	0.986	0.893	3.76456e-12
ENSOARG00020025623	2.3102e-16	0.738573	0.979	0.92	3.90955e-12
ENSOARG00020024424	2.34002e-16	0.33407	0.965	0.72	3.96002e-12
ENSOARG00020006353	2.47027e-16	0.428862	0.993	0.953	4.18044e-12
ENSOARG00020026347	3.34784e-16	0.407761	1	1	5.66556e-12
MCM7	3.58517e-16	0.560225	1	1	6.06719e-12
BHLHE40	3.60077e-16	0.492262	0.601	0.18	6.09358e-12
ENSOARG00020017002	3.71656e-16	0.342266	0.93	0.853	6.28953e-12
HNRNPM	4.55393e-16	0.464824	1	1	7.70662e-12
ENSOARG00020004547	5.18262e-16	0.523734	0.944	0.72	8.77056e-12
DDX39B	5.91165e-16	0.448251	0.986	0.987	1.00043e-11
DCTN6	6.2342e-16	0.464986	0.951	0.833	1.05501e-11
IFI35	6.87462e-16	0.256135	0.692	0.253	1.16339e-11
ENSOARG00020005570	7.0851e-16	0.432808	1	1	1.19901e-11
TOP2A	7.88649e-16	0.923294	0.993	0.98	1.33463e-11
CACYBP	8.2046e-16	0.822809	1	1	1.38846e-11
NABP2	8.48743e-16	0.348346	0.972	0.753	1.43633e-11
R3HDM1	9.6054e-16	0.576598	1	0.993	1.62552e-11
FAM133B	9.71372e-16	0.550783	0.993	0.987	1.64385e-11
MTHFD1	1.06231e-15	0.38135	0.993	0.96	1.79774e-11
SMARCB1	1.08413e-15	0.319632	0.972	0.88	1.83468e-11
FAHD2A	1.08767e-15	0.263787	0.902	0.52	1.84066e-11
PRDX4	1.10527e-15	0.62643	0.993	0.98	1.87046e-11
EHMT2	1.13186e-15	0.273892	0.958	0.773	1.91544e-11
ENSOARG00020023265	1.14963e-15	0.576487	1	1	1.94552e-11
ENSOARG00020006271	1.18896e-15	0.717794	1	1	2.01208e-11
LPCAT4	1.21828e-15	0.337616	0.951	0.793	2.06169e-11
PAWR	1.35202e-15	0.44075	0.972	0.84	2.28802e-11
DHDH	1.44297e-15	0.304436	0.853	0.44	2.44193e-11
NUDC	1.64442e-15	0.441432	1	0.987	2.78286e-11
XPNPEP1	1.76428e-15	0.322225	0.881	0.513	2.98569e-11
NTHL1	1.94811e-15	0.439175	0.937	0.8	3.29678e-11
HMGXB4	2.03453e-15	0.305575	0.797	0.48	3.44304e-11
KIF2A	2.41549e-15	0.478863	0.93	0.74	4.08774e-11
EFCAB10	2.43176e-15	0.468528	0.818	0.533	4.11527e-11
KNTC1	2.55259e-15	0.354106	0.923	0.68	4.31975e-11
RPL29	2.74175e-15	0.450908	1	1	4.63986e-11
SEC63	2.8738e-15	0.431683	0.965	0.773	4.86333e-11
CCT5	2.96252e-15	0.42653	0.993	1	5.01347e-11
KLHL24	3.23244e-15	0.434773	0.888	0.607	5.47025e-11
SAMHD1	3.30717e-15	0.617069	0.993	0.96	5.59672e-11
ENSOARG00020012822	3.45501e-15	0.409896	0.965	0.813	5.84691e-11
LLPH	3.45784e-15	0.517894	1	0.987	5.8517e-11
KMT2A	3.48044e-15	0.292569	0.755	0.367	5.88995e-11
SPP1	3.54456e-15	0.515117	0.636	0.24	5.99846e-11
IGFLR1	3.80146e-15	0.292311	0.79	0.42	6.43321e-11
SQLE	3.95722e-15	0.707988	0.944	0.86	6.6968e-11
NDUFS2	4.30965e-15	0.459983	1	0.98	7.29322e-11
TXN	4.30978e-15	0.893476	1	1	7.29344e-11
VPS26A	4.67957e-15	0.60243	0.993	0.98	7.91924e-11
PIERCE1	5.18055e-15	0.262873	0.818	0.48	8.76704e-11
LRWD1	5.55322e-15	0.301536	0.748	0.413	9.39772e-11
ADSL	5.73056e-15	0.516152	1	0.96	9.69783e-11
ZW10	6.3642e-15	0.312991	0.944	0.733	1.07701e-10
ENAH	6.52296e-15	0.540189	0.965	0.82	1.10388e-10
MRPS22	8.96371e-15	0.463855	0.993	0.987	1.51693e-10
RAN	9.36208e-15	0.41902	1	1	1.58435e-10
LSM2	9.76907e-15	0.365017	0.986	0.953	1.65322e-10
ENSOARG00020025198	9.93796e-15	0.633245	0.993	0.993	1.6818e-10
SUB1	9.99209e-15	0.549019	1	1	1.69096e-10
ENSOARG00020022161	1.0719e-14	0.46423	0.993	0.967	1.81398e-10
P3H4	1.21023e-14	0.299109	0.685	0.313	2.04808e-10
NUBP1	1.39703e-14	0.435232	0.951	0.907	2.3642e-10
NOLC1	1.49082e-14	0.485038	1	0.993	2.52292e-10
ENSOARG00020024613	1.547e-14	0.313513	0.958	0.78	2.61799e-10
SNRPG	1.57334e-14	0.375011	1	1	2.66257e-10
HDGFL3	1.58885e-14	0.772168	0.902	0.793	2.68881e-10
WDR83OS	1.75209e-14	0.48423	0.993	1	2.96506e-10
TDG	1.90352e-14	0.515199	0.972	0.82	3.22132e-10
SYNE2	2.09751e-14	0.60492	0.867	0.673	3.54962e-10
TPR	2.34044e-14	0.537336	0.986	0.987	3.96073e-10
RPL35	2.52255e-14	0.296396	1	1	4.26891e-10
ENSOARG00020014719	2.68846e-14	0.412284	0.979	0.973	4.54968e-10
ENSOARG00020025056	2.77703e-14	0.476533	1	0.993	4.69957e-10
CDH7	2.81247e-14	0.259282	0.615	0.207	4.75955e-10
CXXC5	3.32974e-14	0.455953	0.909	0.64	5.63491e-10
TPM2	3.59203e-14	0.416235	0.965	0.647	6.07879e-10
HSPA5	3.9003e-14	0.418797	0.986	0.953	6.60049e-10
ARL3	3.9081e-14	0.558966	0.965	0.847	6.61368e-10
CCAR1	4.07271e-14	0.501169	1	0.987	6.89225e-10
CYP1A1	4.37154e-14	0.45906	0.469	0.093	7.39796e-10
ILF2	4.45502e-14	0.310174	0.965	0.92	7.53924e-10
ENSOARG00020007614	5.07819e-14	0.389376	0.972	0.88	8.59382e-10
RUVBL1	5.19486e-14	0.500369	0.993	0.987	8.79126e-10
HNRNPH3	5.195e-14	0.416362	1	1	8.7915e-10
OSBPL3	6.02072e-14	0.318984	0.811	0.44	1.01889e-09
TYMS	6.05301e-14	0.476979	0.993	0.98	1.02435e-09
LYRM7	6.53871e-14	0.355466	0.888	0.64	1.10655e-09
DYNC2LI1	6.80705e-14	0.290758	0.818	0.54	1.15196e-09
RPL22	6.97722e-14	0.346867	1	1	1.18075e-09
ID1	7.14502e-14	1.10612	0.986	0.887	1.20915e-09
ENSOARG00020017637	7.50331e-14	0.496663	0.972	0.967	1.26979e-09
ENSOARG00020003553	8.69628e-14	0.435782	1	0.987	1.47167e-09
C4orf48	1.0472e-13	0.378919	0.839	0.527	1.77218e-09
XRCC5	1.08633e-13	0.438131	0.951	0.82	1.8384e-09
DHX36	1.11742e-13	0.421655	1	0.993	1.89101e-09
GABARAPL1	1.14923e-13	0.26718	0.902	0.593	1.94484e-09
ENSOARG00020023270	1.16498e-13	0.528779	1	1	1.97149e-09
PHIP	1.17897e-13	0.489927	0.986	0.88	1.99518e-09
DHX30	1.38276e-13	0.418407	0.958	0.927	2.34005e-09
DDX21	1.49503e-13	0.603188	1	0.993	2.53005e-09
VKORC1	1.52021e-13	0.375785	0.951	0.8	2.57265e-09
MAP1B	1.64049e-13	0.618422	0.965	0.72	2.7762e-09
AAAS	1.66467e-13	0.339467	0.888	0.687	2.81712e-09
DNPH1	1.87711e-13	0.635208	0.986	0.98	3.17663e-09
ILK	1.97998e-13	0.422164	0.986	0.88	3.35072e-09
TCOF1	2.11274e-13	0.438536	0.993	0.953	3.57539e-09
CALR	2.13181e-13	0.412341	0.979	0.94	3.60766e-09
PDCD4	2.22768e-13	0.257143	0.804	0.533	3.7699e-09
GGH	2.23043e-13	0.288615	0.944	0.747	3.77455e-09
WDR75	2.26953e-13	0.452391	0.993	0.94	3.84072e-09
EIF3L	2.47959e-13	0.417643	1	0.993	4.1962e-09
KIF20B	2.74778e-13	0.562459	1	1	4.65007e-09
TUBB4B	3.12333e-13	0.442192	0.993	0.993	5.28562e-09
ERGIC3	3.41454e-13	0.408939	0.993	0.913	5.77842e-09
MATR3	3.5852e-13	0.494038	1	0.967	6.06723e-09
DDX54	3.63601e-13	0.279927	0.958	0.873	6.15323e-09
PSMB5	3.65963e-13	0.44134	0.993	1	6.19319e-09
NOVA1	3.7264e-13	0.375639	0.951	0.96	6.30618e-09
PDZD11	4.01998e-13	0.401926	0.937	0.873	6.80301e-09
IVNS1ABP	4.07255e-13	0.270638	0.853	0.527	6.89197e-09
CDC123	4.55556e-13	0.487095	0.993	0.98	7.70937e-09
DYNC1H1	4.75805e-13	0.380001	1	0.913	8.05204e-09
ORC3	5.17178e-13	0.303229	0.937	0.74	8.7522e-09
CHGA	7.05815e-13	0.331216	0.79	0.547	1.19445e-08
EIF4A3	7.36908e-13	0.505171	1	0.993	1.24707e-08
PRRC2C	7.51911e-13	0.503251	1	0.993	1.27246e-08
TUFM	8.2322e-13	0.41044	1	1	1.39313e-08
APLP2	8.71368e-13	0.403933	0.993	0.907	1.47462e-08
ENSOARG00020010111	9.19376e-13	0.492708	1	0.973	1.55586e-08
SVBP	1.01726e-12	0.536235	0.951	0.887	1.72151e-08
UTRN	1.0335e-12	0.368663	0.769	0.447	1.74899e-08
C14orf119	1.10023e-12	0.364054	0.909	0.72	1.86193e-08
SRRT	1.25391e-12	0.49353	0.993	0.987	2.12199e-08
NTPCR	1.27065e-12	0.297679	0.965	0.813	2.15032e-08
HNRNPD	1.48537e-12	0.449986	1	0.98	2.51369e-08
EIF3K	1.4854e-12	0.383602	1	0.993	2.51375e-08
SUPT16H	1.49825e-12	0.539172	0.972	0.953	2.53548e-08
ADD3	1.66523e-12	0.451954	0.993	0.993	2.81807e-08
EIF1AX	1.90373e-12	0.488479	1	1	3.22168e-08
DYNC2H1	1.98855e-12	0.367725	0.699	0.333	3.36522e-08
TMEM165	2.11043e-12	0.433166	1	0.833	3.57148e-08
ENSOARG00020016451	2.27147e-12	0.417548	0.986	0.94	3.84402e-08
FMC1	2.38426e-12	0.515032	0.972	0.94	4.03488e-08
RPL23	2.43702e-12	0.360102	1	1	4.12418e-08
HINT2	2.5178e-12	0.340679	0.979	0.893	4.26087e-08
ENSOARG00020009022	2.58523e-12	0.534964	1	0.973	4.37499e-08
CRELD2	2.71221e-12	0.538941	0.993	0.933	4.58987e-08
ATP5PO	2.99614e-12	0.385716	1	1	5.07036e-08
IGFBP4	3.442e-12	0.569818	0.923	0.647	5.82489e-08
SUGT1	4.17864e-12	0.391911	1	1	7.07151e-08
FBXL6	4.27249e-12	0.268704	0.944	0.747	7.23033e-08
SF3A2	4.47053e-12	0.335911	0.993	0.947	7.56548e-08
MAP2K2	4.69351e-12	0.325106	0.986	0.953	7.94283e-08
ENSOARG00020019987	4.94281e-12	0.277724	0.881	0.647	8.36471e-08
MOSPD3	5.06023e-12	0.419907	0.965	0.933	8.56343e-08
BPTF	5.27717e-12	0.537733	0.986	0.98	8.93055e-08
TRAPPC4	5.37189e-12	0.365923	0.972	0.84	9.09085e-08
U2AF1L4	5.5264e-12	0.312961	0.951	0.813	9.35232e-08
GTF2A2	5.62128e-12	0.373215	0.993	0.993	9.51289e-08
LONP2	5.75189e-12	0.494369	0.986	0.94	9.73392e-08
CST3	5.81524e-12	0.463865	1	0.987	9.84113e-08
TBC1D31	6.11739e-12	0.32142	0.902	0.74	1.03525e-07
SON	6.28358e-12	0.612828	1	1	1.06337e-07
GSTM3	6.40631e-12	0.446759	0.993	1	1.08414e-07
ENSOARG00020002539	6.46856e-12	0.42275	1	1	1.09467e-07
ENSOARG00020021633	6.57367e-12	0.448356	0.965	0.933	1.11246e-07
ANAPC4	6.77404e-12	0.255192	0.902	0.66	1.14637e-07
C17orf49	7.03353e-12	0.352419	0.972	0.927	1.19028e-07
BANF1	7.84555e-12	0.511324	1	1	1.3277e-07
ENSOARG00020012334	8.24019e-12	0.338595	0.951	0.94	1.39449e-07
USP44	8.28784e-12	0.271216	0.573	0.24	1.40255e-07
ENSOARG00020006616	8.5008e-12	0.310573	0.895	0.68	1.43859e-07
ENSOARG00020009147	8.5264e-12	0.375002	0.909	0.74	1.44292e-07
HLTF	8.86056e-12	0.389063	0.755	0.493	1.49947e-07
SEC62	9.06297e-12	0.479854	1	0.987	1.53373e-07
HYPK	9.60023e-12	0.387913	1	1	1.62465e-07
DALRD3	9.81932e-12	0.283158	0.944	0.853	1.66172e-07
ENO3	9.86223e-12	0.530592	0.909	0.773	1.66899e-07
ENSOARG00020025464	1.10835e-11	0.265908	1	1	1.87566e-07
NSMCE1	1.17189e-11	0.280065	0.958	0.96	1.98319e-07
PLPPR3	1.17322e-11	0.283618	0.986	0.96	1.98543e-07
ALDOA	1.27905e-11	0.608292	1	1	2.16454e-07
SMARCA5	1.43392e-11	0.490669	1	1	2.42663e-07
RRM1	1.43791e-11	0.295622	0.916	0.807	2.43337e-07
PSMB7	1.46146e-11	0.394013	1	0.993	2.47323e-07
CER1	1.6636e-11	0.580715	0.371	0.06	2.81531e-07
MME	1.69634e-11	0.553754	0.874	0.7	2.87071e-07
DDX46	1.7503e-11	0.41622	1	1	2.96203e-07
TUBA1C	1.89659e-11	0.474272	0.993	0.967	3.2096e-07
ENSOARG00020017506	1.94106e-11	0.266848	0.986	0.953	3.28485e-07
ROMO1	2.01716e-11	0.418949	1	1	3.41364e-07
UBR5	2.15159e-11	0.439726	0.986	0.933	3.64113e-07
TRAPPC6A	2.27684e-11	0.367546	0.895	0.78	3.8531e-07
DHX29	2.458e-11	0.375943	0.979	0.973	4.15967e-07
FLII	2.51499e-11	0.329534	0.993	0.94	4.25612e-07
RNASEH2A	2.90964e-11	0.355559	0.979	0.96	4.92399e-07
CNOT10	3.12325e-11	0.370727	0.993	0.98	5.28547e-07
ZNF292	3.29204e-11	0.373151	0.951	0.867	5.57112e-07
RAB25	3.32084e-11	0.355978	0.818	0.62	5.61985e-07
PSMD7	3.51056e-11	0.463487	1	1	5.94093e-07
TCP1	4.15174e-11	0.355321	1	1	7.02599e-07
PXK	4.18738e-11	0.283288	0.797	0.573	7.08631e-07
USP4	4.33884e-11	0.362319	0.972	0.933	7.34262e-07
IMP4	4.3891e-11	0.382942	0.986	0.973	7.42768e-07
ENSOARG00020014576	4.65897e-11	0.430682	0.979	0.953	7.88438e-07
ENSOARG00020000374	5.36014e-11	0.39398	0.965	0.92	9.07097e-07
PHF5A	5.63785e-11	0.386482	1	1	9.54093e-07
ENSOARG00020007084	6.02148e-11	0.300884	0.944	0.913	1.01901e-06
CSDE1	6.12634e-11	0.329408	1	0.993	1.03676e-06
MCM6	6.47442e-11	0.436184	0.986	0.987	1.09567e-06
INTS13	6.58537e-11	0.34808	0.818	0.627	1.11444e-06
ENSOARG00020023429	6.69403e-11	0.423242	0.972	0.92	1.13283e-06
IGFBP3	7.09674e-11	0.278736	0.706	0.367	1.20098e-06
ENSOARG00020015731	7.51649e-11	0.312708	0.895	0.633	1.27202e-06
SNRPD3	7.57056e-11	0.335544	1	1	1.28117e-06
ENSOARG00020025433	7.71083e-11	0.258857	1	1	1.3049e-06
NUDT16L1	7.95949e-11	0.261398	0.902	0.793	1.34698e-06
PRPF8	8.29779e-11	0.440022	1	0.993	1.40424e-06
CCDC88A	8.34157e-11	0.280311	0.909	0.747	1.41164e-06
DSTN	8.37417e-11	0.393398	1	1	1.41716e-06
CFAP36	9.06713e-11	0.406928	0.979	0.92	1.53443e-06
TMEM120A	9.07624e-11	0.388446	0.993	0.92	1.53597e-06
COPS5	9.34434e-11	0.391462	0.986	0.973	1.58134e-06
METTL3	9.41044e-11	0.262341	0.832	0.567	1.59253e-06
AURKAIP1	9.60522e-11	0.377666	1	0.973	1.62549e-06
POLR2G	1.00543e-10	0.463643	1	0.993	1.70149e-06
CCT3	1.16318e-10	0.287919	1	1	1.96845e-06
GTF2E2	1.21233e-10	0.416521	0.972	0.86	2.05162e-06
TTC3	1.36706e-10	0.254341	0.832	0.587	2.31348e-06
EIF3H	1.38211e-10	0.355789	1	0.993	2.33894e-06
SMARCD1	1.41758e-10	0.371772	0.972	0.94	2.39896e-06
LYAR	1.45926e-10	0.381736	1	0.993	2.4695e-06
RPL28	1.51301e-10	0.306593	1	1	2.56047e-06
IPO13	1.66639e-10	0.319971	0.937	0.84	2.82004e-06
SPAG7	1.84509e-10	0.336483	1	0.987	3.12244e-06
CARHSP1	1.85974e-10	0.666244	0.993	0.933	3.14724e-06
LRRC42	2.06945e-10	0.411238	0.944	0.86	3.50213e-06
ZNRD2	2.27751e-10	0.467687	0.993	0.953	3.85423e-06
ECH1	2.5479e-10	0.368114	1	0.98	4.31182e-06
SMC2	2.78574e-10	0.531166	0.986	1	4.71431e-06
PRRC2A	2.80572e-10	0.366965	0.979	0.933	4.74812e-06
EIF3M	2.99147e-10	0.379003	1	1	5.06247e-06
PSMD13	3.04435e-10	0.300876	0.986	0.967	5.15196e-06
CSE1L	3.66872e-10	0.39068	0.986	0.98	6.20858e-06
LMNB1	3.67784e-10	0.26006	0.888	0.68	6.22402e-06
CNPY2	4.04395e-10	0.40258	1	0.98	6.84357e-06
NCAPD2	4.06404e-10	0.444236	0.965	0.92	6.87758e-06
B9D1	4.11317e-10	0.368678	0.937	0.887	6.96072e-06
HAGH	4.44607e-10	0.258471	0.72	0.453	7.52409e-06
SLC3A2	5.31294e-10	0.339137	0.986	0.98	8.99109e-06
NUCB2	5.35183e-10	0.630378	0.951	0.853	9.0569e-06
NXT1	6.12258e-10	0.32142	0.937	0.92	1.03612e-05
ASPH	7.01814e-10	0.302305	0.762	0.513	1.18768e-05
AHSA1	7.90655e-10	0.306977	0.993	0.993	1.33803e-05
ENSOARG00020004831	8.15075e-10	0.35092	1	0.993	1.37935e-05
GPX4	8.15075e-10	0.468542	1	1	1.37935e-05
PSMC5	8.66135e-10	0.333832	1	1	1.46576e-05
NDUFA6	9.12372e-10	0.338132	1	1	1.54401e-05
ENSOARG00020017707	1.03148e-09	0.422151	0.951	0.907	1.74558e-05
ENSOARG00020008122	1.03875e-09	0.267627	0.993	1	1.75788e-05
ENSOARG00020020554	1.09395e-09	0.312161	1	1	1.85129e-05
COX20	1.11976e-09	0.516638	0.972	0.927	1.89496e-05
CCNG1	1.13203e-09	0.441545	0.979	0.973	1.91574e-05
ENSOARG00020014854	1.1384e-09	0.446179	0.336	0.053	1.92651e-05
PRMT5	1.28825e-09	0.370751	1	0.98	2.1801e-05
PLEKHA5	1.30863e-09	0.318486	0.923	0.753	2.21459e-05
ENSOARG00020018830	1.31776e-09	0.548256	0.944	0.887	2.23005e-05
ACAP2	1.35905e-09	0.354771	0.902	0.733	2.29991e-05
ENSOARG00020015772	1.37974e-09	0.318285	0.986	0.987	2.33494e-05
SF3B1	1.5549e-09	0.484853	0.986	0.96	2.63135e-05
PSENEN	1.60955e-09	0.377577	1	0.987	2.72384e-05
EFTUD2	1.62217e-09	0.272463	0.972	0.96	2.74519e-05
NVL	1.65775e-09	0.366494	0.979	0.967	2.80541e-05
KIF22	1.76788e-09	0.34641	1	0.987	2.99178e-05
ENSOARG00020011332	1.76788e-09	0.41803	1	0.993	2.99179e-05
EIF6	1.88064e-09	0.302183	0.965	0.94	3.18262e-05
TIMELESS	1.97144e-09	0.394238	0.951	0.913	3.33626e-05
ZMYM2	2.14947e-09	0.381728	0.965	0.913	3.63755e-05
HNRNPH1	2.46091e-09	0.278669	0.923	0.753	4.16459e-05
ANAPC11	2.72308e-09	0.400721	0.979	0.987	4.60827e-05
THOC6	2.99587e-09	0.292945	0.923	0.84	5.06991e-05
CFAP276	3.25323e-09	0.256741	0.657	0.433	5.50545e-05
TBCE	3.44603e-09	0.287553	0.874	0.747	5.83171e-05
ANAPC13	3.49801e-09	0.331226	0.986	0.927	5.91969e-05
KIF3A	3.50364e-09	0.301518	0.979	0.847	5.92921e-05
PRDX2	3.5329e-09	0.553505	1	1	5.97872e-05
KHDRBS1	3.53766e-09	0.409268	0.895	0.787	5.98679e-05
MRPS6	3.5971e-09	0.259705	0.979	0.913	6.08738e-05
GPANK1	3.85635e-09	0.273657	0.993	0.967	6.5261e-05
CNKSR2	4.08317e-09	0.310608	0.93	0.887	6.90994e-05
EIF3G	4.24501e-09	0.283031	1	1	7.18383e-05
IPO5	4.27948e-09	0.273833	1	0.953	7.24217e-05
ENSOARG00020002933	4.35234e-09	0.515071	1	0.993	7.36547e-05
ATRAID	5.18099e-09	0.355106	1	0.973	8.76778e-05
RPP21	5.35438e-09	0.342867	1	0.953	9.06122e-05
ENSOARG00020002301	6.06209e-09	0.250953	1	1	0.000102589
STK4	6.08392e-09	0.260998	0.769	0.533	0.000102958
KIAA1143	6.13054e-09	0.325411	0.895	0.807	0.000103747
CAPRIN1	6.15985e-09	0.315392	0.86	0.7	0.000104243
ENSOARG00020002843	6.26529e-09	0.347878	1	0.993	0.000106027
FNBP1L	6.36124e-09	0.492716	0.93	0.907	0.000107651
THRAP3	6.47509e-09	0.485591	1	0.987	0.000109578
PPIA	6.63695e-09	0.280362	1	1	0.000112317
BMS1	7.20473e-09	0.338148	1	0.967	0.000121926
EIF4E2	7.32454e-09	0.390797	1	0.993	0.000123953
SNX14	7.38124e-09	0.313922	0.986	0.953	0.000124913
HDGFL2	7.65721e-09	0.318616	0.993	0.94	0.000129583
LAMTOR5	7.95e-09	0.369968	1	0.987	0.000134538
SMC6	8.55141e-09	0.395866	0.986	0.947	0.000144716
EIF4G3	8.5552e-09	0.481116	0.979	0.973	0.00014478
CPSF6	8.69736e-09	0.379139	0.986	0.98	0.000147185
SRI	1.03172e-08	0.400268	0.986	0.96	0.000174599
ZNF326	1.05702e-08	0.409579	0.979	0.96	0.00017888
PCM1	1.0646e-08	0.392194	0.965	0.947	0.000180162
ILKAP	1.10108e-08	0.380689	0.979	0.973	0.000186336
XRCC1	1.16999e-08	0.259088	0.916	0.793	0.000197998
ADGRA3	1.21925e-08	0.298112	0.958	0.867	0.000206334
ACAA1	1.26299e-08	0.261824	1	0.933	0.000213736
RBM26	1.34205e-08	0.346945	0.951	0.92	0.000227115
COPS6	1.40356e-08	0.354711	1	1	0.000237525
FUBP1	1.53009e-08	0.284206	0.958	0.873	0.000258937
COPS3	1.61559e-08	0.315051	0.993	0.993	0.000273406
ENSOARG00020005541	1.64832e-08	0.280286	1	1	0.000278944
BAZ2B	1.8525e-08	0.261799	0.545	0.267	0.000313499
TMEM97	1.86889e-08	0.258277	0.909	0.667	0.000316272
ENSOARG00020020500	1.99533e-08	0.314362	1	0.927	0.00033767
NDC80	2.05208e-08	0.359499	0.951	0.867	0.000347274
SMARCE1	2.06988e-08	0.393853	0.993	0.98	0.000350285
DBF4	2.1891e-08	0.415363	0.958	0.92	0.000370461
SEMA4D	2.32043e-08	0.274715	0.923	0.86	0.000392687
ENSOARG00020009018	2.53809e-08	0.423956	0.28	0.047	0.00042952
VIRMA	2.91887e-08	0.263007	0.965	0.9	0.00049396
RTRAF	3.03924e-08	0.31699	0.986	0.98	0.000514331
CWC15	3.13666e-08	0.36268	1	0.98	0.000530817
PRDX6	3.26248e-08	0.344321	1	0.987	0.00055211
ENSOARG00020018798	3.27365e-08	0.311091	0.951	0.867	0.000554
JMJD1C	3.51817e-08	0.526612	0.944	0.94	0.00059538
HMGN5	3.76224e-08	0.3753	0.867	0.693	0.000636684
ENSOARG00020001038	3.90698e-08	0.676771	1	1	0.000661179
ENSOARG00020017550	3.99965e-08	0.292126	1	1	0.000676861
LSM4	4.12653e-08	0.387811	1	0.993	0.000698333
C19orf53	4.32413e-08	0.311581	1	0.98	0.000731773
ENSOARG00020009097	4.50158e-08	0.250658	0.958	0.893	0.000761803
CYBA	4.5722e-08	0.440432	1	0.853	0.000773754
EMC6	4.70923e-08	0.301485	1	0.947	0.000796943
SRRM2	4.78446e-08	0.378855	1	1	0.000809675
TP53BP1	4.88845e-08	0.268257	0.867	0.653	0.000827273
EIF1B	5.09095e-08	0.32055	1	1	0.000861541
SRBD1	5.25174e-08	0.318544	0.832	0.693	0.000888752
ILF3	5.54027e-08	0.416554	0.972	0.96	0.000937581
KIF5B	5.94274e-08	0.291632	1	1	0.00100569
ANKHD1	6.05684e-08	0.254785	0.958	0.86	0.001025
SEC23B	6.3208e-08	0.485133	0.993	1	0.00106967
DDRGK1	6.38815e-08	0.250818	0.902	0.773	0.00108107
PDAP1	6.41887e-08	0.495826	1	0.987	0.00108627
SRSF7	7.1741e-08	0.368501	0.944	0.873	0.00121407
SIVA1	7.31434e-08	0.33507	0.993	0.987	0.0012378
PPP1R12A	7.57079e-08	0.434286	0.993	0.98	0.0012812
PSMD4	7.94434e-08	0.380532	0.972	0.933	0.00134442
XRN2	8.16815e-08	0.326993	0.993	0.94	0.0013823
EDF1	9.05925e-08	0.339327	1	0.98	0.0015331
JARID2	9.70119e-08	0.262015	0.993	0.987	0.00164173
TUBGCP5	9.82788e-08	0.254482	0.902	0.82	0.00166317
SAMM50	9.92076e-08	0.263735	0.986	0.953	0.00167889
MMADHC	1.01528e-07	0.300322	1	0.967	0.00171816
FDFT1	1.09096e-07	0.304254	0.958	0.913	0.00184623
NME3	1.19913e-07	0.389244	1	0.96	0.00202928
CNDP2	1.27791e-07	0.29314	0.979	0.953	0.00216261
TSPAN31	1.29243e-07	0.265095	0.986	0.947	0.00218718
CCNI	1.29883e-07	0.252918	0.902	0.773	0.00219802
CFDP1	1.39414e-07	0.310569	1	1	0.00235931
NUDT16	1.50791e-07	0.355264	0.937	0.86	0.00255183
CADM3	1.64387e-07	0.313183	1	1	0.00278192
ERAP1	1.81149e-07	0.309733	0.895	0.813	0.00306559
YTHDC1	1.83514e-07	0.278819	0.93	0.86	0.00310561
TIMM13	2.22942e-07	0.296834	1	0.987	0.00377285
MTPN	2.35642e-07	0.375426	0.993	0.993	0.00398777
TBC1D4	2.43594e-07	0.404505	1	0.987	0.00412235
HUWE1	2.45349e-07	0.358753	0.944	0.893	0.00415205
AKAP8L	2.51979e-07	0.255734	0.944	0.793	0.00426423
ENSOARG00020023544	2.5353e-07	0.316953	0.979	0.953	0.00429049
RBM27	2.5648e-07	0.350571	0.986	0.993	0.00434041
ENSOARG00020013402	2.58377e-07	0.381357	1	0.993	0.00437252
PHAX	2.60285e-07	0.360776	1	1	0.0044048
VARS1	2.86324e-07	0.314436	0.986	0.973	0.00484545
PHF20	2.98235e-07	0.313741	0.951	0.867	0.00504703
NSD1	2.98863e-07	0.552928	0.916	0.847	0.00505765
ENSOARG00020023650	3.05854e-07	0.764831	0.986	0.987	0.00517597
PNKD	3.07007e-07	0.271741	0.937	0.86	0.00519548
CENPW	3.1725e-07	0.281955	1	1	0.00536882
ENSOARG00020018391	3.27845e-07	0.28391	0.993	0.993	0.00554812
ARHGAP12	3.8133e-07	0.262178	0.881	0.82	0.00645325
ARPC1B	3.86518e-07	0.387704	0.93	0.84	0.00654105
DICER1	3.94656e-07	0.288534	0.986	1	0.00667876
NCOR1	3.97503e-07	0.268442	0.986	0.98	0.00672695
RANGRF	4.01874e-07	0.270855	0.972	0.9	0.00680092
USO1	4.22176e-07	0.27407	0.902	0.847	0.00714449
PNISR	4.61017e-07	0.359653	0.993	0.98	0.00780178
HTATSF1	4.97043e-07	0.287486	0.902	0.787	0.00841146
NUTF2	5.26653e-07	0.295786	1	0.993	0.00891255
RBMS1	5.37349e-07	0.276873	0.972	0.933	0.00909356
GSK3B	5.90192e-07	0.26429	0.979	0.947	0.00998782
PHB2	5.94828e-07	0.295342	1	0.993	0.0100663
CIAO2B	6.0338e-07	0.312813	1	0.98	0.010211
FKBP11	6.0879e-07	0.384739	0.986	0.82	0.0103026
ENSOARG00020011015	6.25307e-07	0.355722	0.993	1	0.0105821
MPHOSPH8	6.38825e-07	0.494851	0.993	1	0.0108108
ENSOARG00020007903	6.95769e-07	0.25323	1	0.993	0.0117745
ATP5IF1	7.10751e-07	0.292528	1	1	0.012028
NAA10	7.41609e-07	0.353214	0.986	0.98	0.0125503
ENSOARG00020025877	7.71354e-07	0.255267	0.916	0.74	0.0130536
ENSOARG00020002905	8.54293e-07	0.274741	1	1	0.0144572
PGK1	8.97477e-07	0.439305	1	1	0.015188
RPAP3	9.30183e-07	0.257944	0.965	0.913	0.0157415
ENSOARG00020007712	1.01825e-06	0.358756	0.881	0.707	0.0172318
SART3	1.04108e-06	0.273205	0.874	0.813	0.0176182
NUP93	1.04694e-06	0.289474	0.986	0.953	0.0177174
IPO4	1.05785e-06	0.292246	0.979	0.953	0.017902
RPL36AL	1.13099e-06	0.306857	1	0.993	0.0191398
MRPS12	1.13836e-06	0.29026	0.986	0.947	0.0192644
MTCH2	1.18342e-06	0.280422	0.993	0.993	0.020027
UQCR10	1.35512e-06	0.266678	1	1	0.0229327
APPL1	1.41045e-06	0.270135	0.916	0.767	0.0238691
HAUS1	1.44874e-06	0.264115	0.867	0.773	0.024517
[truncated: 104 more rows]

## Sheet: EPI pig
Table S4. Differences gene and functional enrichment between ICM and EPI cross sheep, pigs, and mice
[truncated: 1,174 more rows]

[truncated: 3 more sheets: EPI mouse, EPI-GO, EPI-KEGG]
