# Supplementary material for: Tracing and Capturing the Epiblast Pluripotency of Sheep Preimplantation Embryos
Source: Adv Sci (Weinh). 2025 Jun 30;12(36):e17764. doi: 10.1002/advs.202417764 (PMC12463017; doi:10.1002/advs.202417764)
Supplement: Supplementary file 2 — Supporting Tables [file ADVS-12-e17764-s001.zip › Table S5.xlsx]

## Sheet: a
Table S5. Differential expression gene analysis and GO analysis of sESC
a Differential expression gene analysis (sfPSCs vs spPSCs). Related to Fig7.
gene	baseMean	log2FoldChange	lfcSE	stat	pvalue	padj
ENSOARG00020003307	169.245	23.2083	4.78512	4.85009	1.23404e-06	3.81791e-05
ENSOARG00020014890	168.791	11.0941	3.15333	3.51822	0.000434445	0.00576769
ENSOARG00020015222	168.791	11.0941	3.15333	3.51822	0.000434445	0.00576769
ENSOARG00020024485	117.654	10.5734	2.40725	4.39233	1.12144e-05	0.000268343
ENSOARG00020004969	91.4674	10.2103	2.32568	4.39025	1.13222e-05	0.000270004
ENSOARG00020012808	38.1949	8.95025	1.56515	5.71845	1.07497e-08	5.67634e-07
ZFP42	28.5881	8.53224	3.66889	2.32557	0.0200417	0.104857
ENSOARG00020026355	23.5482	8.25188	1.68858	4.88688	1.02449e-06	3.30044e-05
ENSOARG00020012920	23.5093	8.25091	1.66651	4.95102	7.38268e-07	2.43993e-05
ENSOARG00020005707	21.0173	8.08847	1.65604	4.88423	1.03836e-06	3.32987e-05
ENSOARG00020022687	16.8713	7.77133	4.78855	1.6229	0.104611	0.318045
ENSOARG00020014590	13.0854	7.40595	2.09612	3.53316	0.000410618	0.00552977
ENSOARG00020019138	11.5302	7.22246	1.81431	3.98084	6.86735e-05	0.00123507
ENSOARG00020011233	11.4863	7.21741	1.82835	3.9475	7.89721e-05	0.0013902
ENSOARG00020004767	10.0677	7.02659	1.86496	3.76769	0.000164763	0.00258577
ENSOARG00020002202	9.88716	6.99952	2.02572	3.45532	0.000549632	0.00695508
ASZ1	9.71158	6.97535	1.89526	3.68042	0.00023285	0.00347199
ENSOARG00020017363	139.345	6.89813	4.6039	1.49832	0.134049	0.37068
TLX1	48.8204	6.83535	1.15736	5.90597	3.50583e-09	2.09544e-07
ENSOARG00020018102	8.41869	6.76872	4.79237	1.4124	0.157833	0.407299
FAP	19.1856	6.51174	1.64167	3.96653	7.29268e-05	0.00130322
ENSOARG00020013331	6.91832	6.4843	2.36809	2.73819	0.00617776	0.0450534
VAX1	6.09629	6.30397	2.75305	2.28981	0.0220324	0.111279
ENSOARG00020020288	5.66933	6.19728	2.20367	2.81225	0.00491961	0.0382406
ENSOARG00020000780	5.61446	6.18432	2.14702	2.88042	0.00397147	0.0326628
HOXD10	5.30221	6.10213	2.19195	2.78388	0.00537122	0.0409548
ENSOARG00020018059	5.11068	6.04726	2.49591	2.42287	0.0153984	0.0870017
NCCRP1	5.07776	6.0382	2.28683	2.64042	0.00828035	0.0557821
ENSOARG00020023517	4.82038	5.96317	2.91329	2.04689	0.0406693	0.168572
ENSOARG00020025909	229.409	5.91695	0.443328	13.3467	1.23878e-40	1.0875e-37
ENSOARG00020002924	24.9989	5.8432	1.25676	4.64941	3.32892e-06	9.25902e-05
ENSOARG00020010861	79.8356	5.40726	0.668167	8.09267	5.83704e-16	8.81582e-14
ENSOARG00020012163	18.1362	5.40351	1.3087	4.12892	3.64478e-05	0.000750654
MEDAG	24.5215	5.29473	1.13672	4.65789	3.1947e-06	8.9388e-05
NPPC	8.23602	5.27917	1.91204	2.76101	0.00576233	0.0428015
ENSOARG00020024542	14.3623	5.05655	1.37318	3.68235	0.000231093	0.00345587
HOXA3	6.7077	4.97683	1.95282	2.54854	0.0108176	0.0678626
ENSOARG00020005593	6.13728	4.78849	1.99204	2.40381	0.0162251	0.0901492
MAB21L1	5.80388	4.76318	2.01626	2.36238	0.0181578	0.0972287
ENSOARG00020010526	11.3284	4.75837	1.4949	3.18307	0.0014572	0.0148749
SOX3	46.0728	4.72486	0.810765	5.82766	5.62106e-09	3.1084e-07
CMKLR1	5.55748	4.69862	2.08656	2.25185	0.0243321	0.118778
WT1	5.49164	4.6818	2.05232	2.28122	0.0225354	0.112967
DMBX1	5.46969	4.67706	2.08783	2.24016	0.0250806	0.121309
TAC1	5.22328	4.60643	2.06921	2.22618	0.0260022	0.124311
IGIP	4.95493	4.52774	2.12957	2.12613	0.0334927	0.147844
ENSOARG00020002731	4.94396	4.52438	2.11227	2.14196	0.032197	0.144053
KCNE4	9.5208	4.50408	1.57036	2.86818	0.00412844	0.0336162
ENSOARG00020026073	112.638	4.49978	0.635271	7.08325	1.40815e-12	1.40984e-10
ENSOARG00020013531	311.996	4.44651	0.301177	14.7638	2.50849e-49	2.93619e-46
CP	33.1758	4.4419	0.823886	5.3914	6.9912e-08	2.99385e-06
ENSOARG00020012696	23.6769	4.41753	1.00255	4.4063	1.05152e-05	0.00025421
COL3A1	796.243	4.40198	0.248357	17.7244	2.71593e-70	9.53698e-67
IGF1	8.62795	4.35929	1.61866	2.69314	0.00707821	0.0498349
ENSOARG00020005274	72.8413	4.30947	0.565857	7.61583	2.62004e-14	3.37625e-12
HOXB2	8.71495	4.30606	1.52505	2.82356	0.00474935	0.0373722
ENSOARG00020022457	13.1214	4.28928	1.27443	3.36565	0.000763624	0.00899067
DPT	75.4832	4.26296	0.538431	7.91737	2.42591e-15	3.62493e-13
HTRA3	91.3463	4.22927	0.601868	7.02691	2.11158e-12	2.04547e-10
FYB1	8.1124	4.19724	1.5498	2.70824	0.00676403	0.0481051
CNTN6	7.67944	4.11147	2.10536	1.95286	0.0508365	0.196708
ENSOARG00020017919	5730.52	4.0794	0.234928	17.3644	1.53388e-67	4.30898e-64
ENSOARG00020016702	7.27442	4.02904	1.63576	2.46309	0.0137744	0.0801142
BMP7	13.4601	3.99487	1.29497	3.08491	0.00203616	0.0192778
ENSOARG00020009021	28.0301	3.99102	0.838845	4.75776	1.95755e-06	5.69271e-05
EFEMP1	227.671	3.94078	0.387876	10.1599	2.99366e-24	8.2449e-22
Hoxc8	36.1798	3.92865	0.777693	5.05168	4.37951e-07	1.53786e-05
CACNG6	7.08209	3.88768	2.04317	1.90277	0.0570709	0.212459
OSR1	9.27069	3.75126	1.40258	2.67454	0.00748328	0.0517529
HOXB4	12.3843	3.74072	1.23531	3.02816	0.00246048	0.0223255
HDC	6.33688	3.73142	1.80663	2.0654	0.0388853	0.163527
ENSOARG00020007164	161.726	3.7165	0.413354	8.99107	2.44831e-19	4.5852e-17
ENSOARG00020007755	21.7057	3.68218	1.12439	3.27482	0.00105731	0.0114591
CYP1B1	5.75708	3.66825	1.69788	2.16049	0.0307347	0.140071
ENSOARG00020021559	254.784	3.64112	0.291694	12.4827	9.28147e-36	5.66815e-33
FOXG1	53.0374	3.63755	1.95766	1.85812	0.0631526	0.227533
FGF7	175.751	3.62585	0.423908	8.5534	1.19519e-17	2.12502e-15
HOXA5	21.3488	3.62068	0.981714	3.68812	0.000225914	0.00339378
IGFBP7	481.622	3.60489	0.22856	15.7722	4.83447e-56	8.48811e-53
THY1	566.762	3.59263	0.213839	16.8007	2.41229e-63	5.64716e-60
TRIM7	12.8335	3.58992	1.33307	2.69297	0.00708194	0.0498361
CPA6	5.7892	3.58864	1.81819	1.97374	0.0484115	0.190686
ENSOARG00020022507	5.45581	3.5844	1.72045	2.0834	0.0372144	0.158398
FOS	665.07	3.58196	0.744183	4.81327	1.48479e-06	4.47539e-05
NRN1L	5.03462	3.56416	2.16355	1.64737	0.0994822	0.307307
FOSB	28.5089	3.56187	1.02991	3.45845	0.0005433	0.00690309
ENSOARG00020008856	40.2333	3.55648	0.865798	4.10774	3.99544e-05	0.000803203
C1QTNF12	15.7758	3.52631	1.03215	3.41646	0.000634404	0.00783026
FRK	7.67733	3.51362	1.47014	2.38998	0.0168491	0.0924826
ENSOARG00020006932	5.18745	3.50401	1.77934	1.96927	0.0489218	0.192104
ADAM23	17.642	3.49869	0.993388	3.52198	0.000428336	0.00572446
ENSOARG00020016196	54.8946	3.46893	0.58008	5.98008	2.23022e-09	1.37393e-07
HOXA9	7.1085	3.46115	1.65719	2.08857	0.0367468	0.156931
ENSOARG00020012043	70.1045	3.42317	0.511395	6.69379	2.17468e-11	1.9091e-09
ENSOARG00020009253	7.485	3.41352	1.48595	2.2972	0.0216073	0.10986
ATP6V1E2	30.2978	3.40803	0.835279	4.08011	4.50149e-05	0.000885465
ENSOARG00020001699	47.9865	3.40024	0.605058	5.6197	1.9129e-08	9.42757e-07
SMOC1	439.348	3.39552	1.44675	2.34701	0.0189248	0.100234
ENSOARG00020020789	34.8717	3.39302	0.758812	4.4715	7.76739e-06	0.000193099
HOXC6	56.3798	3.38029	0.566054	5.97169	2.34815e-09	1.43475e-07
ENSOARG00020018477	76.2783	3.37702	0.479672	7.04026	1.91875e-12	1.88467e-10
ENSOARG00020011773	338.639	3.36053	0.308946	10.8774	1.47694e-27	5.60679e-25
ENSOARG00020001075	27.2814	3.34533	0.814348	4.10798	3.99132e-05	0.000803203
ENSOARG00020000948	333.632	3.3277	0.321658	10.3455	4.38815e-25	1.33991e-22
MATN4	6.47303	3.31618	1.68803	1.96453	0.0494688	0.193387
TSHZ2	22.4164	3.3124	0.866385	3.82324	0.000131707	0.00212638
ENSOARG00020008649	69.7425	3.3013	0.50092	6.59048	4.3841e-11	3.60112e-09
PRPS1L1	8.50302	3.2978	1.56673	2.1049	0.0353001	0.152797
RARB	12.1342	3.28993	1.38809	2.37011	0.017783	0.0959955
ENSOARG00020002563	899.333	3.28788	0.180977	18.1674	9.35643e-74	6.57102e-70
ENSOARG00020020621	899.333	3.28788	0.180977	18.1674	9.35643e-74	6.57102e-70
TWIST2	282.113	3.2787	0.324491	10.1041	5.29707e-24	1.40382e-21
ADM	81.2568	3.2664	1.53534	2.12748	0.0333803	0.14758
ENSOARG00020007207	477.508	3.26054	0.230287	14.1586	1.65232e-45	1.78383e-42
EMX2	22.2013	3.25857	0.850103	3.83315	0.000126512	0.00207109
THBS2	969.424	3.25623	0.246771	13.1954	9.33088e-40	6.55308e-37
MFAP4	50.3422	3.25521	0.667677	4.87543	1.08572e-06	3.44245e-05
HOXA11	6.21565	3.2533	1.7317	1.87867	0.0602894	0.220585
ENSOARG00020013189	377.646	3.25119	0.245625	13.2364	5.40956e-40	3.99909e-37
ENSOARG00020026474	1682.4	3.24954	0.244018	13.3168	1.84878e-40	1.46339e-37
ZNF503	65.3431	3.22059	0.53075	6.068	1.29513e-09	8.30657e-08
PDE7B	27.4912	3.20333	0.765581	4.18419	2.8619e-05	0.000602672
ENSOARG00020016687	65.6126	3.18828	0.592772	5.37859	7.50717e-08	3.19834e-06
PHOSPHO1	5.9473	3.18738	1.83095	1.74084	0.0817122	0.272103
ENSOARG00020019953	12.1292	3.17695	1.184	2.68323	0.00729157	0.0509793
TWIST1	44.165	3.17559	0.626296	5.07042	3.9694e-07	1.40439e-05
FEZF2	76.5379	3.17426	1.70766	1.85883	0.0630513	0.227257
RPL10L	504.035	3.16332	0.248167	12.7467	3.25019e-37	2.17392e-34
ENSOARG00020002826	1441.12	3.16059	0.237358	13.3157	1.87533e-40	1.46339e-37
ENSOARG00020021487	79.3243	3.13709	0.592844	5.2916	1.21248e-07	4.90566e-06
HOXB3	14.5349	3.13668	1.04034	3.01504	0.00256941	0.0231346
ENSOARG00020021063	6.30185	3.13651	1.56941	1.99853	0.0456597	0.183
ENSOARG00020012018	42.0399	3.13643	0.68552	4.57526	4.75639e-06	0.00012494
HOXC4	29.859	3.13284	0.769264	4.07251	4.65092e-05	0.000908946
FOXA1	26.5495	3.11111	0.978009	3.18106	0.00146738	0.014957
GPR50	8.10138	3.10951	1.92629	1.61424	0.106475	0.321691
ASIC3	5.63505	3.10073	1.81986	1.70383	0.0884135	0.28555
ENSOARG00020018629	5.53629	3.07844	1.90066	1.61967	0.105303	0.31918
XDH	123.273	3.07792	0.401693	7.66235	1.82557e-14	2.40548e-12
MEIS2	144.519	3.0623	0.387009	7.91274	2.51786e-15	3.72272e-13
GRID2	9.70441	3.06174	1.35754	2.25536	0.0241107	0.118206
HOXC9	47.0321	3.05758	0.58326	5.24224	1.58643e-07	6.24172e-06
ENSOARG00020008640	9.90612	3.05577	1.25577	2.43337	0.0149588	0.0849967
ENSOARG00020021773	17.2479	3.05573	0.956172	3.19579	0.00139448	0.0143284
HOXD9	9.63856	3.05085	1.25095	2.43883	0.0147349	0.08419
TMPRSS9	5.7001	3.04123	1.71412	1.77422	0.0760266	0.258502
HOXC10	25.2879	3.03716	0.793916	3.82555	0.000130483	0.00211635
SERPINF1	1084.14	3.03559	0.274182	11.0714	1.72627e-28	7.34765e-26
EBF3	7.65247	3.01877	1.37891	2.18925	0.0285789	0.133273
IFIH1	23.8665	3.01114	0.850131	3.54197	0.000397146	0.00536892
ENSOARG00020020742	23.8665	3.01114	0.850131	3.54197	0.000397146	0.00536892
ENSOARG00020018871	24.7772	3.00772	1.21269	2.4802	0.0131308	0.0778207
HOXB9	24.2869	3.00403	0.797738	3.76569	0.000166089	0.00259787
ENSOARG00020016730	487.941	3.00001	0.259793	11.5477	7.57988e-31	4.09489e-28
ENSOARG00020020547	472.008	2.99517	0.321988	9.30212	1.37672e-20	2.84374e-18
INHBB	89.8321	2.99101	0.451461	6.62516	3.46861e-11	2.9e-09
MEIS1	145.397	2.98931	0.378487	7.89807	2.83265e-15	4.10179e-13
RUNX1	31.0794	2.96312	0.710028	4.17324	3.00298e-05	0.000631434
ENSOARG00020007181	43.0537	2.96027	0.638643	4.63525	3.56507e-06	9.81863e-05
AGTR2	386.669	2.95636	0.318785	9.27384	1.7957e-20	3.6032e-18
ENSOARG00020001632	16.4531	2.95547	0.993603	2.9745	0.00293467	0.0257789
ENSOARG00020016267	477.007	2.95456	0.30306	9.7491	1.86113e-22	4.50715e-20
TRAF3IP2	55.1175	2.95254	0.536263	5.50576	3.67572e-08	1.70957e-06
ENSOARG00020021255	25.8807	2.94657	1.20389	2.44754	0.0143836	0.0826971
SHOX2	9.02504	2.94468	1.26689	2.32434	0.0201075	0.10511
JUN	421.382	2.93828	0.259179	11.3369	8.61591e-30	4.32211e-27
COL1A2	1356.62	2.93292	0.163222	17.9689	3.41319e-72	1.59806e-68
ENSOARG00020016227	21.0095	2.92982	0.88534	3.30926	0.000935421	0.0104195
ENSOARG00020015275	11.0973	2.92752	1.18586	2.46868	0.0135612	0.0793309
ENSOARG00020015280	11.0973	2.92752	1.18586	2.46868	0.0135612	0.0793309
ENSOARG00020003473	270.393	2.92173	0.288605	10.1236	4.34067e-24	1.17248e-21
POSTN	24.5861	2.91014	0.843395	3.45051	0.000559533	0.00704736
COPZ2	122.896	2.90733	0.379454	7.66187	1.83246e-14	2.40548e-12
JUNB	566.45	2.89964	0.232622	12.465	1.15851e-35	6.78021e-33
HCLS1	12.7704	2.8945	1.1192	2.58622	0.00970355	0.0625212
ENSOARG00020002669	30.2289	2.89272	0.713072	4.0567	4.97711e-05	0.000949844
VSTM2L	33.4339	2.88817	0.701682	4.11606	3.85397e-05	0.000786815
TBX15	74.4657	2.8791	0.466272	6.17473	6.62786e-10	4.39127e-08
ENSOARG00020010735	121.418	2.87724	0.477998	6.01935	1.75118e-09	1.10114e-07
CLEC14A	25.1382	2.87263	0.844701	3.40076	0.00067198	0.00817906
KLF9	15.0959	2.86625	1.03039	2.78172	0.0054072	0.0410538
HSD11B1	15.7729	2.86375	0.983107	2.91296	0.0035802	0.030239
ENSOARG00020003854	247.823	2.86283	0.340206	8.41499	3.92919e-17	6.81351e-15
PTX3	6.68361	2.8531	1.49273	1.91134	0.0559613	0.209889
LAMA4	344.692	2.84565	0.263323	10.8067	3.20081e-27	1.15279e-24
ENSOARG00020015101	10.7843	2.84088	1.2719	2.23357	0.0255112	0.122884
CRABP1	4898.96	2.83597	0.209056	13.5656	6.40218e-42	5.995e-39
ENSOARG00020023867	8.18786	2.83563	1.55521	1.82331	0.0682566	0.240224
ENSOARG00020024457	101.75	2.82876	0.480509	5.88701	3.93238e-09	2.27613e-07
HS6ST3	8.36763	2.82293	1.35377	2.08524	0.0370479	0.157929
MAB21L2	6.79255	2.82258	1.45919	1.93435	0.0530704	0.202287
ENSOARG00020006053	146.645	2.82252	0.398518	7.08255	1.41526e-12	1.40984e-10
CFAP210	12.7984	2.81473	1.16392	2.41832	0.0155925	0.0876401
ENSOARG00020000180	11.4689	2.81221	1.13667	2.47409	0.0133577	0.0786597
HSPA6	322.415	2.81146	0.291367	9.64922	4.95292e-22	1.17913e-19
ENSOARG00020003076	20.9416	2.79927	0.889173	3.14818	0.00164293	0.0164151
HOXB6	11.5779	2.79482	1.1576	2.41432	0.0157646	0.088133
HIC1	34.1705	2.79086	0.678943	4.1106	3.94636e-05	0.000801021
ENSOARG00020004481	37.6593	2.78747	0.64891	4.29561	1.74213e-05	0.000392776
ENSOARG00020019223	12.2076	2.77984	1.38024	2.01403	0.0440059	0.178592
ENSOARG00020024314	290.036	2.77016	0.296976	9.32789	1.07996e-20	2.26405e-18
TBX3	30.156	2.76756	0.745853	3.71059	0.000206774	0.00314324
ACSL5	16.4055	2.74249	0.97537	2.81174	0.00492737	0.0382586
ENSOARG00020006477	196.015	2.73823	0.317714	8.61853	6.78168e-18	1.25336e-15
GDNF	6.44738	2.73785	1.46122	1.87367	0.0609757	0.222331
DLK1	3259.83	2.73536	0.860028	3.18055	0.00146996	0.0149725
ENSOARG00020021240	24.7901	2.73106	0.814384	3.35353	0.000797868	0.00931575
DLL1	20.594	2.71787	0.947722	2.86779	0.00413346	0.0336181
NR2F2	230.99	2.70461	0.300633	8.99637	2.33313e-19	4.42853e-17
ENSOARG00020000623	20.5992	2.6983	0.880161	3.06568	0.00217172	0.020148
SERPINB12	5.07401	2.69301	2.02221	1.33172	0.182953	0.444684
ARHGAP25	96.1003	2.68717	0.417423	6.43752	1.21439e-10	9.1216e-09
HOXD8	45.7162	2.68322	0.591359	4.53737	5.6959e-06	0.000146529
NID2	123.469	2.68235	0.496026	5.40768	6.38453e-08	2.785e-06
DHRS3	17.2084	2.67528	0.95464	2.8024	0.00507242	0.039233
H1-2	76.8402	2.67106	0.465799	5.73437	9.78751e-09	5.2074e-07
TMEM163	20.8838	2.65869	0.859363	3.09379	0.00197615	0.0189071
AZIN2	112.377	2.64926	0.393405	6.73419	1.64847e-11	1.45625e-09
ENSOARG00020003637	717.335	2.64169	0.279771	9.44233	3.64571e-21	8.0012e-19
NRN1	16.2403	2.62206	0.984558	2.66318	0.00774056	0.0530879
ENSOARG00020009223	125.184	2.61984	0.355594	7.36749	1.73867e-13	1.98548e-11
OCA2	23.0643	2.61934	1.03579	2.52883	0.0114445	0.0704411
KLF2	12.4442	2.61706	1.13788	2.29994	0.0214515	0.109532
EGR1	1244.72	2.61566	0.163987	15.9504	2.82997e-57	5.67853e-54
ENSOARG00020013820	72.2329	2.60436	0.503317	5.17439	2.28654e-07	8.63355e-06
CXCL14	17.2137	2.60269	0.950657	2.73778	0.00618559	0.0450871
ENSOARG00020013765	340.003	2.59481	0.316364	8.20195	2.36511e-16	3.73262e-14
CDKN2A	178.148	2.59239	0.484982	5.34534	9.025e-08	3.70658e-06
EN1	19.5486	2.59039	0.979971	2.64334	0.00820937	0.0554103
ATP1A2	240.583	2.58736	0.273921	9.44565	3.53201e-21	8.0012e-19
PRRX1	255.747	2.58631	0.315479	8.19803	2.44351e-16	3.81351e-14
IRX3	40.003	2.57859	0.628192	4.10479	4.04689e-05	0.00081088
ENSOARG00020023102	21.0293	2.56084	0.860191	2.97706	0.00291032	0.025613
ENSOARG00020023315	1482.84	2.55679	0.254635	10.041	1.00679e-23	2.57115e-21
EBF1	53.5889	2.55174	0.544012	4.69058	2.72426e-06	7.74595e-05
TECTA	6.89498	2.54834	1.44025	1.76938	0.0768305	0.260612
ENSOARG00020025350	436.118	2.54614	0.239126	10.6477	1.78743e-26	6.12346e-24
SPI1	11.0777	2.54283	1.14873	2.2136	0.0268561	0.127392
IRX5	210.408	2.54247	0.309546	8.21356	2.1472e-16	3.42723e-14
RNF39	5.93182	2.53793	1.55626	1.63079	0.102935	0.314714
ENSOARG00020015721	256.339	2.52611	0.293614	8.6035	7.73205e-18	1.41045e-15
MATN2	81.0325	2.51756	0.44045	5.71589	1.09133e-08	5.73537e-07
SORCS3	19.3217	2.51265	0.911048	2.75797	0.00581612	0.0430871
EMP3	242.273	2.50174	0.271844	9.20286	3.48561e-20	6.89562e-18
GASK1B	30.5946	2.49989	0.682429	3.66321	0.00024907	0.00367483
COL12A1	178.57	2.49692	0.316058	7.90021	2.78433e-15	4.07382e-13
ENSOARG00020004937	7.0141	2.4789	1.39866	1.77233	0.0763397	0.259503
S100A1	10.1788	2.47278	1.30043	1.90151	0.0572353	0.212792
TNC	2914.81	2.47017	0.159114	15.5246	2.36634e-54	3.32377e-51
DBX2	33.2943	2.46915	1.12304	2.19864	0.0279037	0.131038
ENSOARG00020021651	3094.2	2.46817	0.224774	10.9807	4.73243e-28	1.89919e-25
ENSOARG00020013258	204.658	2.46324	0.487815	5.04953	4.42895e-07	1.55135e-05
HOXA7	9.08147	2.46271	1.31452	1.87347	0.0610042	0.222331
ENSOARG00020023193	64.759	2.45573	0.629469	3.90128	9.56853e-05	0.00164705
CEBPB	412.599	2.45326	0.22071	11.1153	1.05686e-28	4.94821e-26
ZIC1	13.705	2.43871	1.01948	2.39212	0.0167514	0.0922345
TRPC7	12.8153	2.43697	1.5383	1.5842	0.113148	0.334372
PCP4	32.4132	2.43546	1.05347	2.31184	0.0207866	0.107184
UST	1292.53	2.43402	0.163168	14.9173	2.54448e-50	3.24907e-47
PDGFRA	332.157	2.43111	0.312204	7.78692	6.8663e-15	9.54892e-13
SGMS2	94.4255	2.41676	0.811918	2.97661	0.00291452	0.0256339
HOXB7	14.3778	2.41669	0.979007	2.46851	0.0135675	0.0793309
WLS	471.104	2.41036	0.225666	10.6811	1.24779e-26	4.38162e-24
OGDHL	49.2116	2.40023	0.551474	4.35238	1.34667e-05	0.000312649
ENSOARG00020010707	6.31438	2.39991	1.48266	1.61866	0.105521	0.319567
PMP22	155.846	2.39963	0.325774	7.36592	1.75923e-13	1.99276e-11
TSHZ1	169.115	2.39301	0.420864	5.68594	1.30091e-08	6.64459e-07
ENSOARG00020017061	279.552	2.39238	0.316451	7.56004	4.02948e-14	4.96475e-12
TF	9.93163	2.38323	1.52508	1.56269	0.118124	0.343159
FOXP2	42.759	2.37846	0.586633	4.05442	5.02585e-05	0.000957845
ENSOARG00020002672	25.8401	2.37446	0.752334	3.15612	0.00159881	0.0160309
ENSOARG00020012829	165.501	2.36891	0.322587	7.34347	2.08134e-13	2.33876e-11
ENSOARG00020010401	5.97001	2.36757	1.73123	1.36757	0.171448	0.428727
ZNF25	24.2708	2.36363	0.775233	3.04892	0.00229664	0.0211117
TFEB	5.3622	2.36102	1.65963	1.42262	0.154848	0.403748
PLP1	63.6525	2.35829	0.726024	3.24823	0.00116127	0.0123946
SGCD	21.5374	2.35125	0.80139	2.93396	0.00334664	0.0286453
CPED1	29.13	2.34407	0.715462	3.2763	0.00105177	0.0114296
TCIM	116.512	2.34214	0.455655	5.14016	2.74504e-07	1.00934e-05
ENSOARG00020010162	309.389	2.34049	1.52619	1.53355	0.12514	0.356029
ENSOARG00020004733	25.9112	2.33985	0.792762	2.95152	0.00316218	0.0273666
EPS8L2	119.263	2.33658	0.682445	3.42384	0.000617423	0.00764755
LTBP2	123.915	2.33545	0.35906	6.50435	7.80283e-11	6.15722e-09
ENSOARG00020019462	105.622	2.33408	0.384994	6.06266	1.33892e-09	8.5484e-08
COL6A3	303.169	2.33331	0.246841	9.4527	3.30196e-21	7.60317e-19
SIX3	329.167	2.33278	1.1584	2.01379	0.0440317	0.178645
ARG1	22.4831	2.33238	0.866911	2.69045	0.00713559	0.0501133
COLEC12	165.069	2.32988	0.314148	7.41653	1.2023e-13	1.40729e-11
LPAR1	68.2105	2.32289	0.509953	4.55511	5.23577e-06	0.000136188
ENSOARG00020007632	49.5694	2.31728	0.663093	3.49465	0.000474691	0.00616791
TEAD4	95.6628	2.31296	0.462605	4.99987	5.737e-07	1.94173e-05
TNFAIP6	19.5091	2.3113	0.857354	2.69586	0.00702076	0.0495667
ENSOARG00020021019	10.3573	2.3006	1.20706	1.90596	0.056656	0.211477
ENSOARG00020006036	12.0693	2.29674	1.07081	2.14486	0.0319638	0.143439
KLB	13.2317	2.29202	1.2255	1.87027	0.0614457	0.223361
CFAP99	7.82642	2.29169	1.42541	1.60774	0.107892	0.324299
ENSOARG00020005653	9.90397	2.2894	1.21027	1.89164	0.058539	0.215877
PODN	10.6317	2.28211	1.17602	1.94055	0.0523131	0.200325
ANGPTL7	6.78393	2.27688	1.68254	1.35324	0.17598	0.435716
CTXN3	4.90809	2.27306	2.1132	1.07564	0.282086	0.567349
SNTG2	5.63581	2.2729	1.83198	1.24068	0.214724	0.487871
CCN1	709.9	2.27219	0.204759	11.0969	1.29921e-28	5.70273e-26
CLDN10	24.7939	2.26505	0.859285	2.63597	0.0083896	0.0562573
SCUBE2	39.6911	2.26027	1.16395	1.94189	0.0521502	0.200086
EPHX1	326.409	2.25797	0.2391	9.44359	3.60214e-21	8.0012e-19
CHRD	448.201	2.25628	0.953077	2.36737	0.0179151	0.0964491
BEST1	5.03898	2.25449	1.64049	1.37428	0.169356	0.42554
BGN	853.292	2.2537	0.220103	10.2393	1.32188e-24	3.78922e-22
ENSOARG00020026390	51.9854	2.25	0.562953	3.99678	6.42101e-05	0.00116524
CYP26B1	17.5018	2.2481	0.916733	2.4523	0.0141946	0.0820148
ENSOARG00020025359	15.2056	2.24515	1.1139	2.01557	0.0438447	0.178092
CDH13	75.6522	2.24362	0.513033	4.37326	1.22407e-05	0.000289938
ENSOARG00020001422	234.725	2.23983	0.312399	7.16978	7.51177e-13	7.8739e-11
COL15A1	55.0034	2.23728	0.555783	4.02546	5.68641e-05	0.00106212
GNAT1	5.73378	2.23442	1.53835	1.45248	0.146369	0.390854
ECM1	178.873	2.22902	0.351403	6.3432	2.25047e-10	1.60457e-08
MAMDC2	34.6761	2.22598	0.786813	2.8291	0.00466784	0.036834
SMIM29	57.8798	2.22492	0.502949	4.42374	9.70087e-06	0.000236971
CDKN2C	19.6436	2.22449	0.873382	2.54698	0.010866	0.0679308
PAPPA	7.1267	2.21729	1.40891	1.57377	0.115541	0.339021
ENSOARG00020010362	94.7611	2.21224	0.446611	4.9534	7.2927e-07	2.4238e-05
FOXB1	61.5153	2.2033	0.655723	3.36011	0.000779112	0.00915
TM4SF1	281.203	2.19909	0.334833	6.56774	5.10852e-11	4.17176e-09
COL5A2	883.703	2.19903	0.343476	6.40229	1.53062e-10	1.11394e-08
ENSOARG00020020963	128.171	2.19654	0.420734	5.22074	1.78212e-07	6.93399e-06
OLFML3	1779.31	2.19362	0.669574	3.27615	0.00105234	0.0114296
ABCG1	19.4952	2.1934	0.852868	2.57179	0.0101173	0.0646825
NFIX	42.1856	2.19195	0.577445	3.79595	0.000147077	0.00233693
LPCAT2	29.8747	2.1838	0.796602	2.74139	0.00611794	0.0447332
RSPO4	24.5512	2.18378	0.830159	2.63055	0.0085247	0.0569195
Ovar-DRA	53.5319	2.18365	0.670365	3.25741	0.00112436	0.0120463
ENSOARG00020012912	70.7607	2.17892	0.711847	3.06094	0.00220642	0.0204564
PAH	69.7032	2.17408	0.69185	3.14242	0.00167559	0.0166514
DNM1	530.025	2.17294	0.227185	9.56465	1.12586e-21	2.63564e-19
ENSOARG00020018714	24.33	2.1647	0.768181	2.81796	0.00483298	0.0377763
EFEMP2	1186.61	2.16358	0.152866	14.1535	1.77798e-45	1.78383e-42
ENSOARG00020003330	15.6035	2.16261	0.982271	2.20164	0.0276906	0.130309
ENSOARG00020011901	1126.38	2.15484	0.202488	10.6419	1.90312e-26	6.36459e-24
CDH1	255.898	2.14555	0.488703	4.3903	1.13195e-05	0.000270004
FLT4	8.03859	2.13621	1.29417	1.65063	0.0988136	0.30605
ENSOARG00020014674	6.96729	2.12959	1.42137	1.49827	0.134064	0.37068
AEBP1	447.247	2.12625	0.207443	10.2498	1.18573e-24	3.54356e-22
SGIP1	32.5166	2.12271	0.736953	2.88039	0.00397181	0.0326628
ADPRH	148.877	2.11819	0.323327	6.55124	5.70615e-11	4.63287e-09
ENSOARG00020006214	235.363	2.11673	0.286279	7.39392	1.42561e-13	1.65488e-11
GFRA2	17.8965	2.1092	0.868142	2.42955	0.0151174	0.085655
ENSOARG00020024931	58.1176	2.10906	0.510291	4.13306	3.57973e-05	0.000740514
EYA1	79.5368	2.10826	0.701621	3.00484	0.00265724	0.0237605
FRZB	70.223	2.10198	0.611406	3.43794	0.000586148	0.00733128
SPTBN4	5.48658	2.10194	1.51221	1.38998	0.164536	0.4173
MAF	147.465	2.10062	1.18228	1.77676	0.0756082	0.257466
ARHGDIB	155.75	2.09696	0.356713	5.87858	4.13802e-09	2.36271e-07
ENSOARG00020024556	5.46463	2.09574	1.50276	1.39459	0.16314	0.41526
DAB2	201.516	2.09439	0.279946	7.48141	7.35302e-14	8.8274e-12
H2AC6	39.6546	2.0933	0.674377	3.10404	0.00190896	0.0183869
ENSOARG00020007477	121.237	2.08924	0.411395	5.07842	3.80579e-07	1.3499e-05
CCDC80	86.5284	2.07653	0.620312	3.34756	0.00081526	0.00947942
GLIS3	13.5016	2.07373	1.05838	1.95934	0.050073	0.195043
SLC13A3	15.3108	2.07011	0.955858	2.16571	0.0303335	0.139055
HES3	206.492	2.06425	0.501749	4.11411	3.88672e-05	0.000791201
TNFRSF4	6.20253	2.06406	1.49023	1.38507	0.166032	0.419626
GHR	50.0939	2.06112	0.611333	3.37153	0.000747531	0.00886809
CBLN2	13.5414	2.05969	1.03773	1.9848	0.0471669	0.18733
STX11	5.5187	2.05892	1.50801	1.36532	0.172152	0.429645
ENSOARG00020014892	29.9608	2.04955	0.767179	2.67155	0.00755027	0.0520896
RGCC	11.8192	2.04927	1.08289	1.89241	0.0584364	0.215855
TBXA2R	5.48578	2.04919	1.53545	1.33459	0.18201	0.44384
ENSOARG00020018700	17.2391	2.0431	0.88149	2.31778	0.0204612	0.106311
ENSOARG00020020827	7.284	2.0425	1.37706	1.48323	0.138013	0.377954
CNTNAP1	52.6411	2.03992	0.517219	3.94401	8.01297e-05	0.00140688
RBM24	44.0139	2.03768	0.752077	2.70941	0.0067404	0.04801
SOCS1	36.22	2.03473	0.683368	2.9775	0.00290607	0.0255917
HHIPL1	20.2826	2.03297	0.811976	2.50374	0.012289	0.074158
OAF	351.224	2.03091	0.291382	6.96994	3.17083e-12	3.05052e-10
DMTN	6.2566	2.0301	1.41689	1.43279	0.151919	0.399673
PCDHAC2	7.72554	2.02682	1.34512	1.5068	0.131863	0.367488
ENSOARG00020018182	1377.77	2.01882	0.159161	12.6841	7.2409e-37	4.62299e-34
ENSOARG00020014480	9.65465	2.018	1.19062	1.69491	0.0900926	0.288782
TCP11L2	26.7454	2.01089	0.76813	2.6179	0.00884722	0.0583692
SLC14A1	19.5651	2.01051	0.883613	2.27533	0.0228862	0.114131
NKX6-1	26.4136	2.0065	0.795575	2.52207	0.0116665	0.0712778
BRINP3	42.2135	2.00472	0.579533	3.45919	0.000541798	0.00689945
ENSOARG00020005854	5.1853	2.00119	1.53711	1.30192	0.192944	0.458094
ENSOARG00020007467	179.845	1.99026	0.34762	5.72539	1.03194e-08	5.46968e-07
INSYN1	88.7506	1.98997	0.430964	4.61748	3.88437e-06	0.000105328
NRG4	7.07052	1.98675	1.39098	1.42831	0.153203	0.401622
LMCD1	17.8388	1.9861	0.871205	2.27972	0.0226242	0.11329
SEZ6	137.843	1.98387	0.518465	3.82642	0.000130019	0.00211512
LGALS1	4225.08	1.97639	0.17149	11.5248	9.893e-31	5.14656e-28
SCN1B	136.474	1.97608	0.347478	5.68692	1.29353e-08	6.631e-07
SOX1	108.987	1.96933	0.632318	3.11446	0.00184283	0.0178636
ENSOARG00020016649	5.84638	1.96502	1.68969	1.16295	0.244849	0.524513
ITGBL1	58.756	1.96095	0.494203	3.9679	7.25077e-05	0.00129903
DPF3	20.5152	1.95337	0.806961	2.42065	0.015493	0.087325
SHKBP1	119.477	1.94826	0.362273	5.37787	7.53704e-08	3.19834e-06
PCDH7	289.352	1.94787	0.299055	6.51344	7.34511e-11	5.82878e-09
ENSOARG00020009400	7.05875	1.94369	1.32701	1.46471	0.143	0.385598
PIWIL3	32.3888	1.94205	0.700022	2.77427	0.00553262	0.0416905
ENSOARG00020003603	147.974	1.94174	0.36701	5.29069	1.21856e-07	4.90566e-06
BOC	474.23	1.94116	0.252863	7.67675	1.63179e-14	2.20386e-12
GRIA3	172.41	1.93784	0.343654	5.63894	1.71104e-08	8.49231e-07
TNP1	4.84093	1.9359	1.62985	1.18778	0.234921	0.512934
ENSOARG00020025585	8.26014	1.92949	1.26552	1.52466	0.127345	0.359949
MT1A	28.898	1.92871	1.02025	1.89043	0.0587003	0.216122
IKBKE	75.2863	1.92004	0.49468	3.88137	0.000103869	0.00176413
ENSOARG00020012435	168.616	1.91007	0.574621	3.32405	0.000887198	0.00997725
NIM1K	7.83974	1.90706	1.26543	1.50705	0.131799	0.367484
COL6A2	957.702	1.90664	0.169071	11.2771	1.70227e-29	8.24487e-27
CHSY3	10.1555	1.90644	1.13912	1.6736	0.0942083	0.296892
CCDC8	373.522	1.9053	0.399624	4.76774	1.86305e-06	5.45176e-05
ANKH	977.156	1.90221	0.259654	7.32595	2.37206e-13	2.64428e-11
CORT	8.30323	1.90194	1.31565	1.44563	0.148281	0.394089
ENSOARG00020020938	21.0778	1.89788	0.874348	2.17062	0.0299601	0.137917
BEGAIN	212.625	1.89637	0.382009	4.9642	6.89842e-07	2.31254e-05
ENSOARG00020012527	4.87306	1.88937	1.56623	1.20631	0.227696	0.502865
RTKN	87.3226	1.88871	0.440212	4.29047	1.78298e-05	0.000399049
BNC1	9.41351	1.88725	1.25031	1.50943	0.13119	0.366584
RFTN2	21.7422	1.88615	0.788765	2.39127	0.01679	0.0922966
ENSOARG00020003071	7.87187	1.87868	1.26824	1.48134	0.138517	0.378573
ENSOARG00020021694	461.869	1.87455	0.286256	6.54852	5.81112e-11	4.69098e-09
ENSOARG00020001574	7.84992	1.87392	1.30801	1.43265	0.151957	0.399698
NFKBIZ	91.9104	1.87366	0.413617	4.52994	5.89991e-06	0.000150947
FOSL2	44.0375	1.87292	0.576322	3.24978	0.00115494	0.0123364
ATP10B	11.2979	1.87162	1.11069	1.6851	0.0919689	0.292672
TIMP2	1557.68	1.87105	0.169107	11.0643	1.869e-28	7.72119e-26
ENSOARG00020024190	11.4618	1.86736	4.589	0.406922	0.684066	0.869577
LTBP1	2110.83	1.85785	1.08175	1.71746	0.0858957	0.280384
FADS3	70.5856	1.85697	0.459067	4.04509	5.2304e-05	0.000992786
EMID1	19.852	1.85589	0.879683	2.10973	0.0348816	0.151499
ENSOARG00020001600	22.6491	1.85065	0.779483	2.37421	0.0175867	0.0951919
ENSOARG00020016922	22.6491	1.85065	0.779483	2.37421	0.0175867	0.0951919
NAPSA	6.39195	1.84993	1.47914	1.25068	0.21105	0.482647
ENSOARG00020005588	303.561	1.84699	0.318047	5.8073	6.34869e-09	3.49701e-07
FAM20A	8.60897	1.8438	1.30011	1.41818	0.156138	0.405435
PID1	13.678	1.84278	0.992587	1.85655	0.0633758	0.228057
VWC2	6.34806	1.84087	1.55551	1.18345	0.23663	0.514984
TSPAN1	21.1363	1.84024	0.86959	2.11622	0.0343264	0.150048
ENSOARG00020011914	110.934	1.83839	0.471955	3.89526	9.80926e-05	0.00167821
NCKAP1L	25.4564	1.83743	0.764093	2.40472	0.0161847	0.089996
NIBAN1	24.0026	1.83691	0.799578	2.29735	0.0215989	0.10986
NBL1	129.181	1.83468	0.349961	5.24251	1.58404e-07	6.24172e-06
TERB1	6.80057	1.83435	1.36059	1.3482	0.177595	0.438247
POMC	12.4615	1.83351	1.23445	1.48529	0.137467	0.376873
TMEM132B	38.9089	1.8305	0.845656	2.16459	0.0304192	0.139221
MAPK13	55.2508	1.8297	0.575872	3.17726	0.00148671	0.0150993
MASP1	22.3918	1.82955	0.795657	2.29942	0.0214811	0.109598
ENSOARG00020002614	7.50555	1.82899	1.3549	1.34991	0.177046	0.437352
MVP	161.587	1.82539	0.328328	5.55966	2.70301e-08	1.29138e-06
ENSOARG00020003136	33.2847	1.82497	0.82578	2.21	0.0271054	0.128146
PRSS8	56.7823	1.82495	0.73394	2.48651	0.0129003	0.0770073
NR2F1	33.1149	1.8249	0.742161	2.4589	0.0139362	0.0807929
GBP5	9.86443	1.8234	1.1902	1.53202	0.125518	0.3566
ENSOARG00020000379	9.52086	1.81647	1.14974	1.5799	0.11413	0.336216
ENSOARG00020016588	326.269	1.81618	0.290728	6.24699	4.18425e-10	2.88108e-08
APBB1IP	114.218	1.81503	0.414482	4.37905	1.192e-05	0.000283776
RAB7B	14.4219	1.81381	1.04048	1.74324	0.0812914	0.27128
ATG4A	50.394	1.81357	0.666636	2.72049	0.00651861	0.0468819
NR1D1	30.1144	1.81333	0.684861	2.64773	0.00810338	0.0549171
NCALD	9.32412	1.81178	1.75655	1.03144	0.302335	0.587846
MAN1A1	124.872	1.81152	0.375609	4.8229	1.41488e-06	4.32971e-05
ENSOARG00020009956	2837.75	1.80712	0.522657	3.45755	0.000545105	0.00691024
HOXC5	6.39115	1.8066	1.47605	1.22394	0.220975	0.494753
BHLHE40	53.7778	1.80435	0.540218	3.34003	0.000837679	0.00962978
PRSS23	186.272	1.79833	1.25547	1.43239	0.152031	0.399776
JAK1	435.723	1.78995	0.250499	7.14552	8.96532e-13	9.32792e-11
ENSOARG00020018927	13.4925	1.78532	1.18445	1.5073	0.131735	0.367484
LPAR6	281.329	1.78403	0.299225	5.96216	2.48923e-09	1.51358e-07
AGMAT	19.2629	1.7837	1.2329	1.44676	0.147964	0.393545
FBLN5	51.6378	1.78189	0.527196	3.37993	0.000725031	0.00868924
C15orf62	13.3869	1.78185	1.0122	1.76038	0.0783434	0.264331
GNB4	173.096	1.78079	0.302049	5.8957	3.73104e-09	2.2206e-07
CNIH3	7.11728	1.77688	1.9016	0.93441	0.350092	0.634012
HLA-DOA	27.7515	1.77478	0.81891	2.16725	0.0302159	0.138606
ABHD1	6.89774	1.77276	1.48378	1.19476	0.232181	0.50877
CEBPD	278.802	1.77157	0.245776	7.20806	5.67539e-13	6.03913e-11
SLITRK3	22.3296	1.77038	0.911466	1.94234	0.0520955	0.200086
GATA6	9.13259	1.77036	1.18143	1.49849	0.134006	0.37068
GPC3	604.305	1.76932	1.18687	1.49075	0.136027	0.374414
ISM1	14.5073	1.76411	0.942778	1.87118	0.0613202	0.223086
CLDND2	7.24817	1.76266	1.3042	1.35153	0.176527	0.43653
DDR2	163.179	1.76234	0.324034	5.43874	5.36579e-08	2.40792e-06
FGF18	7.92023	1.76182	1.46137	1.20559	0.227976	0.503324
EBI3	6.09068	1.7617	1.50762	1.16854	0.24259	0.52173
ENSOARG00020000678	1245.3	1.76127	0.171957	10.2425	1.27865e-24	3.74165e-22
CRYAB	40.0656	1.76035	0.716489	2.4569	0.014014	0.0811378
HOPX	235.102	1.75949	0.478936	3.67375	0.00023902	0.00354143
RIMBP2	44.7487	1.75563	0.745418	2.35523	0.0185113	0.0986379
SAT1	889.16	1.75103	0.240555	7.27913	3.35982e-13	3.68688e-11
ENSOARG00020008413	95.2356	1.74995	0.414721	4.21958	2.44758e-05	0.000525668
SOX10	7.64582	1.74869	1.38552	1.26212	0.206905	0.477834
GAS6	77.7989	1.74792	0.563435	3.10225	0.00192055	0.0184515
CDH11	1123.11	1.74364	0.305076	5.71542	1.09432e-08	5.73537e-07
IGFBP3	269.261	1.73822	0.37895	4.58692	4.49823e-06	0.000120118
SIX6	7.94138	1.73117	1.58777	1.09032	0.275572	0.559652
ENSOARG00020000626	146.285	1.72938	0.557698	3.10093	0.00192915	0.0185087
CAVIN1	482.16	1.72674	0.232134	7.43854	1.01807e-13	1.20166e-11
ATP6V1B1	50.0911	1.72253	0.675305	2.55075	0.0107492	0.0675841
IRF5	8.88619	1.71774	1.18301	1.45201	0.146499	0.391093
SHH	12.3065	1.71577	1.45429	1.1798	0.23808	0.516747
ENSOARG00020020648	10.8137	1.71402	1.07214	1.59868	0.109891	0.327414
CATSPERG	18.4697	1.71313	0.914879	1.87252	0.0611347	0.222654
TRAF5	26.6866	1.7059	0.777249	2.19479	0.0281783	0.132019
LMNA	1355.39	1.70307	0.167366	10.1757	2.54496e-24	7.1493e-22
ADAMTS2	338.983	1.70269	0.257753	6.60587	3.95182e-11	3.28446e-09
GAP43	167.108	1.70139	0.332331	5.11956	3.06254e-07	1.10867e-05
MAP7	131.349	1.69945	0.553682	3.06936	0.00214521	0.0200301
CLDN4	17.0556	1.69832	0.870575	1.9508	0.051081	0.197313
P2RY2	22.3857	1.69613	0.781437	2.17052	0.0299674	0.137917
GIPR	8.91831	1.69426	1.17368	1.44355	0.148866	0.394895
BMP1	1570.55	1.69226	0.161595	10.4723	1.15828e-25	3.61538e-23
ENSOARG00020009952	6.96885	1.68839	1.31805	1.28097	0.200203	0.468285
PLXDC1	38.4578	1.68815	0.603506	2.79724	0.00515405	0.0396898
ERAS	348.845	1.68495	0.878338	1.91834	0.0550678	0.207771
PTGS1	27.2066	1.6833	0.743491	2.26406	0.0235707	0.115882
CSNK1A1	177.355	1.68155	0.291578	5.76708	8.06563e-09	4.37413e-07
ENSOARG00020024603	12.5319	1.67137	1.51432	1.10371	0.269719	0.5529
DCN	118.307	1.66959	0.486815	3.42963	0.000604403	0.00752611
MT1C	74.2433	1.66714	0.587175	2.83925	0.00452196	0.0359454
ANGPT4	97.6354	1.66356	0.383798	4.33448	1.46108e-05	0.000336594
DNAAF6	5.76746	1.66263	1.58786	1.04709	0.295059	0.579555
IGFBP5	1605.71	1.66035	0.568691	2.91961	0.00350474	0.0297089
APOLD1	7.00097	1.65902	1.31273	1.26379	0.206304	0.477043
CAMK2N1	429.518	1.6588	0.213308	7.77656	7.45243e-15	1.02624e-12
NFKBIA	500.505	1.65691	0.210347	7.87703	3.35245e-15	4.80496e-13
S1PR1	22.0575	1.6503	0.836762	1.97225	0.0485815	0.191195
ENSOARG00020018857	3193	1.64978	1.30271	1.26642	0.205361	0.475442
DPP4	11.567	1.64593	1.1997	1.37195	0.17008	0.426749
ADRA2A	21.6412	1.64468	0.917214	1.79312	0.0729537	0.251524
ENSOARG00020019411	63.9799	1.64386	0.46159	3.56131	0.000369016	0.00506666
PTPN6	16.1103	1.63936	0.953597	1.71913	0.085591	0.280105
SLC48A1	168.763	1.63857	0.296825	5.52031	3.38407e-08	1.58442e-06
THBS1	600.994	1.63782	0.197827	8.27903	1.24183e-16	2.02822e-14
THRA	581.441	1.63487	0.200687	8.14636	3.75032e-16	5.78868e-14
PLEK	12.5879	1.63105	1.06681	1.5289	0.12629	0.358121
PPFIA2	12.4241	1.63048	1.07359	1.51872	0.128834	0.362015
CYTH4	8.61704	1.62905	1.18827	1.37095	0.170391	0.427224
OGN	8.96747	1.62763	1.25278	1.29921	0.193871	0.459441
UPP1	54.8289	1.62425	0.551876	2.94315	0.00324892	0.0279347
ANO3	20.2812	1.61904	0.822317	1.96887	0.0489679	0.192231
CBFA2T3	25.0693	1.61874	0.737002	2.19639	0.028064	0.131659
CPNE5	194.92	1.61454	0.466891	3.45808	0.00054405	0.00690309
AMZ1	5.9195	1.61416	1.44521	1.1169	0.264035	0.546267
CDH10	14.7484	1.61269	1.13044	1.4266	0.153694	0.402029
ENSOARG00020000217	9.47405	1.61267	1.16651	1.38248	0.166826	0.421218
ABCB9	20.0425	1.60742	0.955967	1.68146	0.0926742	0.294061
ENSOARG00020000633	17.6556	1.60027	0.961991	1.6635	0.0962127	0.300711
TMC2	18.8781	1.59902	0.854366	1.87159	0.0612633	0.222986
BICC1	46.4409	1.59287	0.537862	2.96148	0.00306168	0.0266446
RAI2	7.09402	1.58861	1.45724	1.09014	0.275649	0.559666
ENSOARG00020008069	131.471	1.58792	0.554357	2.86444	0.00417745	0.0338974
TBX18	5.17062	1.57623	1.55234	1.01539	0.309919	0.59485
TFR2	8.39258	1.5757	1.33595	1.17946	0.238214	0.516777
ALDH1A2	43.8828	1.56981	0.57379	2.73587	0.00622163	0.0453028
PLXDC2	211.281	1.56604	0.280455	5.58395	2.35121e-08	1.14274e-06
COL1A1	2549.98	1.56501	0.143022	10.9425	7.22184e-28	2.81772e-25
PTGES	155.037	1.56441	0.352503	4.43801	9.07955e-06	0.000222957
ENSOARG00020013659	189.856	1.56352	0.295599	5.28932	1.22772e-07	4.92702e-06
ENSOARG00020002220	58.4957	1.56317	0.480414	3.2538	0.00113874	0.0121725
CRYGS	10.7567	1.56189	1.10958	1.40764	0.159237	0.40914
GLRA2	7.55671	1.56094	1.2769	1.22245	0.221539	0.495263
ENSOARG00020004222	7.54574	1.55861	1.26993	1.22733	0.2197	0.493381
ANGPT1	67.6054	1.55756	0.492291	3.16389	0.00155674	0.0157083
AP1M2	6.02764	1.55597	1.56299	0.995508	0.319489	0.603814
ZBTB7C	30.9886	1.55541	0.74927	2.07591	0.0379027	0.160404
VEGFA	611.835	1.55503	0.305796	5.0852	3.67245e-07	1.31255e-05
CFP	32.6848	1.55011	0.676911	2.28998	0.0220227	0.11127
SQOR	29.8935	1.54755	0.686571	2.25402	0.0241948	0.11837
PLK2	516.421	1.54459	0.273835	5.64057	1.69487e-08	8.44192e-07
CHRNA1	22.6762	1.54362	0.762516	2.02438	0.0429313	0.175591
PLAT	625.518	1.54249	0.720089	2.14208	0.0321867	0.144053
ENSOARG00020025975	5.56415	1.54214	1.48013	1.04189	0.297461	0.581509
LIF	11.9346	1.53896	1.09897	1.40037	0.161404	0.412497
BCL3	18.848	1.53727	0.914192	1.68156	0.0926541	0.294061
STPG1	7.4648	1.53538	1.71681	0.894317	0.371153	0.654597
CAV1	401.711	1.53533	0.277593	5.53087	3.18639e-08	1.50188e-06
ENSOARG00020012775	49.39	1.53488	0.527332	2.91066	0.00360667	0.0303895
ENSOARG00020014110	56.2884	1.53282	0.53229	2.87967	0.00398095	0.0326997
TBX4	9.56631	1.53239	1.15169	1.33056	0.183333	0.445288
TESC	19.9279	1.53039	0.820687	1.86476	0.0622145	0.225165
PRR22	11.9414	1.53013	1.03267	1.48173	0.138412	0.378517
DUSP10	127.377	1.5294	0.374871	4.0798	4.50738e-05	0.000885465
SATB2	15.6151	1.52796	0.925643	1.6507	0.098799	0.30605
VLDLR	363.448	1.52728	0.284322	5.37165	7.80184e-08	3.27586e-06
SYK	6.38825	1.52168	1.36836	1.11205	0.266117	0.548156
ENSOARG00020003824	8.76336	1.52148	1.17973	1.28968	0.197161	0.463492
PHLDA3	261.924	1.51954	0.252461	6.0189	1.75605e-09	1.10114e-07
DACH1	98.0538	1.5166	0.750694	2.02027	0.0433557	0.176719
CDKL3	6.02684	1.51182	1.55539	0.971991	0.331055	0.614358
ENSOARG00020014784	308.735	1.51071	0.257661	5.86317	4.5411e-09	2.58236e-07
RGS7BP	5.60725	1.51024	1.44802	1.04296	0.296965	0.581104
ENSOARG00020024977	17.1173	1.50788	0.905763	1.66476	0.0959609	0.300317
SYNPO	89.9888	1.50684	0.398871	3.77775	0.000158249	0.00249469
DDAH1	62.536	1.50562	0.478828	3.14439	0.00166433	0.0165678
CRHR2	8.65362	1.5017	1.53779	0.976536	0.328799	0.61267
CATSPER4	4.82625	1.49524	1.55278	0.962944	0.335575	0.6193
FRMD3	11.2576	1.4945	1.05228	1.42025	0.155534	0.404786
ENSOARG00020026062	7.15747	1.49328	1.34203	1.1127	0.265836	0.547899
LSMEM1	30.5297	1.49286	0.657626	2.27007	0.0232034	0.114913
ENSOARG00020014379	218.956	1.48749	0.299434	4.96769	6.77567e-07	2.27682e-05
ENSOARG00020019677	124.97	1.48664	0.436787	3.40359	0.000665072	0.00812313
SKAP2	72.5198	1.48521	0.437761	3.39273	0.000691992	0.00836465
ENSOARG00020017377	111.718	1.48378	0.509722	2.91095	0.00360329	0.0303836
PCED1B	29.1013	1.48268	0.830129	1.78609	0.0740854	0.253779
HCK	6.38745	1.4826	1.39407	1.06351	0.287551	0.571683
EMX1	6.37647	1.47947	1.42727	1.03657	0.299934	0.584716
LIX1L	279.51	1.47883	0.265275	5.57472	2.47929e-08	1.1967e-06
AVP	32.8011	1.47852	0.658472	2.24537	0.0247443	0.120138
S1PR3	8.39019	1.4785	1.39644	1.05876	0.289708	0.573617
FRRS1	20.7523	1.47732	0.855168	1.72753	0.0840732	0.277205
ENSOARG00020008979	15.6635	1.47642	0.89252	1.65422	0.098083	0.304795
KLHL14	9.53179	1.47215	1.33363	1.10386	0.269652	0.552843
ARID3C	56.5944	1.46895	1.73767	0.845355	0.397912	0.676862
ATP8B1	34.89	1.46793	0.648896	2.2622	0.0236852	0.116323
ENSOARG00020013188	267.551	1.46521	0.284295	5.15382	2.55234e-07	9.45916e-06
PPM1J	53.633	1.46517	0.640135	2.28885	0.0220878	0.111359
RAX	54.6888	1.46514	1.03201	1.4197	0.155695	0.404898
SOX21	432.17	1.46439	0.763419	1.9182	0.0550862	0.207771
PDZRN3	448.605	1.46285	0.304759	4.8	1.58665e-06	4.75183e-05
ENSOARG00020004545	656.539	1.46156	0.220525	6.62763	3.41116e-11	2.86905e-09
ACPP	17.7161	1.46151	0.85401	1.71135	0.0870169	0.28286
QPCT	26.9044	1.46028	0.719082	2.03075	0.0422801	0.173543
NTN4	76.0498	1.45937	0.465492	3.1351	0.00171793	0.0169691
TLE2	71.9859	1.45835	0.576761	2.52852	0.0114544	0.0704416
YPEL3	251.843	1.4567	0.268333	5.42871	5.67634e-08	2.5231e-06
ENSOARG00020022019	66.2655	1.45518	0.57222	2.54304	0.0109892	0.0684195
ENSOARG00020007112	27.8004	1.45152	0.759641	1.9108	0.0560305	0.209956
RHOB	852.574	1.44549	0.172393	8.38484	5.0793e-17	8.59564e-15
ACTA2	691.263	1.44404	0.174734	8.26421	1.40625e-16	2.27036e-14
BHLHE41	9.81472	1.44233	1.26369	1.14136	0.253719	0.534753
NHERF2	246.785	1.44215	0.519138	2.77797	0.00546999	0.0413517
CYP46A1	6.84602	1.44205	1.33164	1.08291	0.278847	0.563228
PLA2G5	6.40448	1.44112	1.77501	0.811896	0.416851	0.693544
ADAMTSL5	7.69207	1.44063	1.24553	1.15664	0.24742	0.527994
ENSOARG00020018187	49.76	1.44057	1.06092	1.35786	0.174509	0.433144
CD63	4566.47	1.43897	0.119871	12.0043	3.37175e-33	1.89439e-30
ISLR	19.3375	1.43608	0.893761	1.60679	0.108101	0.324665
SNAI2	23.9983	1.43551	0.753674	1.90468	0.0568217	0.211815
FERMT3	16.6709	1.4297	0.901968	1.58509	0.112945	0.333984
ENSOARG00020007746	13.4684	1.42931	1.07833	1.32549	0.18501	0.447966
ENSOARG00020007815	13.4684	1.42931	1.07833	1.32549	0.18501	0.447966
HOXA2	5.63857	1.42874	1.57799	0.905419	0.365244	0.649394
ENSOARG00020016001	66.1392	1.42635	0.545396	2.61525	0.00891629	0.0586321
TMTC2	95.6177	1.42474	0.425805	3.34599	0.000819887	0.00949785
EPN3	15.8899	1.42068	0.936073	1.51771	0.129088	0.362485
P2RX4	216.668	1.41975	0.277304	5.11983	3.05805e-07	1.10867e-05
ENSOARG00020016185	7.73516	1.41845	1.24112	1.14288	0.253089	0.534248
COL16A1	388.246	1.41539	0.216284	6.54415	5.98348e-11	4.80251e-09
CTSS	11.6666	1.41445	1.18087	1.1978	0.230996	0.50752
ENSOARG00020002981	16.1594	1.41297	0.973318	1.45171	0.146583	0.391128
LEAP2	10.2184	1.41136	1.12236	1.25749	0.208576	0.479643
CBX8	64.7143	1.41001	0.536717	2.6271	0.00861164	0.0572995
PSMB8	192.532	1.40796	0.33825	4.16248	3.14807e-05	0.000655078
ENSOARG00020013569	37.4676	1.4078	0.62479	2.25323	0.0242445	0.118531
CSF1	54.0383	1.40675	0.515751	2.72758	0.00638002	0.0462059
GIP	7.29362	1.40635	1.34689	1.04415	0.296415	0.580709
GREM1	70.855	1.406	0.578151	2.43189	0.0150201	0.0852414
BDKRB2	29.6811	1.40563	0.698995	2.01093	0.0443327	0.179452
BDNF	22.3875	1.40433	0.7723	1.81837	0.069008	0.241838
ENSOARG00020008928	16.1847	1.40389	0.960965	1.46092	0.144037	0.386908
TGFBR2	126.444	1.40368	0.355589	3.94747	7.89818e-05	0.0013902
PCDH19	54.3222	1.40229	0.793147	1.76801	0.0770596	0.261109
COL6A6	8.20883	1.39886	1.44035	0.971199	0.331449	0.614358
KCNJ8	41.1188	1.39259	0.657295	2.11867	0.0341187	0.149573
ENSOARG00020012345	12.1943	1.39005	1.03902	1.33785	0.180945	0.442318
FOXP4	240.108	1.38889	0.257126	5.40161	6.60471e-08	2.87213e-06
NPAS2	6.53457	1.38818	1.39948	0.991923	0.321235	0.605899
INHBA	72.9297	1.38759	0.476139	2.91426	0.00356537	0.03015
WNT16	8.99588	1.38425	1.15265	1.20093	0.229778	0.505714
NR4A1	54.5661	1.38218	0.577989	2.39136	0.016786	0.0922966
CDH9	4.83563	1.38206	2.15944	0.64001	0.522166	0.773339
GRB7	38.8416	1.3812	0.745349	1.85309	0.0638689	0.229086
BCHE	33.9068	1.38103	1.16902	1.18136	0.237459	0.516227
ENSOARG00020022972	12.0077	1.38018	1.22174	1.12969	0.258607	0.540144
LIX1	76.4184	1.37954	1.87072	0.737436	0.460857	0.725014
C8orf33	86.4119	1.37884	0.432962	3.18466	0.00144922	0.0148258
SLCO2A1	13.4989	1.37596	0.952868	1.44402	0.148733	0.394781
TIFA	10.5892	1.37501	1.11743	1.23051	0.218505	0.492685
EPHB3	501.524	1.3748	0.226517	6.06931	1.28462e-09	8.27693e-08
GPX3	57.8705	1.37186	0.479447	2.86134	0.00421859	0.034113
PAX6	62.4565	1.36916	2.06498	0.663039	0.507306	0.762832
FGF10	91.9555	1.36792	0.549341	2.4901	0.0127706	0.0763952
TSHZ3	56.8398	1.36307	0.521556	2.61348	0.00896262	0.0588441
ENSOARG00020021351	51.331	1.36289	0.504305	2.70252	0.00688167	0.0488428
HPN	7.81724	1.3613	1.34036	1.01562	0.309811	0.594806
NEDD4	1217.56	1.35936	0.176476	7.70284	1.33079e-14	1.81479e-12
ACOT6	11.0697	1.3591	1.04974	1.29471	0.195422	0.461484
RNF212B	98.9421	1.35706	0.567432	2.39159	0.0167757	0.0922962
CD36	11.1896	1.35586	1.10423	1.22788	0.219493	0.493316
BRICD5	5.7426	1.35559	1.45867	0.929334	0.352716	0.636711
ENSOARG00020020368	5.30518	1.3554	1.557	0.870522	0.384015	0.665867
GAL3ST1	4.91851	1.35248	1.62731	0.83111	0.405912	0.683555
ENSOARG00020008122	1153.7	1.35196	0.236661	5.71262	1.11247e-08	5.80886e-07
BLVRB	557.235	1.35118	0.29984	4.50634	6.59539e-06	0.00016752
SDR9C7	16.9232	1.35035	1.42232	0.949399	0.342418	0.625999
TREX1	34.1702	1.35011	0.639651	2.1107	0.034798	0.151229
RUNX2	25.5618	1.34775	0.719328	1.87362	0.0609825	0.222331
C5orf63	137.268	1.34562	0.410755	3.27598	0.00105296	0.0114296
SPATA1	9.45778	1.34067	1.33096	1.00729	0.313795	0.598326
TGFBI	191.354	1.34017	0.278251	4.81641	1.46162e-06	4.4341e-05
SFN	90.8795	1.33821	0.395651	3.38231	0.000718796	0.00862924
OSR2	74.719	1.33753	0.74997	1.78345	0.0745139	0.254652
HCFC2	80.1232	1.33602	0.452052	2.95546	0.00312207	0.0270528
SORBS3	107.551	1.33499	0.371115	3.59723	0.000321627	0.00454484
ITGA7	94.9447	1.33436	0.6091	2.1907	0.0284733	0.132957
SYT6	120.408	1.33426	0.640213	2.08409	0.0371523	0.158229
DPEP1	24.5064	1.33049	0.751527	1.77038	0.0766644	0.260292
PLCL2	174.182	1.32314	1.02474	1.2912	0.196636	0.463103
S100A10	771.345	1.32152	0.213501	6.18977	6.02523e-10	4.01092e-08
BMP4	452.473	1.32105	0.375974	3.51366	0.000441979	0.00585112
PAX2	48.073	1.32015	1.01481	1.30088	0.193298	0.458512
ENSOARG00020024532	314.629	1.3187	0.360518	3.65779	0.000254398	0.00373383
SLCO3A1	180.354	1.31764	0.310091	4.24921	2.14525e-05	0.000469349
B4GALNT3	183.706	1.31761	0.34566	3.81186	0.000137925	0.00221404
ENSOARG00020002993	213.623	1.31682	3.17045	0.415342	0.677891	0.866354
CYSTM1	156.602	1.31607	0.38846	3.38792	0.000704251	0.00848363
ENSOARG00020004670	6.67484	1.31433	1.35091	0.972922	0.330592	0.614063
ENSOARG00020022661	618.391	1.3135	0.206445	6.36248	1.9852e-10	1.42266e-08
CD248	181.75	1.31343	0.360753	3.6408	0.000271797	0.00394386
IER5L	254.648	1.31336	0.305274	4.30224	1.6908e-05	0.000382431
SLC11A1	124.333	1.3131	0.340089	3.86104	0.000112905	0.00188568
UNC13D	23.0871	1.31253	0.784968	1.67208	0.0945079	0.297311
ENSOARG00020018899	17.4872	1.31212	0.858537	1.52832	0.126433	0.35833
ENSOARG00020025145	181.776	1.31158	0.425128	3.08515	0.00203452	0.0192778
VEGFC	99.525	1.31151	0.370249	3.54224	0.000396749	0.00536892
TNFRSF13B	11.2278	1.31116	1.11569	1.1752	0.239913	0.518035
ARHGEF16	69.6491	1.31093	0.506792	2.58672	0.00968949	0.0624592
EGFL8	21.6137	1.31009	0.771549	1.69799	0.0895088	0.287896
UBASH3B	23.5608	1.30909	0.778805	1.6809	0.0927824	0.294262
ENSOARG00020004925	5.32221	1.30826	1.91992	0.681414	0.49561	0.75267
ZBTB16	229.634	1.3077	0.368388	3.54978	0.00038556	0.00526295
C22orf15	15.008	1.30539	0.958256	1.36226	0.173116	0.430979
DENND2B	1030.2	1.30519	0.232353	5.61729	1.93973e-08	9.52639e-07
ENSOARG00020017319	29.903	1.30474	0.653436	1.99673	0.0458546	0.183481
DMRTA2	31.543	1.30429	0.986827	1.3217	0.186268	0.449196
CPNE8	24.1832	1.30402	0.738856	1.76493	0.0775764	0.262184
ENSOARG00020012601	8.77063	1.30373	1.18604	1.09924	0.271665	0.555146
ARPC1B	764.542	1.30366	0.188284	6.92392	4.39302e-12	4.14123e-10
NCR3	15.0149	1.30112	0.93248	1.39533	0.162915	0.415
HPSE	7.04642	1.30098	1.31202	0.991586	0.3214	0.606038
STYXL2	4.90673	1.3003	1.76734	0.735738	0.46189	0.725613
PDGFA	113.416	1.30013	0.587348	2.21357	0.0268585	0.127392
CEBPA	50.9235	1.29821	0.584667	2.22043	0.0263897	0.125693
ENSOARG00020008970	6.24427	1.29738	1.43088	0.9067	0.364565	0.648835
SAMD10	7.0135	1.29352	1.35977	0.951281	0.341462	0.625479
RGL1	263.611	1.2935	0.461365	2.80362	0.00505318	0.0391058
CKB	9719.08	1.2926	0.119	10.8622	1.74573e-27	6.45275e-25
EPCAM	1380.38	1.29259	0.683453	1.89127	0.0585884	0.215877
CPEB1	33.0359	1.29114	0.652253	1.97951	0.0477588	0.189123
LRRC23	11.6027	1.28983	1.06451	1.21167	0.225637	0.500466
ENSOARG00020020353	6.71794	1.28901	1.37942	0.934455	0.350069	0.634012
ENSOARG00020007580	11.7336	1.28881	1.04817	1.22957	0.218857	0.492855
GSAP	24.9906	1.28257	0.711733	1.80204	0.0715392	0.248014
RSRP1	610.77	1.28189	0.249775	5.13218	2.8641e-07	1.05037e-05
ELF3	4.99373	1.28097	1.5133	0.846474	0.397288	0.676743
PCOLCE	740.426	1.27991	0.246466	5.19305	2.06871e-07	7.87766e-06
ENSOARG00020007692	341.196	1.27631	0.237499	5.37398	7.70171e-08	3.24859e-06
GPRIN2	22.0158	1.27582	0.798238	1.5983	0.109977	0.327552
ENSOARG00020009302	9.68092	1.27453	1.19142	1.06976	0.284729	0.569459
LAT	8.25227	1.27413	1.3531	0.941635	0.346379	0.629968
NINJ1	175.712	1.27387	0.482762	2.63871	0.0083221	0.0559674
TRIM38	218.113	1.2737	0.425286	2.99491	0.00274522	0.0244201
SYT4	16.4867	1.27361	1.15261	1.10498	0.269168	0.552213
ANXA1	155.926	1.27296	0.578232	2.20146	0.0277033	0.130315
SPRY1	533.339	1.2698	0.334024	3.80152	0.000143812	0.00229543
AGTR1	4.96081	1.26946	1.63427	0.776776	0.437291	0.707707
EFNA3	28.4662	1.26785	0.664669	1.90749	0.0564578	0.211074
BMP5	9.63703	1.26675	1.18034	1.07321	0.283179	0.568124
HIST2H2AB	27.2596	1.26628	0.685426	1.84744	0.0646834	0.231123
PRICKLE2	154.28	1.26231	0.322411	3.91522	9.03217e-05	0.00157402
PON1	9.10849	1.2621	1.28201	0.984468	0.324886	0.608659
PROS1	277.138	1.26186	0.263809	4.78325	1.72485e-06	5.11122e-05
EMILIN1	290.985	1.26173	0.2756	4.57813	4.69143e-06	0.000124098
ZC2HC1B	8.06565	1.26028	1.35427	0.930594	0.352063	0.636187
ENSOARG00020009090	66.0376	1.26028	0.831279	1.51607	0.129501	0.363214
EBF2	10.8066	1.26022	1.17795	1.06984	0.284692	0.569459
ENG	21.7263	1.2597	0.771409	1.63299	0.102471	0.31378
ENSOARG00020006104	5.47425	1.25863	1.52731	0.824083	0.409893	0.687403
COX3	42513.1	1.25764	0.135545	9.27845	1.71967e-20	3.50065e-18
TAGLN3	372.305	1.25629	0.250325	5.01865	5.20366e-07	1.79584e-05
ABCA1	248.173	1.25447	0.276017	4.5449	5.49626e-06	0.000141913
ASPG	11.656	1.25401	1.16522	1.0762	0.281838	0.567148
GSN	1370.28	1.25296	0.182962	6.84817	7.48019e-12	6.91229e-10
GADD45A	229.478	1.25244	0.267901	4.67504	2.93902e-06	8.28944e-05
TRIM16	12.7048	1.25147	1.06487	1.17524	0.239901	0.518035
FIBIN	183.173	1.25117	0.300173	4.16818	3.07044e-05	0.000643693
DAPP1	8.80881	1.24745	1.22041	1.02215	0.306709	0.591734
ENSOARG00020006726	747.064	1.24254	0.228674	5.43367	5.5208e-08	2.46175e-06
ENSOARG00020017570	9.26053	1.23918	1.14128	1.08579	0.277573	0.561866
ENSOARG00020012290	27.8282	1.23864	0.757229	1.63576	0.101891	0.312344
DNAH2	8.88483	1.23554	1.21648	1.01567	0.309789	0.594806
ENSOARG00020013690	8.88483	1.23554	1.21648	1.01567	0.309789	0.594806
NTRK1	40.2408	1.2355	0.61713	2.00201	0.045284	0.182043
ENSOARG00020002118	7.18669	1.23531	1.29658	0.952747	0.340718	0.624589
HEPACAM	5.39743	1.23513	1.62846	0.758467	0.448172	0.715913
AMIGO2	121.541	1.23508	0.647072	1.90872	0.0562987	0.210603
CST6	68.2005	1.23326	0.52346	2.35597	0.0184744	0.098516
ENO3	917.4	1.23321	0.289469	4.26026	2.04192e-05	0.000449542
CELF6	6.40237	1.23314	2.01604	0.611668	0.540758	0.784256
ACE	29.6716	1.23263	0.732759	1.68218	0.0925344	0.293793
CLDN19	5.52832	1.23262	1.52757	0.806916	0.419715	0.695859
HTR1B	48.6526	1.23249	0.61586	2.00125	0.045366	0.182268
WFDC1	31.5528	1.23201	0.642559	1.91736	0.0551928	0.207894
NTN1	139.087	1.23139	0.430284	2.86182	0.0042122	0.034081
KIFC3	29.1142	1.23007	0.662943	1.85546	0.0635301	0.228336
PTK2B	55.2962	1.22955	0.653925	1.88026	0.0600731	0.22008
SMPD3	5.11285	1.22746	1.57958	0.777084	0.437109	0.707576
RUNX1T1	16.753	1.22669	0.936623	1.30969	0.1903	0.455357
CCDC105	48.5689	1.22654	0.695949	1.7624	0.0780025	0.263244
ARX	4.98196	1.22455	2.02214	0.605571	0.5448	0.787418
LUM	1143.58	1.22353	0.238453	5.13114	2.87996e-07	1.05102e-05
UBE2L6	140.573	1.2229	0.543913	2.24834	0.0245543	0.119463
GNG11	132.568	1.2223	0.325928	3.75021	0.000176684	0.00275133
ENSOARG00020016697	250.509	1.22198	0.249371	4.90026	9.57086e-07	3.10467e-05
ENSOARG00020023845	25.1367	1.22088	1.21876	1.00174	0.31647	0.600925
TGFBR3	338.144	1.22064	0.238253	5.1233	3.0024e-07	1.09253e-05
ARHGAP24	25.3812	1.2181	0.714399	1.70507	0.0881807	0.285323
LRRC56	14.0188	1.21804	0.954081	1.27667	0.20172	0.470379
ENSOARG00020000434	6.36259	1.217	1.35827	0.895992	0.370257	0.653844
ENSOARG00020001327	6.36259	1.217	1.35827	0.895992	0.370257	0.653844
ST7L	141.968	1.2146	0.364742	3.33004	0.000868348	0.00983614
CAMK2D	64.0002	1.21377	0.46869	2.58971	0.00960564	0.0621182
SHTN1	270.69	1.21196	0.275241	4.40327	1.0663e-05	0.000256899
ENSOARG00020022262	284.389	1.20928	0.2414	5.00944	5.45873e-07	1.87008e-05
EGR3	20.3224	1.20899	0.804065	1.50359	0.132686	0.368759
LRATD1	209.304	1.20889	1.24419	0.971629	0.331235	0.614358
RPH3AL	46.5398	1.2082	0.634009	1.90565	0.0566954	0.211569
ANKRD1	24.2007	1.20725	1.10586	1.09169	0.274971	0.559015
PRRX2	51.8481	1.20685	0.634297	1.90266	0.0570853	0.212459
ENSOARG00020010309	25.0958	1.20684	0.724257	1.66632	0.0956497	0.299754
C11orf71	79.8397	1.20682	0.434329	2.77858	0.00545972	0.0412963
GAA	265.523	1.20637	0.24996	4.82626	1.39118e-06	4.26649e-05
ENSOARG00020000133	69.4091	1.20634	1.72847	0.697925	0.485224	0.744362
LOXL3	558.368	1.2062	0.192209	6.27544	3.48646e-10	2.43636e-08
SORCS1	124.508	1.20413	0.493208	2.44143	0.0146291	0.0836646
ASAH2	9.37553	1.20223	1.20394	0.998576	0.318	0.602428
WNT5A	179.105	1.2012	0.300486	3.99754	6.40044e-05	0.00116301
HTR1F	7.71031	1.20075	1.30543	0.919816	0.357669	0.642186
ENSOARG00020023458	64.733	1.20035	0.723312	1.65952	0.0970106	0.302485
ENSOARG00020002235	13.5224	1.19958	0.970526	1.23601	0.216454	0.490195
LOXL4	7.21469	1.19936	1.36906	0.876042	0.381007	0.663397
ENSOARG00020009174	10.979	1.19861	1.07341	1.11663	0.26415	0.546349
PLA2G4A	73.7364	1.19848	0.463144	2.58771	0.00966167	0.0624041
GEM	39.2517	1.1983	0.632675	1.89403	0.0582213	0.215602
ARTN	5.943	1.19689	1.45236	0.824098	0.409884	0.687403
TNFRSF25	43.8612	1.19616	0.63624	1.88004	0.0601023	0.220129
ENSOARG00020003031	9.71419	1.1953	1.25773	0.950365	0.341927	0.625999
SLC39A2	13.6094	1.19338	0.948051	1.25877	0.208114	0.478916
C1QTNF2	11.066	1.19132	1.04175	1.14358	0.252799	0.534158
TUBB1	7.66641	1.19116	1.24298	0.958304	0.337909	0.621321
CRYM	45.9335	1.18722	0.709584	1.67313	0.0943026	0.297056
GCNT7	5.51655	1.18623	1.45008	0.818045	0.413331	0.690409
PPARA	20.0719	1.18593	0.981464	1.20832	0.226923	0.502262
SH3BGR	35.4967	1.18587	0.689337	1.72031	0.085376	0.279858
BTG1	2657.16	1.18566	0.183547	6.45972	1.04896e-10	7.96416e-09
KIT	423.373	1.18539	0.844053	1.40441	0.160198	0.41061
ENSOARG00020017837	97.2056	1.18526	0.396182	2.99172	0.00277414	0.0245995
DYNLRB2	19.9273	1.1848	0.819247	1.44621	0.148119	0.393731
GBX1	7.27974	1.1823	1.353	0.873839	0.382206	0.66413
COL8A1	17.7953	1.18203	0.903051	1.30893	0.190559	0.45554
ENSOARG00020020414	6.01902	1.18074	1.49288	0.790911	0.428996	0.702539
SLC38A3	24.4079	1.17935	0.7558	1.56041	0.118664	0.343832
HIF3A	15.3649	1.17888	0.91747	1.28492	0.19882	0.466392
MDFIC	62.0418	1.17866	0.491709	2.39706	0.0165272	0.0912354
FOXA2	258.64	1.17854	1.22898	0.958953	0.337582	0.621127
IFI35	49.504	1.17687	0.542726	2.16844	0.0301251	0.138438
ENSOARG00020005831	15.4849	1.17609	0.981844	1.19784	0.23098	0.50752
H2AC25	11.0981	1.17519	1.0535	1.11552	0.264628	0.546715
ENSOARG00020006620	8.9812	1.17508	1.15523	1.01718	0.309066	0.59427
LTBP4	748.347	1.17431	0.215062	5.46033	4.7524e-08	2.14637e-06
ESRP1	94.801	1.17276	0.748305	1.56723	0.117062	0.341228
PLCXD2	251.3	1.17046	0.276984	4.22572	2.38178e-05	0.000513106
ENSOARG00020006612	46.7096	1.16932	0.642573	1.81974	0.0687989	0.24147
FMN1	18.7926	1.16772	0.813292	1.4358	0.15106	0.398458
IGFBPL1	509.447	1.16745	1.15584	1.01004	0.312474	0.597187
JAG1	140.813	1.16712	0.387051	3.01542	0.00256621	0.0231205
BMPER	42.4785	1.16562	0.624375	1.86686	0.0619207	0.224564
RAB20	14.2892	1.16315	1.13713	1.02288	0.306366	0.591734
SLC36A2	5.09696	1.16267	1.62151	0.717026	0.473358	0.734835
SOCS3	183.76	1.16142	0.340465	3.41128	0.000646585	0.00795266
ENSOARG00020014036	20.9156	1.15578	0.822033	1.406	0.159725	0.409995
ND3	8193.22	1.15545	0.156731	7.37218	1.67857e-13	1.93256e-11
PLXNA2	317.821	1.15342	0.245008	4.70767	2.50568e-06	7.1534e-05
SLC44A3	21.7389	1.15269	0.804343	1.43308	0.151834	0.3996
RNF11	1008.68	1.15211	0.217962	5.28582	1.25145e-07	4.9937e-06
ADGRG1	23.7222	1.15208	1.03695	1.11102	0.266561	0.548587
ZCCHC24	83.0915	1.14873	0.434768	2.64217	0.00823761	0.0555742
EDNRB	18.0006	1.14858	0.827386	1.38821	0.165074	0.418148
TMEM265	121.257	1.148	0.348022	3.29864	0.000971554	0.0107707
ZFPM2	22.802	1.14785	0.747939	1.53468	0.124861	0.355453
ENSOARG00020006745	6.04017	1.14744	1.40112	0.818945	0.412818	0.690409
ENSOARG00020006850	6.04017	1.14744	1.40112	0.818945	0.412818	0.690409
VGLL3	47.1773	1.14639	0.565878	2.02586	0.0427789	0.175079
ELK3	173.2	1.14557	0.348888	3.28348	0.00102536	0.0111818
CDK3	42.1646	1.14385	0.566674	2.01853	0.0435364	0.17725
WNT10B	8.47382	1.14265	1.36324	0.838187	0.401926	0.680585
ENSOARG00020011396	6.01822	1.141	1.37813	0.827931	0.40771	0.685165
DLEC1	30.4407	1.13951	0.655401	1.73865	0.0820971	0.272996
ME3	31.3148	1.13942	1.04354	1.09188	0.274885	0.558949
PHLDA1	209.844	1.1385	0.339136	3.35707	0.000787736	0.00922814
CISH	16.7939	1.13749	0.853766	1.33232	0.182757	0.444684
IFFO1	117.652	1.13673	0.352045	3.22893	0.00124256	0.0131127
TENT5A	53.5921	1.13586	0.619562	1.83333	0.0667535	0.236327
TFAP2A	21.5514	1.13544	0.762177	1.48973	0.136294	0.374729
KRT10	140.919	1.13499	0.333862	3.39957	0.00067491	0.0082076
PTGER4	8.18923	1.13358	1.21368	0.933998	0.350305	0.634151
ITGB7	134.225	1.13301	0.344064	3.29301	0.000991227	0.0109198
ECM2	61.2314	1.13026	0.514811	2.19548	0.0281289	0.131894
DEF6	81.81	1.12848	0.41012	2.75157	0.00593098	0.0437498
NPTN	1641.52	1.12744	0.14892	7.57082	3.70882e-14	4.61009e-12
NDNF	125.7	1.12705	0.474467	2.3754	0.0175298	0.0949937
PRR15	5.12908	1.12704	1.54887	0.727653	0.466826	0.729604
FMOD	28.8996	1.12608	1.01985	1.10416	0.269524	0.552747
LIME1	31.0725	1.12402	0.637411	1.76342	0.0778299	0.262915
XAF1	6.45485	1.12084	1.35867	0.824955	0.409397	0.686942
PLEKHH3	96.2239	1.11797	0.387974	2.88157	0.00395703	0.0325985
ENSOARG00020011702	6.93537	1.11761	1.4209	0.786547	0.431547	0.703826
ENSOARG00020006483	21.1132	1.11754	0.834201	1.33965	0.180359	0.441743
MBD2	427.889	1.11739	0.248417	4.49804	6.85833e-06	0.000172948
TWSG1	99.6722	1.11678	0.474816	2.35202	0.0186717	0.0992668
PARD6A	42.3491	1.11581	0.547993	2.03618	0.0417319	0.171745
HAND2	50.2345	1.11462	0.536972	2.07576	0.0379166	0.160415
ENSOARG00020009963	13.0988	1.11416	1.08969	1.02245	0.306566	0.591734
LHFPL6	136.632	1.11029	0.321376	3.45479	0.000550729	0.00696268
ENSOARG00020001778	14.781	1.1102	0.990055	1.12136	0.262137	0.544147
VSIG8	13.3134	1.10983	1.04544	1.06159	0.288422	0.572524
LGI3	8.70188	1.10788	1.18391	0.935784	0.349384	0.633261
CTSK	844.981	1.10764	0.308452	3.59097	0.000329447	0.00463668
ENSOARG00020017241	23.461	1.10708	0.761335	1.45414	0.145909	0.389774
ENSOARG00020004512	78.1128	1.1054	0.44558	2.48081	0.0131085	0.0777855
RFTN1	9.88578	1.10393	1.16799	0.945157	0.344578	0.62823
ENSOARG00020015824	5.18315	1.1008	1.48536	0.741102	0.458632	0.723555
ENSOARG00020026035	10.4862	1.09981	1.12942	0.97378	0.330166	0.613739
GADL1	9.36822	1.09932	1.54194	0.712949	0.475877	0.736466
AQP11	34.2604	1.09714	0.653862	1.67795	0.0933577	0.295261
ADIRF	21.8635	1.09598	0.982393	1.11563	0.264582	0.546715
THBS4	17.3118	1.09493	0.863419	1.26813	0.204753	0.47458
IRF7	10.4423	1.09204	1.06836	1.02217	0.306703	0.591734
ENSOARG00020024966	16.9005	1.09175	0.929301	1.17481	0.240072	0.51814
OSBP2	6.10442	1.09015	1.4118	0.772169	0.440014	0.709032
ENSOARG00020016590	16.5426	1.08788	0.902268	1.20571	0.227928	0.503298
PEAR1	86.1446	1.08783	0.471746	2.30597	0.0211125	0.108308
TPPP3	129.626	1.08725	0.357535	3.04098	0.00235813	0.0215921
CHODL	9.08363	1.08471	1.17014	0.926994	0.35393	0.638246
FAM78B	94.1094	1.08467	0.382584	2.83511	0.00458095	0.0363115
SHPK	10.5183	1.08308	1.10695	0.978439	0.327857	0.611899
arntl	109.906	1.08252	0.519193	2.085	0.0370689	0.157946
CCL27	29.1264	1.08246	0.683829	1.58293	0.113437	0.335085
RPL37A	4784.61	1.08179	1.77207	0.610471	0.54155	0.784996
GLRA1	23.1816	1.08172	0.780822	1.38536	0.165943	0.419592
BNIPL	60.8672	1.08134	0.474955	2.27672	0.0228031	0.114016
RNF19B	520.196	1.07965	0.209321	5.15789	2.49749e-07	9.28036e-06
GFRA4	10.0049	1.07908	1.12571	0.958573	0.337774	0.621236
AFAP1L1	43.3421	1.07643	0.6758	1.59283	0.111199	0.330101
INTS6L	83.2308	1.07544	0.402439	2.67231	0.00753313	0.0520208
ZNF703	11.7783	1.07485	1.0089	1.06537	0.286709	0.570736
TGFB1I1	81.4086	1.07409	0.44411	2.41853	0.0155836	0.0876401
SLC22A31	10.944	1.0722	1.05977	1.01173	0.311667	0.596326
CDKN1C	419.05	1.07072	0.294311	3.63805	0.000274709	0.0039738
MCEE	90.0293	1.07058	0.409029	2.61737	0.00886112	0.0584329
SCN5A	61.0437	1.07034	0.5249	2.03913	0.0414368	0.17101
IER3	160.606	1.06875	0.380594	2.8081	0.00498353	0.0386001
DDIT4	5453.73	1.06854	0.223617	4.77843	1.7667e-06	5.21326e-05
ENSOARG00020002901	42.2847	1.06719	2.00189	0.533094	0.593968	0.817369
BCAM	394.623	1.06716	0.319508	3.34	0.00083779	0.00962978
GPD1	299.248	1.06704	0.314495	3.39287	0.00069164	0.00836465
ENSOARG00020015709	6.99276	1.06631	1.5309	0.696523	0.486101	0.744963
GLTPD2	14.4509	1.06572	0.926524	1.15023	0.250049	0.530993
HLA-DMA	52.2787	1.06549	0.553723	1.92423	0.0543264	0.205402
PSMB10	286.133	1.06369	0.278017	3.82597	0.000130256	0.00211512
ENSOARG00020010640	6.49303	1.06355	1.78789	0.594861	0.551936	0.792284
FAM13C	48.8258	1.061	0.535175	1.98253	0.0474203	0.188022
ENSOARG00020017004	6.97767	1.0602	1.29584	0.818156	0.413268	0.690409
ENSOARG00020009198	71.3758	1.05998	0.454146	2.33401	0.0195952	0.103161
EDIL3	21.8845	1.05981	0.932786	1.13618	0.255881	0.537315
MAPRE3	188.493	1.05971	0.296491	3.57417	0.000351335	0.00487633
PURA	119.328	1.05872	0.37645	2.81238	0.0049176	0.0382406
ELF1	85.0095	1.05793	0.403521	2.62175	0.00874801	0.0579051
C15orf61	36.2572	1.05786	0.601255	1.75943	0.0785052	0.264623
ENSOARG00020020849	7.32044	1.05673	1.83115	0.577086	0.563881	0.800109
KRT16	10.146	1.0567	1.19061	0.887521	0.374798	0.658052
FILIP1	43.8134	1.05528	0.707285	1.49202	0.135695	0.373793
MORN5	5.30227	1.05442	1.51582	0.695612	0.486672	0.745159
AMH	6.59511	1.05433	1.34214	0.785557	0.432127	0.704137
GNB3	63.9297	1.05222	0.459663	2.28911	0.0220732	0.111359
ABHD5	134.492	1.0519	0.360452	2.91828	0.00351967	0.0297995
IRX1	535.901	1.05088	0.25898	4.05778	4.95404e-05	0.000949844
PRICKLE4	59.9963	1.05054	0.474609	2.21349	0.0268642	0.127392
ZNF169	28.5712	1.04798	0.742057	1.41226	0.157873	0.407325
PTP4A3	70.7658	1.04431	0.435679	2.39698	0.016531	0.0912354
ENSOARG00020019172	12.7926	1.04383	0.992156	1.05209	0.29276	0.576652
CRACR2B	10.087	1.04248	1.08817	0.958013	0.338056	0.62151
ENSOARG00020003724	81.1687	1.04051	0.411424	2.52905	0.0114372	0.0704353
MXI1	256.73	1.04024	0.32261	3.22445	0.00126217	0.0132698
ENSOARG00020016303	22.7048	1.03973	0.795863	1.30641	0.191412	0.456851
NKIRAS1	70.2686	1.03667	0.437926	2.36722	0.0179222	0.09645
ELL2	707.471	1.03556	0.320696	3.22909	0.00124187	0.0131127
BCL6	100.586	1.03529	0.404873	2.55709	0.0105553	0.0666337
FAM161B	20.6866	1.0346	0.785547	1.31705	0.187823	0.451464
C1R	14.5912	1.03407	0.987147	1.04754	0.294852	0.579311
COX1	102311	1.03364	0.110761	9.33214	1.03753e-20	2.20806e-18
CALCRL	33.9049	1.03343	0.860172	1.20142	0.229589	0.505515
TMEFF2	8.4006	1.03282	1.19562	0.863842	0.387675	0.668707
C1QTNF5	90.63	1.032	0.388839	2.65406	0.00795293	0.0541674
ENSOARG00020020317	26.3418	1.03136	0.717416	1.4376	0.150547	0.397776
PYGM	58.0597	1.0299	0.566381	1.81839	0.0690041	0.241838
WAS	10.141	1.02975	1.07927	0.954115	0.340025	0.623824
ENSOARG00020018387	16.1766	1.02505	1.46997	0.697326	0.485599	0.744458
SEMA3E	46.7903	1.02199	0.577602	1.76937	0.0768329	0.260612
ENSOARG00020014439	16.3706	1.02074	0.870563	1.17251	0.240993	0.519249
BBIP1	108.948	1.02022	0.355795	2.86744	0.00413806	0.0336361
GINM1	150.638	1.0191	0.306185	3.3284	0.000873469	0.00986234
BTG3	621.508	1.01869	0.190543	5.34623	8.98052e-08	3.69913e-06
ENSOARG00020002135	75.3213	1.01812	0.441373	2.30671	0.021071	0.108185
ERMN	14.5973	1.01721	0.909505	1.11842	0.263388	0.545496
ENSOARG00020011544	15.4165	1.01708	0.912784	1.11426	0.265168	0.547405
ENSOARG00020023465	91.0014	1.01533	0.398785	2.54606	0.0108947	0.0680122
ENSOARG00020025198	303.398	1.01453	0.318167	3.18868	0.00142924	0.0146641
ENSOARG00020013849	60.3763	1.01374	0.490431	2.06704	0.0387305	0.163023
CXCL12	481.511	1.01287	0.29135	3.47648	0.000508042	0.00653476
RHOC	876.715	1.01277	0.190679	5.3114	1.08787e-07	4.44194e-06
ENSOARG00020010300	28.2033	1.01189	0.713716	1.41777	0.156257	0.405615
CFAP58	12.466	1.01021	1.21747	0.829762	0.406673	0.684252
REC114	53.2568	1.00742	0.564249	1.78541	0.0741951	0.253934
NEURL1	10.6098	1.00689	1.05798	0.951712	0.341243	0.62527
MKNK1	133.489	1.00629	0.41611	2.41832	0.0155924	0.0876401
ENSOARG00020004734	11.9896	1.00622	1.0025	1.00371	0.315518	0.59986
HIVEP2	87.5406	1.00619	0.454509	2.21379	0.0268429	0.127392
MIEN1	138.415	1.0032	0.366173	2.7397	0.00614947	0.0448704
CDH6	417.004	1.00289	1.20183	0.834471	0.404015	0.682395
MMP12	8.38883	1.00233	1.24548	0.804776	0.420949	0.696917
NEIL1	78.6692	1.00184	0.433762	2.30965	0.0209074	0.107569
ARSK	33.6958	1.0003	0.646352	1.54761	0.121715	0.349472
C2orf50	630.32	1.00011	0.191604	5.21969	1.79221e-07	6.95399e-06
ARMC12	32.4002	0.999876	0.634683	1.5754	0.115165	0.338172
LRRN3	114.921	0.999807	1.36769	0.731016	0.464769	0.727857
ENSOARG00020011802	11.0355	0.999627	1.06548	0.93819	0.348147	0.632177
PLD3	1514.22	0.998997	0.151568	6.59108	4.36651e-11	3.60112e-09
ENSOARG00020026028	8.83643	0.998337	1.1777	0.847701	0.396605	0.675893
CCDC39	15.164	0.998276	0.920847	1.08408	0.278327	0.562745
CDK5R2	10.6748	0.996861	1.05548	0.944466	0.344932	0.628461
SPTB	51.9724	0.995954	0.496947	2.00414	0.0450547	0.181588
RYR3	9.73575	0.994807	1.1912	0.835128	0.403645	0.682263
DAZAP2	494.142	0.991565	0.20861	4.7532	2.00225e-06	5.81067e-05
RBMS2	166.902	0.991331	0.297465	3.3326	0.000860394	0.00979344
OPTC	5.37749	0.99059	1.64145	0.603486	0.546185	0.788541
AARSD1	1342.77	0.989177	0.146231	6.76447	1.33796e-11	1.197e-09
KIF26B	9.72066	0.988676	1.14477	0.863644	0.387783	0.66873
KANTR	33.6045	0.988562	0.709148	1.39401	0.163313	0.41526
ENSOARG00020009051	66.4315	0.988324	0.457336	2.16104	0.0306919	0.139921
SUSD6	37.8159	0.987557	0.588157	1.67907	0.0931385	0.294891
ENSOARG00020007506	12.8991	0.986872	1.02342	0.964293	0.334899	0.618458
FAM181B	61.3644	0.986865	0.607308	1.62498	0.104166	0.31719
ND4	51431.8	0.986577	0.172819	5.70872	1.13829e-08	5.92165e-07
FAM122A	243.537	0.983752	0.270254	3.6401	0.000272532	0.00395045
SVOPL	6.15277	0.983351	1.51744	0.648032	0.516964	0.769285
INHA	32.1127	0.978936	0.669537	1.46211	0.143711	0.386637
LRRC32	15.5888	0.97874	0.882327	1.10927	0.267313	0.549588
SP110	261.881	0.976686	0.399875	2.44248	0.0145869	0.0835935
HSPB9	9.31616	0.976215	1.15405	0.845902	0.397607	0.676815
SLC6A17	7.15006	0.975007	1.35082	0.72179	0.470424	0.732872
ENSOARG00020010353	72.1285	0.97359	0.466349	2.08769	0.036826	0.157174
GFAP	6.23977	0.972964	1.35644	0.71729	0.473195	0.734835
CERCAM	187.818	0.972474	0.354557	2.74278	0.00609211	0.0445908
LARGE2	185.307	0.971882	0.313842	3.09673	0.00195669	0.0187346
PTPN20	17.3504	0.971689	0.8554	1.13595	0.255979	0.53736
ENSOARG00020022215	1813.19	0.970081	0.141535	6.85398	7.18234e-12	6.68101e-10
FRMPD1	6.22879	0.969667	1.37307	0.706205	0.48006	0.739446
TACSTD2	20.7495	0.969256	0.929793	1.04244	0.297207	0.5813
HGFAC	111.098	0.969249	0.388906	2.49225	0.0126938	0.0760653
KRT7	41.835	0.968816	0.633487	1.52934	0.126181	0.358048
ENSOARG00020007190	88.7912	0.968438	0.43416	2.2306	0.0257075	0.123449
ZNF180	248.531	0.96727	0.247491	3.9083	9.29465e-05	0.00161375
PAPLN	8.03429	0.966608	1.20314	0.803403	0.421742	0.697371
ENSOARG00020004424	13.9313	0.966181	0.996145	0.96992	0.332086	0.614881
SGK1	1354.9	0.965666	0.316721	3.04895	0.00229642	0.0211117
CDHR4	12.0887	0.965256	1.23679	0.780452	0.435125	0.706154
MT2	1003.36	0.964919	0.284375	3.39312	0.000691003	0.00836465
FHOD3	808.476	0.964754	0.716424	1.34663	0.178101	0.438641
GLI1	163.86	0.964687	0.324819	2.96992	0.00297881	0.0260842
TCTE3	13.9203	0.964474	0.979562	0.984597	0.324822	0.608659
KRTCAP3	20.1093	0.963781	0.808243	1.19244	0.233089	0.510111
SH2D3A	19.0132	0.963417	0.981368	0.981708	0.326244	0.610016
ENSOARG00020023043	4178.2	0.962724	0.159163	6.04865	1.46066e-09	9.28347e-08
PRDM16	17.7212	0.962328	0.955749	1.00688	0.313991	0.598441
ST8SIA3	19.9125	0.962143	0.970675	0.99121	0.321583	0.606077
RTN1	89.3147	0.959831	0.517314	1.85541	0.0635374	0.228336
PIP4P2	78.4246	0.959441	0.42982	2.23219	0.0256024	0.123112
INSRR	37.1441	0.959074	0.799098	1.2002	0.230063	0.506261
CPQ	358.26	0.957861	0.317008	3.02156	0.00251472	0.0227296
LEF1	68.4713	0.95541	0.835703	1.14324	0.252938	0.534174
GABRG1	13.3959	0.95497	0.959044	0.995752	0.319371	0.603793
TRNP1	16.5551	0.95484	0.923462	1.03398	0.301146	0.586102
PTGES3L	27.6801	0.954661	0.70042	1.36298	0.172888	0.430641
C3	965.22	0.954356	0.255788	3.73104	0.000190687	0.00293041
ENSOARG00020005508	15.4133	0.953828	1.545	0.617364	0.536995	0.782106
SYT12	4.94692	0.952217	1.50592	0.632317	0.52718	0.776662
CA9	48.9627	0.949181	0.51142	1.85597	0.0634577	0.228253
LOXL1	1299.99	0.948896	0.154124	6.15669	7.42812e-10	4.85281e-08
HACD4	24.3049	0.948808	1.07666	0.881254	0.37818	0.660937
RND1	224.385	0.948253	0.445103	2.13041	0.0331377	0.146876
PARP9	55.5362	0.947418	0.501003	1.89104	0.0586185	0.215877
DKK2	26.2775	0.947308	0.80319	1.17943	0.238227	0.516777
SFRP5	13.9085	0.946143	0.932215	1.01494	0.310134	0.595099
MRI1	331.965	0.946052	0.258843	3.65493	0.000257249	0.00376388
ENSOARG00020007382	27.3475	0.945225	0.67885	1.39239	0.163804	0.416011
SLC2A11	81.2563	0.945199	0.404234	2.33825	0.0193744	0.102192
GRB14	110.52	0.945052	0.383302	2.46556	0.01368	0.079664
LHX8	17.4688	0.94461	0.884995	1.06736	0.285808	0.569862
TEKT1	9.39138	0.941954	1.19723	0.786778	0.431412	0.703826
ERICH6	4.914	0.939767	1.55699	0.603579	0.546124	0.788534
ENSOARG00020014217	10.8541	0.939662	1.0904	0.861763	0.388818	0.669856
ENSOARG00020018948	71.8674	0.939497	0.445076	2.11087	0.0347835	0.151229
ADAM2	5.03392	0.937903	1.73365	0.540997	0.588509	0.813843
GHDC	48.4654	0.937515	0.529792	1.76959	0.0767952	0.260612
MOV10	727.919	0.937218	0.210935	4.44317	8.86433e-06	0.000218053
MASP2	207.153	0.936976	0.26826	3.49279	0.000477993	0.00619935
ENSOARG00020024870	16.1937	0.936392	0.872715	1.07296	0.283287	0.568124
RDH5	84.8901	0.934953	0.43971	2.1263	0.0334787	0.147828
SULF2	897.807	0.93495	0.261747	3.57197	0.000354311	0.00489828
RUSC2	323.084	0.933346	0.295297	3.1607	0.00157389	0.0158245
HES1	650.941	0.93297	0.216441	4.3105	1.62884e-05	0.000369607
SERPING1	265.993	0.931882	0.50566	1.8429	0.0653434	0.233007
CA3	160.436	0.931715	0.592949	1.57133	0.116107	0.339756
KDELR3	190.106	0.930528	0.325745	2.85662	0.0042818	0.034505
DNAAF3	222.455	0.930478	0.278038	3.34658	0.000818149	0.00948945
SMARCA2	204.176	0.928786	0.278018	3.34074	0.000835554	0.00962772
VASN	50.0465	0.927877	0.506589	1.83162	0.0670084	0.23672
ND1	40953.3	0.927221	0.143301	6.47044	9.77187e-11	7.50031e-09
PRAF2	236.926	0.926604	0.26918	3.44232	0.000576739	0.00722647
ASIC4	81.9468	0.926399	0.569522	1.62663	0.103817	0.316383
EPOR	6.77356	0.926092	1.30823	0.707895	0.479011	0.738855
PRRT2	203.614	0.925786	0.283113	3.27002	0.00107541	0.0116105
SVIL	404.03	0.924825	0.357483	2.58704	0.00968035	0.0624289
TEPP	7.21019	0.922371	1.26579	0.72869	0.466192	0.72919
PTGR3	94.8063	0.921331	0.468126	1.96812	0.0490537	0.192452
PIN4	422.977	0.920518	0.226754	4.05955	4.91672e-05	0.000945253
SPARC	6133.11	0.91997	0.220921	4.16425	3.12378e-05	0.000651507
NEDD9	33.3393	0.919912	0.636004	1.44639	0.148067	0.393667
MEST	2046.41	0.917594	1.27023	0.722384	0.470059	0.732466
ASS1	735.854	0.91659	0.187076	4.89955	9.60545e-07	3.10871e-05
PNRC1	1083.13	0.916055	0.160807	5.69661	1.22216e-08	6.33451e-07
ENSOARG00020001899	375.687	0.915629	0.229676	3.98662	6.70224e-05	0.00121158
STK17B	61.7047	0.915019	0.473498	1.93247	0.0533017	0.202747
TLR8	15.3697	0.91435	0.900967	1.01485	0.310175	0.595099
PRR16	32.0094	0.911907	0.658453	1.38492	0.166076	0.419626
ENSOARG00020018812	927.415	0.911337	0.178379	5.10899	3.23893e-07	1.16651e-05
ACBD4	104.437	0.9091	0.384085	2.36693	0.0179365	0.0964783
SLC22A5	25.3489	0.908663	0.702055	1.29429	0.195565	0.461618
TINAGL1	18.6371	0.90857	0.891113	1.01959	0.307923	0.593046
RAB24	274.23	0.908109	0.256481	3.54065	0.000399148	0.0053908
CFAP119	59.2719	0.907546	0.473862	1.91521	0.0554652	0.208697
ENSOARG00020017489	9.90323	0.906284	1.21879	0.743591	0.457124	0.722317
TESPA1	8.57826	0.905614	1.21849	0.743228	0.457344	0.722317
ENSOARG00020009194	9.1348	0.904313	1.16989	0.772991	0.439528	0.708841
CDK2AP2	251.668	0.903847	0.327778	2.7575	0.00582456	0.0431269
RRAS	409.776	0.902736	0.238271	3.78869	0.000151444	0.00240359
ENSOARG00020016145	53.4037	0.901868	0.509378	1.77053	0.0766392	0.260269
ENSOARG00020021602	33.6343	0.901338	0.633092	1.42371	0.154531	0.403371
TSPAN7	840.045	0.900607	0.616976	1.45971	0.14437	0.387482
MOG	55.4634	0.900415	0.485896	1.8531	0.063868	0.229086
SOX9	677.003	0.900375	0.781351	1.15233	0.249185	0.530354
GCHFR	81.4989	0.900113	0.420867	2.13871	0.0324591	0.144967
POLD4	66.871	0.900018	0.495641	1.81587	0.0693905	0.242634
CCND3	447.269	0.897866	0.250566	3.58335	0.000339219	0.00474096
CFAP43	7.23134	0.897015	1.2997	0.690172	0.490086	0.747584
NFATC1	32.6664	0.896953	0.640275	1.40089	0.161248	0.412324
CASP7	120.64	0.896395	0.384613	2.33064	0.0197724	0.103957
ENSOARG00020020217	9.96827	0.896097	1.18942	0.753391	0.451215	0.718405
ENSOARG00020003035	9.93809	0.893464	1.38174	0.646623	0.517876	0.769443
ENSOARG00020004536	7.65699	0.893128	1.31407	0.679665	0.496717	0.753418
DNAJB4	301.552	0.893018	0.251419	3.5519	0.000382453	0.00522609
ANKRD34A	5.46975	0.892868	1.44214	0.619128	0.535832	0.781428
ENSOARG00020004315	155.214	0.892061	0.431958	2.06516	0.0389083	0.163527
STARD10	72.8422	0.891336	0.433164	2.05774	0.0396155	0.165508
TMEM256	829.889	0.890993	0.167991	5.30383	1.13401e-07	4.6169e-06
UCP2	1504.13	0.89097	0.198644	4.48526	7.28235e-06	0.000182944
NR3C2	15.292	0.890649	1.06157	0.838994	0.401473	0.680376
ALDOB	15.8486	0.890199	0.904548	0.984137	0.325048	0.608832
NPAS4	5.02215	0.889696	1.57363	0.565377	0.571817	0.804767
C11orf16	12.675	0.889153	1.02949	0.863681	0.387763	0.66873
NRIP3	40.5255	0.884922	0.806354	1.09744	0.27245	0.555984
S100A16	344.897	0.884885	0.348034	2.54253	0.0110055	0.0684903
IRF1	125.729	0.884605	0.346416	2.55359	0.0106617	0.0671669
CACNA1S	18.2057	0.884411	0.915299	0.966254	0.333917	0.617454
RTL1	291.47	0.883332	0.40261	2.19401	0.0282345	0.132118
ENSOARG00020025038	8.72618	0.882937	1.24729	0.707883	0.479018	0.738855
ENSOARG00020005975	36.6156	0.882165	0.615672	1.43285	0.151901	0.399673
GPR85	35.0439	0.880742	0.610916	1.44168	0.149394	0.395922
PLOD1	1050	0.878741	0.284689	3.08666	0.00202416	0.0192104
ENSOARG00020017188	43.2333	0.878719	0.658336	1.33476	0.181956	0.443784
LHX1	7.82686	0.878216	1.47468	0.59553	0.551489	0.792128
RNASEK	833.312	0.873443	0.179127	4.87611	1.08197e-06	3.43832e-05
ENSOARG00020014595	5.10914	0.873296	1.76808	0.493922	0.621361	0.834007
ARHGEF33	30.5816	0.872982	0.661842	1.31902	0.187163	0.450461
CYTB	48156.4	0.87196	0.161648	5.3942	6.88282e-08	2.98383e-06
DNER	54.5024	0.871562	0.681647	1.27861	0.201034	0.469291
TMEM234	262.597	0.869172	0.260701	3.33398	0.00085613	0.00976071
SNTA1	71.9721	0.867613	0.434535	1.99665	0.0458637	0.183481
ND2	46384.3	0.866607	0.189173	4.58103	4.62699e-06	0.000123089
CA11	284.492	0.866589	0.259527	3.33911	0.000840465	0.00964245
SOLD1	35.267	0.866493	0.595869	1.45417	0.1459	0.389774
ENSOARG00020025165	94.725	0.866375	0.511976	1.69222	0.0906046	0.289894
TXNIP	812.433	0.86617	0.250849	3.45296	0.000554481	0.00699752
TANC1	48.9816	0.865777	0.509815	1.69822	0.0894664	0.287825
NCF1	5.08307	0.863457	1.65088	0.523028	0.600955	0.820937
PSME1	2274.55	0.863151	0.150106	5.75029	8.90931e-09	4.77634e-07
ENSOARG00020014775	36.1436	0.861444	0.605374	1.423	0.154738	0.403544
CHMP4B	1311.64	0.860659	0.14606	5.89249	3.8042e-09	2.2527e-07
FGF12	45.0896	0.859933	0.588432	1.4614	0.143906	0.386705
LTB	13.8016	0.859741	0.950606	0.904414	0.365776	0.649929
TOX2	251.499	0.857378	0.406982	2.10667	0.0351462	0.152412
DMPK	449.004	0.856787	0.240861	3.55718	0.000374852	0.00513174
MOCS1	184.345	0.856443	0.287582	2.97809	0.00290053	0.0255589
ENSOARG00020022883	605.381	0.855983	0.183426	4.66664	3.06171e-06	8.60096e-05
PTCH2	92.2099	0.855619	0.496818	1.7222	0.0850333	0.279256
ENSOARG00020014093	125.446	0.855318	0.382273	2.23745	0.0252569	0.121952
NR4A2	58.6369	0.854982	0.498613	1.71472	0.0863965	0.281495
ZNF529	106.21	0.854726	0.380148	2.2484	0.0245507	0.119463
RAB36	24.1898	0.854008	0.786489	1.08585	0.277546	0.561866
IRF2BP2	469.419	0.852761	0.235598	3.61956	0.000295101	0.00422097
ENSOARG00020002342	50.3912	0.851926	0.547782	1.55523	0.119892	0.346218
ENSOARG00020001554	19.7612	0.851291	0.814289	1.04544	0.295819	0.580237
TRIM21	81.322	0.851291	0.408136	2.0858	0.0369967	0.157806
SLC31A2	39.6451	0.850594	0.584809	1.45448	0.145813	0.389741
RBFOX1	21.5906	0.850523	0.803752	1.05819	0.289969	0.573729
LAPTM4A	8417.31	0.850258	0.135627	6.26908	3.63176e-10	2.52533e-08
BGLAP	9.23803	0.849117	1.16204	0.730711	0.464956	0.728068
CA8	8.26269	0.849055	1.33572	0.635654	0.525002	0.775212
LDHD	45.7357	0.848768	0.568338	1.49342	0.135327	0.373
VAMP1	97.7294	0.848763	0.405033	2.09554	0.0361228	0.155495
Srebp1	279.807	0.848605	0.261274	3.24796	0.00116238	0.0123969
TRIM50	7.41139	0.848473	1.34756	0.629636	0.528933	0.777621
SPEM1	30.3083	0.844673	0.649332	1.30083	0.193315	0.458512
DNALI1	46.1825	0.844642	0.545318	1.5489	0.121406	0.34894
IRX2	1657.55	0.843475	0.163488	5.15923	2.47961e-07	9.26293e-06
REM1	69.5989	0.843355	0.440449	1.91476	0.0555229	0.208802
MRGPRF	37.7491	0.840556	0.641224	1.31086	0.189904	0.454489
RASSF9	13.2552	0.840331	1.11609	0.752924	0.451496	0.718526
PLPP3	149.654	0.840102	0.308182	2.72599	0.00641084	0.0463441
ARL5C	7.9062	0.838078	1.29856	0.64539	0.518674	0.769953
ATP6	69530.6	0.836577	0.200904	4.16407	3.12627e-05	0.000651507
COX7A1	219.033	0.83631	0.285714	2.92708	0.00342157	0.0291269
SLC6A20	7.36749	0.836133	1.27107	0.657819	0.510655	0.765531
MMRN1	97.6127	0.83573	1.50543	0.555143	0.578797	0.808049
KNG1	11.5224	0.835267	1.01478	0.823106	0.410448	0.687884
ACTG2	401.846	0.834082	0.34863	2.39246	0.016736	0.0921857
ENSOARG00020021436	5851.85	0.833874	0.240523	3.46692	0.000526453	0.00671012
FRS3	108.511	0.833399	0.358705	2.32335	0.0201602	0.105307
ENSOARG00020026072	20.1271	0.833357	0.888939	0.937474	0.348515	0.632594
HTATIP2	70.5603	0.8324	0.647235	1.28609	0.198413	0.465572
ENSOARG00020012354	194.675	0.831787	0.438327	1.89764	0.0577438	0.214229
GPR35	6.49424	0.830986	1.33781	0.621156	0.534497	0.780956
INKA2	5.54085	0.830664	1.50347	0.552499	0.580606	0.809368
SRPX	36.812	0.830153	0.62711	1.32378	0.185577	0.448644
IGSF8	763.333	0.829552	0.175527	4.72606	2.28921e-06	6.56208e-05
LFNG	754.161	0.828957	0.271697	3.05104	0.00228051	0.0209908
PTPRCAP	51.7997	0.828621	0.530894	1.56081	0.11857	0.343816
ENSOARG00020007263	7.44763	0.827604	1.41275	0.58581	0.558003	0.795897
COL2A1	3354.02	0.827408	0.484948	1.70618	0.0879747	0.284919
DCC	162.614	0.827361	1.32271	0.625507	0.531638	0.778746
P2RX2	40.9661	0.827336	0.649111	1.27457	0.202462	0.471154
PEX11A	51.4473	0.826941	0.511558	1.61652	0.105983	0.32055
VPREB3	8.70263	0.82587	1.26115	0.654855	0.512561	0.766876
SCNN1G	6.04664	0.823712	1.4298	0.576104	0.564545	0.800491
SLC25A4	3359.7	0.822113	0.139649	5.88701	3.93246e-09	2.27613e-07
ENSOARG00020007584	255.435	0.822071	0.293837	2.79771	0.00514662	0.0396898
GGT5	22.2757	0.821628	0.764085	1.07531	0.282236	0.567349
SELENBP1	199.637	0.821544	0.304752	2.69578	0.00702248	0.0495667
BAHCC1	285.485	0.821379	0.4536	1.8108	0.0701717	0.244452
SH2D6	47.6513	0.820978	0.657554	1.24853	0.211836	0.483891
SLIT3	595.964	0.820803	0.183336	4.47704	7.56851e-06	0.000189159
CCDC78	45.8906	0.820606	0.527794	1.55478	0.119997	0.346427
MXD1	42.2963	0.820438	0.578517	1.41817	0.15614	0.405435
ENSOARG00020002971	11.6635	0.820261	1.06021	0.773675	0.439123	0.708806
UBA52	8691.77	0.819995	0.178994	4.58114	4.62448e-06	0.000123089
FHIP1A	56.1558	0.819985	0.525761	1.55962	0.118851	0.34406
TIGD3	618.376	0.819771	0.268601	3.05201	0.00227316	0.020937
MYL6B	467.574	0.819507	0.25345	3.2334	0.00122325	0.0129576
ARHGAP8	110.604	0.819469	0.484706	1.69065	0.0909033	0.290518
ND6	8585.01	0.819102	0.16995	4.81966	1.43805e-06	4.38385e-05
IQCD	12.6059	0.818202	1.05866	0.772867	0.439601	0.708841
GALK2	119.726	0.817107	0.376677	2.16925	0.0300635	0.138223
SYTL2	51.3698	0.815424	0.726174	1.1229	0.261479	0.543764
LRP2	1247.39	0.814168	1.01513	0.802034	0.422533	0.698048
ENSOARG00020004215	178.569	0.813782	0.284157	2.86385	0.00418527	0.0339217
COPS7A	676.682	0.81232	0.201852	4.02432	5.71392e-05	0.00106422
GPR137C	28.4593	0.812308	0.845699	0.960517	0.336795	0.620491
KLHL35	128.36	0.811387	0.524283	1.54761	0.121716	0.349472
ENSOARG00020006710	128.921	0.811102	0.36047	2.25013	0.024441	0.119077
TLE7	9.70598	0.810983	1.11383	0.728103	0.46655	0.729489
ARHGEF19	18.5757	0.810754	0.895685	0.905177	0.365371	0.649485
VWA7	32.9123	0.810552	0.622444	1.30221	0.192845	0.458094
KLHL4	24.8609	0.810458	0.843298	0.961057	0.336523	0.620316
SLC16A11	50.4646	0.810392	0.580837	1.39522	0.162951	0.415015
LRRC4C	25.4147	0.810384	0.740071	1.09501	0.273513	0.557504
TRAPPC2L	305.809	0.808733	0.258009	3.13451	0.00172139	0.0169913
STAT3	669.827	0.807838	0.177637	4.54769	5.42384e-06	0.00014056
EPHA10	50.8107	0.806963	0.565281	1.42754	0.153423	0.401939
IL1RAP	265.325	0.806721	0.242969	3.32026	0.000899352	0.0100656
HAPLN1	7.78137	0.806675	1.44322	0.558943	0.576201	0.807636
MITD1	192.374	0.80489	0.283263	2.8415	0.00449024	0.0358148
NAPRT	23.1363	0.803918	0.764022	1.05222	0.2927	0.576614
SBSN	24.0829	0.803431	0.797492	1.00745	0.31372	0.598326
CHST12	277.565	0.802729	0.277845	2.88912	0.00386318	0.031919
CDKN2D	41.1327	0.802334	0.614437	1.3058	0.191619	0.457003
PRRT1	12.0925	0.801962	1.12176	0.714912	0.474663	0.735751
CPEB3	22.3761	0.800669	0.78119	1.02494	0.305394	0.591057
KLHL29	83.8661	0.800041	0.612801	1.30555	0.191707	0.457003
B4GALNT1	38.3486	0.799942	0.613612	1.30366	0.192349	0.457993
ENSOARG00020002012	36.337	0.799517	0.593292	1.3476	0.177788	0.438416
ENSOARG00020013216	5.14732	0.799135	1.49095	0.535991	0.591965	0.816051
SCX	18.5777	0.798609	0.822056	0.971477	0.331311	0.614358
SAP25	65.8172	0.798456	0.458548	1.74127	0.0816362	0.272043
ENSOARG00020016217	67.4649	0.798042	0.4405	1.81167	0.0700371	0.244105
PSMA8	26.2383	0.797302	0.743847	1.07186	0.283782	0.568654
IRF2	250.979	0.796949	0.273899	2.90964	0.00361843	0.0304347
THSD7B	54.2663	0.795958	0.800699	0.994079	0.320185	0.604803
ENSOARG00020025476	207.625	0.795258	0.276155	2.87975	0.00397994	0.0326997
ENSOARG00020026406	268.58	0.794901	0.266014	2.9882	0.00280629	0.0248219
KCNJ6	7.01706	0.794305	1.29499	0.613367	0.539633	0.783593
HOGA1	5.55103	0.794225	1.46978	0.540372	0.588941	0.813967
CYB561D1	24.5947	0.792089	0.81195	0.975539	0.329293	0.613021
MTMR11	43.8522	0.791685	0.586273	1.35037	0.176898	0.437141
EFCAB5	13.9101	0.791422	0.974808	0.811875	0.416864	0.693544
ENSOARG00020005711	582.126	0.791303	0.194694	4.06435	4.81659e-05	0.000933157
PSMG3	1295.75	0.790418	0.165001	4.79039	1.66457e-06	4.9535e-05
PRR5	420.605	0.790324	0.225957	3.49767	0.00046935	0.0061278
MAP2	482.002	0.788559	0.400616	1.96837	0.049026	0.192405
DSCC1	1216.1	0.788251	0.162962	4.83703	1.31794e-06	4.0596e-05
KLC3	75.8756	0.788163	0.440328	1.78994	0.0734628	0.252535
OTUD7A	10.7634	0.787771	1.05203	0.74881	0.453972	0.72067
ZNF385B	12.2253	0.787223	1.09106	0.72152	0.47059	0.733039
CCDC24	25.8009	0.786855	0.716965	1.09748	0.272432	0.555984
ENSOARG00020012249	7.51873	0.786402	1.2635	0.622397	0.533681	0.780156
THBS3	512.099	0.784932	0.211449	3.71215	0.000205503	0.00312729
ENSOARG00020019951	23267.2	0.784523	0.159604	4.91544	8.85815e-07	2.90027e-05
ACAA1	466.791	0.783497	0.22258	3.52007	0.000431437	0.00574404
ARHGAP27	18.3581	0.783017	0.868868	0.901192	0.367486	0.651747
FBXO4	105.821	0.783008	0.363014	2.15696	0.0310085	0.140631
RAB27A	60.9962	0.782797	0.487118	1.607	0.108055	0.32465
STEAP1	21.5767	0.78251	0.824118	0.949512	0.34236	0.625999
FBLN1	4454.56	0.782267	0.244107	3.2046	0.00135249	0.0140389
RHBDL1	47.6038	0.78182	0.541172	1.44468	0.148548	0.394446
ECE1	572.556	0.781737	0.201701	3.87573	0.000106307	0.0017947
TTC16	15.4082	0.780848	0.889497	0.877853	0.380023	0.662424
MAN2C1	874.929	0.779961	0.204049	3.82242	0.00013215	0.00212931
SERPINC1	12.5892	0.779869	0.99447	0.784206	0.432919	0.704692
GABARAP	2616.18	0.779822	0.135983	5.73471	9.76794e-09	5.2074e-07
SOX4	722.467	0.778782	0.3506	2.22128	0.0263318	0.125588
TMEM59	1719.22	0.778579	0.193338	4.02703	5.64866e-05	0.00106012
COL23A1	37.8616	0.778272	0.577794	1.34697	0.17799	0.438641
ENSOARG00020014508	320.651	0.778265	0.265361	2.93285	0.00335865	0.0287306
ENSOARG00020019263	9.88602	0.777868	1.19123	0.652998	0.513758	0.767358
AAMDC	589.92	0.777812	0.179974	4.32181	1.54756e-05	0.000352649
TFPT	233.149	0.777108	0.273113	2.84537	0.00443598	0.035503
TMEM114	11.2253	0.776811	1.11116	0.699101	0.484489	0.743731
AK5	5.20139	0.776786	1.53005	0.507687	0.611673	0.828868
ENSOARG00020022082	37.5229	0.776183	0.580666	1.33671	0.181317	0.442994
ENSOARG00020004510	9.87505	0.775271	1.16695	0.664359	0.506461	0.762296
ENSOARG00020022058	926.583	0.774513	0.234978	3.29611	0.000980331	0.0108253
RHOV	7.06016	0.774393	1.32194	0.585802	0.558009	0.795897
TOPAZ1	5.6051	0.773512	1.42119	0.544269	0.586256	0.812243
OXR1	363.982	0.773458	0.228926	3.37864	0.000728458	0.00872287
RASGRF1	9.3336	0.772703	1.19864	0.644648	0.519155	0.770543
SLC16A3	160.532	0.772678	0.613227	1.26002	0.207662	0.478325
PPM1M	148.038	0.772427	0.405175	1.9064	0.0565982	0.21143
CHST7	6.0088	0.772097	1.5421	0.50068	0.616596	0.831223
PPP2R5A	431.555	0.771574	0.212772	3.62629	0.000287519	0.00412845
SCAMP1	48.2265	0.77153	0.518853	1.48699	0.137017	0.376106
C4orf48	127.221	0.771476	0.350498	2.20108	0.0277302	0.130398
LTBP3	218.136	0.771353	0.299219	2.57789	0.00994058	0.0638141
TGDS	198.37	0.770957	0.272297	2.83131	0.00463581	0.036643
DYRK3	93.0637	0.77005	0.412915	1.86491	0.0621938	0.225148
PURG	64.6592	0.769545	0.450388	1.70863	0.0875204	0.283775
RAB37	6.11774	0.769149	1.38174	0.556651	0.577766	0.807853
BBS5	155.954	0.768959	0.369238	2.08256	0.0372916	0.158649
ENSOARG00020026385	312.797	0.768804	0.234664	3.27619	0.00105217	0.0114296
PLEKHN1	47.8481	0.768436	0.523516	1.46784	0.142148	0.384334
HSD3B7	53.536	0.767646	0.488611	1.57108	0.116165	0.339781
LGALS4	64.2959	0.767252	0.479251	1.60094	0.10939	0.326705
GDPD3	110.045	0.767078	0.392337	1.95515	0.0505652	0.19609
UBTD1	193.546	0.766598	0.276859	2.76891	0.00562448	0.0421791
BAIAP2	317.704	0.765698	0.28202	2.71505	0.00662658	0.0474398
RAB30	31.9491	0.764634	0.633709	1.2066	0.227586	0.502851
EPHB1	209.175	0.764589	0.564338	1.35484	0.175468	0.434601
HSPA1A	7430.51	0.764472	0.15109	5.05971	4.19901e-07	1.48189e-05
PTPRO	28.3433	0.764353	0.906484	0.843207	0.399113	0.677619
EFNA1	300.193	0.763797	0.229641	3.32604	0.000880892	0.00992222
ABHD10	758.051	0.763068	0.177475	4.29957	1.7113e-05	0.000386445
MSS51	84.2225	0.762489	0.425554	1.79176	0.0731721	0.251906
CDH18	6.09579	0.762228	1.36823	0.557091	0.577465	0.807853
ENSOARG00020012067	273.047	0.761997	0.268808	2.83472	0.00458658	0.0363185
CTSL	30.9546	0.761253	0.711804	1.06947	0.284858	0.569579
ENSOARG00020023350	9.91815	0.761004	1.14287	0.66587	0.505494	0.761576
STAT5A	26.7326	0.760681	0.689411	1.10338	0.269863	0.553023
STAC	8.56105	0.760601	1.4665	0.518651	0.604004	0.823355
CAPG	438.006	0.760559	0.300427	2.53159	0.0113546	0.0700601
KLHL40	19.5347	0.759877	1.00671	0.754811	0.450363	0.717699
PTN	6259.61	0.759232	0.601727	1.26175	0.207038	0.47797
C1S	47.6637	0.759186	0.742292	1.02276	0.306422	0.591734
ENSOARG00020014802	20.4401	0.758443	0.912381	0.831279	0.405816	0.683555
ENSOARG00020019801	8.96888	0.756716	1.14614	0.660231	0.509105	0.763903
LMOD1	21.9542	0.75657	0.904853	0.836124	0.403085	0.681834
ZNF576	390.254	0.755983	0.21769	3.47275	0.000515153	0.00660204
MAP3K5	98.3753	0.75558	0.390525	1.93478	0.0530169	0.2022
CITED2	1697.33	0.754965	0.155603	4.85188	1.22297e-06	3.79201e-05
C1orf54	27.6852	0.754628	0.699487	1.07883	0.280663	0.565514
PRSS33	37.1558	0.754314	0.586004	1.28722	0.198019	0.464879
DHRS12	25.4296	0.754188	0.708651	1.06426	0.287212	0.571274
ENSOARG00020013812	31.8344	0.753861	0.741595	1.01654	0.309372	0.594452
LCAT	236.028	0.753857	0.30839	2.44449	0.0145057	0.0832981
ENSOARG00020005727	43.7376	0.753618	0.721845	1.04402	0.296478	0.580709
C3orf80	5.65917	0.753557	1.40868	0.534938	0.592693	0.816413
ENSOARG00020015806	5.65917	0.753557	1.40868	0.534938	0.592693	0.816413
ENSOARG00020013076	10.7947	0.752662	1.07777	0.698352	0.484957	0.744286
ENSOARG00020011945	11.831	0.751999	1.0154	0.740596	0.458939	0.723782
C19orf67	7.6159	0.751858	1.33339	0.56387	0.572843	0.805018
QRFPR	109.264	0.751582	0.551548	1.36268	0.172984	0.430753
SMOX	392.186	0.751515	0.217585	3.4539	0.000552546	0.00697937
GDPD5	36.7609	0.750275	0.671007	1.11813	0.263511	0.545508
BLNK	5.6482	0.749851	1.41549	0.529745	0.596289	0.818607
SH3BGRL3	1280.6	0.749719	0.147589	5.07978	3.77869e-07	1.34368e-05
BORCS8	123.578	0.749399	0.337257	2.22204	0.0262807	0.125429
IRAK1BP1	119.516	0.748962	0.354739	2.1113	0.0347463	0.151195
FBXL13	11.2854	0.747687	1.0424	0.717271	0.473207	0.734835
LIPT2	108.276	0.746393	0.390845	1.90969	0.056173	0.210233
UBE2B	1529.21	0.746367	0.152994	4.87839	1.06955e-06	3.40655e-05
PRR19	23.814	0.745421	0.826027	0.902417	0.366835	0.650958
HINT2	313.272	0.745261	0.286279	2.60327	0.00923402	0.060114
NRGN	61.213	0.745161	0.504822	1.47608	0.139921	0.380906
IZUMO4	8.91401	0.744952	1.17952	0.631574	0.527665	0.776776
ACY1	300.438	0.744882	0.274617	2.71244	0.00667894	0.0477174
ENSOARG00020019703	579.586	0.744183	0.185579	4.01007	6.07002e-05	0.00111377
ENSOARG00020022200	6.14987	0.743914	1.35571	0.548724	0.583195	0.810649
GPER1	9.83036	0.743895	1.16332	0.639457	0.522526	0.773464
RASGEF1B	156.711	0.743746	1.07805	0.689898	0.490258	0.747765
ENSOARG00020019299	1459.96	0.743732	0.161151	4.61511	3.92881e-06	0.000106328
ENSOARG00020004442	92.9286	0.743673	0.384209	1.93559	0.0529175	0.202088
RNF149	339.42	0.743119	0.222195	3.34445	0.000824461	0.00951551
ENSOARG00020010346	16.4929	0.74308	0.865735	0.858323	0.390714	0.671164
EFNB1	312.064	0.742736	0.382533	1.94163	0.0521824	0.200086
ENSOARG00020013375	32.0447	0.741392	0.694685	1.06723	0.285866	0.569862
TMEM266	44.0982	0.740972	0.6192	1.19666	0.231439	0.507937
SLC4A2	679.981	0.740949	0.182458	4.06093	4.88776e-05	0.000941748
KIFC2	219.756	0.740937	0.296166	2.50176	0.0123577	0.0745285
NDUFB7	986.574	0.740883	0.199537	3.71302	0.000204804	0.00312005
EPHX3	77.1293	0.740847	0.47028	1.57533	0.11518	0.338172
COX2	41388.2	0.740694	0.152067	4.87085	1.11122e-06	3.49175e-05
ENSOARG00020022770	179.674	0.739572	0.389282	1.89983	0.0574548	0.213382
KREMEN1	95.2532	0.738596	0.4015	1.83959	0.0658285	0.234261
ENSOARG00020012649	25.439	0.737663	0.717726	1.02778	0.304055	0.58986
CTSH	120.735	0.736741	0.445258	1.65464	0.0979975	0.304597
PHYHIPL	22.1622	0.736731	0.756267	0.974168	0.329973	0.613556
BATF3	32.1465	0.736324	0.980321	0.751105	0.452589	0.719451
ENSOARG00020009067	105.388	0.736151	0.36678	2.00707	0.0447426	0.18059
WWTR1	161.983	0.735815	0.340806	2.15904	0.030847	0.14036
GNA15	8.06956	0.735076	1.26503	0.581073	0.561191	0.797751
UQCC2	668.157	0.734969	0.205668	3.57357	0.000352144	0.00488069
IL1A	28.665	0.734002	0.772887	0.949689	0.34227	0.625999
AXL	569.49	0.73292	0.217613	3.368	0.000757157	0.00894451
TDRD7	143.292	0.732236	0.384152	1.90611	0.0566361	0.211459
QPCTL	256.57	0.732021	0.273009	2.68131	0.00733349	0.0511451
GPM6B	526.868	0.730069	0.310608	2.35045	0.0187507	0.0996115
ZNF580	191.887	0.729802	0.304892	2.39364	0.0166821	0.0919611
ENSOARG00020006848	17.6565	0.729792	0.994648	0.733719	0.46312	0.726832
FXYD1	73.6154	0.728628	0.427797	1.70321	0.0885287	0.285637
MAP3K10	174.819	0.728319	0.33045	2.20402	0.0275228	0.129726
ZKSCAN4	147.238	0.727878	0.31704	2.29585	0.0216842	0.11006
ENSOARG00020002180	472.576	0.727663	0.289957	2.50956	0.0120883	0.0732648
BAMBI	160.44	0.727347	0.314936	2.3095	0.0209156	0.107569
ENSOARG00020018928	164.384	0.727074	0.298702	2.43412	0.0149282	0.0848915
CYP39A1	293.023	0.726626	0.271988	2.67154	0.00755051	0.0520896
MAPK15	51.894	0.726399	0.5317	1.36618	0.171882	0.4292
FASTK	638.124	0.726239	0.218155	3.329	0.000871587	0.00986234
RFX4	189.848	0.725937	0.306786	2.36626	0.0179686	0.0964783
SEC14L5	18.3898	0.72552	0.867746	0.836097	0.4031	0.681834
NADSYN1	132.972	0.724793	0.355915	2.03642	0.0417078	0.171696
NTNG2	35.1607	0.724738	0.64632	1.12133	0.262148	0.544147
ST8SIA6	23.3826	0.724262	0.762672	0.949638	0.342296	0.625999
SEC22A	128.451	0.723227	0.339573	2.12981	0.0331871	0.146958
RAP1A	664.869	0.72313	0.189692	3.81212	0.00013778	0.00221404
ENSOARG00020015537	9.94947	0.72284	1.08671	0.665162	0.505947	0.761936
ZNF891	14.2077	0.721654	0.926199	0.779157	0.435887	0.706494
STMN2	1258.12	0.721294	0.944681	0.763532	0.445146	0.713055
MST1	15.6188	0.720995	0.905132	0.796563	0.425705	0.700006
CLCF1	57.9319	0.720806	0.481848	1.49592	0.134675	0.371784
MYL9	739.523	0.719812	0.210863	3.41365	0.000640985	0.00790454
THPO	37.8601	0.718902	0.792294	0.907367	0.364213	0.64871
ARID5B	154.534	0.718455	0.33103	2.17036	0.0299796	0.137928
TRMT61B	103.313	0.718246	0.400694	1.79251	0.073052	0.251739
RNASEH2C	1235.99	0.717474	0.178296	4.02406	5.72038e-05	0.00106422
SMARCD3	242.592	0.716004	0.274055	2.61263	0.00898486	0.0588901
FGF22	6.68366	0.715956	1.31157	0.545877	0.58515	0.811915
ENSOARG00020009132	36.8801	0.715749	0.659121	1.08591	0.277517	0.561866
TMUB2	225.945	0.715665	0.285777	2.50428	0.0122702	0.0741278
RFLNA	10.4182	0.714705	1.08201	0.660534	0.508911	0.763903
ENSOARG00020018076	213.64	0.714272	0.299525	2.38468	0.0170939	0.0933154
ENSOARG00020008121	41.4871	0.714158	0.556708	1.28282	0.199554	0.46739
TPM2	1046.45	0.713426	0.262125	2.7217	0.00649467	0.0467576
GPR179	13.7491	0.713423	0.948141	0.752444	0.451784	0.718903
HEXA	671.818	0.71313	0.174598	4.0844	4.41904e-05	0.00087516
ENSOARG00020018678	5.26152	0.712951	1.58122	0.450887	0.652071	0.853269
YJU2B	220.537	0.712496	0.270108	2.63782	0.00834397	0.0560763
TUBB2B	2757.61	0.712311	0.793967	0.897155	0.369636	0.653198
GPX8	973.936	0.712201	0.1738	4.09783	4.17047e-05	0.00083247
SFMBT2	5.25467	0.711792	1.56072	0.456067	0.648341	0.851244
HSD17B8	391.761	0.710922	0.252615	2.81425	0.00488905	0.0380663
MCTS1	444.202	0.710651	0.213653	3.32619	0.000880422	0.00992222
EIF4EBP3	66.8638	0.709777	0.452278	1.56934	0.116569	0.340473
OAZ2	4294.34	0.708932	0.149683	4.73622	2.17746e-06	6.28021e-05
SLC24A1	55.711	0.708677	0.482758	1.46798	0.142111	0.384307
SIDT2	404.056	0.708409	0.220241	3.21652	0.00129754	0.0136111
ENSOARG00020018307	23.6277	0.708048	0.920066	0.769562	0.44156	0.709953
CITED1	49.2301	0.707546	0.555314	1.27414	0.202615	0.471258
CTSA	776.483	0.706249	0.186811	3.78055	0.000156482	0.00247517
ATP6V0E1	634.563	0.70603	0.17785	3.9698	7.19326e-05	0.00129038
TMEM158	65.8098	0.705401	0.579859	1.2165	0.223793	0.498477
PDLIM5	273.357	0.705161	0.288778	2.44188	0.014611	0.083614
SYNM	76.3751	0.704598	0.419316	1.68035	0.0928887	0.294385
SLC26A3	6.24704	0.704079	1.39405	0.505061	0.613516	0.829809
CCDC159	20.4951	0.703716	0.986563	0.713301	0.47566	0.736292
PLA2G4B	167.483	0.70362	0.29072	2.42027	0.0155091	0.0873699
ENSOARG00020008683	32.7979	0.702403	0.656445	1.07001	0.284615	0.569391
LRIG1	3311.98	0.702331	0.200258	3.50713	0.000452973	0.00596294
TRIM3	424.394	0.702027	0.208035	3.37456	0.000739336	0.00880061
P4HA3	40.554	0.701893	0.556325	1.26166	0.207071	0.47797
HES6	40.6479	0.701017	0.574733	1.21973	0.222569	0.496537
LPAR4	107.485	0.699961	0.422454	1.65689	0.097541	0.303652
ALKBH6	194.089	0.699952	0.275827	2.53765	0.01116	0.0690543
CAMK1G	52.3607	0.699271	0.535545	1.30572	0.191649	0.457003
EXOC3L1	8.14478	0.698833	1.20196	0.581414	0.560962	0.797739
CA2	246.973	0.697883	0.468895	1.48836	0.136657	0.375328
SEC14L6	6.22509	0.697426	1.38091	0.505049	0.613524	0.829809
ENSOARG00020024948	32.5284	0.696363	0.620636	1.12201	0.261856	0.544147
TOB1	701.497	0.69512	0.200305	3.4703	0.000519876	0.00665043
HK3	46.2396	0.694926	0.54536	1.27425	0.202575	0.471242
ENSOARG00020004803	37.2114	0.694707	0.594876	1.16782	0.24288	0.522274
ENSOARG00020017464	21.5654	0.694043	0.758016	0.915605	0.359874	0.644394
ENSOARG00020019908	98.6061	0.694018	0.437891	1.58491	0.112987	0.334039
CD81	3359.95	0.693894	0.12789	5.42571	5.77262e-08	2.54975e-06
ERCC1	204.7	0.69337	0.280173	2.47479	0.0133313	0.0786069
RNF227	41.2138	0.693134	0.563671	1.22968	0.218817	0.492855
ST14	34.8029	0.69309	0.776353	0.892751	0.37199	0.655334
CHMP2A	1114.62	0.693036	0.162493	4.26502	1.99885e-05	0.000440751
ENSOARG00020015290	5.20665	0.692321	1.58046	0.438049	0.66135	0.859475
UBA7	66.5349	0.691817	0.44007	1.57206	0.115936	0.339434
ENSOARG00020006395	9.62099	0.691603	1.15035	0.601213	0.547698	0.789486
N6AMT1	90.475	0.691439	0.396239	1.745	0.0809844	0.270577
ENSOARG00020017689	739.392	0.691355	0.880434	0.785244	0.432311	0.704289
KHK	95.5384	0.691253	0.394185	1.75363	0.0794945	0.266869
ENSOARG00020010677	5.21077	0.691027	1.76073	0.392467	0.694714	0.874838
SPACA6	39.6956	0.690836	0.69098	0.999792	0.317411	0.601903
FLRT3	694.681	0.690782	0.882709	0.782571	0.433879	0.705355
PPP2R5B	174.848	0.690546	0.323095	2.13729	0.0325748	0.145345
SEMA3C	21.5283	0.69011	0.761187	0.906624	0.364606	0.648835
LCA5L	7.09754	0.688801	1.43949	0.478504	0.632292	0.840702
FAM133A	36.4252	0.688733	0.595283	1.15698	0.247279	0.527775
CELF3	110.526	0.687283	0.583473	1.17792	0.238829	0.517339
LRRC55	7.07148	0.687151	1.64638	0.41737	0.676408	0.865758
EGFR	80.6386	0.687009	0.442023	1.55424	0.120128	0.346542
RHOJ	118.165	0.686892	0.37768	1.81872	0.0689547	0.241838
ZDHHC12	159.588	0.686871	0.298825	2.29857	0.0215291	0.109723
ENSOARG00020005857	68.8718	0.686555	0.452487	1.51729	0.129193	0.36264
ENSOARG00020018480	253.329	0.686216	0.258857	2.65095	0.0080266	0.0544909
GRINA	911.159	0.686188	0.163757	4.19028	2.78613e-05	0.000590257
PDLIM4	148.78	0.684588	0.422971	1.61852	0.10555	0.319586
TMEM179B	253.525	0.684269	0.270003	2.5343	0.0112672	0.0696256
STAR	5.79532	0.683351	1.4966	0.456603	0.647956	0.850976
MARCH3	31.755	0.683191	0.654191	1.04433	0.296333	0.580678
SH3TC1	9.69701	0.683015	1.22695	0.556675	0.57775	0.807853
ENSOARG00020021945	65.6738	0.68284	0.45314	1.50691	0.131835	0.367484
PSME2	1293.48	0.682456	0.160657	4.24792	2.15764e-05	0.000470592
ISCA2	211.522	0.681689	0.287334	2.37246	0.01767	0.0955321
ANGPTL2	425.963	0.681611	0.203373	3.35153	0.000803666	0.00936788
RNF128	52.6541	0.681249	0.51057	1.33429	0.182108	0.443964
ZFP36	104.813	0.681087	0.557347	1.22202	0.221702	0.495449
DNAJB2	155.72	0.680925	0.325776	2.09016	0.0366034	0.156556
METTL27	53.4607	0.680266	0.505974	1.34447	0.178797	0.439283
VAMP2	235.805	0.679508	0.259463	2.6189	0.00882126	0.0582801
CPA5	15.1326	0.67915	1.24506	0.545477	0.585426	0.811977
PM20D1	82.7285	0.679081	0.402111	1.68879	0.0912593	0.291325
TMEM221	6.27916	0.678772	1.42086	0.477718	0.632851	0.841002
ENSOARG00020002922	77.0311	0.678372	0.422604	1.60522	0.108446	0.324934
HDAC11	160.451	0.67784	0.340388	1.99138	0.0464395	0.185047
CLEC11A	60.9584	0.677008	0.511326	1.32403	0.185495	0.4486
SGSM1	110.587	0.676471	0.364721	1.85477	0.0636296	0.228578
FLRT1	11.1581	0.675982	1.11079	0.608559	0.542817	0.786117
TMSB10	7095.98	0.674679	0.120876	5.58158	2.38337e-08	1.15438e-06
CEP19	85.1441	0.674521	0.397336	1.69761	0.0895819	0.287985
ZNF536	9.54006	0.674251	1.169	0.576776	0.564091	0.800326
PRADC1	136.472	0.674148	0.342613	1.96767	0.0491061	0.192559
SAR1B	407.24	0.674054	0.211536	3.18648	0.00144016	0.0147546
ENSOARG00020024099	5124.14	0.673784	0.13394	5.03049	4.89235e-07	1.70516e-05
ND5	46111	0.673139	0.154106	4.36803	1.25374e-05	0.0002935
RHOG	238.512	0.67302	0.260089	2.58765	0.00966317	0.0624041
BRINP1	25.1625	0.672896	0.743165	0.905446	0.365229	0.649394
PIM1	79.6977	0.672892	0.417326	1.61239	0.106878	0.322562
ENSOARG00020009345	104.697	0.672356	0.439714	1.52908	0.126246	0.358121
CILP2	91.3964	0.671802	0.385355	1.74333	0.0812758	0.27128
CILP2	91.3964	0.671802	0.385355	1.74333	0.0812758	0.27128
FAM43A	120.032	0.671406	0.427641	1.57002	0.11641	0.34029
ANTKMT	560.297	0.671268	0.182892	3.6703	0.000242267	0.00358576
DOK4	148.879	0.670299	0.328986	2.03747	0.0416029	0.171415
SKIDA1	1657.93	0.669998	0.179518	3.73221	0.000189804	0.00292644
TAF10	1397.66	0.669807	0.157879	4.24253	2.21016e-05	0.0004813
ENSOARG00020017372	29.6199	0.669183	0.766635	0.872884	0.382726	0.664597
GADD45B	24.7217	0.669148	0.780414	0.857427	0.391209	0.671181
ENSOARG00020004532	54.7632	0.669081	0.497204	1.34569	0.178404	0.438648
LSM11	20.2465	0.668935	0.790598	0.846112	0.39749	0.676815
LENG1	135.744	0.668926	0.323808	2.06581	0.0388463	0.163462
CCDC28B	772.651	0.668716	0.178565	3.74495	0.000180433	0.0028004
GSTA4	1139.7	0.668629	0.185082	3.61262	0.000303123	0.00431374
CCDC65	40.362	0.668288	0.5831	1.1461	0.251756	0.533154
ZNF830	532.636	0.668149	0.200571	3.33123	0.000864623	0.00980938
NRTN	28.5603	0.66764	0.743421	0.898064	0.369151	0.653042
SYNPO2L	5.75142	0.667569	1.43551	0.465039	0.641904	0.846993
KLHDC1	65.9508	0.667172	0.478989	1.39288	0.163657	0.415834
MRPL50	676.9	0.667001	0.182761	3.64958	0.000262665	0.0038302
ENSOARG00020018614	28.0211	0.666616	0.833127	0.800137	0.423631	0.698616
RPAIN	152.624	0.666532	0.313543	2.12581	0.0335194	0.147915
IRF8	196.962	0.66601	0.33011	2.01754	0.0436394	0.177566
LRRK1	88.5876	0.665969	0.39111	1.70277	0.0886119	0.285796
TRIM8	652.955	0.665933	0.192927	3.45174	0.000556986	0.00702283
TNNC1	68.4158	0.665444	0.494099	1.34678	0.17805	0.438641
MCOLN2	9.71816	0.664162	1.22935	0.540255	0.589021	0.813967
CCDC158	27.5323	0.664014	0.692037	0.959507	0.337304	0.620939
CCDC60	8.11106	0.663765	1.3236	0.501485	0.61603	0.830877
RPLP1	17061	0.663702	0.156732	4.23463	2.28925e-05	0.000496215
CPA4	34.8675	0.663448	0.778193	0.85255	0.393909	0.673532
UNC45B	31.277	0.663161	0.672137	0.986646	0.323816	0.607984
MS4A13	60.5762	0.663062	0.512916	1.29273	0.196104	0.462394
RIIAD1	38.972	0.662654	0.60864	1.08875	0.276266	0.560433
ENSOARG00020022258	8.20903	0.661666	1.19104	0.555534	0.57853	0.807997
H2AFJ	448.926	0.661521	0.210131	3.14814	0.00164314	0.0164151
EMC7	744.173	0.661511	0.170483	3.88023	0.000104359	0.00176819
CLDN5	26.1252	0.661312	0.738445	0.895546	0.370496	0.654013
RASSF4	229.762	0.660983	0.382547	1.72785	0.0840154	0.277144
ENSOARG00020015685	202.791	0.660971	0.285563	2.31462	0.0206336	0.106787
ENSOARG00020000154	3379.58	0.660831	0.126668	5.21705	1.81792e-07	7.03431e-06
DYNLT3	598.935	0.660434	0.182793	3.61301	0.00030266	0.00431152
GLRX	433.433	0.660235	0.259825	2.54107	0.0110513	0.0687147
GPAT2	8.59078	0.659917	1.30498	0.505691	0.613073	0.829809
PAQR6	20.1477	0.659568	0.831841	0.792901	0.427836	0.701381
NTN3	62.6929	0.65941	0.541702	1.21729	0.223493	0.497967
ENSOARG00020019827	10.0739	0.659283	1.11723	0.590105	0.55512	0.793934
LPCAT3	469.59	0.658957	0.310313	2.12352	0.03371	0.148563
F3	108.065	0.658921	0.392687	1.67798	0.0933508	0.295261
CXCR4	44.7378	0.658825	0.561574	1.17318	0.240725	0.518991
RHNO1	1128.38	0.658801	0.150913	4.36542	1.26879e-05	0.00029653
HEXIM1	1125.99	0.658783	0.169768	3.88048	0.000104249	0.00176819
PHLDB3	227.505	0.658631	0.275546	2.39028	0.0168355	0.0924441
RAMP2	173.403	0.658347	0.343385	1.91723	0.0552091	0.2079
TMEM205	209.079	0.657995	0.291914	2.25407	0.0241917	0.11837
PPP1R1A	790.638	0.657784	0.233795	2.8135	0.00490052	0.0381345
ENSOARG00020005473	441.556	0.657715	0.198217	3.31816	0.000906119	0.0101332
MATK	26.4411	0.656969	0.953284	0.689164	0.49072	0.748145
STAB1	93.0816	0.656932	0.388852	1.68941	0.09114	0.29101
LRPAP1	2928.76	0.656689	0.150284	4.36965	1.24447e-05	0.000292064
ENSOARG00020002186	238.407	0.656624	0.252612	2.59934	0.00934038	0.0606542
ZBTB7B	125.963	0.656212	0.348595	1.88245	0.0597752	0.219217
MAGEF1	642.892	0.656042	0.186967	3.50886	0.000450028	0.00594087
CCER2	23.307	0.655973	0.784121	0.836572	0.402833	0.681716
ZC3H12A	105.174	0.655935	0.400623	1.63729	0.10157	0.311632
PLA2G7	248.079	0.6559	0.251292	2.61011	0.00905126	0.0592423
FURIN	324.692	0.655628	0.240473	2.72641	0.00640279	0.0463097
ENSOARG00020007007	886.726	0.655565	0.220619	2.97147	0.00296374	0.0259854
SLC25A35	87.7632	0.655061	0.434704	1.50691	0.131833	0.367484
STARD13	31.9738	0.655043	0.661819	0.989761	0.322291	0.606564
RPL35	13989.9	0.654618	0.185769	3.52382	0.000425373	0.00569028
BTK	13.5019	0.653715	0.952011	0.686668	0.492292	0.749971
TBCA	2277.43	0.65357	0.180664	3.61759	0.000297354	0.00424886
STX1A	81.6068	0.653335	0.40829	1.60017	0.10956	0.326973
KIF5A	127.784	0.653255	0.345415	1.89122	0.0585952	0.215877
COX20	839.218	0.653077	0.211493	3.08793	0.00201553	0.0191674
ENSOARG00020003749	254.498	0.652989	0.268868	2.42866	0.0151547	0.0857973
GYS1	515.801	0.652987	0.276424	2.36226	0.0181638	0.0972287
NUPR1	14.4833	0.65267	0.910614	0.716736	0.473537	0.735031
DYNLRB1	2033.42	0.652661	0.137796	4.73644	2.17501e-06	6.28021e-05
TRPV4	13.1091	0.652549	0.967351	0.674573	0.499947	0.756953
PLPP2	260.496	0.652292	0.376253	1.73365	0.0829797	0.274825
STC1	132.078	0.652075	0.476795	1.36762	0.171431	0.428727
OSTM1	51.2222	0.651958	0.505361	1.29008	0.197022	0.463492
HHIP	121.538	0.651567	0.632586	1.03001	0.303007	0.588501
FAM241B	505.587	0.651296	0.311401	2.0915	0.0364829	0.156279
H2AFY	1180.59	0.651124	0.161863	4.02268	5.75407e-05	0.00106907
TSSK3	14.0796	0.650042	0.92704	0.701202	0.483177	0.742703
ADIPOR1	973.431	0.649475	0.172438	3.76643	0.000165599	0.0025931
TNFSF12	156.317	0.648711	0.300804	2.15659	0.0310373	0.140631
TSEN15	132.688	0.648492	0.379126	1.71049	0.0871751	0.2833
MESP1	14.5552	0.647847	0.965949	0.670685	0.502421	0.759308
GALNT3	6.29619	0.647781	1.35488	0.478109	0.632573	0.840757
FCER1G	38.7448	0.647741	0.568966	1.13845	0.254932	0.536446
MLLT3	322.22	0.64758	0.232227	2.78856	0.00529422	0.0404584
STX4	251.152	0.647047	0.275611	2.34769	0.0188904	0.100143
BMP6	8.74968	0.646816	1.24782	0.518356	0.60421	0.823388
CCDC107	73.8086	0.646794	0.468153	1.38159	0.167099	0.421755
ENSOARG00020022856	9.73519	0.646658	1.1105	0.582314	0.560355	0.797118
GJA1	838.165	0.646569	0.314977	2.05275	0.040097	0.166875
SLC6A3	70.5908	0.646414	0.688834	0.938418	0.34803	0.632151
RAB3A	77.26	0.64584	0.429072	1.5052	0.132273	0.368048
ENSOARG00020020301	844.368	0.645468	0.201168	3.20859	0.00133386	0.0138884
COPS6	2348.18	0.645414	0.134389	4.80256	1.56646e-06	4.70139e-05
C6orf136	406.083	0.64524	0.20511	3.14583	0.00165617	0.0164982
STARD6	21.695	0.644942	0.788965	0.817453	0.41367	0.690892
SIRT7	317.767	0.644438	0.231875	2.77924	0.00544857	0.0412707
LBH	96.0517	0.6441	0.45737	1.40827	0.159052	0.408867
TM4SF19	7.26661	0.643745	1.28675	0.500289	0.616871	0.831294
ENSOARG00020002602	10.6708	0.643695	1.64175	0.392078	0.695	0.87506
SPDEF	39.4595	0.642487	0.602761	1.06591	0.286465	0.570494
MBNL1	409.288	0.642173	0.219257	2.92887	0.00340202	0.0290132
NPTX2	19.1386	0.641744	0.987748	0.649705	0.515883	0.768327
IRF3	190.289	0.641573	0.301864	2.12537	0.0335556	0.147982
ENSOARG00020005347	766.389	0.641258	0.214787	2.98555	0.00283069	0.0250219
ARL6IP5	836.795	0.64113	0.174265	3.67905	0.000234101	0.00348694
ENSOARG00020011186	6.76494	0.640863	1.32165	0.484897	0.627749	0.837436
IL18BP	202.669	0.640805	0.289728	2.21175	0.0269843	0.12766
FGD3	276.816	0.640777	0.316894	2.02205	0.0431707	0.176356
ARMCX5	126.706	0.639743	0.425981	1.50181	0.133146	0.369357
LRRN4CL	123.585	0.639697	0.351788	1.81842	0.0690004	0.241838
ENSOARG00020008765	83.4764	0.639252	0.408263	1.56578	0.117399	0.341688
UQCRB	1666.79	0.639112	0.230113	2.77739	0.00547977	0.0414033
MECOM	246.683	0.639064	0.489566	1.30537	0.191768	0.457003
CD19	103.934	0.638911	0.377782	1.69122	0.0907953	0.290239
CFAP276	143.182	0.638883	0.337005	1.89576	0.0579913	0.21492
XPNPEP2	16.827	0.638181	0.970803	0.657374	0.51094	0.765593
ENSOARG00020001660	481.15	0.637346	0.234717	2.71538	0.00662	0.0474169
SLC25A28	367.852	0.6373	0.220015	2.89662	0.00377212	0.0313325
ATP5MC3	7085.22	0.637142	0.159214	4.0018	6.28621e-05	0.0011467
ENSOARG00020002597	917.817	0.636881	0.176504	3.60831	0.000308196	0.00436824
MLYCD	61.7704	0.636868	0.473967	1.3437	0.179046	0.439742
ENSOARG00020024196	3200.01	0.636756	0.148371	4.29166	1.7734e-05	0.000398546
AFG1L	65.5733	0.636456	0.442948	1.43686	0.150757	0.397912
ENSOARG00020024023	148.265	0.635911	0.3138	2.02648	0.0427152	0.174878
PKDCC	1156.54	0.635839	0.279001	2.27898	0.0226681	0.11347
ENSOARG00020016972	91.779	0.635804	0.389059	1.63421	0.102215	0.313199
SLC18B1	134.618	0.63543	0.410654	1.54736	0.121776	0.349574
ENSOARG00020024832	428.135	0.635406	0.238676	2.66221	0.00776298	0.0531897
APOE	5251.04	0.635344	0.197894	3.21053	0.00132492	0.0138241
TPM1	2462.46	0.635279	0.163996	3.87374	0.000107177	0.00180721
BBC3	133.497	0.635125	0.328225	1.93503	0.0529865	0.2022
EME2	143.626	0.634853	0.325136	1.95258	0.0508697	0.196782
SH3KBP1	187.109	0.634099	0.302477	2.09635	0.0360507	0.155232
IRF9	189.611	0.633841	0.302962	2.09215	0.0364252	0.156222
WFDC10A	17.9783	0.633634	0.890039	0.711918	0.476516	0.73713
SRA1	661.762	0.633019	0.182583	3.46703	0.00052625	0.00671012
LENG8	2138.93	0.633006	0.17	3.72356	0.000196432	0.00300227
NOSIP	670.119	0.632884	0.186374	3.39578	0.000684331	0.00830061
ATG9B	27.4879	0.632716	0.791568	0.79932	0.424105	0.698646
NRG1	87.8183	0.632591	0.404503	1.56387	0.117847	0.342567
TMEM102	36.5466	0.632296	0.591266	1.06939	0.284893	0.569579
ENSOARG00020011067	62.805	0.631571	0.462723	1.3649	0.172284	0.429746
ENSOARG00020024105	62.805	0.631571	0.462723	1.3649	0.172284	0.429746
TGFB1	140.833	0.631324	0.329412	1.91652	0.0552992	0.208128
ENSOARG00020025672	236.279	0.631297	0.257946	2.4474	0.0143893	0.0826971
ENSOARG00020002039	21.0026	0.631234	0.803888	0.785226	0.432321	0.704289
IGFBP2	21283	0.630845	0.23834	2.64683	0.00812503	0.0550261
ATG16L2	388.415	0.630587	0.343509	1.83572	0.0663988	0.235482
ENSOARG00020012875	105.789	0.630441	0.380534	1.65673	0.0975741	0.303684
AKAP3	5.85957	0.630378	1.39061	0.45331	0.650325	0.852335
ENSOARG00020011483	110.616	0.62969	0.462753	1.36075	0.173594	0.431939
CROT	74.6044	0.629131	0.477048	1.3188	0.187236	0.45056
ICAM5	28.1663	0.628958	0.745562	0.843603	0.398891	0.677411
RARRES2	210.416	0.628751	0.491446	1.27939	0.20076	0.468959
ENSOARG00020007459	15.0163	0.628729	0.939835	0.668978	0.503509	0.760406
CDO1	149.82	0.628514	0.335627	1.87266	0.0611158	0.222654
MAFF	23.5294	0.628097	0.795788	0.789278	0.42995	0.703266
PCDH10	9.6474	0.627926	1.21902	0.515107	0.606478	0.824886
ARAF	622.473	0.62652	0.222385	2.81727	0.00484331	0.037799
GARIN5A	13.2714	0.62614	1.05212	0.595125	0.55176	0.792237
PHKG1	5.3579	0.625914	1.44319	0.433701	0.664506	0.86076
HMGN5	709.089	0.625688	0.173578	3.60465	0.000312569	0.00442576
FBXL3	294.051	0.624739	0.240232	2.60056	0.00930708	0.0604659
ENSOARG00020001818	149.789	0.624541	0.347631	1.79656	0.072405	0.250062
C1orf122	136.421	0.624487	0.319333	1.9556	0.0505126	0.19609
UFSP1	38.0377	0.623945	0.649511	0.960639	0.336734	0.620469
DENND6B	200.965	0.623936	0.32651	1.91093	0.0560142	0.209956
C1orf53	54.6103	0.623576	0.482121	1.2934	0.195872	0.462058
LRP1	5814.38	0.623526	0.151352	4.11969	3.79379e-05	0.000776786
ITGA5	854.212	0.623176	0.171935	3.62448	0.000289545	0.00414572
ZNF484	377.116	0.622383	0.308609	2.01673	0.0437233	0.177788
PDLIM3	16.8981	0.622151	0.984107	0.632198	0.527258	0.776662
ASL	226.135	0.622141	0.2633	2.36286	0.0181346	0.0971837
ENSOARG00020024823	371.726	0.621433	0.264231	2.35186	0.0186799	0.0992729
PRRG2	63.3126	0.621281	0.481684	1.28981	0.197117	0.463492
HYI	249.346	0.621253	0.246157	2.5238	0.0116092	0.0710825
ZNF264	186.828	0.621079	0.287708	2.15871	0.0308726	0.140426
TRAPPC1	1020.21	0.621073	0.175115	3.54665	0.000390155	0.00530829
CGRRF1	166.494	0.621025	0.293768	2.114	0.034515	0.150465
MEI1	113.633	0.621024	0.467024	1.32975	0.183601	0.445596
ENSOARG00020002919	8.74888	0.620832	1.18256	0.52499	0.59959	0.820123
ENSOARG00020022147	25.4461	0.620757	0.82196	0.755216	0.45012	0.717474
ERGIC3	1866.73	0.620695	0.134666	4.60915	4.04312e-06	0.000109001
ENSOARG00020021320	24350.1	0.620662	0.192849	3.21838	0.00128918	0.0135335
NRCAM	23.3483	0.620253	0.950712	0.652409	0.514137	0.767762
OS9	1260.02	0.619095	0.152255	4.06616	4.77936e-05	0.000927222
MFSD3	121.612	0.618754	0.3494	1.7709	0.0765766	0.26012
FILIP1L	426.952	0.618534	0.247787	2.49623	0.0125522	0.0754418
ENSOARG00020011906	8.73791	0.618482	1.19322	0.518329	0.604229	0.823388
ENSOARG00020005309	1075.5	0.618159	0.151792	4.07242	4.6528e-05	0.000908946
CFAP157	79.619	0.617693	0.417537	1.47937	0.13904	0.37951
ENSOARG00020011489	2943.73	0.617545	0.973822	0.634145	0.525986	0.775724
VAV1	60.6249	0.61735	0.669753	0.921759	0.356654	0.641139
ENSOARG00020009809	259.041	0.617058	0.271501	2.27276	0.0230404	0.114477
DPM3	270.101	0.616748	0.242018	2.54836	0.0108231	0.0678665
LAMA2	175.278	0.616304	0.491781	1.25321	0.21013	0.481528
ENSOARG00020011974	18.0467	0.616252	0.822243	0.749476	0.45357	0.720277
RPL10	34567.2	0.615785	0.221757	2.77685	0.00548893	0.0414503
CBLN3	5.92461	0.615735	1.45688	0.422638	0.672559	0.863577
ENSOARG00020017679	4.95419	0.615059	1.63369	0.376485	0.706557	0.879502
PAOX	116.492	0.615056	0.359896	1.70898	0.0874542	0.283691
LAMB1	2614.84	0.61479	0.179067	3.43329	0.000596296	0.00743174
FLT3LG	64.5363	0.614527	0.505726	1.21514	0.224314	0.499004
ENSOARG00020019421	1553.29	0.614292	0.802586	0.76539	0.444039	0.712514
NECAB3	228.518	0.613622	0.258751	2.37147	0.0177173	0.095751
FITM1	34.6972	0.613281	0.609285	1.00656	0.314147	0.598632
ENSOARG00020013702	403.349	0.613195	0.228901	2.67886	0.00738729	0.0513927
NOL4	5.32497	0.613108	1.55549	0.394158	0.693464	0.874205
KRTCAP2	898.43	0.613033	0.179774	3.41003	0.000649556	0.00797523
WBP1	1035.82	0.61289	0.196322	3.12187	0.00179709	0.0175413
GLB1L	427.06	0.612842	0.205665	2.97981	0.00288424	0.0254313
NLRP3	127.267	0.612559	0.346974	1.76543	0.077491	0.262085
REM2	86.4076	0.612384	0.399471	1.53299	0.125279	0.356136
CD40	65.0926	0.61208	0.467523	1.3092	0.190468	0.455517
FAM174C	91.9332	0.611154	0.427256	1.43042	0.152598	0.400629
RNF167	983.007	0.61096	0.156372	3.9071	9.34113e-05	0.00161583
PCGF1	174.742	0.610843	0.298779	2.04446	0.0409077	0.169396
TSKS	9.77749	0.610815	1.13217	0.539509	0.589535	0.814218
WNT1	14.019	0.610655	1.09535	0.557498	0.577187	0.807853
GCDH	172.491	0.610236	0.300488	2.03082	0.0422735	0.173543
RARRES1	13.1575	0.609968	0.969154	0.629382	0.529099	0.777783
COL4A6	986.668	0.609811	0.264917	2.3019	0.0213409	0.109252
KCTD13	130.584	0.609804	0.375696	1.62313	0.104561	0.318011
DCTN3	1057.28	0.609608	0.15283	3.9888	6.6409e-05	0.00120204
FAM110D	47.0872	0.609506	0.64604	0.943449	0.345451	0.628769
SMIM10L1	100.237	0.60875	0.39101	1.55687	0.119502	0.345517
ATP1B2	5.90267	0.608685	1.39466	0.43644	0.662517	0.85973
TTC38	77.6387	0.608399	0.433192	1.40446	0.160183	0.41061
PDLIM2	9.87134	0.608208	1.18324	0.514021	0.607237	0.825604
CLDN7	108.064	0.607364	0.506437	1.19929	0.230416	0.506959
ARL4A	768.588	0.607192	0.307344	1.97561	0.0481989	0.190383
CAVIN2	4.93224	0.607142	1.54947	0.391837	0.695178	0.87506
CARD9	49.1292	0.607012	0.530713	1.14377	0.25272	0.534158
PIK3IP1	174.044	0.606329	0.317417	1.91019	0.0561083	0.210059
UBC	10754.9	0.606252	0.114707	5.28524	1.25538e-07	4.99521e-06
LACTB	253.899	0.605776	0.34595	1.75105	0.0799372	0.267715
ZNF546	27.7514	0.605531	0.822584	0.736133	0.46165	0.725502
MYOM1	19.4548	0.604185	0.96089	0.628776	0.529496	0.777829
TJP3	84.0318	0.603602	0.428319	1.40923	0.158766	0.40873
ENSOARG00020003728	3345.87	0.603272	0.135721	4.44494	8.79164e-06	0.000216765
TPRKB	276.141	0.60325	0.292594	2.06173	0.0392336	0.164255
MGST3	785.14	0.603034	0.182274	3.3084	0.000938303	0.0104433
SGMS1	229.221	0.602812	0.265607	2.26956	0.0232342	0.114952
RNF181	649.279	0.60272	0.194182	3.1039	0.00190991	0.0183869
LMNTD2	133.173	0.602006	0.337459	1.78394	0.0744339	0.254441
TGM1	9.84254	0.601763	1.14456	0.525759	0.599056	0.819951
ENSOARG00020020640	260.663	0.601647	0.248862	2.41759	0.0156236	0.0876898
ENSOARG00020007822	434.208	0.600276	0.214744	2.79531	0.00518507	0.0398629
LRRC74B	31.4273	0.600182	0.627957	0.95577	0.339189	0.62291
ARL4D	21.0982	0.598981	0.759314	0.788845	0.430202	0.703266
SCARF2	61.3798	0.598638	0.483	1.23942	0.215192	0.488538
CAV2	55.1132	0.59842	0.493674	1.21218	0.225445	0.500258
NIBAN3	4.9103	0.598318	1.54906	0.386247	0.699314	0.877195
LMO2	40.1383	0.597993	0.591997	1.01013	0.312434	0.597187
WDR38	34.2576	0.597808	0.651256	0.917931	0.358655	0.643293
ENSOARG00020024108	502.795	0.597705	0.191349	3.12365	0.00178625	0.0174598
GALNS	254.902	0.59767	0.244139	2.44807	0.0143623	0.0826273
ENSOARG00020017987	161.921	0.597358	0.298874	1.9987	0.045641	0.183
IFT20	578.329	0.597298	0.224821	2.65677	0.00788936	0.0539049
ENSOARG00020003463	53.1573	0.597248	0.498101	1.19905	0.230508	0.506989
TUBA1C	1126.15	0.597017	0.217188	2.74885	0.00598045	0.0439798
RSPH3	413.863	0.59678	0.233089	2.56031	0.010458	0.066168
PLA2G6	215.175	0.59641	0.279775	2.13175	0.0330273	0.146619
USP2	114.776	0.596189	0.373823	1.59484	0.110747	0.329148
UBALD1	241.014	0.596059	0.269462	2.21203	0.0269646	0.12766
DCAF6	330.025	0.595669	0.232064	2.56683	0.0102632	0.0654069
ZNF157	54.4436	0.595527	0.49022	1.21482	0.224436	0.49906
PHPT1	704.225	0.595498	0.170258	3.49762	0.000469423	0.0061278
ADGRA2	104.596	0.594951	0.389888	1.52595	0.127022	0.359478
ENSOARG00020014449	34.6345	0.59466	0.75515	0.787472	0.431006	0.703734
FLOT1	1658.54	0.594404	0.149127	3.9859	6.72242e-05	0.00121366
DOCK4	188.793	0.594156	0.293854	2.02195	0.043182	0.176356
ENSOARG00020007453	4277.49	0.59414	0.152394	3.89871	9.67077e-05	0.00165855
C9orf43	39.5269	0.59405	0.627022	0.947415	0.343428	0.62671
PKLR	14.7048	0.593875	0.911795	0.651325	0.514837	0.768072
P4HA1	824.145	0.593809	0.310545	1.91215	0.0558564	0.209607
PMEL	704.8	0.593734	0.808298	0.734548	0.462615	0.726427
ENSOARG00020009348	1032.08	0.59343	0.170992	3.47051	0.000519464	0.00665043
NTHL1	679.362	0.592927	0.261839	2.26447	0.0235452	0.115837
MN1	235.277	0.592694	0.260755	2.27299	0.0230267	0.114477
BCL2L2	109.241	0.592203	0.351929	1.68273	0.092427	0.293741
ADAMTS9	247.177	0.59212	0.250824	2.3607	0.0182405	0.097565
MEGF10	24.2705	0.592072	0.962068	0.615416	0.53828	0.782923
SLC9A1	241.206	0.591767	0.262922	2.25074	0.0244023	0.118929
AKIP1	183.886	0.591415	0.287364	2.05807	0.0395835	0.165424
ENSOARG00020006812	1457.1	0.591174	0.168544	3.50753	0.000452281	0.00595942
AP2S1	1537.08	0.59106	0.140657	4.20213	2.64416e-05	0.000562726
COQ9	590.08	0.590972	0.208053	2.84049	0.00450444	0.035867
GPSM3	217.95	0.590739	0.400737	1.47413	0.140446	0.381262
SOX15	41.384	0.590487	0.552253	1.06923	0.284965	0.569579
PEX16	269.556	0.590135	0.254762	2.31642	0.0205354	0.106514
IGDCC3	1269.37	0.589949	0.171714	3.43565	0.000591124	0.00738694
FAM107A	9.19489	0.589908	1.46566	0.402488	0.687325	0.871134
CORO1B	442.725	0.589868	0.224307	2.62974	0.00854505	0.0569913
ENSOARG00020009508	15.2606	0.589839	0.88461	0.666779	0.504914	0.761028
OVOL1	17.8661	0.589743	0.91165	0.646897	0.517699	0.769384
FECH	335.28	0.589608	0.22585	2.61062	0.00903791	0.0591825
ARL1	1394.81	0.589344	0.183345	3.2144	0.00130717	0.0136916
BLCAP	183.116	0.588562	0.314561	1.87106	0.061337	0.223086
RAB5C	1061.34	0.588288	0.156391	3.76166	0.000168788	0.00263129
SDHAF3	126.723	0.587968	0.384556	1.52895	0.126276	0.358121
NOXA1	31.6655	0.587892	0.660937	0.889482	0.373744	0.656997
PIK3AP1	11.6956	0.587809	1.17483	0.500335	0.616839	0.831294
FLYWCH2	209.777	0.587418	0.266234	2.2064	0.0273559	0.129037
ENOX1	85.0542	0.587354	0.422107	1.39148	0.16408	0.416544
LIN37	263.366	0.587137	0.243537	2.41088	0.0159141	0.0888431
MPPED2	110.696	0.586744	0.353572	1.65947	0.0970203	0.302485
ENSOARG00020017002	500.308	0.586726	0.236975	2.4759	0.0132902	0.0784674
KITLG	55.8639	0.586697	0.60055	0.976933	0.328602	0.612493
NXNL2	14.3881	0.586324	0.965787	0.607094	0.543789	0.786837
OST4	1354.37	0.586181	0.16137	3.63253	0.000280656	0.00405149
UPK1A	50.6679	0.585927	0.53228	1.10079	0.270989	0.554129
RPL28	14172.3	0.585447	0.15208	3.84959	0.000118315	0.00195973
ENSOARG00020008706	12.84	0.585417	0.983467	0.595258	0.551671	0.792237
CREBL2	31.033	0.58497	0.635881	0.919935	0.357607	0.642156
ESPN	41.852	0.584827	0.5495	1.06429	0.287197	0.571274
TM6SF2	24.1346	0.584824	0.726497	0.804991	0.420825	0.696794
ENSOARG00020021399	242.9	0.58473	0.338321	1.72833	0.0839293	0.277055
ENSOARG00020002481	20.0748	0.583783	0.878425	0.664579	0.50632	0.7622
ENSOARG00020004438	417.696	0.583507	0.253877	2.29838	0.0215402	0.10974
CTF1	43.3864	0.583314	0.593155	0.98341	0.325406	0.609095
TMEM242	228.623	0.58325	0.261145	2.23344	0.02552	0.122885
CYP27B1	13.2978	0.582382	0.970191	0.600276	0.548322	0.789922
ABHD14A	261.556	0.58188	0.309785	1.87834	0.0603353	0.220695
SAPCD1	28.4884	0.581387	0.684989	0.848754	0.396018	0.675357
TIMP1	411.889	0.581227	0.224986	2.5834	0.0097833	0.0629772
DNAH7	17.1026	0.581124	0.957317	0.607034	0.543828	0.786837
DHRS13	71.7197	0.580501	0.443887	1.30777	0.190952	0.456218
PRXL2B	264.482	0.580477	0.329247	1.76304	0.0778931	0.263065
RING1	1413.22	0.579993	0.157414	3.68451	0.000229142	0.00343493
ENSOARG00020023939	79.372	0.579371	0.466762	1.24126	0.214511	0.487545
C17orf58	146.812	0.578832	0.321303	1.80151	0.0716221	0.248014
ENSOARG00020009247	411.735	0.578477	0.245179	2.3594	0.0183044	0.0977952
ORAI3	116.653	0.578125	0.351845	1.64312	0.100357	0.309534
CDK18	84407.8	0.578063	0.145207	3.98095	6.86391e-05	0.00123507
ENSOARG00020007339	66.9875	0.577974	0.493568	1.17101	0.241594	0.520066
MRPS12	672.443	0.577704	0.176945	3.26487	0.00109514	0.0117872
ENSOARG00020001956	55.7464	0.577491	0.503092	1.14788	0.251017	0.532194
ENSOARG00020000284	20.2461	0.577477	0.806068	0.716412	0.473737	0.73518
HAAO	7.44998	0.576982	1.26594	0.455774	0.648552	0.851361
ENSOARG00020022981	23725.4	0.576533	0.198572	2.9034	0.0036914	0.0307895
FAM227B	8.39845	0.576422	1.1724	0.491659	0.62296	0.834937
BSPRY	16.9058	0.576263	0.89208	0.645977	0.518294	0.769752
AVPI1	151.324	0.576201	0.320581	1.79736	0.0722781	0.249685
CYBA	977.743	0.575789	0.253827	2.26843	0.023303	0.115182
ABLIM3	27.546	0.574702	0.707371	0.812448	0.416534	0.693328
ENSOARG00020024723	22.6947	0.574543	0.73642	0.780185	0.435282	0.706246
VEGFB	528.035	0.574537	0.217297	2.64402	0.00819285	0.0553831
CCDC153	72.9597	0.574493	0.700351	0.820294	0.412049	0.689661
PC	322.491	0.574056	0.22994	2.49654	0.0125411	0.0754076
RHOD	119.69	0.573608	0.399206	1.43687	0.150754	0.397912
ALOX15B	117.629	0.572525	0.526292	1.08785	0.276663	0.560888
VPS28	1662.32	0.572513	0.142463	4.01869	5.85227e-05	0.00108159
NPEPL1	183.018	0.571383	0.294133	1.9426	0.0520643	0.200081
CCDC103	38.2044	0.571196	0.586723	0.973537	0.330287	0.613739
CLK4	769.358	0.570634	0.188191	3.0322	0.00242779	0.0220717
KCTD6	70.0493	0.570217	0.455646	1.25145	0.210772	0.482166
ACKR3	281.719	0.570068	0.247788	2.30063	0.0214124	0.109446
EML6	33.702	0.569738	0.621227	0.917117	0.359082	0.643488
PIPOX	13.7945	0.569681	0.950269	0.599494	0.548843	0.790226
GBA1	447.298	0.569105	0.198208	2.87125	0.00408847	0.0333682
ATOH8	5.42214	0.568995	1.54008	0.369459	0.711786	0.882024
STOX2	54.009	0.568205	0.631199	0.900199	0.368014	0.652256
prp	358.942	0.568102	0.243569	2.3324	0.0196794	0.103527
ENSOARG00020014681	4212.95	0.568073	0.145646	3.90036	9.60483e-05	0.00165128
LRRC46	55.1123	0.568056	0.56079	1.01296	0.311081	0.595616
CDK5	712.725	0.567967	0.181437	3.13038	0.0017458	0.0171719
MYT1	23.9261	0.567937	0.997412	0.56941	0.569078	0.803417
ENSOARG00020010288	44.501	0.567895	0.544832	1.04233	0.297258	0.5813
GNMT	230.756	0.567796	0.272722	2.08196	0.0373464	0.158662
CLDN15	14.3612	0.567686	0.914443	0.6208	0.534731	0.780956
LRRC73	24.7217	0.567598	0.705788	0.804204	0.421279	0.6973
GAPDHS	121.061	0.566294	0.355842	1.59142	0.111515	0.330634
PTPRU	54	0.566001	0.643758	0.879213	0.379286	0.661951
TMEM160	351.351	0.565333	0.255584	2.21193	0.0269715	0.12766
UTP6	4017.21	0.564594	0.500517	1.12802	0.259312	0.540882
ZBTB18	421.486	0.564402	0.224719	2.51159	0.0120188	0.0729224
GLT8D1	723.008	0.564371	0.178495	3.16183	0.00156782	0.0157748
ROM1	34.1836	0.564247	0.616328	0.915498	0.35993	0.644394
SHOC1	5.98474	0.564214	1.48585	0.379725	0.704149	0.878521
MBLAC1	146.089	0.563651	0.314053	1.79476	0.0726913	0.250865
USE1	552.575	0.563401	0.184483	3.05394	0.00225856	0.0208709
BEST2	16.792	0.562866	0.866561	0.649541	0.515989	0.768346
CNTNAP5	16.6002	0.562866	1.22238	0.460469	0.64518	0.84903
CLK1	2381.89	0.562242	0.15494	3.62876	0.000284785	0.00410265
PLS1	30.7427	0.562211	0.637648	0.881695	0.377942	0.660937
KLHDC9	27.7993	0.5617	0.676858	0.829863	0.406616	0.684237
TMEM151A	12.9001	0.5613	0.955629	0.587361	0.556961	0.79527
[truncated: 12,060 more rows]

## Sheet: b
Table S5. Differential expression gene analysis and GO analysis of sESC
Functional enrichment analysis of spPSCs upregulated genes.
_MEMBER_MyList	_LogP_MyList	GO	_PATTERN_	_RANK_	GiniIndex	Category	CategoryID	Description	PARENT_GO	LogP	Enrichment	Z-score	#TotalGeneInLibrary	#GeneInGO	#GeneInHitList	#GeneInGOAndHitList	%InGO	STDV %InGO	GeneID	Hits	Log(q-value)	EvidenceCutoff	GROUP_ID	FirstInGroupByEnrichment	FirstInGroupByLogP	BestLogPInGroup	BestEnrichmentInGroup
1	-22.6282	GO:0030425	M1	1	0	GO Cellular Components	20	dendrite		-22.6282	3.43207	12.48	30337	623	1206	85	7.04809	0.73704	25|29|320|538|547|575|657|1136|1728|1859|2042|2043|2186|2258|2475|2556|2558|2567|2775|2823|2890|2899|3643|3739|3749|3799|3800|3836|3897|4131|4763|4842|5126|5173|5599|6533|6714|6792|6801|6809|7855|7976|8633|8777|9371|9498|9743|9863|10381|10505|10564|10642|11178|22876|22941|23046|23095|23098|23154|23413|23426|26278|27161|29904|50944|51104|51199|54407|54464|55243|55607|55752|55802|56896|57451|57580|…	ABL1|ABR|APBA1|ATP7A|KIF1A|ADGRB1|BMPR1A|CHRNA3|NQO1|DYRK1A|EPHA3|EPHA4|BPTF|FGF13|MTOR|GABRA3|GABRA5|GABRG3|GNAO1|GPM6A|GRIA1|GRIK3|INSR|KCNA4|KCNC4|KIF5B|KIF5C|KPNA1|L1CAM|MAP1B|NF1|NOS1|PCSK2|PDYN|MAPK8|SLC6A6|SRC|CDKL5|STRN|STX3|FZD5|FZD3|UNC5C|MPDZ|KIF3B|SLC4A8|ARHGAP32|MAGI2|TUBB3|SEMA4F|ARFGEF2|IGF2BP1|LZTS1|INPP5F|SHANK2|KIF21B|KIF1B|SARM1|NCDN|NCS1|GRIP1|SACS|AGO2|EEF2K|SHANK1|ABHD17B|NI…	-18.4954	0	1	1	1	-22.6282	4.56027
1	-22.534	GO:0097447	M1	1	0	GO Cellular Components	20	dendritic tree		-22.534	3.42109	12.444	30337	625	1206	85	7.04809	0.73704	25|29|320|538|547|575|657|1136|1728|1859|2042|2043|2186|2258|2475|2556|2558|2567|2775|2823|2890|2899|3643|3739|3749|3799|3800|3836|3897|4131|4763|4842|5126|5173|5599|6533|6714|6792|6801|6809|7855|7976|8633|8777|9371|9498|9743|9863|10381|10505|10564|10642|11178|22876|22941|23046|23095|23098|23154|23413|23426|26278|27161|29904|50944|51104|51199|54407|54464|55243|55607|55752|55802|56896|57451|57580|…	ABL1|ABR|APBA1|ATP7A|KIF1A|ADGRB1|BMPR1A|CHRNA3|NQO1|DYRK1A|EPHA3|EPHA4|BPTF|FGF13|MTOR|GABRA3|GABRA5|GABRG3|GNAO1|GPM6A|GRIA1|GRIK3|INSR|KCNA4|KCNC4|KIF5B|KIF5C|KPNA1|L1CAM|MAP1B|NF1|NOS1|PCSK2|PDYN|MAPK8|SLC6A6|SRC|CDKL5|STRN|STX3|FZD5|FZD3|UNC5C|MPDZ|KIF3B|SLC4A8|ARHGAP32|MAGI2|TUBB3|SEMA4F|ARFGEF2|IGF2BP1|LZTS1|INPP5F|SHANK2|KIF21B|KIF1B|SARM1|NCDN|NCS1|GRIP1|SACS|AGO2|EEF2K|SHANK1|ABHD17B|NI…	-18.4954	0	1	0	0	-22.6282	4.56027
1	-20.7209	GO:0030424	M1	1	0	GO Cellular Components	20	axon		-20.7209	3.24084	11.769	30337	652	1206	84	6.96517	0.733019	25|29|538|547|667|867|1006|1525|1605|1859|2043|2258|2823|2890|2899|3643|3676|3739|3749|3785|3799|3800|3897|4131|4185|4649|4763|4919|5010|5101|5173|5599|6091|6092|6334|6529|6714|6792|6809|7042|7855|7976|8411|8633|8826|9371|9378|9498|9860|9990|10381|10642|22876|22941|23001|23046|23057|23095|23098|23114|23129|23413|25791|26278|27242|29993|51199|54407|54434|54800|55752|57451|57465|57556|57580|57609|5…	ABL1|ABR|ATP7A|KIF1A|DST|CBL|CDH8|CXADR|DAG1|DYRK1A|EPHA4|FGF13|GPM6A|GRIA1|GRIK3|INSR|ITGA4|KCNA4|KCNC4|KCNQ2|KIF5B|KIF5C|L1CAM|MAP1B|ADAM11|MYO9A|NF1|ROR1|CLDN11|PCDH9|PDYN|MAPK8|ROBO1|ROBO2|SCN8A|SLC6A1|SRC|CDKL5|STX3|TGFB2|FZD5|FZD3|EEA1|UNC5C|IQGAP1|KIF3B|NRXN1|SLC4A8|LRIG2|SLC12A6|TUBB3|IGF2BP1|INPP5F|SHANK2|WDFY3|KIF21B|NMNAT2|KIF1B|SARM1|NFASC|PLXND1|NCS1|NGEF|SACS|TNFRSF21|PACSIN1|NIN|SL…	-16.9833	0	1	0	0	-22.6282	4.56027
1	-12.9158	GO:0044297	M1	1	0	GO Cellular Components	20	cell body		-12.9158	2.83501	8.90986	30337	559	1206	63	5.22388	0.640726	25|70|460|538|657|673|836|1136|1525|1728|1943|2043|2186|2558|2775|2823|2890|2899|3054|3643|3676|3749|3800|3897|4040|4131|4185|5126|5173|5792|6529|6533|6558|6653|6714|6801|7042|7855|7976|8633|9378|9498|9693|10381|10505|10642|22876|22941|23001|23129|23154|23369|23426|54407|54464|54800|56896|57609|64398|81539|84630|114134|114804	ABL1|ACTC1|ASTN1|ATP7A|BMPR1A|BRAF|CASP3|CHRNA3|CXADR|NQO1|EFNA2|EPHA4|BPTF|GABRA5|GNAO1|GPM6A|GRIA1|GRIK3|HCFC1|INSR|ITGA4|KCNC4|KIF5C|L1CAM|LRP6|MAP1B|ADAM11|PCSK2|PDYN|PTPRF|SLC6A1|SLC6A6|SLC12A2|SORL1|SRC|STRN|TGFB2|FZD5|FZD3|UNC5C|NRXN1|SLC4A8|RAPGEF2|TUBB3|SEMA4F|IGF2BP1|INPP5F|SHANK2|WDFY3|PLXND1|NCDN|PUM2|GRIP1|SLC38A2|XRN1|KLHL24|DPYSL5|DIP2B|PALS1|SLC38A1|TTBK1|SLC2A13|RNF157	-10.2096	0	1	0	0	-22.6282	4.56027
1	-11.8578	GO:0030427	M1	1	0	GO Cellular Components	20	site of polarized growth		-11.8578	4.56027	9.49943	30337	171	1206	31	2.57048	0.4557	25|867|1525|2043|2258|2823|3676|3800|3897|4131|4649|5101|6714|6792|6809|8633|8826|9378|9860|10381|10642|22941|23046|25791|51199|54434|57451|57580|57679|114134|285527	ABL1|CBL|CXADR|EPHA4|FGF13|GPM6A|ITGA4|KIF5C|L1CAM|MAP1B|MYO9A|PCDH9|SRC|CDKL5|STX3|UNC5C|IQGAP1|NRXN1|LRIG2|TUBB3|IGF2BP1|SHANK2|KIF21B|NGEF|NIN|SSH1|TENM2|PREX1|ALS2|SLC2A13|FRYL	-9.24244	0	1	0	0	-22.6282	4.56027
1	-11.4616	GO:0030426	M1	1	0	GO Cellular Components	20	growth cone		-11.4616	4.54609	9.32148	30337	166	1206	30	2.48756	0.44848	25|867|1525|2043|2258|2823|3676|3800|3897|4131|4649|5101|6714|6792|6809|8633|8826|9378|9860|10381|10642|22941|23046|25791|51199|54434|57451|57580|57679|114134	ABL1|CBL|CXADR|EPHA4|FGF13|GPM6A|ITGA4|KIF5C|L1CAM|MAP1B|MYO9A|PCDH9|SRC|CDKL5|STX3|UNC5C|IQGAP1|NRXN1|LRIG2|TUBB3|IGF2BP1|SHANK2|KIF21B|NGEF|NIN|SSH1|TENM2|PREX1|ALS2|SLC2A13	-8.89696	0	1	0	0	-22.6282	4.56027
1	-11.2114	GO:0043025	M1	1	0	GO Cellular Components	20	neuronal cell body		-11.2114	2.81205	8.24502	30337	492	1206	55	4.56053	0.600756	25|460|538|657|836|1136|1728|1943|2043|2558|2823|2890|2899|3054|3643|3676|3749|3800|3897|4040|4131|4185|5126|5173|5792|6529|6533|6558|6653|6714|6801|7042|7855|7976|8633|9378|9498|9693|10381|10505|10642|22876|22941|23001|23154|23369|23426|54407|54464|54800|56896|57609|64398|81539|84630	ABL1|ASTN1|ATP7A|BMPR1A|CASP3|CHRNA3|NQO1|EFNA2|EPHA4|GABRA5|GPM6A|GRIA1|GRIK3|HCFC1|INSR|ITGA4|KCNC4|KIF5C|L1CAM|LRP6|MAP1B|ADAM11|PCSK2|PDYN|PTPRF|SLC6A1|SLC6A6|SLC12A2|SORL1|SRC|STRN|TGFB2|FZD5|FZD3|UNC5C|NRXN1|SLC4A8|RAPGEF2|TUBB3|SEMA4F|IGF2BP1|INPP5F|SHANK2|WDFY3|NCDN|PUM2|GRIP1|SLC38A2|XRN1|KLHL24|DPYSL5|DIP2B|PALS1|SLC38A1|TTBK1	-8.6711	0	1	0	0	-22.6282	4.56027
1	-10.6471	GO:0150034	M1	1	0	GO Cellular Components	20	distal axon		-10.6471	3.48866	8.41975	30337	274	1206	38	3.15091	0.503028	25|867|1006|1525|2043|2258|2823|2899|3676|3749|3800|3897|4131|4649|4919|5101|5173|6714|6792|6809|8633|8826|9378|9498|9860|10381|10642|22941|23046|25791|29993|51199|54434|57451|57465|57580|57679|114134	ABL1|CBL|CDH8|CXADR|EPHA4|FGF13|GPM6A|GRIK3|ITGA4|KCNC4|KIF5C|L1CAM|MAP1B|MYO9A|ROR1|PCDH9|PDYN|SRC|CDKL5|STX3|UNC5C|IQGAP1|NRXN1|SLC4A8|LRIG2|TUBB3|IGF2BP1|SHANK2|KIF21B|NGEF|PACSIN1|NIN|SSH1|TENM2|TBC1D24|PREX1|ALS2|SLC2A13	-8.1463	0	1	0	0	-22.6282	4.56027
1	-22.1261	GO:0098794	M1	1	0	GO Cellular Components	20	postsynapse		-22.1261	3.31589	12.2393	30337	660	1206	87	7.21393	0.744996	25|29|107|119|320|538|575|577|1136|1605|1612|1793|1979|2030|2043|2556|2558|2561|2562|2567|2823|2890|2894|2899|2904|3092|3631|3739|3749|3778|3800|3836|4067|4131|4208|4628|4650|4842|5062|5063|5170|6334|6529|6533|6714|6792|6801|6809|7248|8224|8411|8777|8825|9201|9231|9371|9743|9863|10505|10564|10642|10810|11178|22941|22997|23154|23362|23413|23426|27161|29904|50944|51104|51760|55607|55752|57451|57679…	ABL1|ABR|ADCY1|ADD2|APBA1|ATP7A|ADGRB1|ADGRB3|CHRNA3|DAG1|DAPK1|DOCK1|EIF4EBP2|SLC29A1|EPHA4|GABRA3|GABRA5|GABRB2|GABRB3|GABRG3|GPM6A|GRIA1|GRID1|GRIK3|GRIN2B|HIP1|INPP4A|KCNA4|KCNC4|KCNMA1|KIF5C|KPNA1|LYN|MAP1B|MEF2C|MYH10|MYO9B|NOS1|PAK2|PAK3|PDPK1|SCN8A|SLC6A1|SLC6A6|SRC|CDKL5|STRN|STX3|TSC1|SYN3|EEA1|MPDZ|LIN7A|DCLK1|DLG5|KIF3B|ARHGAP32|MAGI2|SEMA4F|ARFGEF2|IGF2BP1|WASF3|LZTS1|SHANK2|IGSF9B|N…	-18.2635	0	2	1	1	-22.1261	4.19251
1	-18.1322	GO:0099572	M1	1	0	GO Cellular Components	20	postsynaptic specialization		-18.1322	4.00194	11.5265	30337	352	1206	56	4.64345	0.605929	107|119|538|575|577|1136|1612|2043|2558|2561|2562|2890|2894|2899|2904|3631|3836|4067|4131|4842|5062|5063|5170|6334|6714|6792|6801|7248|8224|8777|8825|9201|9231|9743|9863|10505|11178|22941|22997|23362|23413|23426|29904|50944|51104|55607|55752|57679|64084|64101|81831|81832|145581|145773|158866|729956	ADCY1|ADD2|ATP7A|ADGRB1|ADGRB3|CHRNA3|DAPK1|EPHA4|GABRA5|GABRB2|GABRB3|GRIA1|GRID1|GRIK3|GRIN2B|INPP4A|KPNA1|LYN|MAP1B|NOS1|PAK2|PAK3|PDPK1|SCN8A|SRC|CDKL5|STRN|TSC1|SYN3|MPDZ|LIN7A|DCLK1|DLG5|ARHGAP32|MAGI2|SEMA4F|LZTS1|SHANK2|IGSF9B|PSD3|NCS1|GRIP1|EEF2K|SHANK1|ABHD17B|PPP1R9A|SEPTIN11|ALS2|CLSTN2|LRRC4|NETO2|NETO1|LRFN5|FAM81A|ZDHHC15|SHISA7	-14.6377	0	2	0	0	-22.1261	4.19251
1	-17.2797	GO:0098984	M1	1	0	GO Cellular Components	20	neuron to neuron synapse		-17.2797	3.83837	11.131	30337	367	1206	56	4.64345	0.605929	107|119|538|575|577|1136|1612|2043|2890|2894|2899|2904|3631|3836|4131|4842|5062|5063|5170|5173|5789|6334|6792|6801|7248|8224|8777|8825|9201|9231|9498|9743|9863|10505|10564|11178|22941|22997|23362|23413|23426|29904|50944|51104|55607|55752|57679|64084|64101|81831|81832|143425|145581|145773|158866|729956	ADCY1|ADD2|ATP7A|ADGRB1|ADGRB3|CHRNA3|DAPK1|EPHA4|GRIA1|GRID1|GRIK3|GRIN2B|INPP4A|KPNA1|MAP1B|NOS1|PAK2|PAK3|PDPK1|PDYN|PTPRD|SCN8A|CDKL5|STRN|TSC1|SYN3|MPDZ|LIN7A|DCLK1|DLG5|SLC4A8|ARHGAP32|MAGI2|SEMA4F|ARFGEF2|LZTS1|SHANK2|IGSF9B|PSD3|NCS1|GRIP1|EEF2K|SHANK1|ABHD17B|PPP1R9A|SEPTIN11|ALS2|CLSTN2|LRRC4|NETO2|NETO1|SYT9|LRFN5|FAM81A|ZDHHC15|SHISA7	-13.9814	0	2	0	0	-22.1261	4.19251
1	-16.4109	GO:0032279	M1	1	0	GO Cellular Components	20	asymmetric synapse		-16.4109	3.90467	10.8772	30337	335	1206	52	4.31177	0.584903	107|119|538|575|577|1136|1612|2043|2890|2894|2899|2904|3631|3836|4131|4842|5062|5063|5170|6334|6792|6801|7248|8224|8777|8825|9201|9231|9498|9743|9863|10505|10564|11178|22941|22997|23362|23413|23426|29904|50944|51104|55607|57679|64084|64101|81831|81832|145581|145773|158866|729956	ADCY1|ADD2|ATP7A|ADGRB1|ADGRB3|CHRNA3|DAPK1|EPHA4|GRIA1|GRID1|GRIK3|GRIN2B|INPP4A|KPNA1|MAP1B|NOS1|PAK2|PAK3|PDPK1|SCN8A|CDKL5|STRN|TSC1|SYN3|MPDZ|LIN7A|DCLK1|DLG5|SLC4A8|ARHGAP32|MAGI2|SEMA4F|ARFGEF2|LZTS1|SHANK2|IGSF9B|PSD3|NCS1|GRIP1|EEF2K|SHANK1|ABHD17B|PPP1R9A|ALS2|CLSTN2|LRRC4|NETO2|NETO1|LRFN5|FAM81A|ZDHHC15|SHISA7	-13.2473	0	2	0	0	-22.1261	4.19251
1	-15.9806	GO:0014069	M1	1	0	GO Cellular Components	20	postsynaptic density		-15.9806	3.9428	10.7508	30337	319	1206	50	4.14594	0.574041	107|119|538|575|577|1136|1612|2043|2890|2894|2899|2904|3631|3836|4131|4842|5062|5063|5170|6334|6792|6801|7248|8224|8777|8825|9201|9231|9743|9863|10505|11178|22941|22997|23362|23413|23426|29904|50944|51104|55607|57679|64084|64101|81831|81832|145581|145773|158866|729956	ADCY1|ADD2|ATP7A|ADGRB1|ADGRB3|CHRNA3|DAPK1|EPHA4|GRIA1|GRID1|GRIK3|GRIN2B|INPP4A|KPNA1|MAP1B|NOS1|PAK2|PAK3|PDPK1|SCN8A|CDKL5|STRN|TSC1|SYN3|MPDZ|LIN7A|DCLK1|DLG5|ARHGAP32|MAGI2|SEMA4F|LZTS1|SHANK2|IGSF9B|PSD3|NCS1|GRIP1|EEF2K|SHANK1|ABHD17B|PPP1R9A|ALS2|CLSTN2|LRRC4|NETO2|NETO1|LRFN5|FAM81A|ZDHHC15|SHISA7	-12.8962	0	2	0	0	-22.1261	4.19251
1	-15.0358	GO:0098978	M1	1	0	GO Cellular Components	20	glutamatergic synapse		-15.0358	3.38169	10.0488	30337	424	1206	57	4.72637	0.61105	29|70|107|320|577|785|1006|1605|1612|1793|2043|2823|2890|2894|2899|3092|3836|4067|4763|4884|5062|5063|5789|6334|6714|6792|6809|7476|8224|8411|8526|9231|9498|10082|10505|10564|10810|11178|22941|23012|23122|23129|23467|27161|29904|50944|51760|55752|64084|64101|81609|81831|81832|84631|114781|145581|145773	ABR|ACTC1|ADCY1|APBA1|ADGRB3|CACNB4|CDH8|DAG1|DAPK1|DOCK1|EPHA4|GPM6A|GRIA1|GRID1|GRIK3|HIP1|KPNA1|LYN|NF1|NPTX1|PAK2|PAK3|PTPRD|SCN8A|SRC|CDKL5|STX3|WNT7A|SYN3|EEA1|DGKE|DLG5|SLC4A8|GPC6|SEMA4F|ARFGEF2|WASF3|LZTS1|SHANK2|STK38L|CLASP2|PLXND1|NPTXR|AGO2|EEF2K|SHANK1|SYT17|SEPTIN11|CLSTN2|LRRC4|SNX27|NETO2|NETO1|SLITRK2|BTBD9|LRFN5|FAM81A	-12.0763	0	2	0	0	-22.1261	4.19251
1	-12.5622	GO:0097060	M1	1	0	GO Cellular Components	20	synaptic membrane		-12.5622	3.19927	9.02047	30337	401	1206	51	4.22886	0.579502	107|320|577|1006|1136|1605|2043|2556|2558|2561|2562|2567|2823|2890|2894|2899|2904|3092|3749|3778|4185|5789|5911|6334|6529|6533|6714|6801|6809|8825|9378|9498|9699|9783|10505|22941|22997|23085|23390|23426|50618|50944|51104|57451|64084|64101|81831|81832|84144|145581|729956	ADCY1|APBA1|ADGRB3|CDH8|CHRNA3|DAG1|EPHA4|GABRA3|GABRA5|GABRB2|GABRB3|GABRG3|GPM6A|GRIA1|GRID1|GRIK3|GRIN2B|HIP1|KCNC4|KCNMA1|ADAM11|PTPRD|RAP2A|SCN8A|SLC6A1|SLC6A6|SRC|STRN|STX3|LIN7A|NRXN1|SLC4A8|RIMS2|RIMS3|SEMA4F|SHANK2|IGSF9B|ERC1|ZDHHC17|GRIP1|ITSN2|SHANK1|ABHD17B|TENM2|CLSTN2|LRRC4|NETO2|NETO1|SYDE2|LRFN5|SHISA7	-9.88518	0	2	0	0	-22.1261	4.19251
1	-8.62914	GO:0045211	M1	1	0	GO Cellular Components	20	postsynaptic membrane		-8.62914	3.14438	7.33472	30337	280	1206	35	2.90216	0.483383	107|577|1136|1605|2043|2556|2558|2561|2562|2567|2890|2894|2899|2904|3092|3749|3778|6334|6529|6533|6801|8825|10505|22941|22997|23426|50944|51104|57451|64084|64101|81831|81832|145581|729956	ADCY1|ADGRB3|CHRNA3|DAG1|EPHA4|GABRA3|GABRA5|GABRB2|GABRB3|GABRG3|GRIA1|GRID1|GRIK3|GRIN2B|HIP1|KCNC4|KCNMA1|SCN8A|SLC6A1|SLC6A6|STRN|LIN7A|SEMA4F|SHANK2|IGSF9B|GRIP1|SHANK1|ABHD17B|TENM2|CLSTN2|LRRC4|NETO2|NETO1|LRFN5|SHISA7	-6.41007	0	2	0	0	-22.1261	4.19251
1	-8.13184	GO:0044309	M1	1	0	GO Cellular Components	20	neuron spine		-8.13184	3.73732	7.38908	30337	175	1206	26	2.15589	0.418222	29|320|575|2043|2823|2890|3739|4131|4842|6801|8411|9371|9743|10564|10642|11178|22941|29904|50944|51104|55607|55752|57451|57679|64101|729956	ABR|APBA1|ADGRB1|EPHA4|GPM6A|GRIA1|KCNA4|MAP1B|NOS1|STRN|EEA1|KIF3B|ARHGAP32|ARFGEF2|IGF2BP1|LZTS1|SHANK2|EEF2K|SHANK1|ABHD17B|PPP1R9A|SEPTIN11|TENM2|ALS2|LRRC4|SHISA7	-5.98807	0	2	0	0	-22.1261	4.19251
1	-7.59878	GO:0043197	M1	1	0	GO Cellular Components	20	dendritic spine		-7.59878	3.63512	7.0722	30337	173	1206	25	2.07297	0.410274	29|320|575|2043|2823|2890|3739|4131|4842|6801|9371|9743|10564|10642|11178|22941|29904|50944|51104|55607|55752|57451|57679|64101|729956	ABR|APBA1|ADGRB1|EPHA4|GPM6A|GRIA1|KCNA4|MAP1B|NOS1|STRN|KIF3B|ARHGAP32|ARFGEF2|IGF2BP1|LZTS1|SHANK2|EEF2K|SHANK1|ABHD17B|PPP1R9A|SEPTIN11|TENM2|ALS2|LRRC4|SHISA7	-5.53327	0	2	0	0	-22.1261	4.19251
1	-6.66189	GO:0099634	M1	1	0	GO Cellular Components	20	postsynaptic specialization membrane		-6.66189	3.87001	6.67231	30337	130	1206	20	1.65837	0.367736	107|577|2043|2558|2561|2562|2890|2894|2899|2904|6334|8825|10505|51104|64084|64101|81831|81832|145581|729956	ADCY1|ADGRB3|EPHA4|GABRA5|GABRB2|GABRB3|GRIA1|GRID1|GRIK3|GRIN2B|SCN8A|LIN7A|SEMA4F|ABHD17B|CLSTN2|LRRC4|NETO2|NETO1|LRFN5|SHISA7	-4.70603	0	2	0	0	-22.1261	4.19251
1	-6.26293	GO:0098839	M1	1	0	GO Cellular Components	20	postsynaptic density membrane		-6.26293	4.19251	6.57132	30337	102	1206	17	1.40962	0.339465	107|577|2043|2890|2894|2899|2904|6334|8825|10505|51104|64084|64101|81831|81832|145581|729956	ADCY1|ADGRB3|EPHA4|GRIA1|GRID1|GRIK3|GRIN2B|SCN8A|LIN7A|SEMA4F|ABHD17B|CLSTN2|LRRC4|NETO2|NETO1|LRFN5|SHISA7	-4.36259	0	2	0	0	-22.1261	4.19251
1	-20.0912	GO:0031175	M1	1	0	GO Biological Processes	19	neuron projection development	19_GO:0032502 developmental process	-20.0912	3.1172	11.4803	30337	694	1206	86	7.13101	0.741033	104|107|538|575|836|1600|1605|1943|2042|2043|2736|2823|2909|3670|3676|3799|3800|3897|4067|4131|4548|4684|4853|4854|4884|5062|5063|5361|5592|5781|5792|5803|6091|6092|6801|6809|7476|7976|8522|8633|8826|9037|9201|9252|9321|9331|9334|9378|9693|10079|10100|10381|10505|10642|22903|23057|23114|23154|23271|23390|23405|26999|27242|29967|29993|50944|51199|55118|55607|55740|56896|57465|57556|57679|65059|798…	ADARB1|ADCY1|ATP7A|ADGRB1|CASP3|DAB1|DAG1|EFNA2|EPHA3|EPHA4|GLI2|GPM6A|ARHGAP35|ISL1|ITGA4|KIF5B|KIF5C|L1CAM|LYN|MAP1B|MTR|NCAM1|NOTCH2|NOTCH3|NPTX1|PAK2|PAK3|PLXNA1|PRKG1|PTPN11|PTPRF|PTPRZ1|ROBO1|ROBO2|STRN|STX3|WNT7A|FZD3|GAS7|UNC5C|IQGAP1|SEMA5A|DCLK1|RPS6KA5|TRIP11|B4GALT6|B4GALT5|NRXN1|RAPGEF2|ATP9A|TSPAN2|TUBB3|SEMA4F|IGF2BP1|BTBD3|NMNAT2|NFASC|NCDN|CAMSAP2|ZDHHC17|DICER1|CYFIP2|TNFRSF21|L…	-16.4505	0	3	1	1	-20.0912	3.46554
1	-19.8172	GO:0000902	M1	1	0	GO Biological Processes	19	cell morphogenesis	19_GO:0032502 developmental process	-19.8172	3.11234	11.3948	30337	687	1206	85	7.04809	0.73704	104|107|538|575|836|1006|1600|1605|1894|1943|2042|2043|2736|2823|2909|3670|3676|3799|3800|3897|3988|4131|4208|4650|4684|4838|4853|4854|4884|5063|5361|5592|5629|5781|5795|5803|6091|6092|6789|6886|7042|7476|7976|8522|8633|8826|9037|9201|9252|9331|9334|9378|10079|10087|10163|10381|10413|10505|10642|22903|23114|23390|23405|25932|26999|29993|50944|51057|51199|54434|55740|56896|57556|57669|57679|65059|…	ADARB1|ADCY1|ATP7A|ADGRB1|CASP3|CDH8|DAB1|DAG1|ECT2|EFNA2|EPHA3|EPHA4|GLI2|GPM6A|ARHGAP35|ISL1|ITGA4|KIF5B|KIF5C|L1CAM|LIPA|MAP1B|MEF2C|MYO9B|NCAM1|NODAL|NOTCH2|NOTCH3|NPTX1|PAK3|PLXNA1|PRKG1|PROX1|PTPN11|PTPRJ|PTPRZ1|ROBO1|ROBO2|STK4|TAL1|TGFB2|WNT7A|FZD3|GAS7|UNC5C|IQGAP1|SEMA5A|DCLK1|RPS6KA5|B4GALT6|B4GALT5|NRXN1|ATP9A|CERT1|WASF2|TUBB3|YAP1|SEMA4F|IGF2BP1|BTBD3|NFASC|ZDHHC17|DICER1|CLIC4|CYFI…	-16.2557	0	3	0	0	-20.0912	3.46554
1	-17.3208	GO:0120039	M1	1	0	GO Biological Processes	19	plasma membrane bounded cell projection morphogenesis	19_GO:0032502 developmental process	-17.3208	3.38133	10.8241	30337	491	1206	66	5.47264	0.654943	104|107|538|575|1600|1605|1943|2042|2043|2736|2823|2909|3670|3676|3799|3800|3897|4131|4650|4684|4853|4854|4884|5063|5361|5592|5781|5803|6091|6092|7476|7976|8522|8633|8826|9037|9201|9252|9331|9334|9378|10079|10163|10381|10505|10642|22903|23114|23390|23405|26999|29993|50944|51199|55740|56896|57556|57679|65059|80243|80312|84631|137970|221692|440275|494470	ADARB1|ADCY1|ATP7A|ADGRB1|DAB1|DAG1|EFNA2|EPHA3|EPHA4|GLI2|GPM6A|ARHGAP35|ISL1|ITGA4|KIF5B|KIF5C|L1CAM|MAP1B|MYO9B|NCAM1|NOTCH2|NOTCH3|NPTX1|PAK3|PLXNA1|PRKG1|PTPN11|PTPRZ1|ROBO1|ROBO2|WNT7A|FZD3|GAS7|UNC5C|IQGAP1|SEMA5A|DCLK1|RPS6KA5|B4GALT6|B4GALT5|NRXN1|ATP9A|WASF2|TUBB3|SEMA4F|IGF2BP1|BTBD3|NFASC|ZDHHC17|DICER1|CYFIP2|PACSIN1|SHANK1|NIN|ENAH|DPYSL5|SEMA6A|ALS2|RAPH1|PREX2|TET1|SLITRK2|UNC5D|P…	-13.9814	0	3	0	0	-20.0912	3.46554
1	-17.0923	GO:0048858	M1	1	0	GO Biological Processes	19	cell projection morphogenesis	19_GO:0032502 developmental process	-17.0923	3.34725	10.7243	30337	496	1206	66	5.47264	0.654943	104|107|538|575|1600|1605|1943|2042|2043|2736|2823|2909|3670|3676|3799|3800|3897|4131|4650|4684|4853|4854|4884|5063|5361|5592|5781|5803|6091|6092|7476|7976|8522|8633|8826|9037|9201|9252|9331|9334|9378|10079|10163|10381|10505|10642|22903|23114|23390|23405|26999|29993|50944|51199|55740|56896|57556|57679|65059|80243|80312|84631|137970|221692|440275|494470	ADARB1|ADCY1|ATP7A|ADGRB1|DAB1|DAG1|EFNA2|EPHA3|EPHA4|GLI2|GPM6A|ARHGAP35|ISL1|ITGA4|KIF5B|KIF5C|L1CAM|MAP1B|MYO9B|NCAM1|NOTCH2|NOTCH3|NPTX1|PAK3|PLXNA1|PRKG1|PTPN11|PTPRZ1|ROBO1|ROBO2|WNT7A|FZD3|GAS7|UNC5C|IQGAP1|SEMA5A|DCLK1|RPS6KA5|B4GALT6|B4GALT5|NRXN1|ATP9A|WASF2|TUBB3|SEMA4F|IGF2BP1|BTBD3|NFASC|ZDHHC17|DICER1|CYFIP2|PACSIN1|SHANK1|NIN|ENAH|DPYSL5|SEMA6A|ALS2|RAPH1|PREX2|TET1|SLITRK2|UNC5D|P…	-13.8987	0	3	0	0	-20.0912	3.46554
1	-16.3635	GO:0048812	M1	1	0	GO Biological Processes	19	neuron projection morphogenesis	19_GO:0032502 developmental process	-16.3635	3.3126	10.4572	30337	486	1206	64	5.3068	0.645509	104|107|538|575|1600|1605|1943|2042|2043|2736|2823|2909|3670|3676|3799|3800|3897|4131|4684|4853|4854|4884|5063|5361|5592|5781|5803|6091|6092|7476|7976|8522|8633|8826|9037|9201|9252|9331|9334|9378|10079|10381|10505|10642|22903|23114|23390|23405|26999|29993|50944|51199|55740|56896|57556|57679|65059|80243|80312|84631|137970|221692|440275|494470	ADARB1|ADCY1|ATP7A|ADGRB1|DAB1|DAG1|EFNA2|EPHA3|EPHA4|GLI2|GPM6A|ARHGAP35|ISL1|ITGA4|KIF5B|KIF5C|L1CAM|MAP1B|NCAM1|NOTCH2|NOTCH3|NPTX1|PAK3|PLXNA1|PRKG1|PTPN11|PTPRZ1|ROBO1|ROBO2|WNT7A|FZD3|GAS7|UNC5C|IQGAP1|SEMA5A|DCLK1|RPS6KA5|B4GALT6|B4GALT5|NRXN1|ATP9A|TUBB3|SEMA4F|IGF2BP1|BTBD3|NFASC|ZDHHC17|DICER1|CYFIP2|PACSIN1|SHANK1|NIN|ENAH|DPYSL5|SEMA6A|ALS2|RAPH1|PREX2|TET1|SLITRK2|UNC5D|PHACTR1|EIF2A…	-13.228	0	3	0	0	-20.0912	3.46554
1	-15.7783	GO:0061564	M1	1	0	GO Biological Processes	19	axon development	19_GO:0032502 developmental process	-15.7783	3.46554	10.3652	30337	421	1206	58	4.80929	0.616118	104|107|575|836|1600|1605|1943|2042|2043|2736|2909|3670|3676|3799|3800|3897|4131|4548|4684|4853|4854|4884|5063|5592|5781|5803|6091|6092|7476|7976|8633|9037|9201|9252|9331|9334|9378|10100|10381|10505|23057|23114|23271|23390|26999|27242|51199|55118|55740|56896|57465|57556|65059|79805|84631|128408|137970|494470	ADARB1|ADCY1|ADGRB1|CASP3|DAB1|DAG1|EFNA2|EPHA3|EPHA4|GLI2|ARHGAP35|ISL1|ITGA4|KIF5B|KIF5C|L1CAM|MAP1B|MTR|NCAM1|NOTCH2|NOTCH3|NPTX1|PAK3|PRKG1|PTPN11|PTPRZ1|ROBO1|ROBO2|WNT7A|FZD3|UNC5C|SEMA5A|DCLK1|RPS6KA5|B4GALT6|B4GALT5|NRXN1|TSPAN2|TUBB3|SEMA4F|NMNAT2|NFASC|CAMSAP2|ZDHHC17|CYFIP2|TNFRSF21|NIN|CRTAC1|ENAH|DPYSL5|TBC1D24|SEMA6A|RAPH1|VASH2|SLITRK2|BHLHE23|UNC5D|ARK2C	-12.7609	0	3	0	0	-20.0912	3.46554
1	-13.6201	GO:0048667	M1	1	0	GO Biological Processes	19	cell morphogenesis involved in neuron differentiation	19_GO:0032502 developmental process	-13.6201	3.17987	9.40407	30337	443	1206	56	4.64345	0.605929	104|107|575|1600|1605|1943|2042|2043|2736|2909|3670|3676|3799|3800|3897|4131|4208|4684|4853|4854|4884|5063|5592|5781|5803|6091|6092|7476|7976|8633|9037|9201|9252|9331|9334|9378|10381|10505|10642|22903|23114|23390|26999|50944|51057|51199|55740|56896|57556|65059|80243|80312|84631|137970|221692|494470	ADARB1|ADCY1|ADGRB1|DAB1|DAG1|EFNA2|EPHA3|EPHA4|GLI2|ARHGAP35|ISL1|ITGA4|KIF5B|KIF5C|L1CAM|MAP1B|MEF2C|NCAM1|NOTCH2|NOTCH3|NPTX1|PAK3|PRKG1|PTPN11|PTPRZ1|ROBO1|ROBO2|WNT7A|FZD3|UNC5C|SEMA5A|DCLK1|RPS6KA5|B4GALT6|B4GALT5|NRXN1|TUBB3|SEMA4F|IGF2BP1|BTBD3|NFASC|ZDHHC17|CYFIP2|SHANK1|WDPCP|NIN|ENAH|DPYSL5|SEMA6A|RAPH1|PREX2|TET1|SLITRK2|UNC5D|PHACTR1|ARK2C	-10.799	0	3	0	0	-20.0912	3.46554
1	-12.3553	GO:0007409	M1	1	0	GO Biological Processes	19	axonogenesis	19_GO:0032502 developmental process	-12.3553	3.29902	9.00344	30337	366	1206	48	3.9801	0.562929	104|107|575|1600|1605|1943|2042|2043|2736|2909|3670|3676|3799|3800|3897|4131|4684|4853|4854|4884|5063|5592|5781|5803|6091|6092|7476|7976|8633|9037|9201|9252|9331|9334|9378|10381|10505|23114|23390|26999|51199|55740|56896|57556|65059|84631|137970|494470	ADARB1|ADCY1|ADGRB1|DAB1|DAG1|EFNA2|EPHA3|EPHA4|GLI2|ARHGAP35|ISL1|ITGA4|KIF5B|KIF5C|L1CAM|MAP1B|NCAM1|NOTCH2|NOTCH3|NPTX1|PAK3|PRKG1|PTPN11|PTPRZ1|ROBO1|ROBO2|WNT7A|FZD3|UNC5C|SEMA5A|DCLK1|RPS6KA5|B4GALT6|B4GALT5|NRXN1|TUBB3|SEMA4F|NFASC|ZDHHC17|CYFIP2|NIN|ENAH|DPYSL5|SEMA6A|RAPH1|SLITRK2|UNC5D|ARK2C	-9.68774	0	3	0	0	-20.0912	3.46554
1	-8.14375	GO:0097485	M1	1	0	GO Biological Processes	19	neuron projection guidance	19_GO:0032502 developmental process	-8.14375	3.35401	7.21115	30337	225	1206	30	2.48756	0.44848	1605|1943|2042|2043|2736|2909|3670|3799|3800|3897|4684|4853|4854|5361|6091|6092|7976|8633|9037|9252|9378|10381|10505|23114|26999|55740|56896|57556|137970|494470	DAG1|EFNA2|EPHA3|EPHA4|GLI2|ARHGAP35|ISL1|KIF5B|KIF5C|L1CAM|NCAM1|NOTCH2|NOTCH3|PLXNA1|ROBO1|ROBO2|FZD3|UNC5C|SEMA5A|RPS6KA5|NRXN1|TUBB3|SEMA4F|NFASC|CYFIP2|ENAH|DPYSL5|SEMA6A|UNC5D|ARK2C	-5.9972	0	3	0	0	-20.0912	3.46554
1	-7.60592	GO:0007411	M1	1	0	GO Biological Processes	19	axon guidance	19_GO:0032502 developmental process	-7.60592	3.25668	6.89751	30337	224	1206	29	2.40464	0.44113	1605|1943|2042|2043|2736|2909|3670|3799|3800|3897|4684|4853|4854|6091|6092|7976|8633|9037|9252|9378|10381|10505|23114|26999|55740|56896|57556|137970|494470	DAG1|EFNA2|EPHA3|EPHA4|GLI2|ARHGAP35|ISL1|KIF5B|KIF5C|L1CAM|NCAM1|NOTCH2|NOTCH3|ROBO1|ROBO2|FZD3|UNC5C|SEMA5A|RPS6KA5|NRXN1|TUBB3|SEMA4F|NFASC|CYFIP2|ENAH|DPYSL5|SEMA6A|UNC5D|ARK2C	-5.53809	0	3	0	0	-20.0912	3.46554
1	-17.7522	GO:0016310	M1	1	0	GO Biological Processes	19	phosphorylation	19_GO:0008152 metabolic process	-17.7522	3.2651	10.8773	30337	547	1206	71	5.88723	0.677807	25|27|93|472|657|673|1612|1859|2042|2043|2241|2321|2475|2764|3643|4067|4214|4293|4751|5062|5063|5170|5208|5218|5291|5578|5599|5610|6197|6714|6789|6792|6793|7046|8476|8526|8658|8994|9201|9252|9263|9794|9943|10000|10645|11184|11200|23012|23085|23235|23683|28996|29904|51755|51776|53944|56997|57118|57551|63967|65125|79646|79834|84630|140901|146057|160851|200576|253260|256356|440275	ABL1|ABL2|ACVR2B|ATM|BMPR1A|BRAF|DAPK1|DYRK1A|EPHA3|EPHA4|FER|FLT1|MTOR|GMFB|INSR|LYN|MAP3K1|MAP3K9|NEK2|PAK2|PAK3|PDPK1|PFKFB2|CDK14|PIK3CB|PRKCA|MAPK8|EIF2AK2|RPS6KA3|SRC|STK4|CDKL5|STK10|TGFBR1|CDC42BPA|DGKE|TNKS|LIMD1|DCLK1|RPS6KA5|STK17A|MAML1|OXSR1|AKT3|CAMKK2|MAP4K1|CHEK2|STK38L|ERC1|SIK2|PRKD3|HIPK2|EEF2K|CDK12|MAP3K20|CSNK1G1|COQ8A|CAMK1D|TAOK1|CLSPN|WNK1|PANK3|PEAK1|TTBK1|STK35|TTBK2|DG…	-14.3156	0	4	1	1	-17.7522	5.03101
1	-17.6638	GO:0016773	M1	1	0	GO Molecular Functions	21	phosphotransferase activity, alcohol group as acceptor		-17.6638	2.99465	10.6391	30337	672	1206	80	6.6335	0.716627	25|27|93|472|657|673|1612|1859|2042|2043|2241|2321|2475|3643|3705|3707|4067|4214|4293|4751|5062|5063|5170|5208|5218|5255|5287|5291|5565|5578|5592|5599|5610|6197|6714|6789|6792|6793|7046|8396|8476|8526|8566|8895|9201|9252|9263|9770|9917|9943|10000|10645|10746|11184|11200|23012|23235|23683|28996|29904|30811|51755|51776|53944|57118|57551|65125|79646|79834|83732|84630|140901|146057|160851|166614|2005…	ABL1|ABL2|ACVR2B|ATM|BMPR1A|BRAF|DAPK1|DYRK1A|EPHA3|EPHA4|FER|FLT1|MTOR|INSR|ITPK1|ITPKB|LYN|MAP3K1|MAP3K9|NEK2|PAK2|PAK3|PDPK1|PFKFB2|CDK14|PHKA1|PIK3C2B|PIK3CB|PRKAB2|PRKCA|PRKG1|MAPK8|EIF2AK2|RPS6KA3|SRC|STK4|CDKL5|STK10|TGFBR1|PIP4K2B|CDC42BPA|DGKE|PDXK|CPNE3|DCLK1|RPS6KA5|STK17A|RASSF2|FAM20B|OXSR1|AKT3|CAMKK2|MAP3K2|MAP4K1|CHEK2|STK38L|SIK2|PRKD3|HIPK2|EEF2K|HUNK|CDK12|MAP3K20|CSNK1G1|CAMK1…	-14.2784	0	4	0	0	-17.7522	5.03101
1	-17.2373	GO:0016301	M1	1	0	GO Molecular Functions	21	kinase activity		-17.2373	2.87585	10.4092	30337	726	1206	83	6.88226	0.728967	25|27|93|472|657|673|1612|1859|2042|2043|2241|2321|2475|3643|3705|3707|4067|4214|4293|4751|5062|5063|5170|5208|5218|5255|5287|5291|5565|5578|5592|5599|5610|6197|6714|6789|6792|6793|7046|8396|8476|8526|8566|8895|9201|9252|9263|9770|9917|9943|10000|10087|10645|10746|11184|11200|23012|23235|23262|23683|28996|29904|30811|51755|51776|53944|56997|57118|57551|65125|79646|79834|83732|84630|140901|146057|…	ABL1|ABL2|ACVR2B|ATM|BMPR1A|BRAF|DAPK1|DYRK1A|EPHA3|EPHA4|FER|FLT1|MTOR|INSR|ITPK1|ITPKB|LYN|MAP3K1|MAP3K9|NEK2|PAK2|PAK3|PDPK1|PFKFB2|CDK14|PHKA1|PIK3C2B|PIK3CB|PRKAB2|PRKCA|PRKG1|MAPK8|EIF2AK2|RPS6KA3|SRC|STK4|CDKL5|STK10|TGFBR1|PIP4K2B|CDC42BPA|DGKE|PDXK|CPNE3|DCLK1|RPS6KA5|STK17A|RASSF2|FAM20B|OXSR1|AKT3|CERT1|CAMKK2|MAP3K2|MAP4K1|CHEK2|STK38L|SIK2|PPIP5K2|PRKD3|HIPK2|EEF2K|HUNK|CDK12|MAP3K20…	-13.9782	0	4	0	0	-17.7522	5.03101
1	-15.9085	GO:0004672	M1	1	0	GO Molecular Functions	21	protein kinase activity		-15.9085	3.07748	10.1331	30337	564	1206	69	5.72139	0.668781	25|27|93|472|657|673|1612|1859|2042|2043|2241|2321|2475|3643|4067|4214|4293|4751|5062|5063|5170|5218|5255|5291|5565|5578|5592|5599|5610|6197|6714|6789|6792|6793|7046|8476|8895|9201|9252|9263|9770|9943|10000|10645|10746|11184|11200|23012|23235|23683|28996|29904|30811|51755|51776|53944|57118|57551|65125|79834|83732|84630|140901|146057|166614|200576|203447|388228|440275	ABL1|ABL2|ACVR2B|ATM|BMPR1A|BRAF|DAPK1|DYRK1A|EPHA3|EPHA4|FER|FLT1|MTOR|INSR|LYN|MAP3K1|MAP3K9|NEK2|PAK2|PAK3|PDPK1|CDK14|PHKA1|PIK3CB|PRKAB2|PRKCA|PRKG1|MAPK8|EIF2AK2|RPS6KA3|SRC|STK4|CDKL5|STK10|TGFBR1|CDC42BPA|CPNE3|DCLK1|RPS6KA5|STK17A|RASSF2|OXSR1|AKT3|CAMKK2|MAP3K2|MAP4K1|CHEK2|STK38L|SIK2|PRKD3|HIPK2|EEF2K|HUNK|CDK12|MAP3K20|CSNK1G1|CAMK1D|TAOK1|WNK1|PEAK1|RIOK1|TTBK1|STK35|TTBK2|DCLK2|PIK…	-12.8699	0	4	0	0	-17.7522	5.03101
1	-15.6506	GO:0006468	M1	1	0	GO Biological Processes	19	protein phosphorylation	19_GO:0008152 metabolic process	-15.6506	3.24084	10.1644	30337	489	1206	63	5.22388	0.640726	25|27|93|472|657|673|1612|1859|2042|2043|2241|2321|2475|2764|3643|4067|4214|4293|4751|5062|5063|5170|5218|5578|5599|5610|6197|6714|6789|6792|6793|7046|8476|8658|9201|9252|9263|9794|9943|10000|10645|11184|11200|23012|23085|23235|23683|28996|29904|51755|51776|53944|57118|57551|63967|65125|79834|84630|140901|146057|200576|253260|440275	ABL1|ABL2|ACVR2B|ATM|BMPR1A|BRAF|DAPK1|DYRK1A|EPHA3|EPHA4|FER|FLT1|MTOR|GMFB|INSR|LYN|MAP3K1|MAP3K9|NEK2|PAK2|PAK3|PDPK1|CDK14|PRKCA|MAPK8|EIF2AK2|RPS6KA3|SRC|STK4|CDKL5|STK10|TGFBR1|CDC42BPA|TNKS|DCLK1|RPS6KA5|STK17A|MAML1|OXSR1|AKT3|CAMKK2|MAP4K1|CHEK2|STK38L|ERC1|SIK2|PRKD3|HIPK2|EEF2K|CDK12|MAP3K20|CSNK1G1|CAMK1D|TAOK1|CLSPN|WNK1|PEAK1|TTBK1|STK35|TTBK2|PIKFYVE|RICTOR|EIF2AK4	-12.6533	0	4	0	0	-17.7522	5.03101
1	-14.8985	GO:0004674	M1	1	0	GO Molecular Functions	21	protein serine/threonine kinase activity		-14.8985	3.35794	9.98419	30337	427	1206	57	4.72637	0.61105	93|472|657|673|1612|1859|2475|4214|4293|4751|5062|5063|5170|5218|5255|5565|5578|5592|5599|5610|6197|6789|6792|6793|7046|8476|8895|9201|9252|9263|9943|10000|10645|10746|11184|11200|23012|23235|23683|28996|29904|30811|51755|51776|53944|57118|57551|65125|83732|84630|140901|146057|166614|200576|203447|388228|440275	ACVR2B|ATM|BMPR1A|BRAF|DAPK1|DYRK1A|MTOR|MAP3K1|MAP3K9|NEK2|PAK2|PAK3|PDPK1|CDK14|PHKA1|PRKAB2|PRKCA|PRKG1|MAPK8|EIF2AK2|RPS6KA3|STK4|CDKL5|STK10|TGFBR1|CDC42BPA|CPNE3|DCLK1|RPS6KA5|STK17A|OXSR1|AKT3|CAMKK2|MAP3K2|MAP4K1|CHEK2|STK38L|SIK2|PRKD3|HIPK2|EEF2K|HUNK|CDK12|MAP3K20|CSNK1G1|CAMK1D|TAOK1|WNK1|RIOK1|TTBK1|STK35|TTBK2|DCLK2|PIKFYVE|NRK|SBK1|EIF2AK4	-12.0059	0	4	0	0	-17.7522	5.03101
1	-14.2941	GO:0106310	M1	1	0	GO Molecular Functions	21	protein serine kinase activity		-14.2941	3.53418	9.88311	30337	363	1206	51	4.22886	0.579502	472|673|1612|1859|2475|4214|4293|4751|5062|5063|5170|5218|5291|5578|5592|5599|5610|6197|6789|6792|6793|8476|9201|9252|9263|9943|10000|10645|10746|11184|11200|23012|23235|23683|28996|30811|51755|51776|53944|57118|57551|65125|83732|84630|140901|146057|166614|200576|203447|388228|440275	ATM|BRAF|DAPK1|DYRK1A|MTOR|MAP3K1|MAP3K9|NEK2|PAK2|PAK3|PDPK1|CDK14|PIK3CB|PRKCA|PRKG1|MAPK8|EIF2AK2|RPS6KA3|STK4|CDKL5|STK10|CDC42BPA|DCLK1|RPS6KA5|STK17A|OXSR1|AKT3|CAMKK2|MAP3K2|MAP4K1|CHEK2|STK38L|SIK2|PRKD3|HIPK2|HUNK|CDK12|MAP3K20|CSNK1G1|CAMK1D|TAOK1|WNK1|RIOK1|TTBK1|STK35|TTBK2|DCLK2|PIKFYVE|NRK|SBK1|EIF2AK4	-11.4458	0	4	0	0	-17.7522	5.03101
1	-13.0546	GO:0046777	M1	1	0	GO Biological Processes	19	protein autophosphorylation	19_GO:0008152 metabolic process	-13.0546	5.03101	10.2372	30337	155	1206	31	2.57048	0.4557	25|472|1612|1859|2043|2241|2321|2475|3643|4067|4293|4751|5062|5170|5610|6714|6789|6792|6793|9943|10645|11184|11200|23235|29904|51755|51776|57551|79834|200576|440275	ABL1|ATM|DAPK1|DYRK1A|EPHA4|FER|FLT1|MTOR|INSR|LYN|MAP3K9|NEK2|PAK2|PDPK1|EIF2AK2|SRC|STK4|CDKL5|STK10|OXSR1|CAMKK2|MAP4K1|CHEK2|SIK2|EEF2K|CDK12|MAP3K20|TAOK1|PEAK1|PIKFYVE|EIF2AK4	-10.3169	0	4	0	0	-17.7522	5.03101
1	-8.55781	GO:0018193	M1	1	0	GO Biological Processes	19	peptidyl-amino acid modification	19_GO:0008152 metabolic process	-8.55781	2.48626	6.92839	30337	516	1206	51	4.22886	0.579502	25|27|472|538|1859|2042|2043|2241|2289|2321|2475|3643|4067|4842|5062|5170|5578|5599|6197|6714|6789|7046|8476|8658|9252|9759|9943|10000|11184|23012|23173|26054|28996|51776|53944|57118|63967|65125|79612|80018|84630|146057|147991|154807|158866|200576|205564|253260|254887|285203|286148	ABL1|ABL2|ATM|ATP7A|DYRK1A|EPHA3|EPHA4|FER|FKBP5|FLT1|MTOR|INSR|LYN|NOS1|PAK2|PDPK1|PRKCA|MAPK8|RPS6KA3|SRC|STK4|TGFBR1|CDC42BPA|TNKS|RPS6KA5|HDAC4|OXSR1|AKT3|MAP4K1|STK38L|METAP1|SENP6|HIPK2|MAP3K20|CSNK1G1|CAMK1D|CLSPN|WNK1|NAA16|NAA25|TTBK1|TTBK2|DPY19L3|VKORC1L1|ZDHHC15|PIKFYVE|SENP5|RICTOR|ZDHHC23|EOGT|DPY19L4	-6.36076	0	4	0	0	-17.7522	5.03101
1	-8.47394	GO:0018105	M1	1	0	GO Biological Processes	19	peptidyl-serine phosphorylation	19_GO:0008152 metabolic process	-8.47394	4.00558	7.68235	30337	157	1206	25	2.07297	0.410274	472|1859|2475|5062|5170|5578|5599|6197|6789|7046|8658|9252|10000|11184|23012|28996|51776|53944|57118|63967|65125|84630|146057|200576|253260	ATM|DYRK1A|MTOR|PAK2|PDPK1|PRKCA|MAPK8|RPS6KA3|STK4|TGFBR1|TNKS|RPS6KA5|AKT3|MAP4K1|STK38L|HIPK2|MAP3K20|CSNK1G1|CAMK1D|CLSPN|WNK1|TTBK1|TTBK2|PIKFYVE|RICTOR	-6.28961	0	4	0	0	-17.7522	5.03101
1	-7.80656	GO:0018209	M1	1	0	GO Biological Processes	19	peptidyl-serine modification	19_GO:0008152 metabolic process	-7.80656	3.72116	7.21771	30337	169	1206	25	2.07297	0.410274	472|1859|2475|5062|5170|5578|5599|6197|6789|7046|8658|9252|10000|11184|23012|28996|51776|53944|57118|63967|65125|84630|146057|200576|253260	ATM|DYRK1A|MTOR|PAK2|PDPK1|PRKCA|MAPK8|RPS6KA3|STK4|TGFBR1|TNKS|RPS6KA5|AKT3|MAP4K1|STK38L|HIPK2|MAP3K20|CSNK1G1|CAMK1D|CLSPN|WNK1|TTBK1|TTBK2|PIKFYVE|RICTOR	-5.71731	0	4	0	0	-17.7522	5.03101
1	-17.2039	GO:0034330	M1	1	0	GO Biological Processes	19	cell junction organization	19_GO:0009987 cellular process	-17.2039	3.25647	10.6938	30337	533	1206	69	5.72139	0.668781	119|577|667|785|1006|1282|1525|1829|1894|2043|2241|2258|2556|2558|2561|2562|2567|2823|2890|3643|3897|3915|4092|4131|4301|4649|4884|5010|5062|5063|5318|5578|5789|5792|5978|6529|6714|6801|7042|7082|7248|7476|7855|8777|9215|9231|9378|10163|10580|10810|11037|22941|23012|23085|23122|23129|50944|55243|55334|55901|57679|64065|64084|64101|79834|84631|140689|145581|729956	ADD2|ADGRB3|DST|CACNB4|CDH8|COL4A1|CXADR|DSG2|ECT2|EPHA4|FER|FGF13|GABRA3|GABRA5|GABRB2|GABRB3|GABRG3|GPM6A|GRIA1|INSR|L1CAM|LAMC1|SMAD7|MAP1B|AFDN|MYO9A|NPTX1|CLDN11|PAK2|PAK3|PKP2|PRKCA|PTPRD|PTPRF|REST|SLC6A1|SRC|STRN|TGFB2|TJP1|TSC1|WNT7A|FZD5|MPDZ|LARGE1|DLG5|NRXN1|WASF2|SORBS1|WASF3|STON1|SHANK2|STK38L|ERC1|CLASP2|PLXND1|SHANK1|KIRREL1|SLC39A9|THSD1|ALS2|PERP|CLSTN2|LRRC4|PEAK1|SLITRK2|CBLN…	-13.9782	0	5	1	1	-17.2039	4.43913
1	-13.2392	GO:0034329	M1	1	0	GO Biological Processes	19	cell junction assembly	19_GO:0009987 cellular process	-13.2392	3.79532	9.64702	30337	285	1206	43	3.56551	0.533953	119|667|1006|1894|2241|2258|2556|2558|2561|2562|2567|2823|2890|3915|4092|4131|4301|4649|4884|5010|5062|5318|5578|5789|6714|6801|7082|7476|7855|8777|9215|9231|9378|10580|11037|22941|23129|55334|55901|64084|64101|79834|140689	ADD2|DST|CDH8|ECT2|FER|FGF13|GABRA3|GABRA5|GABRB2|GABRB3|GABRG3|GPM6A|GRIA1|LAMC1|SMAD7|MAP1B|AFDN|MYO9A|NPTX1|CLDN11|PAK2|PKP2|PRKCA|PTPRD|SRC|STRN|TJP1|WNT7A|FZD5|MPDZ|LARGE1|DLG5|NRXN1|SORBS1|STON1|SHANK2|PLXND1|SLC39A9|THSD1|CLSTN2|LRRC4|PEAK1|CBLN4	-10.4677	0	5	0	0	-17.2039	4.43913
1	-10.7404	GO:0050808	M1	1	0	GO Biological Processes	19	synapse organization	19_GO:0009987 cellular process	-10.7404	3.2097	8.29969	30337	337	1206	43	3.56551	0.533953	119|577|785|1282|2043|2258|2556|2558|2561|2562|2567|2823|2890|3643|3897|4131|4884|5063|5789|5792|5978|6529|7248|7476|7855|9215|9231|9378|10163|10810|22941|23012|23085|23122|23129|50944|57679|64084|64101|84631|140689|145581|729956	ADD2|ADGRB3|CACNB4|COL4A1|EPHA4|FGF13|GABRA3|GABRA5|GABRB2|GABRB3|GABRG3|GPM6A|GRIA1|INSR|L1CAM|MAP1B|NPTX1|PAK3|PTPRD|PTPRF|REST|SLC6A1|TSC1|WNT7A|FZD5|LARGE1|DLG5|NRXN1|WASF2|WASF3|SHANK2|STK38L|ERC1|CLASP2|PLXND1|SHANK1|ALS2|CLSTN2|LRRC4|SLITRK2|CBLN4|LRFN5|SHISA7	-8.2332	0	5	0	0	-17.2039	4.43913
1	-8.03644	GO:0007416	M1	1	0	GO Biological Processes	19	synapse assembly	19_GO:0032502 developmental process	-8.03644	4.43913	7.64829	30337	119	1206	21	1.74129	0.376659	119|2258|2556|2558|2561|2562|2567|2823|2890|4131|4884|5789|7476|7855|9215|9378|22941|23129|64084|64101|140689	ADD2|FGF13|GABRA3|GABRA5|GABRB2|GABRB3|GABRG3|GPM6A|GRIA1|MAP1B|NPTX1|PTPRD|WNT7A|FZD5|LARGE1|NRXN1|SHANK2|PLXND1|CLSTN2|LRRC4|CBLN4	-5.90912	0	5	0	0	-17.2039	4.43913
1	-16.1682	GO:0005911	M1	1	0	GO Cellular Components	20	cell-cell junction		-16.1682	3.21128	10.3184	30337	517	1206	66	5.47264	0.654943	575|1006|1317|1525|1605|1824|1829|1894|2043|2241|2258|2549|2890|4067|4092|4301|4643|4810|5010|5062|5101|5239|5317|5318|5795|5817|6801|6809|7046|7082|7855|8476|8777|8825|8826|8994|9124|9223|9231|9693|9863|10163|10413|10580|10818|23114|23254|23268|24145|25932|29855|51678|54800|55243|57669|64065|64398|81607|83481|83872|84552|89958|117583|154796|154810|200576	ADGRB1|CDH8|SLC31A1|CXADR|DAG1|DSC2|DSG2|ECT2|EPHA4|FER|FGF13|GAB1|GRIA1|LYN|SMAD7|AFDN|MYO1E|NHS|CLDN11|PAK2|PCDH9|PGM5|PKP1|PKP2|PTPRJ|PVR|STRN|STX3|TGFBR1|TJP1|FZD5|CDC42BPA|MPDZ|LIN7A|IQGAP1|LIMD1|PDLIM1|MAGI1|DLG5|RAPGEF2|MAGI2|WASF2|YAP1|SORBS1|FRS2|NFASC|KAZN|DNMBP|PANX1|CLIC4|UBN1|PALS2|KLHL24|KIRREL1|EPB41L5|PERP|PALS1|NECTIN4|EPPK1|HMCN1|PARD6G|SAPCD2|PARD3B|AMOT|AMOTL1|PIKFYVE	-13.0589	0	6	1	1	-16.1682	4.22451
1	-8.67615	GO:0005912	M1	1	0	GO Cellular Components	20	adherens junction		-8.67615	3.72668	7.65086	30337	189	1206	28	2.32172	0.433641	1006|1525|1605|1824|2043|2241|4067|4092|4301|4643|5239|5317|5318|5817|7082|8825|8994|9124|9223|9231|10580|10818|54800|57669|64398|81607|83872|117583	CDH8|CXADR|DAG1|DSC2|EPHA4|FER|LYN|SMAD7|AFDN|MYO1E|PGM5|PKP1|PKP2|PVR|TJP1|LIN7A|LIMD1|PDLIM1|MAGI1|DLG5|SORBS1|FRS2|KLHL24|EPB41L5|PALS1|NECTIN4|HMCN1|PARD3B	-6.44707	0	6	0	0	-16.1682	4.22451
1	-7.97375	GO:0070160	M1	1	0	GO Cellular Components	20	tight junction		-7.97375	4.22451	7.52538	30337	131	1206	22	1.82421	0.38536	1525|1894|4301|4810|5010|6801|7046|7082|7855|8777|8825|9223|9693|9863|29855|64398|83481|84552|89958|117583|154796|154810	CXADR|ECT2|AFDN|NHS|CLDN11|STRN|TGFBR1|TJP1|FZD5|MPDZ|LIN7A|MAGI1|RAPGEF2|MAGI2|UBN1|PALS1|EPPK1|PARD6G|SAPCD2|PARD3B|AMOT|AMOTL1	-5.85555	0	6	0	0	-16.1682	4.22451
1	-7.58196	GO:0005923	M1	1	0	GO Cellular Components	20	bicellular tight junction		-7.58196	4.19251	7.30651	30337	126	1206	21	1.74129	0.376659	1525|1894|4810|5010|6801|7046|7082|7855|8777|8825|9223|9693|9863|29855|64398|83481|84552|89958|117583|154796|154810	CXADR|ECT2|NHS|CLDN11|STRN|TGFBR1|TJP1|FZD5|MPDZ|LIN7A|MAGI1|RAPGEF2|MAGI2|UBN1|PALS1|EPPK1|PARD6G|SAPCD2|PARD3B|AMOT|AMOTL1	-5.51875	0	6	0	0	-16.1682	4.22451
1	-6.88344	GO:0043296	M1	1	0	GO Cellular Components	20	apical junction complex		-6.88344	3.68941	6.71843	30337	150	1206	22	1.82421	0.38536	1525|1894|4810|5010|6801|7046|7082|7855|8777|8825|9223|9693|9863|10580|29855|64398|83481|84552|89958|117583|154796|154810	CXADR|ECT2|NHS|CLDN11|STRN|TGFBR1|TJP1|FZD5|MPDZ|LIN7A|MAGI1|RAPGEF2|MAGI2|SORBS1|UBN1|PALS1|EPPK1|PARD6G|SAPCD2|PARD3B|AMOT|AMOTL1	-4.91113	0	6	0	0	-16.1682	4.22451
1	-15.918	GO:0031344	M1	1	0	GO Biological Processes	19	regulation of cell projection organization	19_GO:0050789 regulation of biological process	-15.918	2.88789	9.99277	30337	662	1206	76	6.30182	0.699721	25|27|538|547|577|673|950|1136|1600|2042|2043|2241|2258|2475|2823|2904|2909|3897|4067|4131|4649|4858|4919|5062|5063|5361|5789|5792|5911|6091|6092|6239|6422|6498|6714|6792|7046|7476|9037|9378|9662|9693|9760|9860|9863|10163|10198|10413|10505|10630|11178|22876|23098|23129|23271|23369|23413|23426|25791|26035|29904|29993|51057|51104|51199|54874|55704|56896|57118|57451|57465|57580|57609|81618|154141|15…	ABL1|ABL2|ATP7A|KIF1A|ADGRB3|BRAF|SCARB2|CHRNA3|DAB1|EPHA3|EPHA4|FER|FGF13|MTOR|GPM6A|GRIN2B|ARHGAP35|L1CAM|LYN|MAP1B|MYO9A|NOVA2|ROR1|PAK2|PAK3|PLXNA1|PTPRD|PTPRF|RAP2A|ROBO1|ROBO2|RREB1|SFRP1|SKIL|SRC|CDKL5|TGFBR1|WNT7A|SEMA5A|NRXN1|CEP135|RAPGEF2|TOX|LRIG2|MAGI2|WASF2|MPHOSPH9|YAP1|SEMA4F|PDPN|LZTS1|INPP5F|SARM1|PLXND1|CAMSAP2|PUM2|NCS1|GRIP1|NGEF|GLCE|EEF2K|PACSIN1|WDPCP|ABHD17B|NIN|FNBP1L|CC…	-12.8699	0	7	1	1	-15.918	4.64401
1	-14.9794	GO:0120035	M1	1	0	GO Biological Processes	19	regulation of plasma membrane bounded cell projection organization	19_GO:0050789 regulation of biological process	-14.9794	2.84701	9.64725	30337	645	1206	73	6.05307	0.686682	25|27|538|547|577|673|950|1136|1600|2042|2043|2241|2258|2475|2823|2904|2909|3897|4067|4131|4858|4919|5062|5063|5361|5789|5792|5911|6091|6092|6239|6422|6498|6714|6792|7046|7476|9037|9378|9662|9693|9760|9860|9863|10163|10198|10413|10505|10630|11178|22876|23098|23129|23271|23369|23413|25791|29904|29993|51057|51104|51199|54874|55704|56896|57118|57451|57465|57580|57609|81618|154141|158866	ABL1|ABL2|ATP7A|KIF1A|ADGRB3|BRAF|SCARB2|CHRNA3|DAB1|EPHA3|EPHA4|FER|FGF13|MTOR|GPM6A|GRIN2B|ARHGAP35|L1CAM|LYN|MAP1B|NOVA2|ROR1|PAK2|PAK3|PLXNA1|PTPRD|PTPRF|RAP2A|ROBO1|ROBO2|RREB1|SFRP1|SKIL|SRC|CDKL5|TGFBR1|WNT7A|SEMA5A|NRXN1|CEP135|RAPGEF2|TOX|LRIG2|MAGI2|WASF2|MPHOSPH9|YAP1|SEMA4F|PDPN|LZTS1|INPP5F|SARM1|PLXND1|CAMSAP2|PUM2|NCS1|NGEF|EEF2K|PACSIN1|WDPCP|ABHD17B|NIN|FNBP1L|CCDC88A|DPYSL5|CAMK…	-12.0547	0	7	0	0	-15.918	4.64401
1	-12.9784	GO:0010975	M1	1	0	GO Biological Processes	19	regulation of neuron projection development	19_GO:0032502 developmental process	-12.9784	3.10905	9.11937	30337	445	1206	55	4.56053	0.600756	25|27|547|577|673|950|1136|1600|2042|2043|2258|2909|3897|4067|4131|4858|4919|5062|5063|5361|5789|5792|5911|6091|6092|6422|6498|6792|7476|9037|9693|9760|9860|9863|10505|11178|22876|23098|23129|23271|23369|23413|25791|29904|29993|51199|55704|56896|57118|57465|57580|57609|81618|154141|158866	ABL1|ABL2|KIF1A|ADGRB3|BRAF|SCARB2|CHRNA3|DAB1|EPHA3|EPHA4|FGF13|ARHGAP35|L1CAM|LYN|MAP1B|NOVA2|ROR1|PAK2|PAK3|PLXNA1|PTPRD|PTPRF|RAP2A|ROBO1|ROBO2|SFRP1|SKIL|CDKL5|WNT7A|SEMA5A|RAPGEF2|TOX|LRIG2|MAGI2|SEMA4F|LZTS1|INPP5F|SARM1|PLXND1|CAMSAP2|PUM2|NCS1|NGEF|EEF2K|PACSIN1|NIN|CCDC88A|DPYSL5|CAMK1D|TBC1D24|PREX1|DIP2B|ITM2C|MBOAT1|ZDHHC15	-10.2515	0	7	0	0	-15.918	4.64401
1	-8.7261	GO:0031346	M1	1	0	GO Biological Processes	19	positive regulation of cell projection organization	19_GO:0048518 positive regulation of biological process	-8.7261	2.85695	7.22173	30337	361	1206	41	3.39967	0.521836	25|27|538|673|950|2042|2043|2475|2823|2909|3897|4067|4131|4919|5361|5789|6091|6092|6239|6498|6714|6792|7046|9037|9662|9693|9760|9863|10163|23129|23369|23426|29904|29993|51199|54874|55704|57118|57451|57465|158866	ABL1|ABL2|ATP7A|BRAF|SCARB2|EPHA3|EPHA4|MTOR|GPM6A|ARHGAP35|L1CAM|LYN|MAP1B|ROR1|PLXNA1|PTPRD|ROBO1|ROBO2|RREB1|SKIL|SRC|CDKL5|TGFBR1|SEMA5A|CEP135|RAPGEF2|TOX|MAGI2|WASF2|PLXND1|PUM2|GRIP1|EEF2K|PACSIN1|NIN|FNBP1L|CCDC88A|CAMK1D|TENM2|TBC1D24|ZDHHC15	-6.4868	0	7	0	0	-15.918	4.64401
1	-7.12007	GO:0050773	M1	1	0	GO Biological Processes	19	regulation of dendrite development	19_GO:0032502 developmental process	-7.12007	4.52791	7.18991	30337	100	1206	18	1.49254	0.349159	25|577|1136|2043|5789|5911|6792|9693|11178|23098|23271|29904|29993|56896|57118|57465|57580|158866	ABL1|ADGRB3|CHRNA3|EPHA4|PTPRD|RAP2A|CDKL5|RAPGEF2|LZTS1|SARM1|CAMSAP2|EEF2K|PACSIN1|DPYSL5|CAMK1D|TBC1D24|PREX1|ZDHHC15	-5.11885	0	7	0	0	-15.918	4.64401
1	-5.07266	GO:0048814	M1	1	0	GO Biological Processes	19	regulation of dendrite morphogenesis	19_GO:0032502 developmental process	-5.07266	4.64401	5.98399	30337	65	1206	12	0.995025	0.285806	577|1136|2043|5789|5911|6792|9693|11178|23098|29904|56896|57465	ADGRB3|CHRNA3|EPHA4|PTPRD|RAP2A|CDKL5|RAPGEF2|LZTS1|SARM1|EEF2K|DPYSL5|TBC1D24	-3.33722	0	7	0	0	-15.918	4.64401
1	-3.58158	GO:0010976	M1	1	0	GO Biological Processes	19	positive regulation of neuron projection development	19_GO:0032502 developmental process	-3.58158	2.63973	4.25776	30337	162	1206	17	1.40962	0.339465	25|27|673|950|2042|2909|4067|4919|5789|9693|9760|9863|23369|29904|29993|57118|158866	ABL1|ABL2|BRAF|SCARB2|EPHA3|ARHGAP35|LYN|ROR1|PTPRD|RAPGEF2|TOX|MAGI2|PUM2|EEF2K|PACSIN1|CAMK1D|ZDHHC15	-2.08327	0	7	0	0	-15.918	4.64401
1	-15.3301	GO:0030029	M1	1	0	GO Biological Processes	19	actin filament-based process	19_GO:0009987 cellular process	-15.3301	2.91653	9.81841	30337	621	1206	72	5.97015	0.682263	25|70|119|408|673|781|800|1264|1525|1730|2013|2241|2764|2909|3092|3845|4628|4643|4646|4650|4703|4763|5170|5239|5318|5592|5629|5770|5911|6334|6714|7082|8476|8522|8826|9124|9444|9645|9844|10060|10163|10529|10580|10630|10788|10810|11215|23527|29767|29780|29904|29993|54434|54874|55607|55740|56907|57553|57580|57669|81624|83543|83872|84327|85464|114793|133522|154796|154810|221692|253260|440193	ABL1|ACTC1|ADD2|ARRB1|BRAF|CACNA2D1|CALD1|CNN1|CXADR|DIAPH2|EMP2|FER|GMFB|ARHGAP35|HIP1|KRAS|MYH10|MYO1E|MYO6|MYO9B|NEB|NF1|PDPK1|PGM5|PKP2|PRKG1|PROX1|PTPN1|RAP2A|SCN8A|SRC|TJP1|CDC42BPA|GAS7|IQGAP1|PDLIM1|QKI|MICAL2|ELMO1|ABCC9|WASF2|NEBL|SORBS1|PDPN|IQGAP2|WASF3|AKAP11|ACAP2|TMOD2|PARVB|EEF2K|PACSIN1|SSH1|FNBP1L|PPP1R9A|ENAH|SPIRE1|MICAL3|PREX1|EPB41L5|DIAPH3|AIF1L|HMCN1|ZBED3|SSH2|FMNL2|PPARG…	-12.3522	0	8	1	1	-15.3301	3.25749
1	-12.1507	GO:0030036	M1	1	0	GO Biological Processes	19	actin cytoskeleton organization	19_GO:0009987 cellular process	-12.1507	2.77982	8.5866	30337	552	1206	61	5.05804	0.631025	25|70|119|408|673|800|1264|1525|1730|2013|2241|2909|3092|3845|4628|4643|4646|4703|4763|5170|5239|5592|5629|5770|5911|6714|7082|8476|8522|8826|9124|9645|9844|10163|10529|10580|10788|10810|11215|29767|29780|29904|29993|54434|55607|55740|56907|57553|57580|57669|81624|83543|83872|84327|85464|114793|133522|154796|154810|221692|253260	ABL1|ACTC1|ADD2|ARRB1|BRAF|CALD1|CNN1|CXADR|DIAPH2|EMP2|FER|ARHGAP35|HIP1|KRAS|MYH10|MYO1E|MYO6|NEB|NF1|PDPK1|PGM5|PRKG1|PROX1|PTPN1|RAP2A|SRC|TJP1|CDC42BPA|GAS7|IQGAP1|PDLIM1|MICAL2|ELMO1|WASF2|NEBL|SORBS1|IQGAP2|WASF3|AKAP11|TMOD2|PARVB|EEF2K|PACSIN1|SSH1|PPP1R9A|ENAH|SPIRE1|MICAL3|PREX1|EPB41L5|DIAPH3|AIF1L|HMCN1|ZBED3|SSH2|FMNL2|PPARGC1B|AMOT|AMOTL1|PHACTR1|RICTOR	-9.4923	0	8	0	0	-15.3301	3.25749
1	-11.7147	GO:0015629	M1	1	0	GO Cellular Components	20	actin cytoskeleton		-11.7147	2.80037	8.43396	30337	521	1206	58	4.80929	0.616118	25|27|70|119|273|667|800|1264|1612|1730|2042|2241|2321|2764|2909|3092|3983|4026|4628|4635|4643|4646|4649|4650|4703|4735|4919|5239|6714|7082|7248|8476|8522|8826|9124|9644|9645|9743|10163|10529|10580|10788|22979|23012|25932|26064|29767|29780|55607|55706|55752|60312|79834|81624|83543|154796|160851|285590	ABL1|ABL2|ACTC1|ADD2|AMPH|DST|CALD1|CNN1|DAPK1|DIAPH2|EPHA3|FER|FLT1|GMFB|ARHGAP35|HIP1|ABLIM1|LPP|MYH10|MYL4|MYO1E|MYO6|MYO9A|MYO9B|NEB|SEPTIN2|ROR1|PGM5|SRC|TJP1|TSC1|CDC42BPA|GAS7|IQGAP1|PDLIM1|SH3PXD2A|MICAL2|ARHGAP32|WASF2|NEBL|SORBS1|IQGAP2|EFR3B|STK38L|CLIC4|RAI14|TMOD2|PARVB|PPP1R9A|NDC1|SEPTIN11|AFAP1|PEAK1|DIAPH3|AIF1L|AMOT|DGKH|SH3PXD2B	-9.13089	0	8	0	0	-15.3301	3.25749
1	-9.85763	GO:0097435	M1	1	0	GO Biological Processes	19	supramolecular fiber organization	19_GO:0009987 cellular process	-9.85763	2.49437	7.49041	30337	595	1206	59	4.89221	0.621136	25|70|119|408|538|673|800|1264|1730|2013|2258|3092|4643|4646|4703|4763|5239|5317|5318|5629|6714|7042|7046|7092|7093|8522|8826|9124|9645|9844|10529|10580|10788|10810|23122|23271|23332|29767|29904|29993|51199|54800|55142|55607|55704|55740|56907|57553|57580|81624|81792|83481|83543|84056|84327|84376|133522|221692|440193	ABL1|ACTC1|ADD2|ARRB1|ATP7A|BRAF|CALD1|CNN1|DIAPH2|EMP2|FGF13|HIP1|MYO1E|MYO6|NEB|NF1|PGM5|PKP1|PKP2|PROX1|SRC|TGFB2|TGFBR1|TLL1|TLL2|GAS7|IQGAP1|PDLIM1|MICAL2|ELMO1|NEBL|SORBS1|IQGAP2|WASF3|CLASP2|CAMSAP2|CLASP1|TMOD2|EEF2K|PACSIN1|NIN|KLHL24|HAUS2|PPP1R9A|CCDC88A|ENAH|SPIRE1|MICAL3|PREX1|DIAPH3|ADAMTS12|EPPK1|AIF1L|KATNAL1|ZBED3|HOOK3|PPARGC1B|PHACTR1|CCDC88C	-7.46244	0	8	0	0	-15.3301	3.25749
1	-9.67195	GO:0003779	M1	1	0	GO Molecular Functions	21	actin binding		-9.67195	2.77573	7.59009	30337	435	1206	48	3.9801	0.562929	25|27|119|667|800|1264|1605|1730|2764|3092|3778|3983|4131|4301|4628|4635|4643|4646|4649|4650|4703|6645|8522|8826|9124|9645|10163|10529|10580|10788|10810|23012|24145|29767|29780|54434|55607|55704|55740|56907|57553|60312|79805|81624|83543|85464|114793|221692	ABL1|ABL2|ADD2|DST|CALD1|CNN1|DAG1|DIAPH2|GMFB|HIP1|KCNMA1|ABLIM1|MAP1B|AFDN|MYH10|MYL4|MYO1E|MYO6|MYO9A|MYO9B|NEB|SNTB2|GAS7|IQGAP1|PDLIM1|MICAL2|WASF2|NEBL|SORBS1|IQGAP2|WASF3|STK38L|PANX1|TMOD2|PARVB|SSH1|PPP1R9A|CCDC88A|ENAH|SPIRE1|MICAL3|AFAP1|VASH2|DIAPH3|AIF1L|SSH2|FMNL2|PHACTR1	-7.30076	0	8	0	0	-15.3301	3.25749
1	-9.28002	GO:0007015	M1	1	0	GO Biological Processes	19	actin filament organization	19_GO:0009987 cellular process	-9.28002	3.25749	7.69371	30337	278	1206	36	2.98507	0.490031	25|70|119|408|673|800|1264|1730|2013|3092|4643|4646|4703|5629|6714|8522|8826|9124|9645|9844|10529|10580|10788|10810|29767|29993|55607|55740|56907|57553|57580|81624|83543|84327|133522|221692	ABL1|ACTC1|ADD2|ARRB1|BRAF|CALD1|CNN1|DIAPH2|EMP2|HIP1|MYO1E|MYO6|NEB|PROX1|SRC|GAS7|IQGAP1|PDLIM1|MICAL2|ELMO1|NEBL|SORBS1|IQGAP2|WASF3|TMOD2|PACSIN1|PPP1R9A|ENAH|SPIRE1|MICAL3|PREX1|DIAPH3|AIF1L|ZBED3|PPARGC1B|PHACTR1	-6.97777	0	8	0	0	-15.3301	3.25749
1	-4.50576	GO:0051015	M1	1	0	GO Molecular Functions	21	actin filament binding		-4.50576	2.66063	4.88976	30337	208	1206	22	1.82421	0.38536	25|27|119|1264|3092|3983|4301|4628|4635|4643|4646|4649|4650|4703|8522|8826|10529|10788|24145|55607|83543|114793	ABL1|ABL2|ADD2|CNN1|HIP1|ABLIM1|AFDN|MYH10|MYL4|MYO1E|MYO6|MYO9A|MYO9B|NEB|GAS7|IQGAP1|NEBL|IQGAP2|PANX1|PPP1R9A|AIF1L|FMNL2	-2.84824	0	8	0	0	-15.3301	3.25749
1	-3.5199	GO:0005884	M1	1	0	GO Cellular Components	20	actin filament		-3.5199	2.93476	4.32082	30337	120	1206	14	1.16086	0.308447	70|1730|4646|4649|4650|6714|7248|8522|8826|9124|9645|81624|83543|154796	ACTC1|DIAPH2|MYO6|MYO9A|MYO9B|SRC|TSC1|GAS7|IQGAP1|PDLIM1|MICAL2|DIAPH3|AIF1L|AMOT	-2.03695	0	8	0	0	-15.3301	3.25749
1	-15.0003	GO:0035239	M1	1	0	GO Biological Processes	19	tube morphogenesis	19_GO:0032502 developmental process	-15.0003	2.77876	9.60242	30337	688	1206	76	6.30182	0.699721	25|93|317|657|800|836|961|1282|1317|1490|1605|2043|2321|2549|2736|2909|3037|3685|3696|3845|3953|4092|4208|4488|4643|4763|4838|4853|4854|5087|5140|5291|5578|5629|5795|6091|6422|6714|6789|6886|7042|7046|7248|7476|7798|7855|7976|8642|8879|9037|9231|9378|9444|9620|9645|9653|9990|10163|10413|10672|23129|23554|25932|26005|56913|57343|57534|57669|57674|64065|90268|131405|144455|154796|154810|196528	ABL1|ACVR2B|APAF1|BMPR1A|CALD1|CASP3|CD47|COL4A1|SLC31A1|CCN2|DAG1|EPHA4|FLT1|GAB1|GLI2|ARHGAP35|HAS2|ITGAV|ITGB8|KRAS|LEPR|SMAD7|MEF2C|MSX2|MYO1E|NF1|NODAL|NOTCH2|NOTCH3|PBX1|PDE3B|PIK3CB|PRKCA|PROX1|PTPRJ|ROBO1|SFRP1|SRC|STK4|TAL1|TGFB2|TGFBR1|TSC1|WNT7A|LUZP1|FZD5|FZD3|DCHS1|SGPL1|SEMA5A|DLG5|NRXN1|QKI|CELSR1|MICAL2|HS2ST1|SLC12A6|WASF2|YAP1|GNA13|PLXND1|TSPAN12|CLIC4|C2CD3|C1GALT1|ZNF304|MIB1…	-12.0585	0	9	1	1	-15.0003	2.99681
1	-14.6692	GO:0001944	M1	1	0	GO Biological Processes	19	vasculature development	19_GO:0032502 developmental process	-14.6692	2.99681	9.65124	30337	554	1206	66	5.47264	0.654943	93|196|538|657|800|961|1282|1317|1490|1605|2321|2549|3037|3340|3685|3696|3953|3988|4092|4208|4643|4763|4838|4853|4854|5140|5291|5578|5629|5795|6091|6092|6443|6789|6886|7042|7046|7476|7798|7855|8879|9037|9215|9378|9444|9693|9990|10060|10163|10413|10630|10672|23129|23554|25932|28982|56913|57343|57534|57674|79805|90268|144455|154796|154810|196528	ACVR2B|AHR|ATP7A|BMPR1A|CALD1|CD47|COL4A1|SLC31A1|CCN2|DAG1|FLT1|GAB1|HAS2|NDST1|ITGAV|ITGB8|LEPR|LIPA|SMAD7|MEF2C|MYO1E|NF1|NODAL|NOTCH2|NOTCH3|PDE3B|PIK3CB|PRKCA|PROX1|PTPRJ|ROBO1|ROBO2|SGCB|STK4|TAL1|TGFB2|TGFBR1|WNT7A|LUZP1|FZD5|SGPL1|SEMA5A|LARGE1|NRXN1|QKI|RAPGEF2|SLC12A6|ABCC9|WASF2|YAP1|PDPN|GNA13|PLXND1|TSPAN12|CLIC4|FLVCR1|C1GALT1|ZNF304|MIB1|RNF213|VASH2|OTULIN|E2F7|AMOT|AMOTL1|ARID2	-11.792	0	9	0	0	-15.0003	2.99681
1	-13.8674	GO:0001568	M1	1	0	GO Biological Processes	19	blood vessel development	19_GO:0032502 developmental process	-13.8674	2.9733	9.35178	30337	533	1206	63	5.22388	0.640726	93|196|538|657|800|961|1282|1317|1490|1605|2321|2549|3037|3340|3685|3696|3953|3988|4092|4208|4643|4763|4853|4854|5140|5291|5578|5629|5795|6091|6092|6789|6886|7042|7046|7476|7798|7855|8879|9037|9215|9378|9444|9693|9990|10060|10163|10413|10672|23129|23554|25932|28982|56913|57343|57534|57674|79805|90268|144455|154796|154810|196528	ACVR2B|AHR|ATP7A|BMPR1A|CALD1|CD47|COL4A1|SLC31A1|CCN2|DAG1|FLT1|GAB1|HAS2|NDST1|ITGAV|ITGB8|LEPR|LIPA|SMAD7|MEF2C|MYO1E|NF1|NOTCH2|NOTCH3|PDE3B|PIK3CB|PRKCA|PROX1|PTPRJ|ROBO1|ROBO2|STK4|TAL1|TGFB2|TGFBR1|WNT7A|LUZP1|FZD5|SGPL1|SEMA5A|LARGE1|NRXN1|QKI|RAPGEF2|SLC12A6|ABCC9|WASF2|YAP1|GNA13|PLXND1|TSPAN12|CLIC4|FLVCR1|C1GALT1|ZNF304|MIB1|RNF213|VASH2|OTULIN|E2F7|AMOT|AMOTL1|ARID2	-11.0328	0	9	0	0	-15.0003	2.99681
1	-10.1037	GO:0048514	M1	1	0	GO Biological Processes	19	blood vessel morphogenesis	19_GO:0032502 developmental process	-10.1037	2.82059	7.79996	30337	437	1206	49	4.06302	0.568517	657|800|961|1282|1317|1490|1605|2321|2549|3037|3685|3696|3953|4092|4643|4763|4853|4854|5140|5291|5578|5629|5795|6091|6789|6886|7042|7046|7476|7855|8879|9037|9378|9444|9990|10163|10413|10672|23129|23554|25932|56913|57343|57674|90268|144455|154796|154810|196528	BMPR1A|CALD1|CD47|COL4A1|SLC31A1|CCN2|DAG1|FLT1|GAB1|HAS2|ITGAV|ITGB8|LEPR|SMAD7|MYO1E|NF1|NOTCH2|NOTCH3|PDE3B|PIK3CB|PRKCA|PROX1|PTPRJ|ROBO1|STK4|TAL1|TGFB2|TGFBR1|WNT7A|FZD5|SGPL1|SEMA5A|NRXN1|QKI|SLC12A6|WASF2|YAP1|GNA13|PLXND1|TSPAN12|CLIC4|C1GALT1|ZNF304|RNF213|OTULIN|E2F7|AMOT|AMOTL1|ARID2	-7.6725	0	9	0	0	-15.0003	2.99681
1	-8.31148	GO:0001525	M1	1	0	GO Biological Processes	19	angiogenesis	19_GO:0032502 developmental process	-8.31148	2.85188	7.02842	30337	344	1206	39	3.23383	0.509386	657|800|961|1282|1317|1490|1605|2321|2549|3685|3953|4763|4853|4854|5140|5291|5578|5795|6091|6789|6886|7046|7476|7855|9037|9378|9990|10163|10672|23129|23554|25932|56913|57343|57674|90268|144455|154796|154810	BMPR1A|CALD1|CD47|COL4A1|SLC31A1|CCN2|DAG1|FLT1|GAB1|ITGAV|LEPR|NF1|NOTCH2|NOTCH3|PDE3B|PIK3CB|PRKCA|PTPRJ|ROBO1|STK4|TAL1|TGFBR1|WNT7A|FZD5|SEMA5A|NRXN1|SLC12A6|WASF2|GNA13|PLXND1|TSPAN12|CLIC4|C1GALT1|ZNF304|RNF213|OTULIN|E2F7|AMOT|AMOTL1	-6.145	0	9	0	0	-15.0003	2.99681
1	-14.9178	GO:0007167	M1	1	0	GO Biological Processes	19	enzyme-linked receptor protein signaling pathway	19_GO:0050896 response to stimulus	-14.9178	2.88998	9.65851	30337	618	1206	71	5.88723	0.677807	25|27|93|657|673|836|1136|1282|1317|1490|1943|1979|2042|2043|2065|2241|2321|2549|2734|3340|3416|3643|3696|3977|4067|4090|4092|4488|4643|4838|4853|5062|5063|5170|5291|5770|5781|5789|5792|5795|5801|6422|6498|6599|6714|7042|7046|8412|8660|8826|8879|8895|9693|9863|10468|10580|10818|11037|23294|23516|25791|28996|55023|64397|131405|140710|151742|220164|392255|401474|644815	ABL1|ABL2|ACVR2B|BMPR1A|BRAF|CASP3|CHRNA3|COL4A1|SLC31A1|CCN2|EFNA2|EIF4EBP2|EPHA3|EPHA4|ERBB3|FER|FLT1|GAB1|GLG1|NDST1|IDE|INSR|ITGB8|LIFR|LYN|SMAD5|SMAD7|MSX2|MYO1E|NODAL|NOTCH2|PAK2|PAK3|PDPK1|PIK3CB|PTPN1|PTPN11|PTPRD|PTPRF|PTPRJ|PTPRR|SFRP1|SKIL|SMARCC1|SRC|TGFB2|TGFBR1|BCAR3|IRS2|IQGAP1|SGPL1|CPNE3|RAPGEF2|MAGI2|FST|SORBS1|FRS2|STON1|ANKS1A|SLC39A14|NGEF|HIPK2|PHIP|ZNF106|TRIM71|MTCL2|PPM1L…	-12.0095	0	10	1	1	-14.9178	5.54891
1	-10.6055	GO:0007169	M1	1	0	GO Biological Processes	19	cell surface receptor protein tyrosine kinase signaling pathway	19_GO:0050896 response to stimulus	-10.6055	2.91394	8.06561	30337	423	1206	49	4.06302	0.568517	25|27|673|836|1136|1282|1317|1490|1943|1979|2042|2043|2065|2241|2321|2549|3340|3416|3643|4067|4643|5062|5063|5170|5291|5770|5781|5795|5801|6599|6714|8412|8660|8826|8879|8895|9693|10580|10818|11037|23294|23516|25791|55023|64397|131405|140710|220164|401474	ABL1|ABL2|BRAF|CASP3|CHRNA3|COL4A1|SLC31A1|CCN2|EFNA2|EIF4EBP2|EPHA3|EPHA4|ERBB3|FER|FLT1|GAB1|NDST1|IDE|INSR|LYN|MYO1E|PAK2|PAK3|PDPK1|PIK3CB|PTPN1|PTPN11|PTPRJ|PTPRR|SMARCC1|SRC|BCAR3|IRS2|IQGAP1|SGPL1|CPNE3|RAPGEF2|SORBS1|FRS2|STON1|ANKS1A|SLC39A14|NGEF|PHIP|ZNF106|TRIM71|MTCL2|DOK6|SAMD12	-8.11713	0	10	0	0	-14.9178	5.54891
1	-9.74145	GO:0071417	M1	1	0	GO Biological Processes	19	cellular response to organonitrogen compound	19_GO:0050896 response to stimulus	-9.74145	2.62962	7.52903	30337	507	1206	53	4.39469	0.590244	25|111|196|781|836|1979|2043|2241|2475|2549|2561|2562|2775|2776|2890|3416|3643|3676|3709|4067|4131|4208|4363|5139|5140|5167|5170|5770|5888|6422|6443|6599|6667|6714|8140|8412|8660|9693|10580|23175|23304|23367|23516|29904|54328|54331|54434|54464|55023|64397|80339|140710|197131	ABL1|ADCY5|AHR|CACNA2D1|CASP3|EIF4EBP2|EPHA4|FER|MTOR|GAB1|GABRB2|GABRB3|GNAO1|GNAQ|GRIA1|IDE|INSR|ITGA4|ITPR2|LYN|MAP1B|MEF2C|ABCC1|PDE3A|PDE3B|ENPP1|PDPK1|PTPN1|RAD51|SFRP1|SGCB|SMARCC1|SP1|SRC|SLC7A5|BCAR3|IRS2|RAPGEF2|SORBS1|LPIN1|UBR2|LARP1|SLC39A14|EEF2K|GPR173|GNG2|SSH1|XRN1|PHIP|ZNF106|PNPLA3|MTCL2|UBR1	-7.36082	0	10	0	0	-14.9178	5.54891
1	-9.34072	GO:1901699	M1	1	0	GO Biological Processes	19	cellular response to nitrogen compound	19_GO:0050896 response to stimulus	-9.34072	2.46364	7.25422	30337	582	1206	57	4.72637	0.61105	25|111|196|781|836|1136|1979|2043|2241|2475|2549|2561|2562|2775|2776|2890|3416|3643|3676|3709|4067|4131|4208|4363|4548|5139|5140|5167|5170|5770|5888|6422|6443|6599|6667|6714|8140|8412|8660|9215|9693|10580|23175|23304|23367|23516|29904|54328|54331|54434|54464|55023|57724|64397|80339|140710|197131	ABL1|ADCY5|AHR|CACNA2D1|CASP3|CHRNA3|EIF4EBP2|EPHA4|FER|MTOR|GAB1|GABRB2|GABRB3|GNAO1|GNAQ|GRIA1|IDE|INSR|ITGA4|ITPR2|LYN|MAP1B|MEF2C|ABCC1|MTR|PDE3A|PDE3B|ENPP1|PDPK1|PTPN1|RAD51|SFRP1|SGCB|SMARCC1|SP1|SRC|SLC7A5|BCAR3|IRS2|LARGE1|RAPGEF2|SORBS1|LPIN1|UBR2|LARP1|SLC39A14|EEF2K|GPR173|GNG2|SSH1|XRN1|PHIP|EPG5|ZNF106|PNPLA3|MTCL2|UBR1	-7.01808	0	10	0	0	-14.9178	5.54891
1	-8.20457	GO:0032869	M1	1	0	GO Biological Processes	19	cellular response to insulin stimulus	19_GO:0050896 response to stimulus	-8.20457	4.02481	7.55629	30337	150	1206	24	1.99005	0.402155	1979|2241|2475|2549|3416|3643|5140|5167|5170|5770|6443|6599|6667|6714|8412|8660|10580|23175|23516|29904|55023|64397|80339|140710	EIF4EBP2|FER|MTOR|GAB1|IDE|INSR|PDE3B|ENPP1|PDPK1|PTPN1|SGCB|SMARCC1|SP1|SRC|BCAR3|IRS2|SORBS1|LPIN1|SLC39A14|EEF2K|PHIP|ZNF106|PNPLA3|MTCL2	-6.04674	0	10	0	0	-14.9178	5.54891
1	-7.25942	GO:0008286	M1	1	0	GO Biological Processes	19	insulin receptor signaling pathway	19_GO:0050896 response to stimulus	-7.25942	5.54891	7.64078	30337	68	1206	15	1.24378	0.319139	1979|2241|2549|3416|3643|5170|5770|6599|8412|8660|10580|23516|55023|64397|140710	EIF4EBP2|FER|GAB1|IDE|INSR|PDPK1|PTPN1|SMARCC1|BCAR3|IRS2|SORBS1|SLC39A14|PHIP|ZNF106|MTCL2	-5.23781	0	10	0	0	-14.9178	5.54891
1	-7.24955	GO:0032868	M1	1	0	GO Biological Processes	19	response to insulin	19_GO:0050896 response to stimulus	-7.24955	3.21617	6.69711	30337	219	1206	28	2.32172	0.433641	1979|2241|2475|2549|3416|3643|4067|5140|5167|5170|5770|6443|6599|6667|6714|7248|8412|8660|9852|10580|23175|23516|29904|55023|64397|80339|84327|140710	EIF4EBP2|FER|MTOR|GAB1|IDE|INSR|LYN|PDE3B|ENPP1|PDPK1|PTPN1|SGCB|SMARCC1|SP1|SRC|TSC1|BCAR3|IRS2|EPM2AIP1|SORBS1|LPIN1|SLC39A14|EEF2K|PHIP|ZNF106|PNPLA3|ZBED3|MTCL2	-5.23622	0	10	0	0	-14.9178	5.54891
1	-6.38715	GO:0009725	M1	1	0	GO Biological Processes	19	response to hormone	19_GO:0050896 response to stimulus	-6.38715	1.96178	5.59131	30337	795	1206	62	5.14096	0.635899	2|673|836|1605|1718|1728|1829|1979|2241|2475|2549|2890|3416|3643|3670|3953|4040|4067|4131|4208|4842|5139|5140|5167|5170|5770|5781|5978|6092|6258|6422|6443|6599|6667|6714|6938|7042|7078|7248|7476|8085|8202|8412|8660|9852|9975|10413|10499|10580|11057|23175|23516|29904|54328|54331|55023|64397|80339|84327|133522|140710|100133941	A2M|BRAF|CASP3|DAG1|DHCR24|NQO1|DSG2|EIF4EBP2|FER|MTOR|GAB1|GRIA1|IDE|INSR|ISL1|LEPR|LRP6|LYN|MAP1B|MEF2C|NOS1|PDE3A|PDE3B|ENPP1|PDPK1|PTPN1|PTPN11|REST|ROBO2|RXRG|SFRP1|SGCB|SMARCC1|SP1|SRC|TCF12|TGFB2|TIMP3|TSC1|WNT7A|KMT2D|NCOA3|BCAR3|IRS2|EPM2AIP1|NR1D2|YAP1|NCOA2|SORBS1|ABHD2|LPIN1|SLC39A14|EEF2K|GPR173|GNG2|PHIP|ZNF106|PNPLA3|ZBED3|PPARGC1B|MTCL2|CD24	-4.46908	0	10	0	0	-14.9178	5.54891
1	-6.12075	GO:0071375	M1	1	0	GO Biological Processes	19	cellular response to peptide hormone stimulus	19_GO:0050896 response to stimulus	-6.12075	2.84009	5.92019	30337	248	1206	28	2.32172	0.433641	1979|2241|2475|2549|2890|3416|3643|4067|4131|5140|5167|5170|5770|6443|6599|6667|6714|8412|8660|10580|23175|23516|29904|54328|55023|64397|80339|140710	EIF4EBP2|FER|MTOR|GAB1|GRIA1|IDE|INSR|LYN|MAP1B|PDE3B|ENPP1|PDPK1|PTPN1|SGCB|SMARCC1|SP1|SRC|BCAR3|IRS2|SORBS1|LPIN1|SLC39A14|EEF2K|GPR173|PHIP|ZNF106|PNPLA3|MTCL2	-4.24348	0	10	0	0	-14.9178	5.54891
1	-5.38295	GO:0043434	M1	1	0	GO Biological Processes	19	response to peptide hormone	19_GO:0050896 response to stimulus	-5.38295	2.31691	5.25624	30337	380	1206	35	2.90216	0.483383	673|1605|1979|2241|2475|2549|2890|3416|3643|4040|4067|4131|5140|5167|5170|5770|6443|6599|6667|6714|6938|7248|8412|8660|9852|10580|23175|23516|29904|54328|55023|64397|80339|84327|140710	BRAF|DAG1|EIF4EBP2|FER|MTOR|GAB1|GRIA1|IDE|INSR|LRP6|LYN|MAP1B|PDE3B|ENPP1|PDPK1|PTPN1|SGCB|SMARCC1|SP1|SRC|TCF12|TSC1|BCAR3|IRS2|EPM2AIP1|SORBS1|LPIN1|SLC39A14|EEF2K|GPR173|PHIP|ZNF106|PNPLA3|ZBED3|MTCL2	-3.59958	0	10	0	0	-14.9178	5.54891
1	-5.36767	GO:0032870	M1	1	0	GO Biological Processes	19	cellular response to hormone stimulus	19_GO:0050896 response to stimulus	-5.36767	2.10441	5.13821	30337	514	1206	43	3.56551	0.533953	1979|2241|2475|2549|2890|3416|3643|3670|3953|4067|4131|4208|5139|5140|5167|5170|5770|5781|5978|6092|6258|6422|6443|6599|6667|6714|8202|8412|8660|9975|10499|10580|11057|23175|23516|29904|54328|54331|55023|64397|80339|133522|140710	EIF4EBP2|FER|MTOR|GAB1|GRIA1|IDE|INSR|ISL1|LEPR|LYN|MAP1B|MEF2C|PDE3A|PDE3B|ENPP1|PDPK1|PTPN1|PTPN11|REST|ROBO2|RXRG|SFRP1|SGCB|SMARCC1|SP1|SRC|NCOA3|BCAR3|IRS2|NR1D2|NCOA2|SORBS1|ABHD2|LPIN1|SLC39A14|EEF2K|GPR173|GNG2|PHIP|ZNF106|PNPLA3|PPARGC1B|MTCL2	-3.58551	0	10	0	0	-14.9178	5.54891
1	-14.4442	GO:0007507	M1	1	0	GO Biological Processes	19	heart development	19_GO:0032502 developmental process	-14.4442	2.93622	9.52899	30337	574	1206	67	5.55556	0.659596	25|70|93|472|657|836|1525|1605|1829|2013|2065|2475|2736|3037|3340|3399|3643|3670|4090|4092|4208|4488|4703|4763|4838|4853|5308|5318|5592|5629|5781|5795|5978|6091|6092|6443|6789|7042|7046|7248|7798|8320|8642|9124|9215|9321|9350|9645|9794|10060|10087|10413|10529|10818|23129|26005|26011|57211|57534|65125|80274|137868|145873|196528|203286|285590|341640	ABL1|ACTC1|ACVR2B|ATM|BMPR1A|CASP3|CXADR|DAG1|DSG2|EMP2|ERBB3|MTOR|GLI2|HAS2|NDST1|ID3|INSR|ISL1|SMAD5|SMAD7|MEF2C|MSX2|NEB|NF1|NODAL|NOTCH2|PITX2|PKP2|PRKG1|PROX1|PTPN11|PTPRJ|REST|ROBO1|ROBO2|SGCB|STK4|TGFB2|TGFBR1|TSC1|LUZP1|EOMES|DCHS1|PDLIM1|LARGE1|TRIP11|CER1|MICAL2|MAML1|ABCC9|CERT1|YAP1|NEBL|FRS2|PLXND1|C2CD3|TENM4|ADGRG6|MIB1|WNK1|SCUBE1|SGCZ|MESP2|ARID2|ANKS6|SH3PXD2B|FREM2	-11.5816	0	11	1	1	-14.4442	4.57365
1	-7.92492	GO:0014706	M1	1	0	GO Biological Processes	19	striated muscle tissue development	19_GO:0032502 developmental process	-7.92492	3.45266	7.15164	30337	204	1206	28	2.32172	0.433641	25|70|657|1525|1829|2139|2475|3670|4090|4092|4208|4488|4703|4853|5239|5318|5592|5629|6443|7042|7046|7248|9215|9794|10529|26011|137868|196528	ABL1|ACTC1|BMPR1A|CXADR|DSG2|EYA2|MTOR|ISL1|SMAD5|SMAD7|MEF2C|MSX2|NEB|NOTCH2|PGM5|PKP2|PRKG1|PROX1|SGCB|TGFB2|TGFBR1|TSC1|LARGE1|MAML1|NEBL|TENM4|SGCZ|ARID2	-5.81824	0	11	0	0	-14.4442	4.57365
1	-7.0903	GO:0003007	M1	1	0	GO Biological Processes	19	heart morphogenesis	19_GO:0032502 developmental process	-7.0903	2.95381	6.48742	30337	264	1206	31	2.57048	0.4557	70|657|1605|2013|2475|3037|3643|3670|4092|4208|4488|4838|4853|5308|5318|5629|6091|6092|7042|7046|8642|9645|10060|10087|10413|23129|26005|57211|57534|145873|196528	ACTC1|BMPR1A|DAG1|EMP2|MTOR|HAS2|INSR|ISL1|SMAD7|MEF2C|MSX2|NODAL|NOTCH2|PITX2|PKP2|PROX1|ROBO1|ROBO2|TGFB2|TGFBR1|DCHS1|MICAL2|ABCC9|CERT1|YAP1|PLXND1|C2CD3|ADGRG6|MIB1|MESP2|ARID2	-5.09698	0	11	0	0	-14.4442	4.57365
1	-7.01368	GO:0048738	M1	1	0	GO Biological Processes	19	cardiac muscle tissue development	19_GO:0032502 developmental process	-7.01368	3.30319	6.61566	30337	198	1206	26	2.15589	0.418222	25|70|657|1525|1829|2475|3670|4090|4092|4208|4488|4703|4853|5318|5592|5629|6443|7042|7046|7248|9215|9794|10529|26011|137868|196528	ABL1|ACTC1|BMPR1A|CXADR|DSG2|MTOR|ISL1|SMAD5|SMAD7|MEF2C|MSX2|NEB|NOTCH2|PKP2|PRKG1|PROX1|SGCB|TGFB2|TGFBR1|TSC1|LARGE1|MAML1|NEBL|TENM4|SGCZ|ARID2	-5.0262	0	11	0	0	-14.4442	4.57365
1	-6.27848	GO:0035051	M1	1	0	GO Biological Processes	19	cardiocyte differentiation	19_GO:0032502 developmental process	-6.27848	3.82357	6.43634	30337	125	1206	19	1.57546	0.358576	70|657|1525|2475|3670|4208|4703|5308|5592|5629|5978|6443|7042|7248|8320|9215|9794|10529|26011	ACTC1|BMPR1A|CXADR|MTOR|ISL1|MEF2C|NEB|PITX2|PRKG1|PROX1|REST|SGCB|TGFB2|TSC1|EOMES|LARGE1|MAML1|NEBL|TENM4	-4.37338	0	11	0	0	-14.4442	4.57365
1	-6.27261	GO:0061061	M1	1	0	GO Biological Processes	19	muscle structure development	19_GO:0032502 developmental process	-6.27261	2.20827	5.67677	30337	524	1206	46	3.81426	0.551553	70|104|467|575|577|657|785|836|1525|1605|1793|2121|2475|3399|3670|3845|4092|4208|4703|4763|4842|5239|5318|5592|5629|5738|5978|6443|6938|6939|7042|7046|7248|8320|9124|9215|9444|9794|10529|23060|25988|29767|50804|57496|137868|494470	ACTC1|ADARB1|ATF3|ADGRB1|ADGRB3|BMPR1A|CACNB4|CASP3|CXADR|DAG1|DOCK1|EVC|MTOR|ID3|ISL1|KRAS|SMAD7|MEF2C|NEB|NF1|NOS1|PGM5|PKP2|PRKG1|PROX1|PTGFRN|REST|SGCB|TCF12|TCF15|TGFB2|TGFBR1|TSC1|EOMES|PDLIM1|LARGE1|QKI|MAML1|NEBL|ZNF609|HINFP|TMOD2|MYEF2|MRTFB|SGCZ|ARK2C	-4.37069	0	11	0	0	-14.4442	4.57365
1	-5.0014	GO:0055013	M1	1	0	GO Biological Processes	19	cardiac muscle cell development	19_GO:0032502 developmental process	-5.0014	4.57365	5.91351	30337	66	1206	12	0.995025	0.285806	70|657|1525|2475|3670|4703|5592|5629|6443|9215|9794|10529	ACTC1|BMPR1A|CXADR|MTOR|ISL1|NEB|PRKG1|PROX1|SGCB|LARGE1|MAML1|NEBL	-3.27873	0	11	0	0	-14.4442	4.57365
1	-4.838	GO:0060537	M1	1	0	GO Biological Processes	19	muscle tissue development	19_GO:0032502 developmental process	-4.838	2.28035	4.92317	30337	353	1206	32	2.6534	0.462794	25|70|467|657|1525|1829|2139|2475|3670|3845|4090|4092|4208|4488|4703|4763|4853|5239|5318|5592|5629|6443|7042|7046|7248|8320|9215|9794|10529|26011|137868|196528	ABL1|ACTC1|ATF3|BMPR1A|CXADR|DSG2|EYA2|MTOR|ISL1|KRAS|SMAD5|SMAD7|MEF2C|MSX2|NEB|NF1|NOTCH2|PGM5|PKP2|PRKG1|PROX1|SGCB|TGFB2|TGFBR1|TSC1|EOMES|LARGE1|MAML1|NEBL|TENM4|SGCZ|ARID2	-3.13682	0	11	0	0	-14.4442	4.57365
1	-4.63618	GO:0055007	M1	1	0	GO Biological Processes	19	cardiac muscle cell differentiation	19_GO:0032502 developmental process	-4.63618	3.70706	5.37687	30337	95	1206	14	1.16086	0.308447	70|657|1525|2475|3670|4208|4703|5592|5629|6443|7248|9215|9794|10529	ACTC1|BMPR1A|CXADR|MTOR|ISL1|MEF2C|NEB|PRKG1|PROX1|SGCB|TSC1|LARGE1|MAML1|NEBL	-2.95642	0	11	0	0	-14.4442	4.57365
1	-4.5402	GO:0055006	M1	1	0	GO Biological Processes	19	cardiac cell development	19_GO:0032502 developmental process	-4.5402	4.13508	5.4566	30337	73	1206	12	0.995025	0.285806	70|657|1525|2475|3670|4703|5592|5629|6443|9215|9794|10529	ACTC1|BMPR1A|CXADR|MTOR|ISL1|NEB|PRKG1|PROX1|SGCB|LARGE1|MAML1|NEBL	-2.87355	0	11	0	0	-14.4442	4.57365
1	-4.3856	GO:0051146	M1	1	0	GO Biological Processes	19	striated muscle cell differentiation	19_GO:0032502 developmental process	-4.3856	2.54875	4.76556	30337	227	1206	23	1.90713	0.393854	70|577|657|836|1525|1793|2475|3670|3845|4208|4703|4842|5239|5592|5629|5738|6443|7248|9215|9794|10529|29767|50804	ACTC1|ADGRB3|BMPR1A|CASP3|CXADR|DOCK1|MTOR|ISL1|KRAS|MEF2C|NEB|NOS1|PGM5|PRKG1|PROX1|PTGFRN|SGCB|TSC1|LARGE1|MAML1|NEBL|TMOD2|MYEF2	-2.74836	0	11	0	0	-14.4442	4.57365
1	-4.35546	GO:0042692	M1	1	0	GO Biological Processes	19	muscle cell differentiation	19_GO:0032502 developmental process	-4.35546	2.33397	4.65239	30337	291	1206	27	2.23881	0.426008	70|577|657|785|836|1525|1793|2475|3670|3845|4208|4703|4842|5239|5592|5629|5738|6443|7248|9215|9444|9794|10529|29767|50804|57496|137868	ACTC1|ADGRB3|BMPR1A|CACNB4|CASP3|CXADR|DOCK1|MTOR|ISL1|KRAS|MEF2C|NEB|NOS1|PGM5|PRKG1|PROX1|PTGFRN|SGCB|TSC1|LARGE1|QKI|MAML1|NEBL|TMOD2|MYEF2|MRTFB|SGCZ	-2.72506	0	11	0	0	-14.4442	4.57365
1	-3.0532	GO:0007517	M1	1	0	GO Biological Processes	19	muscle organ development	19_GO:0032502 developmental process	-3.0532	1.99643	3.61709	30337	315	1206	25	2.07297	0.410274	70|104|467|575|657|1605|2121|3399|3670|3845|4092|4208|4703|4763|5318|5629|6443|6938|6939|7042|7046|8320|9215|23060|57496	ACTC1|ADARB1|ATF3|ADGRB1|BMPR1A|DAG1|EVC|ID3|ISL1|KRAS|SMAD7|MEF2C|NEB|NF1|PKP2|PROX1|SGCB|TCF12|TCF15|TGFB2|TGFBR1|EOMES|LARGE1|ZNF609|MRTFB	-1.65703	0	11	0	0	-14.4442	4.57365
1	-2.76121	GO:0055001	M1	1	0	GO Biological Processes	19	muscle cell development	19_GO:0032502 developmental process	-2.76121	2.29989	3.5089	30337	175	1206	16	1.3267	0.329467	70|657|785|1525|2475|3670|4703|5239|5592|5629|6443|9215|9794|10529|29767|137868	ACTC1|BMPR1A|CACNB4|CXADR|MTOR|ISL1|NEB|PGM5|PRKG1|PROX1|SGCB|LARGE1|MAML1|NEBL|TMOD2|SGCZ	-1.43606	0	11	0	0	-14.4442	4.57365
1	-13.4622	GO:0098657	M1	1	0	GO Biological Processes	19	import into cell	19_GO:0051179 localization	-13.4622	2.66133	8.98185	30337	690	1206	73	6.05307	0.686682	25|273|408|575|781|867|949|950|1184|1793|2030|2890|3092|3643|3676|3685|3953|3988|4040|4067|4643|4646|5291|5869|6509|6529|6533|6541|6558|6567|6653|6714|7037|7275|8140|8411|8871|9154|9844|9863|9990|10060|10079|10163|11037|22876|23428|23507|23516|23657|23677|29967|29993|50618|51479|53373|53944|54407|54874|56882|57181|57465|57534|57720|81539|83737|84230|84679|132299|163486|200576|206358|257364	ABL1|AMPH|ARRB1|ADGRB1|CACNA2D1|CBL|SCARB1|SCARB2|CLCN5|DOCK1|SLC29A1|GRIA1|HIP1|INSR|ITGA4|ITGAV|LEPR|LIPA|LRP6|LYN|MYO1E|MYO6|PIK3CB|RAB5B|SLC1A4|SLC6A1|SLC6A6|SLC7A1|SLC12A2|SLC16A2|SORL1|SRC|TFRC|TUB|SLC7A5|EEA1|SYNJ2|SLC28A1|ELMO1|MAGI2|SLC12A6|ABCC9|ATP9A|WASF2|STON1|INPP5F|SLC7A8|LRRC8B|SLC39A14|SLC7A11|SH3BP4|LRP12|PACSIN1|ITSN2|ANKFY1|TPCN1|CSNK1G1|SLC38A2|FNBP1L|CDC42SE1|SLC39A10|TBC1D2…	-10.654	0	12	1	1	-13.4622	2.66133
1	-8.93639	GO:0006897	M1	1	0	GO Biological Processes	19	endocytosis	19_GO:0051179 localization	-8.93639	2.55051	7.13475	30337	503	1206	51	4.22886	0.579502	25|273|408|575|867|949|950|1184|1793|2890|3092|3643|3676|3685|3953|3988|4040|4067|4643|4646|5291|5869|6653|6714|7037|7275|8411|8871|9844|9863|10079|10163|11037|22876|23677|29967|29993|50618|51479|53373|53944|54874|56882|57465|57534|57720|83737|132299|163486|200576|257364	ABL1|AMPH|ARRB1|ADGRB1|CBL|SCARB1|SCARB2|CLCN5|DOCK1|GRIA1|HIP1|INSR|ITGA4|ITGAV|LEPR|LIPA|LRP6|LYN|MYO1E|MYO6|PIK3CB|RAB5B|SORL1|SRC|TFRC|TUB|EEA1|SYNJ2|ELMO1|MAGI2|ATP9A|WASF2|STON1|INPP5F|SH3BP4|LRP12|PACSIN1|ITSN2|ANKFY1|TPCN1|CSNK1G1|FNBP1L|CDC42SE1|TBC1D24|MIB1|GPR107|ITCH|OCIAD2|DENND1B|PIKFYVE|SNX33	-6.6704	0	12	0	0	-13.4622	2.66133
1	-7.61001	GO:0060627	M1	1	0	GO Biological Processes	19	regulation of vesicle-mediated transport	19_GO:0051179 localization	-7.61001	2.37495	6.42844	30337	519	1206	49	4.06302	0.568517	25|27|408|636|673|785|867|949|961|2042|3092|3643|3685|4067|4735|5170|5291|5770|5795|5869|5978|6653|6714|7275|7476|8291|9498|9545|9699|9783|9805|9863|10079|11037|22876|23122|23332|29904|29978|29993|51479|51760|57118|57534|80331|114781|140775|143425|257364	ABL1|ABL2|ARRB1|BICD1|BRAF|CACNB4|CBL|SCARB1|CD47|EPHA3|HIP1|INSR|ITGAV|LYN|SEPTIN2|PDPK1|PIK3CB|PTPN1|PTPRJ|RAB5B|REST|SORL1|SRC|TUB|WNT7A|DYSF|SLC4A8|RAB3D|RIMS2|RIMS3|SCRN1|MAGI2|ATP9A|STON1|INPP5F|CLASP2|CLASP1|EEF2K|UBQLN2|PACSIN1|ANKFY1|SYT17|CAMK1D|MIB1|DNAJC5|BTBD9|SMCR8|SYT9|SNX33	-5.53809	0	12	0	0	-13.4622	2.66133
1	-5.07705	GO:0030100	M1	1	0	GO Biological Processes	19	regulation of endocytosis	19_GO:0051179 localization	-5.07705	2.46452	5.15179	30337	296	1206	29	2.40464	0.44113	25|27|408|636|867|949|961|2042|3092|3643|3685|5291|5770|5795|5869|6714|7275|8291|9863|11037|29904|29978|29993|51479|51760|57118|57534|114781|257364	ABL1|ABL2|ARRB1|BICD1|CBL|SCARB1|CD47|EPHA3|HIP1|INSR|ITGAV|PIK3CB|PTPN1|PTPRJ|RAB5B|SRC|TUB|DYSF|MAGI2|STON1|EEF2K|UBQLN2|PACSIN1|ANKFY1|SYT17|CAMK1D|MIB1|BTBD9|SNX33	-3.33794	0	12	0	0	-13.4622	2.66133
1	-2.01739	GO:0045807	M1	1	0	GO Biological Processes	19	positive regulation of endocytosis	19_GO:0051179 localization	-2.01739	2.09625	2.79307	30337	156	1206	13	1.07794	0.297352	408|636|867|961|3092|3643|5795|7275|9863|29904|51479|57118|57534	ARRB1|BICD1|CBL|CD47|HIP1|INSR|PTPRJ|TUB|MAGI2|EEF2K|ANKFY1|CAMK1D|MIB1	-0.89362	0	12	0	0	-13.4622	2.66133
1	-13.3758	GO:0030695	M1	1	0	GO Molecular Functions	21	GTPase regulator activity		-13.3758	3.02887	9.21251	30337	490	1206	59	4.89221	0.621136	29|408|577|1793|1894|2776|2909|3156|3843|4649|4650|4763|5922|7813|8412|8826|9462|9693|9712|9743|9844|10527|10564|10565|10672|10788|23268|23362|23365|23527|23677|25791|50618|51306|51735|55103|55704|56882|57148|57221|57465|57522|57533|57580|57679|79822|80243|81846|84144|84986|93663|125058|140775|143872|160518|163486|201627|389337|440193	ABR|ARRB1|ADGRB3|DOCK1|ECT2|GNAQ|ARHGAP35|HMGCR|IPO5|MYO9A|MYO9B|NF1|RASA2|EVI5|BCAR3|IQGAP1|RASAL2|RAPGEF2|USP6NL|ARHGAP32|ELMO1|IPO7|ARFGEF2|ARFGEF1|GNA13|IQGAP2|DNMBP|PSD3|ARHGEF12|ACAP2|SH3BP4|NGEF|ITSN2|FAM13B|RAPGEF6|RALGPS2|CCDC88A|CDC42SE1|RALGAPB|ARFGEF3|TBC1D24|SRGAP1|TBC1D14|PREX1|ALS2|ARHGAP28|PREX2|SBF2|SYDE2|ARHGAP19|ARHGAP18|TBC1D16|SMCR8|ARHGAP42|DENND5B|DENND1B|DENND6A|ARHGEF37|C…	-10.5924	0	13	1	1	-13.3758	3.64086
1	-13.3758	GO:0060589	M1	1	0	GO Molecular Functions	21	nucleoside-triphosphatase regulator activity		-13.3758	3.02887	9.21251	30337	490	1206	59	4.89221	0.621136	29|408|577|1793|1894|2776|2909|3156|3843|4649|4650|4763|5922|7813|8412|8826|9462|9693|9712|9743|9844|10527|10564|10565|10672|10788|23268|23362|23365|23527|23677|25791|50618|51306|51735|55103|55704|56882|57148|57221|57465|57522|57533|57580|57679|79822|80243|81846|84144|84986|93663|125058|140775|143872|160518|163486|201627|389337|440193	ABR|ARRB1|ADGRB3|DOCK1|ECT2|GNAQ|ARHGAP35|HMGCR|IPO5|MYO9A|MYO9B|NF1|RASA2|EVI5|BCAR3|IQGAP1|RASAL2|RAPGEF2|USP6NL|ARHGAP32|ELMO1|IPO7|ARFGEF2|ARFGEF1|GNA13|IQGAP2|DNMBP|PSD3|ARHGEF12|ACAP2|SH3BP4|NGEF|ITSN2|FAM13B|RAPGEF6|RALGPS2|CCDC88A|CDC42SE1|RALGAPB|ARFGEF3|TBC1D24|SRGAP1|TBC1D14|PREX1|ALS2|ARHGAP28|PREX2|SBF2|SYDE2|ARHGAP19|ARHGAP18|TBC1D16|SMCR8|ARHGAP42|DENND5B|DENND1B|DENND6A|ARHGEF37|C…	-10.5924	0	13	0	0	-13.3758	3.64086
1	-12.88	GO:0051056	M1	1	0	GO Biological Processes	19	regulation of small GTPase mediated signal transduction	19_GO:0050896 response to stimulus	-12.88	3.64086	9.41583	30337	304	1206	44	3.64842	0.539894	25|27|29|408|867|1894|2909|3685|3707|3845|4649|4650|4763|4853|5291|5922|6091|6714|7042|9743|10564|10565|10672|10982|23268|23362|23365|25791|51306|56882|57148|57221|57580|57679|79822|80243|83892|84144|84986|89890|93663|143872|154796|286205	ABL1|ABL2|ABR|ARRB1|CBL|ECT2|ARHGAP35|ITGAV|ITPKB|KRAS|MYO9A|MYO9B|NF1|NOTCH2|PIK3CB|RASA2|ROBO1|SRC|TGFB2|ARHGAP32|ARFGEF2|ARFGEF1|GNA13|MAPRE2|DNMBP|PSD3|ARHGEF12|NGEF|FAM13B|CDC42SE1|RALGAPB|ARFGEF3|PREX1|ALS2|ARHGAP28|PREX2|KCTD10|SYDE2|ARHGAP19|KBTBD6|ARHGAP18|ARHGAP42|AMOT|SCAI	-10.1837	0	13	0	0	-13.3758	3.64086
1	-11.8343	GO:0008047	M1	1	0	GO Molecular Functions	21	enzyme activator activity		-11.8343	2.65664	8.38175	30337	606	1206	64	5.3068	0.645509	29|93|317|408|577|648|836|904|1654|1793|1894|2065|2764|2776|2909|4325|4649|4650|4763|5062|5170|5922|6714|6789|7813|8826|9329|9462|9644|9693|9712|9743|10785|10788|10818|23365|23413|23512|23527|51306|51776|55704|55802|57148|57465|57522|57533|57551|57580|57679|65125|79817|79822|80243|84144|84986|93663|96459|125058|140775|143872|253260|285590|100133941	ABR|ACVR2B|APAF1|ARRB1|ADGRB3|BMI1|CASP3|CCNT1|DDX3X|DOCK1|ECT2|ERBB3|GMFB|GNAQ|ARHGAP35|MMP16|MYO9A|MYO9B|NF1|PAK2|PDPK1|RASA2|SRC|STK4|EVI5|IQGAP1|GTF3C4|RASAL2|SH3PXD2A|RAPGEF2|USP6NL|ARHGAP32|WDR4|IQGAP2|FRS2|ARHGEF12|NCS1|SUZ12|ACAP2|FAM13B|MAP3K20|CCDC88A|DCP1A|RALGAPB|TBC1D24|SRGAP1|TBC1D14|TAOK1|PREX1|ALS2|WNK1|MOB3B|ARHGAP28|PREX2|SYDE2|ARHGAP19|ARHGAP18|FNIP1|TBC1D16|SMCR8|ARHGAP42|RICT…	-9.22702	0	13	0	0	-13.3758	3.64086
1	-9.00983	GO:0005096	M1	1	0	GO Molecular Functions	21	GTPase activator activity		-9.00983	3.24881	7.56614	30337	271	1206	35	2.90216	0.483383	29|408|577|1793|1894|2776|2909|4649|4650|4763|5922|7813|8826|9462|9693|9712|9743|10788|23365|23527|51306|57148|57465|57522|57533|57580|57679|79822|80243|84144|84986|93663|125058|140775|143872	ABR|ARRB1|ADGRB3|DOCK1|ECT2|GNAQ|ARHGAP35|MYO9A|MYO9B|NF1|RASA2|EVI5|IQGAP1|RASAL2|RAPGEF2|USP6NL|ARHGAP32|IQGAP2|ARHGEF12|ACAP2|FAM13B|RALGAPB|TBC1D24|SRGAP1|TBC1D14|PREX1|ALS2|ARHGAP28|PREX2|SYDE2|ARHGAP19|ARHGAP18|TBC1D16|SMCR8|ARHGAP42	-6.73835	0	13	0	0	-13.3758	3.64086
1	-6.87617	GO:0005085	M1	1	0	GO Molecular Functions	21	guanyl-nucleotide exchange factor activity		-6.87617	3.08922	6.44285	30337	228	1206	28	2.32172	0.433641	29|1793|1894|8412|9693|9844|10564|10565|10672|23268|23362|23365|25791|50618|51735|55103|55704|57221|57580|57679|80243|81846|140775|160518|163486|201627|389337|440193	ABR|DOCK1|ECT2|BCAR3|RAPGEF2|ELMO1|ARFGEF2|ARFGEF1|GNA13|DNMBP|PSD3|ARHGEF12|NGEF|ITSN2|RAPGEF6|RALGPS2|CCDC88A|ARFGEF3|PREX1|ALS2|PREX2|SBF2|SMCR8|DENND5B|DENND1B|DENND6A|ARHGEF37|CCDC88C	-4.90572	0	13	0	0	-13.3758	3.64086
1	-6.74648	GO:0051336	M1	1	0	GO Biological Processes	19	regulation of hydrolase activity	19_GO:0065007 biological regulation	-6.74648	2.08104	5.84023	30337	689	1206	57	4.72637	0.61105	29|317|950|1612|1654|1894|2042|2043|2475|2904|3092|4067|4208|4763|4838|4842|5062|5139|5170|5361|5592|5978|6091|6197|6422|6714|6792|7078|7248|7813|8412|9647|9693|9712|9863|10565|10982|23129|23516|23677|25791|26999|51735|57148|57533|57580|57679|64065|65125|80243|84144|84630|96459|117584|125058|140775|143872	ABR|APAF1|SCARB2|DAPK1|DDX3X|ECT2|EPHA3|EPHA4|MTOR|GRIN2B|HIP1|LYN|MEF2C|NF1|NODAL|NOS1|PAK2|PDE3A|PDPK1|PLXNA1|PRKG1|REST|ROBO1|RPS6KA3|SFRP1|SRC|CDKL5|TIMP3|TSC1|EVI5|BCAR3|PPM1F|RAPGEF2|USP6NL|MAGI2|ARFGEF1|MAPRE2|PLXND1|SLC39A14|SH3BP4|NGEF|CYFIP2|RAPGEF6|RALGAPB|TBC1D14|PREX1|ALS2|PERP|WNK1|PREX2|SYDE2|TTBK1|FNIP1|RFFL|TBC1D16|SMCR8|ARHGAP42	-4.77972	0	13	0	0	-13.3758	3.64086
1	-6.14184	GO:0051345	M1	1	0	GO Biological Processes	19	positive regulation of hydrolase activity	19_GO:0065007 biological regulation	-6.14184	2.33458	5.67777	30337	431	1206	40	3.31675	0.515654	29|317|1612|1654|1894|2043|2475|2904|3092|4067|4208|4763|4838|5170|5978|6091|6422|6792|7248|7813|8412|9647|9693|9712|9863|10982|25791|26999|51735|57148|57533|57580|57679|64065|80243|84144|84630|125058|140775|143872	ABR|APAF1|DAPK1|DDX3X|ECT2|EPHA4|MTOR|GRIN2B|HIP1|LYN|MEF2C|NF1|NODAL|PDPK1|REST|ROBO1|SFRP1|CDKL5|TSC1|EVI5|BCAR3|PPM1F|RAPGEF2|USP6NL|MAGI2|MAPRE2|NGEF|CYFIP2|RAPGEF6|RALGAPB|TBC1D14|PREX1|ALS2|PERP|PREX2|SYDE2|TTBK1|TBC1D16|SMCR8|ARHGAP42	-4.26005	0	13	0	0	-13.3758	3.64086
1	-6.12338	GO:0043087	M1	1	0	GO Biological Processes	19	regulation of GTPase activity	19_GO:0065007 biological regulation	-6.12338	2.72437	5.86614	30337	277	1206	30	2.48756	0.44848	29|1894|2042|2043|4763|5361|5592|6422|6792|7248|7813|8412|9693|9712|10565|10982|23129|23677|25791|51735|57148|57533|57580|57679|65125|80243|84144|125058|140775|143872	ABR|ECT2|EPHA3|EPHA4|NF1|PLXNA1|PRKG1|SFRP1|CDKL5|TSC1|EVI5|BCAR3|RAPGEF2|USP6NL|ARFGEF1|MAPRE2|PLXND1|SH3BP4|NGEF|RAPGEF6|RALGAPB|TBC1D14|PREX1|ALS2|WNK1|PREX2|SYDE2|TBC1D16|SMCR8|ARHGAP42	-4.24461	0	13	0	0	-13.3758	3.64086
1	-4.44203	GO:0043547	M1	1	0	GO Biological Processes	19	positive regulation of GTPase activity	19_GO:0065007 biological regulation	-4.44203	2.63529	4.8384	30337	210	1206	22	1.82421	0.38536	29|1894|4763|6422|6792|7248|7813|8412|9693|9712|10982|25791|51735|57148|57533|57580|57679|80243|84144|125058|140775|143872	ABR|ECT2|NF1|SFRP1|CDKL5|TSC1|EVI5|BCAR3|RAPGEF2|USP6NL|MAPRE2|NGEF|RAPGEF6|RALGAPB|TBC1D14|PREX1|ALS2|PREX2|SYDE2|TBC1D16|SMCR8|ARHGAP42	-2.79344	0	13	0	0	-13.3758	3.64086
1	-2.67927	GO:0090630	M1	1	0	GO Biological Processes	19	activation of GTPase activity	19_GO:0065007 biological regulation	-2.67927	2.76706	3.60127	30337	100	1206	11	0.912106	0.273753	29|1894|7248|7813|9712|25791|57148|57533|84144|125058|143872	ABR|ECT2|TSC1|EVI5|USP6NL|NGEF|RALGAPB|TBC1D14|SYDE2|TBC1D16|ARHGAP42	-1.37782	0	13	0	0	-13.3758	3.64086
1	-13.1437	GO:0050804	M1	1	0	GO Biological Processes	19	modulation of chemical synaptic transmission	19_GO:0050789 regulation of biological process	-13.1437	2.99223	9.10227	30337	496	1206	59	4.89221	0.621136	25|29|107|320|575|673|785|1136|1605|1979|2043|2890|2894|2899|2904|3092|3156|3799|3845|4131|4208|4297|4763|5789|6529|6533|6558|6792|6809|7476|8224|8291|8526|9215|9378|9498|9693|9699|9783|11178|22941|23085|23154|23657|50944|54407|54434|55607|57338|57465|64084|64101|64854|81539|81832|84502|114781|440275|729956	ABL1|ABR|ADCY1|APBA1|ADGRB1|BRAF|CACNB4|CHRNA3|DAG1|EIF4EBP2|EPHA4|GRIA1|GRID1|GRIK3|GRIN2B|HIP1|HMGCR|KIF5B|KRAS|MAP1B|MEF2C|KMT2A|NF1|PTPRD|SLC6A1|SLC6A6|SLC12A2|CDKL5|STX3|WNT7A|SYN3|DYSF|DGKE|LARGE1|NRXN1|SLC4A8|RAPGEF2|RIMS2|RIMS3|LZTS1|SHANK2|ERC1|NCDN|SLC7A11|SHANK1|SLC38A2|SSH1|PPP1R9A|JPH3|TBC1D24|CLSTN2|LRRC4|USP46|SLC38A1|NETO1|JPH4|BTBD9|EIF2AK4|SHISA7	-10.3838	0	14	1	1	-13.1437	4.04794
1	-13.1054	GO:0099177	M1	1	0	GO Biological Processes	19	regulation of trans-synaptic signaling	19_GO:0050789 regulation of biological process	-13.1054	2.98621	9.08406	30337	497	1206	59	4.89221	0.621136	25|29|107|320|575|673|785|1136|1605|1979|2043|2890|2894|2899|2904|3092|3156|3799|3845|4131|4208|4297|4763|5789|6529|6533|6558|6792|6809|7476|8224|8291|8526|9215|9378|9498|9693|9699|9783|11178|22941|23085|23154|23657|50944|54407|54434|55607|57338|57465|64084|64101|64854|81539|81832|84502|114781|440275|729956	ABL1|ABR|ADCY1|APBA1|ADGRB1|BRAF|CACNB4|CHRNA3|DAG1|EIF4EBP2|EPHA4|GRIA1|GRID1|GRIK3|GRIN2B|HIP1|HMGCR|KIF5B|KRAS|MAP1B|MEF2C|KMT2A|NF1|PTPRD|SLC6A1|SLC6A6|SLC12A2|CDKL5|STX3|WNT7A|SYN3|DYSF|DGKE|LARGE1|NRXN1|SLC4A8|RAPGEF2|RIMS2|RIMS3|LZTS1|SHANK2|ERC1|NCDN|SLC7A11|SHANK1|SLC38A2|SSH1|PPP1R9A|JPH3|TBC1D24|CLSTN2|LRRC4|USP46|SLC38A1|NETO1|JPH4|BTBD9|EIF2AK4|SHISA7	-10.3568	0	14	0	0	-13.1437	4.04794
1	-11.4585	GO:0007610	M1	1	0	GO Biological Processes	19	behavior	19_GO:0032501 multicellular organismal process	-11.4585	2.60505	8.20242	30337	618	1206	64	5.3068	0.645509	25|27|104|107|111|320|460|538|577|673|785|836|1136|1374|1600|1979|2043|2258|2475|2558|2744|2775|2890|2894|2904|3156|3643|3845|4185|4208|4297|4763|5803|6529|6566|6714|6801|6886|7248|9215|9378|9975|10396|10499|22876|22941|23230|23657|28996|29767|50944|57338|57679|64084|64854|80243|81832|84502|84630|85446|114781|342371|440275|729956	ABL1|ABL2|ADARB1|ADCY1|ADCY5|APBA1|ASTN1|ATP7A|ADGRB3|BRAF|CACNB4|CASP3|CHRNA3|CPT1A|DAB1|EIF4EBP2|EPHA4|FGF13|MTOR|GABRA5|GLS|GNAO1|GRIA1|GRID1|GRIN2B|HMGCR|INSR|KRAS|ADAM11|MEF2C|KMT2A|NF1|PTPRZ1|SLC6A1|SLC16A1|SRC|STRN|TAL1|TSC1|LARGE1|NRXN1|NR1D2|ATP8A1|NCOA2|INPP5F|SHANK2|VPS13A|SLC7A11|HIPK2|TMOD2|SHANK1|JPH3|ALS2|CLSTN2|USP46|PREX2|NETO1|JPH4|TTBK1|ZFHX2|BTBD9|ATXN1L|EIF2AK4|SHISA7	-8.89696	0	14	0	0	-13.1437	4.04794
1	-9.32364	GO:0007611	M1	1	0	GO Biological Processes	19	learning or memory	19_GO:0032501 multicellular organismal process	-9.32364	3.26925	7.71974	30337	277	1206	36	2.98507	0.490031	25|107|577|673|836|1979|2258|2558|2890|2904|3156|3643|3845|4208|4297|4763|5803|6529|6714|7248|9215|9378|10396|22941|23657|29767|50944|57338|64084|81832|84502|84630|114781|342371|440275|729956	ABL1|ADCY1|ADGRB3|BRAF|CASP3|EIF4EBP2|FGF13|GABRA5|GRIA1|GRIN2B|HMGCR|INSR|KRAS|MEF2C|KMT2A|NF1|PTPRZ1|SLC6A1|SRC|TSC1|LARGE1|NRXN1|ATP8A1|SHANK2|SLC7A11|TMOD2|SHANK1|JPH3|CLSTN2|NETO1|JPH4|TTBK1|BTBD9|ATXN1L|EIF2AK4|SHISA7	-7.00928	0	14	0	0	-13.1437	4.04794
1	-8.93452	GO:0048167	M1	1	0	GO Biological Processes	19	regulation of synaptic plasticity	19_GO:0050789 regulation of biological process	-8.93452	3.52854	7.67612	30337	221	1206	31	2.57048	0.4557	25|107|575|673|1605|1979|2043|2890|2904|3156|3845|4131|4208|4297|4763|6809|9215|9693|9699|9783|11178|22941|23085|23154|54434|57338|81539|81832|84502|440275|729956	ABL1|ADCY1|ADGRB1|BRAF|DAG1|EIF4EBP2|EPHA4|GRIA1|GRIN2B|HMGCR|KRAS|MAP1B|MEF2C|KMT2A|NF1|STX3|LARGE1|RAPGEF2|RIMS2|RIMS3|LZTS1|SHANK2|ERC1|NCDN|SSH1|JPH3|SLC38A1|NETO1|JPH4|EIF2AK4|SHISA7	-6.6704	0	14	0	0	-13.1437	4.04794
1	-8.63706	GO:0050890	M1	1	0	GO Biological Processes	19	cognition	19_GO:0032501 multicellular organismal process	-8.63706	2.97786	7.24847	30337	321	1206	38	3.15091	0.503028	25|107|577|673|836|1979|2258|2558|2890|2904|3156|3643|3845|4208|4297|4763|5803|6509|6529|6714|7248|9215|9378|10396|22941|23657|29767|50944|57338|64084|81832|84502|84630|114781|151556|342371|440275|729956	ABL1|ADCY1|ADGRB3|BRAF|CASP3|EIF4EBP2|FGF13|GABRA5|GRIA1|GRIN2B|HMGCR|INSR|KRAS|MEF2C|KMT2A|NF1|PTPRZ1|SLC1A4|SLC6A1|SRC|TSC1|LARGE1|NRXN1|ATP8A1|SHANK2|SLC7A11|TMOD2|SHANK1|JPH3|CLSTN2|NETO1|JPH4|TTBK1|BTBD9|GPR155|ATXN1L|EIF2AK4|SHISA7	-6.41134	0	14	0	0	-13.1437	4.04794
1	-7.26157	GO:0007612	M1	1	0	GO Biological Processes	19	learning	19_GO:0032501 multicellular organismal process	-7.26157	3.73269	6.93996	30337	155	1206	23	1.90713	0.393854	25|577|673|2258|2558|3156|3643|3845|4297|4763|6529|7248|9378|10396|22941|23657|50944|57338|64084|81832|84502|342371|440275	ABL1|ADGRB3|BRAF|FGF13|GABRA5|HMGCR|INSR|KRAS|KMT2A|NF1|SLC6A1|TSC1|NRXN1|ATP8A1|SHANK2|SLC7A11|SHANK1|JPH3|CLSTN2|NETO1|JPH4|ATXN1L|EIF2AK4	-5.23787	0	14	0	0	-13.1437	4.04794
1	-5.08543	GO:0008306	M1	1	0	GO Biological Processes	19	associative learning	19_GO:0032501 multicellular organismal process	-5.08543	4.04794	5.79267	30337	87	1206	14	1.16086	0.308447	25|673|2558|3156|3845|4297|4763|6529|7248|22941|23657|50944|64084|81832	ABL1|BRAF|GABRA5|HMGCR|KRAS|KMT2A|NF1|SLC6A1|TSC1|SHANK2|SLC7A11|SHANK1|CLSTN2|NETO1	-3.34455	0	14	0	0	-13.1437	4.04794
1	-3.67872	GO:0050806	M1	1	0	GO Biological Processes	19	positive regulation of synaptic transmission	19_GO:0048518 positive regulation of biological process	-3.67872	2.68953	4.34606	30337	159	1206	17	1.40962	0.339465	107|673|2890|2904|3156|3799|4763|6809|9215|9378|9498|9699|9783|22941|64084|440275|729956	ADCY1|BRAF|GRIA1|GRIN2B|HMGCR|KIF5B|NF1|STX3|LARGE1|NRXN1|SLC4A8|RIMS2|RIMS3|SHANK2|CLSTN2|EIF2AK4|SHISA7	-2.16707	0	14	0	0	-13.1437	4.04794
1	-3.33696	GO:0007613	M1	1	0	GO Biological Processes	19	memory	19_GO:0032501 multicellular organismal process	-3.33696	2.81737	4.14269	30337	125	1206	14	1.16086	0.308447	107|1979|2258|2890|3643|6529|9215|50944|57338|81832|114781|342371|440275|729956	ADCY1|EIF4EBP2|FGF13|GRIA1|INSR|SLC6A1|LARGE1|SHANK1|JPH3|NETO1|BTBD9|ATXN1L|EIF2AK4|SHISA7	-1.88265	0	14	0	0	-13.1437	4.04794
1	-2.69914	GO:0048168	M1	1	0	GO Biological Processes	19	regulation of neuronal synaptic plasticity	19_GO:0050789 regulation of biological process	-2.69914	3.46966	3.83051	30337	58	1206	8	0.66335	0.23375	2904|3845|4297|4763|23154|57338|81832|729956	GRIN2B|KRAS|KMT2A|NF1|NCDN|JPH3|NETO1|SHISA7	-1.39449	0	14	0	0	-13.1437	4.04794
1	-2.51186	GO:0008542	M1	1	0	GO Biological Processes	19	visual learning	19_GO:0032501 multicellular organismal process	-2.51186	3.59358	3.6969	30337	49	1206	7	0.580431	0.218745	673|3156|3845|4297|4763|23657|81832	BRAF|HMGCR|KRAS|KMT2A|NF1|SLC7A11|NETO1	-1.26064	0	14	0	0	-13.1437	4.04794
1	-2.3433	GO:0060291	M1	1	0	GO Biological Processes	19	long-term synaptic potentiation	19_GO:0048518 positive regulation of biological process	-2.3433	3.0491	3.39076	30337	66	1206	8	0.66335	0.23375	673|2890|2904|3156|4763|6809|9215|22941	BRAF|GRIA1|GRIN2B|HMGCR|NF1|STX3|LARGE1|SHANK2	-1.13429	0	14	0	0	-13.1437	4.04794
1	-2.14238	GO:0007632	M1	1	0	GO Biological Processes	19	visual behavior	19_GO:0032501 multicellular organismal process	-2.14238	3.08922	3.21232	30337	57	1206	7	0.580431	0.218745	673|3156|3845|4297|4763|23657|81832	BRAF|HMGCR|KRAS|KMT2A|NF1|SLC7A11|NETO1	-0.984093	0	14	0	0	-13.1437	4.04794
1	-12.9671	GO:0048729	M1	1	0	GO Biological Processes	19	tissue morphogenesis	19_GO:0032502 developmental process	-12.9671	2.81455	8.91435	30337	572	1206	64	5.3068	0.645509	25|70|104|317|538|657|836|1282|1605|2043|2139|2736|2909|3670|3685|3845|4092|4208|4488|4649|4838|4853|5087|5318|5361|5629|6091|6092|6422|6714|6789|6886|6939|7042|7046|7248|7296|7476|7798|7855|7976|8320|8642|9231|9620|9645|9653|10413|10468|10630|10672|10818|23129|25932|26005|51057|57534|57669|64065|64398|80144|131405|145873|341640	ABL1|ACTC1|ADARB1|APAF1|ATP7A|BMPR1A|CASP3|COL4A1|DAG1|EPHA4|EYA2|GLI2|ARHGAP35|ISL1|ITGAV|KRAS|SMAD7|MEF2C|MSX2|MYO9A|NODAL|NOTCH2|PBX1|PKP2|PLXNA1|PROX1|ROBO1|ROBO2|SFRP1|SRC|STK4|TAL1|TCF15|TGFB2|TGFBR1|TSC1|TXNRD1|WNT7A|LUZP1|FZD5|FZD3|EOMES|DCHS1|DLG5|CELSR1|MICAL2|HS2ST1|YAP1|FST|PDPN|GNA13|FRS2|PLXND1|CLIC4|C2CD3|WDPCP|MIB1|EPB41L5|PERP|PALS1|FRAS1|TRIM71|MESP2|FREM2	-10.2507	0	15	1	1	-12.9671	3.01258
1	-9.88327	GO:0002009	M1	1	0	GO Biological Processes	19	morphogenesis of an epithelium	19_GO:0032502 developmental process	-9.88327	2.74619	7.66152	30337	458	1206	50	4.14594	0.574041	25|317|538|836|1282|1605|2043|2736|2909|3685|3845|4208|4488|4649|4838|4853|5087|5361|5629|6422|6714|6789|6939|7042|7248|7476|7798|7855|7976|8642|9231|9620|9645|9653|10413|10468|10630|10672|10818|23129|25932|26005|51057|57534|57669|64065|64398|80144|131405|341640	ABL1|APAF1|ATP7A|CASP3|COL4A1|DAG1|EPHA4|GLI2|ARHGAP35|ITGAV|KRAS|MEF2C|MSX2|MYO9A|NODAL|NOTCH2|PBX1|PLXNA1|PROX1|SFRP1|SRC|STK4|TCF15|TGFB2|TSC1|WNT7A|LUZP1|FZD5|FZD3|DCHS1|DLG5|CELSR1|MICAL2|HS2ST1|YAP1|FST|PDPN|GNA13|FRS2|PLXND1|CLIC4|C2CD3|WDPCP|MIB1|EPB41L5|PERP|PALS1|FRAS1|TRIM71|FREM2	-7.48312	0	15	0	0	-12.9671	3.01258
1	-9.5844	GO:0048598	M1	1	0	GO Biological Processes	19	embryonic morphogenesis	19_GO:0032502 developmental process	-9.5844	2.47707	7.36554	30337	589	1206	58	4.80929	0.616118	25|93|317|648|657|836|1846|2139|2321|2736|2909|3340|3676|3685|3914|4208|4325|4488|4646|4838|4853|5087|5629|6045|6422|6789|6886|7042|7046|7248|7296|7476|7798|7855|7976|8320|9350|9620|9645|9653|10413|10818|26005|26011|28982|28996|51057|51776|54928|57534|57669|64398|79923|80144|131405|145873|154796|341640	ABL1|ACVR2B|APAF1|BMI1|BMPR1A|CASP3|DUSP4|EYA2|FLT1|GLI2|ARHGAP35|NDST1|ITGA4|ITGAV|LAMB3|MEF2C|MMP16|MSX2|MYO6|NODAL|NOTCH2|PBX1|PROX1|RNF2|SFRP1|STK4|TAL1|TGFB2|TGFBR1|TSC1|TXNRD1|WNT7A|LUZP1|FZD5|FZD3|EOMES|CER1|CELSR1|MICAL2|HS2ST1|YAP1|FRS2|C2CD3|TENM4|FLVCR1|HIPK2|WDPCP|MAP3K20|BPNT2|MIB1|EPB41L5|PALS1|NANOG|FRAS1|TRIM71|MESP2|AMOT|FREM2	-7.22246	0	15	0	0	-12.9671	3.01258
1	-7.34276	GO:0060562	M1	1	0	GO Biological Processes	19	epithelial tube morphogenesis	19_GO:0032502 developmental process	-7.34276	2.80391	6.53773	30337	314	1206	35	2.90216	0.483383	25|317|836|1282|1605|2043|2736|2909|3845|4208|4488|4838|4853|5087|5629|6422|6714|6789|7042|7248|7798|7976|8642|9231|9620|9645|9653|10413|10672|23129|25932|26005|57534|64065|131405	ABL1|APAF1|CASP3|COL4A1|DAG1|EPHA4|GLI2|ARHGAP35|KRAS|MEF2C|MSX2|NODAL|NOTCH2|PBX1|PROX1|SFRP1|SRC|STK4|TGFB2|TSC1|LUZP1|FZD3|DCHS1|DLG5|CELSR1|MICAL2|HS2ST1|YAP1|GNA13|PLXND1|CLIC4|C2CD3|MIB1|PERP|TRIM71	-5.30844	0	15	0	0	-12.9671	3.01258
1	-5.04835	GO:0001763	M1	1	0	GO Biological Processes	19	morphogenesis of a branching structure	19_GO:0032502 developmental process	-5.04835	2.96773	5.35726	30337	178	1206	21	1.74129	0.376659	1282|1605|2258|2736|3845|4488|5087|5361|5629|6422|6714|6789|7855|8642|9231|9620|10413|10672|10818|23129|25932	COL4A1|DAG1|FGF13|GLI2|KRAS|MSX2|PBX1|PLXNA1|PROX1|SFRP1|SRC|STK4|FZD5|DCHS1|DLG5|CELSR1|YAP1|GNA13|FRS2|PLXND1|CLIC4	-3.31827	0	15	0	0	-12.9671	3.01258
1	-4.93566	GO:0061138	M1	1	0	GO Biological Processes	19	morphogenesis of a branching epithelium	19_GO:0032502 developmental process	-4.93566	3.01258	5.30639	30337	167	1206	20	1.65837	0.367736	1282|1605|2736|3845|4488|5087|5361|5629|6422|6714|6789|7855|8642|9231|9620|10413|10672|10818|23129|25932	COL4A1|DAG1|GLI2|KRAS|MSX2|PBX1|PLXNA1|PROX1|SFRP1|SRC|STK4|FZD5|DCHS1|DLG5|CELSR1|YAP1|GNA13|FRS2|PLXND1|CLIC4	-3.2213	0	15	0	0	-12.9671	3.01258
1	-4.71389	GO:0048732	M1	1	0	GO Biological Processes	19	gland development	19_GO:0032502 developmental process	-4.71389	2.13078	4.77667	30337	425	1206	36	2.98507	0.490031	25|472|538|657|673|785|1374|1605|2030|2736|2909|3321|3643|3670|3988|4124|4488|4763|4838|4853|5087|5308|5361|5629|6422|6599|6714|7042|7046|8140|8660|10818|23129|28996|64065|144455	ABL1|ATM|ATP7A|BMPR1A|BRAF|CACNB4|CPT1A|DAG1|SLC29A1|GLI2|ARHGAP35|IGSF3|INSR|ISL1|LIPA|MAN2A1|MSX2|NF1|NODAL|NOTCH2|PBX1|PITX2|PLXNA1|PROX1|SFRP1|SMARCC1|SRC|TGFB2|TGFBR1|SLC7A5|IRS2|FRS2|PLXND1|HIPK2|PERP|E2F7	-3.02452	0	15	0	0	-12.9671	3.01258
1	-3.39251	GO:0048754	M1	1	0	GO Biological Processes	19	branching morphogenesis of an epithelial tube	19_GO:0032502 developmental process	-3.39251	2.73425	4.1546	30337	138	1206	15	1.24378	0.319139	1282|1605|2736|3845|4488|5087|6714|6789|8642|9231|9620|10413|10672|23129|25932	COL4A1|DAG1|GLI2|KRAS|MSX2|PBX1|SRC|STK4|DCHS1|DLG5|CELSR1|YAP1|GNA13|PLXND1|CLIC4	-1.92441	0	15	0	0	-12.9671	3.01258
1	-3.01909	GO:0022612	M1	1	0	GO Biological Processes	19	gland morphogenesis	19_GO:0032502 developmental process	-3.01909	2.87486	3.91567	30337	105	1206	12	0.995025	0.285806	1605|3988|4488|4853|5361|5629|6422|6714|7042|10818|23129|64065	DAG1|LIPA|MSX2|NOTCH2|PLXNA1|PROX1|SFRP1|SRC|TGFB2|FRS2|PLXND1|PERP	-1.63221	0	15	0	0	-12.9671	3.01258
1	-12.5621	GO:0031252	M1	1	0	GO Cellular Components	20	cell leading edge		-12.5621	3.115	8.96614	30337	428	1206	53	4.39469	0.590244	25|70|273|538|667|1605|1654|2241|2556|2558|2567|2890|3643|3685|3749|3983|4163|4628|4646|4650|4810|5795|6092|6714|6792|6809|7248|8476|8633|8826|10163|10381|10630|10642|10788|10810|11037|23122|23129|23362|23527|29780|29993|54434|55704|55740|57669|57679|65059|83543|93663|154796|729956	ABL1|ACTC1|AMPH|ATP7A|DST|DAG1|DDX3X|FER|GABRA3|GABRA5|GABRG3|GRIA1|INSR|ITGAV|KCNC4|ABLIM1|MCC|MYH10|MYO6|MYO9B|NHS|PTPRJ|ROBO2|SRC|CDKL5|STX3|TSC1|CDC42BPA|UNC5C|IQGAP1|WASF2|TUBB3|PDPN|IGF2BP1|IQGAP2|WASF3|STON1|CLASP2|PLXND1|PSD3|ACAP2|PARVB|PACSIN1|SSH1|CCDC88A|ENAH|EPB41L5|ALS2|RAPH1|AIF1L|ARHGAP18|AMOT|SHISA7	-9.88518	0	16	1	1	-12.5621	3.46966
1	-7.9725	GO:0030027	M1	1	0	GO Cellular Components	20	lamellipodium		-7.9725	3.46966	7.18344	30337	203	1206	28	2.32172	0.433641	70|1605|1654|2241|3685|3983|4163|4628|4650|4810|6809|7248|8476|8633|10163|10381|10630|10642|10788|10810|23129|29780|54434|55704|55740|57679|65059|154796	ACTC1|DAG1|DDX3X|FER|ITGAV|ABLIM1|MCC|MYH10|MYO9B|NHS|STX3|TSC1|CDC42BPA|UNC5C|WASF2|TUBB3|PDPN|IGF2BP1|IQGAP2|WASF3|PLXND1|PARVB|SSH1|CCDC88A|ENAH|ALS2|RAPH1|AMOT	-5.85555	0	16	0	0	-12.5621	3.46966
1	-12.1125	GO:0031267	M1	1	0	GO Molecular Functions	21	small GTPase binding		-12.1125	3.6573	9.12181	30337	282	1206	41	3.39967	0.521836	538|636|1730|1793|1894|1955|2890|3842|3843|4301|4650|5062|5063|6653|6792|7813|8826|9321|9371|9699|9712|9783|10526|10527|10788|23085|23312|23677|26999|51479|51735|56882|57510|57679|64145|80143|81624|84440|114793|160518|163486	ATP7A|BICD1|DIAPH2|DOCK1|ECT2|MEGF9|GRIA1|TNPO1|IPO5|AFDN|MYO9B|PAK2|PAK3|SORL1|CDKL5|EVI5|IQGAP1|TRIP11|KIF3B|RIMS2|USP6NL|RIMS3|IPO8|IPO7|IQGAP2|ERC1|DMXL2|SH3BP4|CYFIP2|ANKFY1|RAPGEF6|CDC42SE1|XPO5|ALS2|RBSN|SIKE1|DIAPH3|RAB11FIP4|FMNL2|DENND5B|DENND1B	-9.463	0	17	1	1	-12.1125	3.6573
1	-11.1742	GO:0051020	M1	1	0	GO Molecular Functions	21	GTPase binding		-11.1742	3.36469	8.57012	30337	314	1206	42	3.48259	0.527935	538|636|1730|1793|1894|1955|2890|3842|3843|4301|4650|5062|5063|6653|6792|7813|8826|9321|9371|9699|9712|9783|10526|10527|10788|23085|23312|23677|26999|51479|51735|54874|56882|57510|57679|64145|80143|81624|84440|114793|160518|163486	ATP7A|BICD1|DIAPH2|DOCK1|ECT2|MEGF9|GRIA1|TNPO1|IPO5|AFDN|MYO9B|PAK2|PAK3|SORL1|CDKL5|EVI5|IQGAP1|TRIP11|KIF3B|RIMS2|USP6NL|RIMS3|IPO8|IPO7|IQGAP2|ERC1|DMXL2|SH3BP4|CYFIP2|ANKFY1|RAPGEF6|FNBP1L|CDC42SE1|XPO5|ALS2|RBSN|SIKE1|DIAPH3|RAB11FIP4|FMNL2|DENND5B|DENND1B	-8.64072	0	17	0	0	-12.1125	3.6573
1	-12.0217	GO:0032970	M1	1	0	GO Biological Processes	19	regulation of actin filament-based process	19_GO:0050789 regulation of biological process	-12.0217	3.18501	8.80208	30337	387	1206	49	4.06302	0.568517	25|27|119|673|961|1490|1824|1829|1894|1955|2042|2241|2258|2475|2764|2909|4703|5062|5063|5318|5629|6422|7046|7082|7248|9037|9620|9647|10163|10565|10630|10788|10810|22843|23122|23332|26999|29767|50944|54434|55243|55704|57551|57580|79822|85415|85464|93663|253260	ABL1|ABL2|ADD2|BRAF|CD47|CCN2|DSC2|DSG2|ECT2|MEGF9|EPHA3|FER|FGF13|MTOR|GMFB|ARHGAP35|NEB|PAK2|PAK3|PKP2|PROX1|SFRP1|TGFBR1|TJP1|TSC1|SEMA5A|CELSR1|PPM1F|WASF2|ARFGEF1|PDPN|IQGAP2|WASF3|PPM1E|CLASP2|CLASP1|CYFIP2|TMOD2|SHANK1|SSH1|KIRREL1|CCDC88A|TAOK1|PREX1|ARHGAP28|RHPN2|SSH2|ARHGAP18|RICTOR	-9.38097	0	18	1	1	-12.0217	4.93236
1	-10.9678	GO:0032956	M1	1	0	GO Biological Processes	19	regulation of actin cytoskeleton organization	19_GO:0050789 regulation of biological process	-10.9678	3.20818	8.39299	30337	345	1206	44	3.64842	0.539894	25|27|119|673|961|1490|1894|1955|2042|2241|2475|2764|2909|4703|5062|5063|5629|6422|7046|7082|7248|9037|9620|9647|10163|10565|10788|10810|22843|23122|23332|26999|29767|50944|54434|55243|55704|57551|57580|79822|85415|85464|93663|253260	ABL1|ABL2|ADD2|BRAF|CD47|CCN2|ECT2|MEGF9|EPHA3|FER|MTOR|GMFB|ARHGAP35|NEB|PAK2|PAK3|PROX1|SFRP1|TGFBR1|TJP1|TSC1|SEMA5A|CELSR1|PPM1F|WASF2|ARFGEF1|IQGAP2|WASF3|PPM1E|CLASP2|CLASP1|CYFIP2|TMOD2|SHANK1|SSH1|KIRREL1|CCDC88A|TAOK1|PREX1|ARHGAP28|RHPN2|SSH2|ARHGAP18|RICTOR	-8.441	0	18	0	0	-12.0217	4.93236
1	-10.6299	GO:0051493	M1	1	0	GO Biological Processes	19	regulation of cytoskeleton organization	19_GO:0050789 regulation of biological process	-10.6299	2.68833	7.93221	30337	524	1206	56	4.64345	0.605929	25|27|119|636|673|961|1490|1859|1894|1955|2042|2241|2258|2475|2764|2909|4131|4703|5062|5063|5629|6422|7046|7082|7248|9037|9620|9647|10163|10565|10788|10810|10982|22843|23122|23271|23332|25932|26054|26999|29767|50944|54434|55142|55243|55521|55704|57551|57580|79822|81624|85415|85464|93663|146057|253260	ABL1|ABL2|ADD2|BICD1|BRAF|CD47|CCN2|DYRK1A|ECT2|MEGF9|EPHA3|FER|FGF13|MTOR|GMFB|ARHGAP35|MAP1B|NEB|PAK2|PAK3|PROX1|SFRP1|TGFBR1|TJP1|TSC1|SEMA5A|CELSR1|PPM1F|WASF2|ARFGEF1|IQGAP2|WASF3|MAPRE2|PPM1E|CLASP2|CAMSAP2|CLASP1|CLIC4|SENP6|CYFIP2|TMOD2|SHANK1|SSH1|HAUS2|KIRREL1|TRIM36|CCDC88A|TAOK1|PREX1|ARHGAP28|DIAPH3|RHPN2|SSH2|ARHGAP18|TTBK2|RICTOR	-8.13531	0	18	0	0	-12.0217	4.93236
1	-9.6642	GO:1902903	M1	1	0	GO Biological Processes	19	regulation of supramolecular fiber organization	19_GO:0050789 regulation of biological process	-9.6642	2.8877	7.654	30337	392	1206	45	3.73134	0.54576	25|119|673|961|1490|1859|1955|2241|2258|2475|2764|2909|4131|5062|5063|5629|6422|7046|7082|7248|9037|9647|10163|10565|10810|22843|23122|23271|23332|26999|29767|50944|54434|55142|55243|55704|57551|57580|79822|81624|85415|85464|93663|146057|253260	ABL1|ADD2|BRAF|CD47|CCN2|DYRK1A|MEGF9|FER|FGF13|MTOR|GMFB|ARHGAP35|MAP1B|PAK2|PAK3|PROX1|SFRP1|TGFBR1|TJP1|TSC1|SEMA5A|PPM1F|WASF2|ARFGEF1|WASF3|PPM1E|CLASP2|CAMSAP2|CLASP1|CYFIP2|TMOD2|SHANK1|SSH1|HAUS2|KIRREL1|CCDC88A|TAOK1|PREX1|ARHGAP28|DIAPH3|RHPN2|SSH2|ARHGAP18|TTBK2|RICTOR	-7.29766	0	18	0	0	-12.0217	4.93236
1	-9.50048	GO:0110053	M1	1	0	GO Biological Processes	19	regulation of actin filament organization	19_GO:0050789 regulation of biological process	-9.50048	3.31715	7.82505	30337	273	1206	36	2.98507	0.490031	25|119|673|961|1490|1955|2241|2475|2764|2909|5062|5063|6422|7046|7082|7248|9037|9647|10163|10565|10810|22843|23122|23332|26999|29767|50944|54434|55243|55704|57580|79822|85415|85464|93663|253260	ABL1|ADD2|BRAF|CD47|CCN2|MEGF9|FER|MTOR|GMFB|ARHGAP35|PAK2|PAK3|SFRP1|TGFBR1|TJP1|TSC1|SEMA5A|PPM1F|WASF2|ARFGEF1|WASF3|PPM1E|CLASP2|CLASP1|CYFIP2|TMOD2|SHANK1|SSH1|KIRREL1|CCDC88A|PREX1|ARHGAP28|RHPN2|SSH2|ARHGAP18|RICTOR	-7.15203	0	18	0	0	-12.0217	4.93236
1	-8.58637	GO:0044089	M1	1	0	GO Biological Processes	19	positive regulation of cellular component biogenesis	19_GO:0048518 positive regulation of biological process	-8.58637	2.49108	6.94404	30337	515	1206	51	4.22886	0.579502	25|472|538|575|577|673|961|1490|1605|1654|2241|2475|2823|2909|4131|5578|5599|5789|5795|6422|6714|6886|7037|7046|7248|7476|8396|9231|9378|9647|9662|9908|10163|22843|23122|23332|29904|54874|55196|55243|55704|55729|56919|57343|57451|57669|64084|84630|84631|96459|253260	ABL1|ATM|ATP7A|ADGRB1|ADGRB3|BRAF|CD47|CCN2|DAG1|DDX3X|FER|MTOR|GPM6A|ARHGAP35|MAP1B|PRKCA|MAPK8|PTPRD|PTPRJ|SFRP1|SRC|TAL1|TFRC|TGFBR1|TSC1|WNT7A|PIP4K2B|DLG5|NRXN1|PPM1F|CEP135|G3BP2|WASF2|PPM1E|CLASP2|CLASP1|EEF2K|FNBP1L|RESF1|KIRREL1|CCDC88A|ATF7IP|DHX33|ZNF304|TENM2|EPB41L5|CLSTN2|TTBK1|SLITRK2|FNIP1|RICTOR	-6.38024	0	18	0	0	-12.0217	4.93236
1	-8.27821	GO:0110020	M1	1	0	GO Biological Processes	19	regulation of actomyosin structure organization	19_GO:0050789 regulation of biological process	-8.27821	4.79144	7.91846	30337	105	1206	20	1.65837	0.367736	25|673|961|1490|1894|2475|5062|5629|6422|7046|7082|7248|9647|10163|22843|23122|23332|55704|79822|85415	ABL1|BRAF|CD47|CCN2|ECT2|MTOR|PAK2|PROX1|SFRP1|TGFBR1|TJP1|TSC1|PPM1F|WASF2|PPM1E|CLASP2|CLASP1|CCDC88A|ARHGAP28|RHPN2	-6.11464	0	18	0	0	-12.0217	4.93236
1	-7.55426	GO:0051492	M1	1	0	GO Biological Processes	19	regulation of stress fiber assembly	19_GO:0050789 regulation of biological process	-7.55426	4.81693	7.5412	30337	94	1206	18	1.49254	0.349159	25|673|961|1490|2475|5062|6422|7046|7082|7248|9647|10163|22843|23122|23332|55704|79822|85415	ABL1|BRAF|CD47|CCN2|MTOR|PAK2|SFRP1|TGFBR1|TJP1|TSC1|PPM1F|WASF2|PPM1E|CLASP2|CLASP1|CCDC88A|ARHGAP28|RHPN2	-5.49334	0	18	0	0	-12.0217	4.93236
1	-7.37975	GO:0032231	M1	1	0	GO Biological Processes	19	regulation of actin filament bundle assembly	19_GO:0050789 regulation of biological process	-7.37975	4.46679	7.30929	30337	107	1206	19	1.57546	0.358576	25|673|961|1490|2475|5062|6422|7046|7082|7248|9647|10163|22843|23122|23332|50944|55704|79822|85415	ABL1|BRAF|CD47|CCN2|MTOR|PAK2|SFRP1|TGFBR1|TJP1|TSC1|PPM1F|WASF2|PPM1E|CLASP2|CLASP1|SHANK1|CCDC88A|ARHGAP28|RHPN2	-5.33675	0	18	0	0	-12.0217	4.93236
1	-6.18785	GO:0010638	M1	1	0	GO Biological Processes	19	positive regulation of organelle organization	19_GO:0048518 positive regulation of biological process	-6.18785	2.21522	5.63694	30337	511	1206	45	3.73134	0.54576	25|472|673|961|1490|2241|2475|2909|3643|4131|4361|4488|4751|5629|6422|6714|6886|7046|8396|8658|9037|9647|9662|9908|10163|10592|10645|10810|22843|23332|54471|54891|55023|55187|55196|55243|55704|55729|56907|57343|79618|80351|140775|143425|253260	ABL1|ATM|BRAF|CD47|CCN2|FER|MTOR|ARHGAP35|INSR|MAP1B|MRE11|MSX2|NEK2|PROX1|SFRP1|SRC|TAL1|TGFBR1|PIP4K2B|TNKS|SEMA5A|PPM1F|CEP135|G3BP2|WASF2|SMC2|CAMKK2|WASF3|PPM1E|CLASP1|MIEF1|INO80D|PHIP|VPS13D|RESF1|KIRREL1|CCDC88A|ATF7IP|SPIRE1|ZNF304|HMBOX1|TNKS2|SMCR8|SYT9|RICTOR	-4.29534	0	18	0	0	-12.0217	4.93236
1	-5.55384	GO:0043254	M1	1	0	GO Biological Processes	19	regulation of protein-containing complex assembly	19_GO:0050789 regulation of biological process	-5.55384	2.26515	5.3251	30337	422	1206	38	3.15091	0.503028	25|119|472|1654|1859|1955|2241|2475|3054|3670|4131|5063|5599|5610|5781|6653|6714|6886|7037|10565|23271|23332|23339|26054|26999|29767|54434|55142|55243|55355|56919|57580|79822|84630|85464|93663|96459|253260	ABL1|ADD2|ATM|DDX3X|DYRK1A|MEGF9|FER|MTOR|HCFC1|ISL1|MAP1B|PAK3|MAPK8|EIF2AK2|PTPN11|SORL1|SRC|TAL1|TFRC|ARFGEF1|CAMSAP2|CLASP1|VPS39|SENP6|CYFIP2|TMOD2|SSH1|HAUS2|KIRREL1|HJURP|DHX33|PREX1|ARHGAP28|TTBK1|SSH2|ARHGAP18|FNIP1|RICTOR	-3.75073	0	18	0	0	-12.0217	4.93236
1	-4.66942	GO:0032271	M1	1	0	GO Biological Processes	19	regulation of protein polymerization	19_GO:0050789 regulation of biological process	-4.66942	2.72616	5.02084	30337	203	1206	22	1.82421	0.38536	25|119|1859|1955|2241|2475|4131|5063|10565|23271|23332|26999|29767|54434|55142|55243|57580|79822|84630|85464|93663|253260	ABL1|ADD2|DYRK1A|MEGF9|FER|MTOR|MAP1B|PAK3|ARFGEF1|CAMSAP2|CLASP1|CYFIP2|TMOD2|SSH1|HAUS2|KIRREL1|PREX1|ARHGAP28|TTBK1|SSH2|ARHGAP18|RICTOR	-2.9868	0	18	0	0	-12.0217	4.93236
1	-4.5615	GO:0051496	M1	1	0	GO Biological Processes	19	positive regulation of stress fiber assembly	19_GO:0048518 positive regulation of biological process	-4.5615	4.93236	5.71864	30337	51	1206	10	0.829187	0.261123	25|673|961|1490|2475|6422|7046|9647|22843|55704	ABL1|BRAF|CD47|CCN2|MTOR|SFRP1|TGFBR1|PPM1F|PPM1E|CCDC88A	-2.89115	0	18	0	0	-12.0217	4.93236
1	-4.28916	GO:0030832	M1	1	0	GO Biological Processes	19	regulation of actin filament length	19_GO:0050789 regulation of biological process	-4.28916	2.90251	4.84727	30337	156	1206	18	1.49254	0.349159	119|1955|2241|2475|2909|4703|5063|9037|10565|26999|29767|54434|55243|57580|79822|85464|93663|253260	ADD2|MEGF9|FER|MTOR|ARHGAP35|NEB|PAK3|SEMA5A|ARFGEF1|CYFIP2|TMOD2|SSH1|KIRREL1|PREX1|ARHGAP28|SSH2|ARHGAP18|RICTOR	-2.67048	0	18	0	0	-12.0217	4.93236
1	-4.1293	GO:1902905	M1	1	0	GO Biological Processes	19	positive regulation of supramolecular fiber organization	19_GO:0048518 positive regulation of biological process	-4.1293	2.73112	4.67295	30337	175	1206	19	1.57546	0.358576	25|673|961|1490|2241|2475|4131|5629|6422|7046|9037|9647|10163|10810|22843|23332|55243|55704|253260	ABL1|BRAF|CD47|CCN2|FER|MTOR|MAP1B|PROX1|SFRP1|TGFBR1|SEMA5A|PPM1F|WASF2|WASF3|PPM1E|CLASP1|KIRREL1|CCDC88A|RICTOR	-2.54778	0	18	0	0	-12.0217	4.93236
1	-3.88183	GO:0008064	M1	1	0	GO Biological Processes	19	regulation of actin polymerization or depolymerization	19_GO:0050789 regulation of biological process	-3.88183	2.79501	4.52896	30337	153	1206	17	1.40962	0.339465	119|1955|2241|2475|2909|5063|9037|10565|26999|29767|54434|55243|57580|79822|85464|93663|253260	ADD2|MEGF9|FER|MTOR|ARHGAP35|PAK3|SEMA5A|ARFGEF1|CYFIP2|TMOD2|SSH1|KIRREL1|PREX1|ARHGAP28|SSH2|ARHGAP18|RICTOR	-2.3415	0	18	0	0	-12.0217	4.93236
1	-3.86907	GO:0032233	M1	1	0	GO Biological Processes	19	positive regulation of actin filament bundle assembly	19_GO:0048518 positive regulation of biological process	-3.86907	4.12378	4.96903	30337	61	1206	10	0.829187	0.261123	25|673|961|1490|2475|6422|7046|9647|22843|55704	ABL1|BRAF|CD47|CCN2|MTOR|SFRP1|TGFBR1|PPM1F|PPM1E|CCDC88A	-2.33012	0	18	0	0	-12.0217	4.93236
1	-3.83891	GO:0051495	M1	1	0	GO Biological Processes	19	positive regulation of cytoskeleton organization	19_GO:0048518 positive regulation of biological process	-3.83891	2.59753	4.42251	30337	184	1206	19	1.57546	0.358576	25|673|961|1490|2241|2475|4131|5629|6422|7046|9037|9647|10163|10810|22843|23332|55243|55704|253260	ABL1|BRAF|CD47|CCN2|FER|MTOR|MAP1B|PROX1|SFRP1|TGFBR1|SEMA5A|PPM1F|WASF2|WASF3|PPM1E|CLASP1|KIRREL1|CCDC88A|RICTOR	-2.30337	0	18	0	0	-12.0217	4.93236
1	-3.49571	GO:0030833	M1	1	0	GO Biological Processes	19	regulation of actin filament polymerization	19_GO:0050789 regulation of biological process	-3.49571	2.79501	4.25295	30337	135	1206	15	1.24378	0.319139	119|1955|2241|2475|5063|10565|26999|29767|54434|55243|57580|79822|85464|93663|253260	ADD2|MEGF9|FER|MTOR|PAK3|ARFGEF1|CYFIP2|TMOD2|SSH1|KIRREL1|PREX1|ARHGAP28|SSH2|ARHGAP18|RICTOR	-2.01578	0	18	0	0	-12.0217	4.93236
1	-11.9954	GO:0016791	M1	1	0	GO Molecular Functions	21	phosphatase activity		-11.9954	3.69927	9.09863	30337	272	1206	40	3.31675	0.515654	53|54|995|1846|2139|2140|3631|4907|5167|5208|5500|5770|5775|5781|5789|5792|5795|5801|5803|8226|8555|8871|9110|9647|10106|22843|22876|23035|23175|51496|51559|54434|54928|79871|80824|85464|138639|151742|200576|374462	ACP2|ACP5|CDC25C|DUSP4|EYA2|EYA3|INPP4A|NT5E|ENPP1|PFKFB2|PPP1CB|PTPN1|PTPN4|PTPN11|PTPRD|PTPRF|PTPRJ|PTPRR|PTPRZ1|PUDP|CDC14B|SYNJ2|MTMR4|PPM1F|CTDSP2|PPM1E|INPP5F|PHLPP2|LPIN1|CTDSPL2|NT5DC3|SSH1|BPNT2|RPAP2|DUSP16|SSH2|PTPDC1|PPM1L|PIKFYVE|PTPRQ	-9.36335	0	19	1	1	-11.9954	6.0982
1	-10.8199	GO:0042578	M1	1	0	GO Molecular Functions	21	phosphoric ester hydrolase activity		-10.8199	3.12701	8.2836	30337	362	1206	45	3.73134	0.54576	53|54|995|1846|2139|2140|3631|4907|5139|5140|5167|5208|5500|5770|5775|5781|5789|5792|5795|5801|5803|8226|8555|8654|8871|9110|9647|10106|10846|22843|22876|23035|23175|51496|51559|54434|54928|56985|79871|80824|85464|138639|151742|200576|374462	ACP2|ACP5|CDC25C|DUSP4|EYA2|EYA3|INPP4A|NT5E|PDE3A|PDE3B|ENPP1|PFKFB2|PPP1CB|PTPN1|PTPN4|PTPN11|PTPRD|PTPRF|PTPRJ|PTPRR|PTPRZ1|PUDP|CDC14B|PDE5A|SYNJ2|MTMR4|PPM1F|CTDSP2|PDE10A|PPM1E|INPP5F|PHLPP2|LPIN1|CTDSPL2|NT5DC3|SSH1|BPNT2|ADPRM|RPAP2|DUSP16|SSH2|PTPDC1|PPM1L|PIKFYVE|PTPRQ	-8.3063	0	19	0	0	-11.9954	6.0982
1	-9.77096	GO:0016788	M1	1	0	GO Molecular Functions	21	hydrolase activity, acting on ester bonds		-9.77096	2.28984	7.31735	30337	758	1206	69	5.72139	0.668781	53|54|995|1846|2139|2140|3340|3423|3631|3988|4361|4907|5049|5139|5140|5167|5208|5500|5770|5775|5781|5789|5792|5795|5801|5803|8226|8555|8654|8871|9110|9563|9647|9683|9797|10106|10846|11057|11102|22843|22876|23035|23175|23357|23395|23405|27161|51104|51496|51559|54434|54464|54928|56985|57110|60526|79871|80339|80746|80824|81616|85464|138639|151742|167227|192669|192670|200576|374462	ACP2|ACP5|CDC25C|DUSP4|EYA2|EYA3|NDST1|IDS|INPP4A|LIPA|MRE11|NT5E|PAFAH1B2|PDE3A|PDE3B|ENPP1|PFKFB2|PPP1CB|PTPN1|PTPN4|PTPN11|PTPRD|PTPRF|PTPRJ|PTPRR|PTPRZ1|PUDP|CDC14B|PDE5A|SYNJ2|MTMR4|H6PD|PPM1F|N4BP1|TATDN2|CTDSP2|PDE10A|ABHD2|RPP14|PPM1E|INPP5F|PHLPP2|LPIN1|ANGEL1|LARS2|DICER1|AGO2|ABHD17B|CTDSPL2|NT5DC3|SSH1|XRN1|BPNT2|ADPRM|PLAAT1|LDAH|RPAP2|PNPLA3|TSEN2|DUSP16|ACSBG2|SSH2|PTPDC1|PPM1L|DCP…	-7.38553	0	19	0	0	-11.9954	6.0982
1	-8.56492	GO:0004721	M1	1	0	GO Molecular Functions	21	phosphoprotein phosphatase activity		-8.56492	3.79434	7.62921	30337	179	1206	27	2.23881	0.426008	995|1846|2139|2140|5500|5770|5775|5781|5789|5792|5795|5801|5803|8555|9110|9647|10106|22843|23035|51496|54434|79871|80824|85464|138639|151742|374462	CDC25C|DUSP4|EYA2|EYA3|PPP1CB|PTPN1|PTPN4|PTPN11|PTPRD|PTPRF|PTPRJ|PTPRR|PTPRZ1|CDC14B|MTMR4|PPM1F|CTDSP2|PPM1E|PHLPP2|CTDSPL2|SSH1|RPAP2|DUSP16|SSH2|PTPDC1|PPM1L|PTPRQ	-6.36197	0	19	0	0	-11.9954	6.0982
1	-7.95407	GO:0004725	M1	1	0	GO Molecular Functions	21	protein tyrosine phosphatase activity		-7.95407	4.82774	7.76173	30337	99	1206	19	1.57546	0.358576	995|1846|2139|2140|5770|5775|5781|5789|5792|5795|5801|5803|8555|9110|54434|80824|85464|138639|374462	CDC25C|DUSP4|EYA2|EYA3|PTPN1|PTPN4|PTPN11|PTPRD|PTPRF|PTPRJ|PTPRR|PTPRZ1|CDC14B|MTMR4|SSH1|DUSP16|SSH2|PTPDC1|PTPRQ	-5.83971	0	19	0	0	-11.9954	6.0982
1	-7.60681	GO:0006470	M1	1	0	GO Biological Processes	19	protein dephosphorylation	19_GO:0008152 metabolic process	-7.60681	4.0395	7.25494	30337	137	1206	22	1.82421	0.38536	1846|5500|5523|5770|5775|5781|5789|5792|5795|5801|5803|8555|9110|9647|10106|22843|23035|54434|80824|85464|151742|374462	DUSP4|PPP1CB|PPP2R3A|PTPN1|PTPN4|PTPN11|PTPRD|PTPRF|PTPRJ|PTPRR|PTPRZ1|CDC14B|MTMR4|PPM1F|CTDSP2|PPM1E|PHLPP2|SSH1|DUSP16|SSH2|PPM1L|PTPRQ	-5.53809	0	19	0	0	-11.9954	6.0982
1	-7.1943	GO:0016311	M1	1	0	GO Biological Processes	19	dephosphorylation	19_GO:0008152 metabolic process	-7.1943	3.3713	6.74169	30337	194	1206	26	2.15589	0.418222	53|54|1846|5500|5523|5770|5775|5781|5789|5792|5795|5801|5803|8555|8871|9110|9647|10106|22843|22876|23035|54434|80824|85464|151742|374462	ACP2|ACP5|DUSP4|PPP1CB|PPP2R3A|PTPN1|PTPN4|PTPN11|PTPRD|PTPRF|PTPRJ|PTPRR|PTPRZ1|CDC14B|SYNJ2|MTMR4|PPM1F|CTDSP2|PPM1E|INPP5F|PHLPP2|SSH1|DUSP16|SSH2|PPM1L|PTPRQ	-5.18301	0	19	0	0	-11.9954	6.0982
1	-4.45814	GO:0035335	M1	1	0	GO Biological Processes	19	peptidyl-tyrosine dephosphorylation	19_GO:0008152 metabolic process	-4.45814	6.0982	5.96209	30337	33	1206	8	0.66335	0.23375	1846|5770|5781|5792|5795|5803|80824|374462	DUSP4|PTPN1|PTPN11|PTPRF|PTPRJ|PTPRZ1|DUSP16|PTPRQ	-2.80778	0	19	0	0	-11.9954	6.0982
1	-4.14391	GO:0004722	M1	1	0	GO Molecular Functions	21	protein serine/threonine phosphatase activity		-4.14391	3.35401	4.91637	30337	105	1206	14	1.16086	0.308447	1846|5500|8555|9110|9647|10106|22843|23035|51496|54434|79871|80824|85464|151742	DUSP4|PPP1CB|CDC14B|MTMR4|PPM1F|CTDSP2|PPM1E|PHLPP2|CTDSPL2|SSH1|RPAP2|DUSP16|SSH2|PPM1L	-2.56012	0	19	0	0	-11.9954	6.0982
1	-3.92571	GO:0017018	M1	1	0	GO Molecular Functions	21	myosin phosphatase activity		-3.92571	3.59358	4.84317	30337	84	1206	12	0.995025	0.285806	1846|5500|8555|9647|10106|22843|23035|54434|79871|80824|85464|151742	DUSP4|PPP1CB|CDC14B|PPM1F|CTDSP2|PPM1E|PHLPP2|SSH1|RPAP2|DUSP16|SSH2|PPM1L	-2.38053	0	19	0	0	-11.9954	6.0982
1	-11.8897	GO:0051960	M1	1	0	GO Biological Processes	19	regulation of nervous system development	19_GO:0032502 developmental process	-11.8897	2.95942	8.60663	30337	459	1206	54	4.47761	0.595528	575|577|657|673|1462|1600|1605|2043|2119|2258|2475|3845|3897|4067|4124|4131|4763|5361|5629|5789|5803|5978|6091|6092|6498|6596|6653|6792|7476|7976|8140|9037|9231|9378|9444|9693|10413|10505|10810|23129|23175|23405|26011|27242|29904|51199|56896|57465|57609|64084|79727|84376|84630|84631	ADGRB1|ADGRB3|BMPR1A|BRAF|VCAN|DAB1|DAG1|EPHA4|ETV5|FGF13|MTOR|KRAS|L1CAM|LYN|MAN2A1|MAP1B|NF1|PLXNA1|PROX1|PTPRD|PTPRZ1|REST|ROBO1|ROBO2|SKIL|HLTF|SORL1|CDKL5|WNT7A|FZD3|SLC7A5|SEMA5A|DLG5|NRXN1|QKI|RAPGEF2|YAP1|SEMA4F|WASF3|PLXND1|LPIN1|DICER1|TENM4|TNFRSF21|EEF2K|NIN|DPYSL5|TBC1D24|DIP2B|CLSTN2|LIN28A|HOOK3|TTBK1|SLITRK2	-9.26603	0	20	1	1	-11.8897	3.59358
1	-10.1097	GO:0050767	M1	1	0	GO Biological Processes	19	regulation of neurogenesis	19_GO:0032502 developmental process	-10.1097	2.97889	7.8984	30337	380	1206	45	3.73134	0.54576	657|673|1462|1600|1605|2043|2119|2258|2475|3845|3897|4067|4124|4131|4763|5361|5629|5789|5803|5978|6091|6092|6498|6596|6653|6792|7476|7976|8140|9037|9444|9693|10413|10505|23129|23405|26011|29904|51199|56896|57465|57609|79727|84376|84630	BMPR1A|BRAF|VCAN|DAB1|DAG1|EPHA4|ETV5|FGF13|MTOR|KRAS|L1CAM|LYN|MAN2A1|MAP1B|NF1|PLXNA1|PROX1|PTPRD|PTPRZ1|REST|ROBO1|ROBO2|SKIL|HLTF|SORL1|CDKL5|WNT7A|FZD3|SLC7A5|SEMA5A|QKI|RAPGEF2|YAP1|SEMA4F|PLXND1|DICER1|TENM4|EEF2K|NIN|DPYSL5|TBC1D24|DIP2B|LIN28A|HOOK3|TTBK1	-7.67316	0	20	0	0	-11.8897	3.59358
1	-8.53271	GO:0051962	M1	1	0	GO Biological Processes	19	positive regulation of nervous system development	19_GO:0032502 developmental process	-8.53271	3.0594	7.24443	30337	296	1206	36	2.98507	0.490031	575|577|673|1462|1605|2043|2119|2475|3845|3897|4067|4124|4131|5361|5789|5803|6091|6092|6498|6792|7476|7976|8140|9037|9231|9378|9444|23129|23405|26011|29904|51199|57465|64084|84630|84631	ADGRB1|ADGRB3|BRAF|VCAN|DAG1|EPHA4|ETV5|MTOR|KRAS|L1CAM|LYN|MAN2A1|MAP1B|PLXNA1|PTPRD|PTPRZ1|ROBO1|ROBO2|SKIL|CDKL5|WNT7A|FZD3|SLC7A5|SEMA5A|DLG5|NRXN1|QKI|PLXND1|DICER1|TENM4|EEF2K|NIN|TBC1D24|CLSTN2|TTBK1|SLITRK2	-6.34226	0	20	0	0	-11.8897	3.59358
1	-7.52249	GO:0010720	M1	1	0	GO Biological Processes	19	positive regulation of cell development	19_GO:0032502 developmental process	-7.52249	2.46618	6.44012	30337	459	1206	45	3.73134	0.54576	673|1462|1605|2043|2119|2475|2736|3707|3845|3897|4067|4092|4124|4131|4853|5139|5361|5578|5789|5803|5991|6091|6092|6498|6599|6792|7976|8111|8140|8654|9037|9444|9760|23129|23405|26011|29904|51199|55193|57465|84630|133522|140685|196528|399665	BRAF|VCAN|DAG1|EPHA4|ETV5|MTOR|GLI2|ITPKB|KRAS|L1CAM|LYN|SMAD7|MAN2A1|MAP1B|NOTCH2|PDE3A|PLXNA1|PRKCA|PTPRD|PTPRZ1|RFX3|ROBO1|ROBO2|SKIL|SMARCC1|CDKL5|FZD3|GPR68|SLC7A5|PDE5A|SEMA5A|QKI|TOX|PLXND1|DICER1|TENM4|EEF2K|NIN|PBRM1|TBC1D24|TTBK1|PPARGC1B|ZBTB46|ARID2|EEIG1	-5.46385	0	20	0	0	-11.8897	3.59358
1	-6.71292	GO:0050769	M1	1	0	GO Biological Processes	19	positive regulation of neurogenesis	19_GO:0032502 developmental process	-6.71292	2.96543	6.29771	30337	246	1206	29	2.40464	0.44113	673|1462|1605|2043|2119|2475|3845|3897|4067|4124|4131|5361|5789|5803|6091|6092|6498|6792|7976|8140|9037|9444|23129|23405|26011|29904|51199|57465|84630	BRAF|VCAN|DAG1|EPHA4|ETV5|MTOR|KRAS|L1CAM|LYN|MAN2A1|MAP1B|PLXNA1|PTPRD|PTPRZ1|ROBO1|ROBO2|SKIL|CDKL5|FZD3|SLC7A5|SEMA5A|QKI|PLXND1|DICER1|TENM4|EEF2K|NIN|TBC1D24|TTBK1	-4.75164	0	20	0	0	-11.8897	3.59358
1	-6.08127	GO:0050770	M1	1	0	GO Biological Processes	19	regulation of axonogenesis	19_GO:0032502 developmental process	-6.08127	3.56809	6.219	30337	141	1206	20	1.65837	0.367736	673|1600|2043|2258|2909|3897|4131|5062|5063|5361|6091|6092|6498|6792|7476|9037|10505|23129|51199|57609	BRAF|DAB1|EPHA4|FGF13|ARHGAP35|L1CAM|MAP1B|PAK2|PAK3|PLXNA1|ROBO1|ROBO2|SKIL|CDKL5|WNT7A|SEMA5A|SEMA4F|PLXND1|NIN|DIP2B	-4.20698	0	20	0	0	-11.8897	3.59358
1	-3.64643	GO:0050772	M1	1	0	GO Biological Processes	19	positive regulation of axonogenesis	19_GO:0032502 developmental process	-3.64643	3.59358	4.63645	30337	77	1206	11	0.912106	0.273753	673|3897|4131|5361|6091|6092|6498|6792|9037|23129|51199	BRAF|L1CAM|MAP1B|PLXNA1|ROBO1|ROBO2|SKIL|CDKL5|SEMA5A|PLXND1|NIN	-2.1399	0	20	0	0	-11.8897	3.59358
1	-11.7207	GO:0010232	M1	1	0	GO Biological Processes	19	vascular transport	19_GO:0051179 localization	-11.7207	6.43501	10.2696	30337	86	1206	22	1.82421	0.38536	2030|3643|3953|4363|6509|6529|6533|6541|6558|6566|6567|7037|8140|8671|9498|10060|10396|23428|23446|54407|81539|114134	SLC29A1|INSR|LEPR|ABCC1|SLC1A4|SLC6A1|SLC6A6|SLC7A1|SLC12A2|SLC16A1|SLC16A2|TFRC|SLC7A5|SLC4A4|SLC4A8|ABCC9|ATP8A1|SLC7A8|SLC44A1|SLC38A2|SLC38A1|SLC2A13	-9.13089	0	21	1	1	-11.7207	6.43501
1	-11.7207	GO:0150104	M1	1	0	GO Biological Processes	19	transport across blood-brain barrier	19_GO:0051179 localization	-11.7207	6.43501	10.2696	30337	86	1206	22	1.82421	0.38536	2030|3643|3953|4363|6509|6529|6533|6541|6558|6566|6567|7037|8140|8671|9498|10060|10396|23428|23446|54407|81539|114134	SLC29A1|INSR|LEPR|ABCC1|SLC1A4|SLC6A1|SLC6A6|SLC7A1|SLC12A2|SLC16A1|SLC16A2|TFRC|SLC7A5|SLC4A4|SLC4A8|ABCC9|ATP8A1|SLC7A8|SLC44A1|SLC38A2|SLC38A1|SLC2A13	-9.13089	0	21	0	0	-11.7207	6.43501
1	-9.9979	GO:0015291	M1	1	0	GO Molecular Functions	21	secondary active transmembrane transporter activity		-9.9979	3.31907	8.04582	30337	288	1206	38	3.15091	0.503028	1183|1184|1185|1836|2030|6509|6529|6533|6558|6566|6567|8140|8671|9057|9154|9213|9498|9962|9990|10165|10166|23428|23446|23516|23657|54407|55117|57181|79939|81539|81796|84679|114134|117247|151473|206358|283652|728661	CLCN4|CLCN5|CLCN6|SLC26A2|SLC29A1|SLC1A4|SLC6A1|SLC6A6|SLC12A2|SLC16A1|SLC16A2|SLC7A5|SLC4A4|SLC7A6|SLC28A1|XPR1|SLC4A8|SLC23A2|SLC12A6|SLC25A13|SLC25A15|SLC7A8|SLC44A1|SLC39A14|SLC7A11|SLC38A2|SLC6A15|SLC39A10|SLC35E1|SLC38A1|SLCO5A1|SLC9A7|SLC2A13|SLC16A10|SLC16A14|SLC36A1|SLC24A5|SLC35E2B	-7.57204	0	21	0	0	-11.7207	6.43501
1	-9.94028	GO:0045177	M1	1	0	GO Cellular Components	20	apical part of cell		-9.94028	2.7238	7.67155	30337	471	1206	51	4.22886	0.579502	538|1184|1317|1829|1836|2013|2030|2065|3705|3778|4363|4646|4810|6533|6541|6558|6566|6567|6809|7082|7976|8140|8642|8777|8826|8842|9154|9498|9693|9962|10149|10630|22941|23428|23516|23657|25932|51057|51199|51735|55686|57181|57710|64398|81539|84552|89958|114134|117583|206358|374462	ATP7A|CLCN5|SLC31A1|DSG2|SLC26A2|EMP2|SLC29A1|ERBB3|ITPK1|KCNMA1|ABCC1|MYO6|NHS|SLC6A6|SLC7A1|SLC12A2|SLC16A1|SLC16A2|STX3|TJP1|FZD3|SLC7A5|DCHS1|MPDZ|IQGAP1|PROM1|SLC28A1|SLC4A8|RAPGEF2|SLC23A2|ADGRG2|PDPN|SHANK2|SLC7A8|SLC39A14|SLC7A11|CLIC4|WDPCP|NIN|RAPGEF6|MREG|SLC39A10|KIAA1614|PALS1|SLC38A1|PARD6G|SAPCD2|SLC2A13|PARD3B|SLC36A1|PTPRQ	-7.52549	0	21	0	0	-11.7207	6.43501
1	-9.06645	GO:0045178	M1	1	0	GO Cellular Components	20	basal part of cell		-9.06645	3.08352	7.50237	30337	310	1206	38	3.15091	0.503028	538|667|1317|1525|1605|2030|2065|3416|3953|4363|5010|5167|6533|6541|6558|6566|7037|7082|8140|8671|8825|8826|9120|9498|9962|9990|10163|10630|23122|23332|23428|23516|29015|81539|81796|83481|117247|374462	ATP7A|DST|SLC31A1|CXADR|DAG1|SLC29A1|ERBB3|IDE|LEPR|ABCC1|CLDN11|ENPP1|SLC6A6|SLC7A1|SLC12A2|SLC16A1|TFRC|TJP1|SLC7A5|SLC4A4|LIN7A|IQGAP1|SLC16A6|SLC4A8|SLC23A2|SLC12A6|WASF2|PDPN|CLASP2|CLASP1|SLC7A8|SLC39A14|SLC43A3|SLC38A1|SLCO5A1|EPPK1|SLC16A10|PTPRQ	-6.78369	0	21	0	0	-11.7207	6.43501
1	-8.71028	GO:0016324	M1	1	0	GO Cellular Components	20	apical plasma membrane		-8.71028	2.7329	7.14343	30337	405	1206	44	3.64842	0.539894	538|1317|1829|1836|2013|2030|2065|3705|3778|4363|4810|6533|6541|6558|6566|6567|6809|7976|8140|8777|8826|8842|9154|9498|9693|9962|10149|10630|22941|23428|23516|51057|51735|55686|57181|57710|64398|81539|84552|89958|114134|117583|206358|374462	ATP7A|SLC31A1|DSG2|SLC26A2|EMP2|SLC29A1|ERBB3|ITPK1|KCNMA1|ABCC1|NHS|SLC6A6|SLC7A1|SLC12A2|SLC16A1|SLC16A2|STX3|FZD3|SLC7A5|MPDZ|IQGAP1|PROM1|SLC28A1|SLC4A8|RAPGEF2|SLC23A2|ADGRG2|PDPN|SHANK2|SLC7A8|SLC39A14|WDPCP|RAPGEF6|MREG|SLC39A10|KIAA1614|PALS1|SLC38A1|PARD6G|SAPCD2|SLC2A13|PARD3B|SLC36A1|PTPRQ	-6.47782	0	21	0	0	-11.7207	6.43501
1	-8.42704	GO:0016323	M1	1	0	GO Cellular Components	20	basolateral plasma membrane		-8.42704	3.21751	7.27811	30337	258	1206	33	2.73632	0.46977	538|1317|1525|1605|2030|2065|3416|3953|4363|5167|6533|6541|6558|6566|7037|7082|8140|8671|8825|8826|9120|9498|9962|9990|10163|10630|23428|23516|29015|81539|81796|83481|117247	ATP7A|SLC31A1|CXADR|DAG1|SLC29A1|ERBB3|IDE|LEPR|ABCC1|ENPP1|SLC6A6|SLC7A1|SLC12A2|SLC16A1|TFRC|TJP1|SLC7A5|SLC4A4|LIN7A|IQGAP1|SLC16A6|SLC4A8|SLC23A2|SLC12A6|WASF2|PDPN|SLC7A8|SLC39A14|SLC43A3|SLC38A1|SLCO5A1|EPPK1|SLC16A10	-6.25173	0	21	0	0	-11.7207	6.43501
1	-8.31994	GO:0003018	M1	1	0	GO Biological Processes	19	vascular process in circulatory system	19_GO:0032501 multicellular organismal process	-8.31994	3.12143	7.17733	30337	274	1206	34	2.81924	0.476631	25|875|2030|2909|3643|3676|3778|3953|4363|4842|5139|5592|5795|6509|6529|6533|6541|6558|6566|6567|6714|7037|7082|8140|8671|9498|10060|10396|23428|23446|54407|81539|114134|143872	ABL1|CBS|SLC29A1|ARHGAP35|INSR|ITGA4|KCNMA1|LEPR|ABCC1|NOS1|PDE3A|PRKG1|PTPRJ|SLC1A4|SLC6A1|SLC6A6|SLC7A1|SLC12A2|SLC16A1|SLC16A2|SRC|TFRC|TJP1|SLC7A5|SLC4A4|SLC4A8|ABCC9|ATP8A1|SLC7A8|SLC44A1|SLC38A2|SLC38A1|SLC2A13|ARHGAP42	-6.15053	0	21	0	0	-11.7207	6.43501
1	-8.18798	GO:0009925	M1	1	0	GO Cellular Components	20	basal plasma membrane		-8.18798	3.02552	7.06424	30337	291	1206	35	2.90216	0.483383	538|667|1317|1525|1605|2030|2065|3416|3953|4363|5167|6533|6541|6558|6566|7037|7082|8140|8671|8825|8826|9120|9498|9962|9990|10163|10630|23428|23516|29015|81539|81796|83481|117247|374462	ATP7A|DST|SLC31A1|CXADR|DAG1|SLC29A1|ERBB3|IDE|LEPR|ABCC1|ENPP1|SLC6A6|SLC7A1|SLC12A2|SLC16A1|TFRC|TJP1|SLC7A5|SLC4A4|LIN7A|IQGAP1|SLC16A6|SLC4A8|SLC23A2|SLC12A6|WASF2|PDPN|SLC7A8|SLC39A14|SLC43A3|SLC38A1|SLCO5A1|EPPK1|SLC16A10|PTPRQ	-6.033	0	21	0	0	-11.7207	6.43501
1	-7.87833	GO:0003013	M1	1	0	GO Biological Processes	19	circulatory system process	19_GO:0032501 multicellular organismal process	-7.87833	2.42161	6.58114	30337	509	1206	49	4.06302	0.568517	25|70|781|875|2013|2030|2475|2909|3643|3676|3778|3953|4012|4090|4363|4635|4842|5139|5318|5592|5795|6334|6509|6529|6533|6541|6558|6566|6567|6714|7037|7082|8140|8671|9498|9962|10060|10396|10413|10672|23428|23446|54407|65125|81539|91608|114134|137868|143872	ABL1|ACTC1|CACNA2D1|CBS|EMP2|SLC29A1|MTOR|ARHGAP35|INSR|ITGA4|KCNMA1|LEPR|LNPEP|SMAD5|ABCC1|MYL4|NOS1|PDE3A|PKP2|PRKG1|PTPRJ|SCN8A|SLC1A4|SLC6A1|SLC6A6|SLC7A1|SLC12A2|SLC16A1|SLC16A2|SRC|TFRC|TJP1|SLC7A5|SLC4A4|SLC4A8|SLC23A2|ABCC9|ATP8A1|YAP1|GNA13|SLC7A8|SLC44A1|SLC38A2|WNK1|SLC38A1|RASL10B|SLC2A13|SGCZ|ARHGAP42	-5.77963	0	21	0	0	-11.7207	6.43501
1	-7.11545	GO:0022804	M1	1	0	GO Molecular Functions	21	active transmembrane transporter activity		-7.11545	2.41664	6.21563	30337	458	1206	44	3.64842	0.539894	538|1183|1184|1185|1836|2030|4363|6509|6529|6533|6558|6566|6567|8140|8671|9057|9154|9213|9498|9962|9990|10060|10165|10166|10396|23428|23446|23461|23516|23657|54407|55117|57181|79939|81539|81796|84679|114134|117247|151473|206358|283652|344905|728661	ATP7A|CLCN4|CLCN5|CLCN6|SLC26A2|SLC29A1|ABCC1|SLC1A4|SLC6A1|SLC6A6|SLC12A2|SLC16A1|SLC16A2|SLC7A5|SLC4A4|SLC7A6|SLC28A1|XPR1|SLC4A8|SLC23A2|SLC12A6|ABCC9|SLC25A13|SLC25A15|ATP8A1|SLC7A8|SLC44A1|ABCA5|SLC39A14|SLC7A11|SLC38A2|SLC6A15|SLC39A10|SLC35E1|SLC38A1|SLCO5A1|SLC9A7|SLC2A13|SLC16A10|SLC16A14|SLC36A1|SLC24A5|ATP13A5|SLC35E2B	-5.11622	0	21	0	0	-11.7207	6.43501
1	-5.79098	GO:0015293	M1	1	0	GO Molecular Functions	21	symporter activity		-5.79098	3.42246	5.99043	30337	147	1206	20	1.65837	0.367736	2030|6509|6529|6533|6558|6566|8671|9154|9498|9962|9990|23516|54407|55117|57181|81539|114134|151473|206358|283652	SLC29A1|SLC1A4|SLC6A1|SLC6A6|SLC12A2|SLC16A1|SLC4A4|SLC28A1|SLC4A8|SLC23A2|SLC12A6|SLC39A14|SLC38A2|SLC6A15|SLC39A10|SLC38A1|SLC2A13|SLC16A14|SLC36A1|SLC24A5	-3.95646	0	21	0	0	-11.7207	6.43501
1	-5.46253	GO:0015294	M1	1	0	GO Molecular Functions	21	solute:monoatomic cation symporter activity		-5.46253	3.68652	5.89847	30337	116	1206	17	1.40962	0.339465	2030|6529|6533|6558|6566|8671|9154|9498|9962|9990|23516|54407|55117|57181|81539|114134|206358	SLC29A1|SLC6A1|SLC6A6|SLC12A2|SLC16A1|SLC4A4|SLC28A1|SLC4A8|SLC23A2|SLC12A6|SLC39A14|SLC38A2|SLC6A15|SLC39A10|SLC38A1|SLC2A13|SLC36A1	-3.6684	0	21	0	0	-11.7207	6.43501
1	-3.54664	GO:0015370	M1	1	0	GO Molecular Functions	21	solute:sodium symporter activity		-3.54664	3.5026	4.53169	30337	79	1206	11	0.912106	0.273753	2030|6529|6533|6558|8671|9154|9498|9962|54407|55117|81539	SLC29A1|SLC6A1|SLC6A6|SLC12A2|SLC4A4|SLC28A1|SLC4A8|SLC23A2|SLC38A2|SLC6A15|SLC38A1	-2.05884	0	21	0	0	-11.7207	6.43501
1	-3.29343	GO:0022853	M1	1	0	GO Molecular Functions	21	active monoatomic ion transmembrane transporter activity		-3.29343	2.11091	3.84069	30337	286	1206	24	1.99005	0.402155	538|2030|6529|6533|6558|6566|8671|9154|9498|9962|9990|10060|10165|10396|23516|54407|55117|57181|81539|84679|114134|206358|283652|344905	ATP7A|SLC29A1|SLC6A1|SLC6A6|SLC12A2|SLC16A1|SLC4A4|SLC28A1|SLC4A8|SLC23A2|SLC12A6|ABCC9|SLC25A13|ATP8A1|SLC39A14|SLC38A2|SLC6A15|SLC39A10|SLC38A1|SLC9A7|SLC2A13|SLC36A1|SLC24A5|ATP13A5	-1.84918	0	21	0	0	-11.7207	6.43501
1	-3.11564	GO:0015081	M1	1	0	GO Molecular Functions	21	sodium ion transmembrane transporter activity		-3.11564	2.48445	3.85456	30337	162	1206	16	1.3267	0.329467	2030|2899|6334|6529|6533|6558|8671|9154|9498|9962|53373|54407|55117|81539|84679|283652	SLC29A1|GRIK3|SCN8A|SLC6A1|SLC6A6|SLC12A2|SLC4A4|SLC28A1|SLC4A8|SLC23A2|TPCN1|SLC38A2|SLC6A15|SLC38A1|SLC9A7|SLC24A5	-1.71198	0	21	0	0	-11.7207	6.43501
1	-2.35929	GO:0006814	M1	1	0	GO Biological Processes	19	sodium ion transport	19_GO:0051179 localization	-2.35929	2.09625	3.10048	30337	192	1206	16	1.3267	0.329467	2258|6334|6529|6533|6558|8671|9498|9943|9962|53373|54407|55117|65125|81539|84679|283652	FGF13|SCN8A|SLC6A1|SLC6A6|SLC12A2|SLC4A4|SLC4A8|OXSR1|SLC23A2|TPCN1|SLC38A2|SLC6A15|WNK1|SLC38A1|SLC9A7|SLC24A5	-1.14337	0	21	0	0	-11.7207	6.43501
1	-2.25104	GO:0035725	M1	1	0	GO Biological Processes	19	sodium ion transmembrane transport	19_GO:0051179 localization	-2.25104	2.23983	3.05546	30337	146	1206	13	1.07794	0.297352	6334|6529|6533|6558|8671|9498|53373|54407|55117|65125|81539|84679|283652	SCN8A|SLC6A1|SLC6A6|SLC12A2|SLC4A4|SLC4A8|TPCN1|SLC38A2|SLC6A15|WNK1|SLC38A1|SLC9A7|SLC24A5	-1.06182	0	21	0	0	-11.7207	6.43501
1	-11.6872	GO:0030097	M1	1	0	GO Biological Processes	19	hemopoiesis	19_GO:0032502 developmental process	-11.6872	2.52649	8.23446	30337	687	1206	69	5.72139	0.668781	25|103|119|472|538|648|673|836|1840|1943|2475|3658|3676|3696|3707|3953|3988|4067|4090|4208|4297|4643|4763|4775|4853|5087|5781|5795|5803|5978|6422|6714|6789|6886|7037|7042|7248|7855|7994|8111|8320|8879|9215|9444|9644|9759|9760|9991|10100|10163|10468|23215|23306|26108|28982|28996|54542|54790|55326|55526|57089|57580|81570|81624|84101|94081|96459|140685|149041	ABL1|ADAR|ADD2|ATM|ATP7A|BMI1|BRAF|CASP3|DTX1|EFNA2|MTOR|IREB2|ITGA4|ITGB8|ITPKB|LEPR|LIPA|LYN|SMAD5|MEF2C|KMT2A|MYO1E|NF1|NFATC3|NOTCH2|PBX1|PTPN11|PTPRJ|PTPRZ1|REST|SFRP1|SRC|STK4|TAL1|TFRC|TGFB2|TSC1|FZD5|KAT6A|GPR68|EOMES|SGPL1|LARGE1|QKI|SH3PXD2A|HDAC4|TOX|PTBP3|TSPAN2|WASF2|FST|PRRC2C|NEMP1|PYGO1|FLVCR1|HIPK2|RC3H2|TET2|AGPAT5|DHTKD1|ENTPD7|PREX1|CLPB|DIAPH3|USP44|SFXN1|FNIP1|ZBTB46|RC3H1	-9.111	0	22	1	1	-11.6872	5.95778
1	-8.0704	GO:0002521	M1	1	0	GO Biological Processes	19	leukocyte differentiation	19_GO:0032502 developmental process	-8.0704	2.60429	6.77687	30337	425	1206	44	3.64842	0.539894	25|472|538|673|1840|1943|2475|3658|3676|3696|3707|3953|3988|4067|4297|4763|4775|4853|5087|5795|6422|6714|6886|7037|7248|7855|8111|8320|9215|9444|9644|9759|9760|10100|54542|54790|57089|57580|81570|81624|84101|96459|140685|149041	ABL1|ATM|ATP7A|BRAF|DTX1|EFNA2|MTOR|IREB2|ITGA4|ITGB8|ITPKB|LEPR|LIPA|LYN|KMT2A|NF1|NFATC3|NOTCH2|PBX1|PTPRJ|SFRP1|SRC|TAL1|TFRC|TSC1|FZD5|GPR68|EOMES|LARGE1|QKI|SH3PXD2A|HDAC4|TOX|TSPAN2|RC3H2|TET2|ENTPD7|PREX1|CLPB|DIAPH3|USP44|FNIP1|ZBTB46|RC3H1	-5.93485	0	22	0	0	-11.6872	5.95778
1	-6.27429	GO:0001775	M1	1	0	GO Biological Processes	19	cell activation	19_GO:0032501 multicellular organismal process	-6.27429	1.99862	5.557	30337	730	1206	58	4.80929	0.616118	25|472|538|673|867|868|954|1525|1840|2000|2013|2475|3676|3696|3707|3836|3953|3988|4067|4208|4297|4775|4853|5087|5291|5795|6714|7046|7248|7476|7855|8291|8320|8526|8654|9759|9760|10630|10672|23173|23657|54542|57089|57580|57678|57705|64784|81609|83737|84101|84542|96459|140685|149041|160851|165918|440275|100133941	ABL1|ATM|ATP7A|BRAF|CBL|CBLB|ENTPD2|CXADR|DTX1|ELF4|EMP2|MTOR|ITGA4|ITGB8|ITPKB|KPNA1|LEPR|LIPA|LYN|MEF2C|KMT2A|NFATC3|NOTCH2|PBX1|PIK3CB|PTPRJ|SRC|TGFBR1|TSC1|WNT7A|FZD5|DYSF|EOMES|DGKE|PDE5A|HDAC4|TOX|PDPN|GNA13|METAP1|SLC7A11|RC3H2|ENTPD7|PREX1|GPAM|WDFY4|CRTC3|SNX27|ITCH|USP44|SANBR|FNIP1|ZBTB46|RC3H1|DGKH|RNF168|EIF2AK4|CD24	-4.37079	0	22	0	0	-11.6872	5.95778
1	-5.52923	GO:0002520	M1	1	0	GO Biological Processes	19	immune system development	19_GO:0002376 immune system process	-5.52923	3.18227	5.73643	30337	166	1206	21	1.74129	0.376659	25|103|472|673|785|868|3988|4067|4297|5087|5308|6738|7046|9760|10630|28982|54542|83737|84542|149041|165918	ABL1|ADAR|ATM|BRAF|CACNB4|CBLB|LIPA|LYN|KMT2A|PBX1|PITX2|RO60|TGFBR1|TOX|PDPN|FLVCR1|RC3H2|ITCH|SANBR|RC3H1|RNF168	-3.72863	0	22	0	0	-11.6872	5.95778
1	-5.40597	GO:1903131	M1	1	0	GO Biological Processes	19	mononuclear cell differentiation	19_GO:0032502 developmental process	-5.40597	2.35612	5.28877	30337	363	1206	34	2.81924	0.476631	25|472|538|673|1840|2475|3676|3696|3707|3953|3988|4067|4297|4775|4853|5087|5795|7248|7855|8111|8320|9215|9444|9759|9760|10100|54542|57089|57580|81624|84101|96459|140685|149041	ABL1|ATM|ATP7A|BRAF|DTX1|MTOR|ITGA4|ITGB8|ITPKB|LEPR|LIPA|LYN|KMT2A|NFATC3|NOTCH2|PBX1|PTPRJ|TSC1|FZD5|GPR68|EOMES|LARGE1|QKI|HDAC4|TOX|TSPAN2|RC3H2|ENTPD7|PREX1|DIAPH3|USP44|FNIP1|ZBTB46|RC3H1	-3.62018	0	22	0	0	-11.6872	5.95778
1	-4.85906	GO:0048536	M1	1	0	GO Biological Processes	19	spleen development	19_GO:0002376 immune system process	-4.85906	5.95778	6.22214	30337	38	1206	9	0.746269	0.247826	25|785|3988|4297|5087|5308|28982|54542|149041	ABL1|CACNB4|LIPA|KMT2A|PBX1|PITX2|FLVCR1|RC3H2|RC3H1	-3.15227	0	22	0	0	-11.6872	5.95778
1	-4.62138	GO:0046649	M1	1	0	GO Biological Processes	19	lymphocyte activation	19_GO:0002376 immune system process	-4.62138	2.0396	4.67625	30337	481	1206	39	3.23383	0.509386	25|472|538|673|868|1525|1840|2000|2013|2475|3676|3707|3953|3988|4208|4297|4775|4853|5087|5795|7248|7855|8320|8654|9759|9760|54542|57089|57580|57678|57705|81609|83737|84101|84542|96459|149041|165918|440275	ABL1|ATM|ATP7A|BRAF|CBLB|CXADR|DTX1|ELF4|EMP2|MTOR|ITGA4|ITPKB|LEPR|LIPA|MEF2C|KMT2A|NFATC3|NOTCH2|PBX1|PTPRJ|TSC1|FZD5|EOMES|PDE5A|HDAC4|TOX|RC3H2|ENTPD7|PREX1|GPAM|WDFY4|SNX27|ITCH|USP44|SANBR|FNIP1|RC3H1|RNF168|EIF2AK4	-2.94258	0	22	0	0	-11.6872	5.95778
1	-4.43085	GO:0048534	M1	1	0	GO Biological Processes	19	hematopoietic or lymphoid organ development	19_GO:0002376 immune system process	-4.43085	3.55728	5.18555	30337	99	1206	14	1.16086	0.308447	25|472|673|785|3988|4297|5087|5308|7046|9760|10630|28982|54542|149041	ABL1|ATM|BRAF|CACNB4|LIPA|KMT2A|PBX1|PITX2|TGFBR1|TOX|PDPN|FLVCR1|RC3H2|RC3H1	-2.78578	0	22	0	0	-11.6872	5.95778
1	-4.32707	GO:0045321	M1	1	0	GO Biological Processes	19	leukocyte activation	19_GO:0002376 immune system process	-4.32707	1.87414	4.41522	30337	604	1206	45	3.73134	0.54576	25|472|538|673|867|868|1525|1840|2000|2013|2475|3676|3696|3707|3953|3988|4067|4208|4297|4775|4853|5087|5795|7248|7855|8291|8320|8654|9759|9760|54542|57089|57580|57678|57705|64784|81609|83737|84101|84542|96459|140685|149041|165918|440275	ABL1|ATM|ATP7A|BRAF|CBL|CBLB|CXADR|DTX1|ELF4|EMP2|MTOR|ITGA4|ITGB8|ITPKB|LEPR|LIPA|LYN|MEF2C|KMT2A|NFATC3|NOTCH2|PBX1|PTPRJ|TSC1|FZD5|DYSF|EOMES|PDE5A|HDAC4|TOX|RC3H2|ENTPD7|PREX1|GPAM|WDFY4|CRTC3|SNX27|ITCH|USP44|SANBR|FNIP1|ZBTB46|RC3H1|RNF168|EIF2AK4	-2.70412	0	22	0	0	-11.6872	5.95778
1	-4.05342	GO:0046631	M1	1	0	GO Biological Processes	19	alpha-beta T cell activation	19_GO:0002376 immune system process	-4.05342	3.29132	4.83095	30337	107	1206	14	1.16086	0.308447	25|538|673|868|2000|2475|4297|8320|9760|54542|57089|57705|83737|149041	ABL1|ATP7A|BRAF|CBLB|ELF4|MTOR|KMT2A|EOMES|TOX|RC3H2|ENTPD7|WDFY4|ITCH|RC3H1	-2.48972	0	22	0	0	-11.6872	5.95778
1	-3.97254	GO:0030098	M1	1	0	GO Biological Processes	19	lymphocyte differentiation	19_GO:0002376 immune system process	-3.97254	2.25528	4.37033	30337	290	1206	26	2.15589	0.418222	25|472|538|673|1840|2475|3676|3707|3953|3988|4297|4775|4853|5087|5795|7248|7855|8320|9759|9760|54542|57089|57580|84101|96459|149041	ABL1|ATM|ATP7A|BRAF|DTX1|MTOR|ITGA4|ITPKB|LEPR|LIPA|KMT2A|NFATC3|NOTCH2|PBX1|PTPRJ|TSC1|FZD5|EOMES|HDAC4|TOX|RC3H2|ENTPD7|PREX1|USP44|FNIP1|RC3H1	-2.41748	0	22	0	0	-11.6872	5.95778
1	-3.90148	GO:0030217	M1	1	0	GO Biological Processes	19	T cell differentiation	19_GO:0002376 immune system process	-3.90148	2.62608	4.47685	30337	182	1206	19	1.57546	0.358576	25|538|673|1840|2475|3707|3953|3988|4297|4775|7248|7855|8320|9760|54542|57089|57580|84101|149041	ABL1|ATP7A|BRAF|DTX1|MTOR|ITPKB|LEPR|LIPA|KMT2A|NFATC3|TSC1|FZD5|EOMES|TOX|RC3H2|ENTPD7|PREX1|USP44|RC3H1	-2.35908	0	22	0	0	-11.6872	5.95778
1	-3.62302	GO:0042110	M1	1	0	GO Biological Processes	19	T cell activation	19_GO:0002376 immune system process	-3.62302	2.10928	4.07168	30337	322	1206	27	2.23881	0.426008	25|538|673|868|1525|1840|2000|2475|3707|3953|3988|4297|4775|7248|7855|8320|8654|9760|54542|57089|57580|57678|57705|83737|84101|149041|440275	ABL1|ATP7A|BRAF|CBLB|CXADR|DTX1|ELF4|MTOR|ITPKB|LEPR|LIPA|KMT2A|NFATC3|TSC1|FZD5|EOMES|PDE5A|TOX|RC3H2|ENTPD7|PREX1|GPAM|WDFY4|ITCH|USP44|RC3H1|EIF2AK4	-2.11968	0	22	0	0	-11.6872	5.95778
1	-3.46963	GO:0035710	M1	1	0	GO Biological Processes	19	CD4-positive, alpha-beta T cell activation	19_GO:0002376 immune system process	-3.46963	3.69927	4.53396	30337	68	1206	10	0.829187	0.261123	538|673|868|2475|4297|9760|54542|57089|83737|149041	ATP7A|BRAF|CBLB|MTOR|KMT2A|TOX|RC3H2|ENTPD7|ITCH|RC3H1	-1.99269	0	22	0	0	-11.6872	5.95778
1	-3.25318	GO:0002292	M1	1	0	GO Biological Processes	19	T cell differentiation involved in immune response	19_GO:0002376 immune system process	-3.25318	4.19251	4.50387	30337	48	1206	8	0.66335	0.23375	538|2475|4297|7248|8320|54542|57089|149041	ATP7A|MTOR|KMT2A|TSC1|EOMES|RC3H2|ENTPD7|RC3H1	-1.81715	0	22	0	0	-11.6872	5.95778
1	-3.07755	GO:0046632	M1	1	0	GO Biological Processes	19	alpha-beta T cell differentiation	19_GO:0002376 immune system process	-3.07755	3.30988	4.10231	30337	76	1206	10	0.829187	0.261123	25|538|673|2475|4297|8320|9760|54542|57089|149041	ABL1|ATP7A|BRAF|MTOR|KMT2A|EOMES|TOX|RC3H2|ENTPD7|RC3H1	-1.67839	0	22	0	0	-11.6872	5.95778
1	-2.85078	GO:0043367	M1	1	0	GO Biological Processes	19	CD4-positive, alpha-beta T cell differentiation	19_GO:0002376 immune system process	-2.85078	3.65892	4.01577	30337	55	1206	8	0.66335	0.23375	538|673|2475|4297|9760|54542|57089|149041	ATP7A|BRAF|MTOR|KMT2A|TOX|RC3H2|ENTPD7|RC3H1	-1.50366	0	22	0	0	-11.6872	5.95778
1	-2.78784	GO:0002287	M1	1	0	GO Biological Processes	19	alpha-beta T cell activation involved in immune response	19_GO:0002376 immune system process	-2.78784	4.00194	4.05445	30337	44	1206	7	0.580431	0.218745	538|2475|4297|8320|54542|57089|149041	ATP7A|MTOR|KMT2A|EOMES|RC3H2|ENTPD7|RC3H1	-1.45507	0	22	0	0	-11.6872	5.95778
1	-2.78784	GO:0002293	M1	1	0	GO Biological Processes	19	alpha-beta T cell differentiation involved in immune response	19_GO:0002376 immune system process	-2.78784	4.00194	4.05445	30337	44	1206	7	0.580431	0.218745	538|2475|4297|8320|54542|57089|149041	ATP7A|MTOR|KMT2A|EOMES|RC3H2|ENTPD7|RC3H1	-1.45507	0	22	0	0	-11.6872	5.95778
1	-2.51308	GO:0002285	M1	1	0	GO Biological Processes	19	lymphocyte activation involved in immune response	19_GO:0002376 immune system process	-2.51308	2.40453	3.34014	30337	136	1206	13	1.07794	0.297352	25|538|2475|4297|4853|7248|8320|54542|57089|84542|149041|165918|440275	ABL1|ATP7A|MTOR|KMT2A|NOTCH2|TSC1|EOMES|RC3H2|ENTPD7|SANBR|RC3H1|RNF168|EIF2AK4	-1.26064	0	22	0	0	-11.6872	5.95778
1	-2.28111	GO:0002286	M1	1	0	GO Biological Processes	19	T cell activation involved in immune response	19_GO:0002376 immune system process	-2.28111	2.76092	3.2488	30337	82	1206	9	0.746269	0.247826	538|2475|4297|7248|8320|54542|57089|149041|440275	ATP7A|MTOR|KMT2A|TSC1|EOMES|RC3H2|ENTPD7|RC3H1|EIF2AK4	-1.08446	0	22	0	0	-11.6872	5.95778
1	-2.19093	GO:0002366	M1	1	0	GO Biological Processes	19	leukocyte activation involved in immune response	19_GO:0002376 immune system process	-2.19093	2.0124	2.92277	30337	200	1206	16	1.3267	0.329467	25|538|867|2475|4067|4297|4853|7248|8291|8320|54542|57089|84542|149041|165918|440275	ABL1|ATP7A|CBL|MTOR|LYN|KMT2A|NOTCH2|TSC1|DYSF|EOMES|RC3H2|ENTPD7|SANBR|RC3H1|RNF168|EIF2AK4	-1.01851	0	22	0	0	-11.6872	5.95778
1	-2.17051	GO:0002294	M1	1	0	GO Biological Processes	19	CD4-positive, alpha-beta T cell differentiation involved in immune response	19_GO:0002376 immune system process	-2.17051	3.51001	3.35124	30337	43	1206	6	0.497512	0.202603	538|2475|4297|54542|57089|149041	ATP7A|MTOR|KMT2A|RC3H2|ENTPD7|RC3H1	-1.00577	0	22	0	0	-11.6872	5.95778
1	-2.17051	GO:0042093	M1	1	0	GO Biological Processes	19	T-helper cell differentiation	19_GO:0002376 immune system process	-2.17051	3.51001	3.35124	30337	43	1206	6	0.497512	0.202603	538|2475|4297|54542|57089|149041	ATP7A|MTOR|KMT2A|RC3H2|ENTPD7|RC3H1	-1.00577	0	22	0	0	-11.6872	5.95778
1	-2.11122	GO:0002263	M1	1	0	GO Biological Processes	19	cell activation involved in immune response	19_GO:0002376 immune system process	-2.11122	1.97295	2.83699	30337	204	1206	16	1.3267	0.329467	25|538|867|2475|4067|4297|4853|7248|8291|8320|54542|57089|84542|149041|165918|440275	ABL1|ATP7A|CBL|MTOR|LYN|KMT2A|NOTCH2|TSC1|DYSF|EOMES|RC3H2|ENTPD7|SANBR|RC3H1|RNF168|EIF2AK4	-0.960132	0	22	0	0	-11.6872	5.95778
1	-11.3813	GO:0006338	M1	1	0	GO Biological Processes	19	chromatin remodeling	19_GO:0009987 cellular process	-11.3813	2.50813	8.10507	30337	682	1206	68	5.63847	0.664209	472|648|1105|1859|1911|2139|2140|2186|2491|3054|4297|4361|5578|5927|5978|6045|6596|6599|7799|7994|8085|8202|8320|9188|9252|9329|9759|10725|11176|11177|23132|23234|23304|23378|23429|23468|23506|23512|25862|26040|28996|29855|54454|54790|54891|55183|55193|55355|57325|57459|57673|57708|57798|58508|64324|64863|79960|80312|80853|83989|84823|91646|114803|165918|196528|200424|257218|353274	ATM|BMI1|CHD1|DYRK1A|PHC1|EYA2|EYA3|BPTF|CENPI|HCFC1|KMT2A|MRE11|PRKCA|KDM5A|REST|RNF2|HLTF|SMARCC1|PRDM2|KAT6A|KMT2D|NCOA3|EOMES|DDX21|RPS6KA5|GTF3C4|HDAC4|NFAT5|BAZ2A|BAZ1A|RAD54L2|DNAJC9|UBR2|RRP8|RYBP|CBX5|BICRAL|SUZ12|USP49|SETBP1|HIPK2|UBN1|ATAD2B|TET2|INO80D|RIF1|PBRM1|HJURP|KAT14|GATAD2B|BEND3|MIER1|GATAD1|KMT2C|NSD1|METTL4|JADE1|TET1|KDM7A|ARB2A|LMNB2|TDRD12|MYSM1|RNF168|ARID2|TET3|SHPRH…	-8.82692	0	23	1	1	-11.3813	3.2497
1	-7.10869	GO:0140993	M1	1	0	GO Molecular Functions	21	histone modifying activity		-7.10869	3.2497	6.64029	30337	209	1206	27	2.23881	0.426008	472|1859|2139|2140|4297|5578|5927|6045|7799|7994|8085|8202|9252|9329|9759|23304|23512|25862|26040|57325|57708|58508|64324|79960|80853|114803|165918	ATM|DYRK1A|EYA2|EYA3|KMT2A|PRKCA|KDM5A|RNF2|PRDM2|KAT6A|KMT2D|NCOA3|RPS6KA5|GTF3C4|HDAC4|UBR2|SUZ12|USP49|SETBP1|KAT14|MIER1|KMT2C|NSD1|JADE1|KDM7A|MYSM1|RNF168	-5.11144	0	23	0	0	-11.3813	3.2497
1	-11.2792	GO:0009792	M1	1	0	GO Biological Processes	19	embryo development ending in birth or egg hatching	19_GO:0032502 developmental process	-11.2792	2.51551	8.07111	30337	670	1206	67	5.55556	0.659596	25|317|320|472|538|648|657|836|2013|2186|2736|2909|3340|3670|3705|4040|4124|4325|4643|4751|4763|4838|4853|5087|5629|5801|6422|6498|6789|6939|7042|7046|7248|7798|7855|7976|8320|8642|9620|9644|9837|9871|9915|10087|10413|10658|10672|25988|26005|28982|51057|54799|56957|57534|57669|64131|79718|79805|80312|81624|131405|144455|145873|154796|203286|253260|728661	ABL1|APAF1|APBA1|ATM|ATP7A|BMI1|BMPR1A|CASP3|EMP2|BPTF|GLI2|ARHGAP35|NDST1|ISL1|ITPK1|LRP6|MAN2A1|MMP16|MYO1E|NEK2|NF1|NODAL|NOTCH2|PBX1|PROX1|PTPRR|SFRP1|SKIL|STK4|TCF15|TGFB2|TGFBR1|TSC1|LUZP1|FZD5|FZD3|EOMES|DCHS1|CELSR1|SH3PXD2A|GINS1|SEC24D|ARNT2|CERT1|YAP1|CELF1|GNA13|HINFP|C2CD3|FLVCR1|WDPCP|MBTD1|OTUD7B|MIB1|EPB41L5|XYLT1|TBL1XR1|VASH2|TET1|DIAPH3|TRIM71|E2F7|MESP2|AMOT|ANKS6|RICTOR|SLC35…	-8.73197	0	24	1	1	-11.2792	2.51551
1	-10.5407	GO:0043009	M1	1	0	GO Biological Processes	19	chordate embryonic development	19_GO:0032502 developmental process	-10.5407	2.48062	7.75803	30337	649	1206	64	5.3068	0.645509	25|317|320|472|538|648|657|836|2186|2736|2909|3340|3670|3705|4040|4124|4325|4643|4751|4763|4838|4853|5087|5629|5801|6422|6498|6789|6939|7042|7046|7248|7798|7855|7976|8320|8642|9620|9644|9837|9871|9915|10087|10413|10672|25988|26005|28982|51057|54799|56957|57534|57669|64131|79718|79805|80312|81624|131405|144455|145873|154796|203286|728661	ABL1|APAF1|APBA1|ATM|ATP7A|BMI1|BMPR1A|CASP3|BPTF|GLI2|ARHGAP35|NDST1|ISL1|ITPK1|LRP6|MAN2A1|MMP16|MYO1E|NEK2|NF1|NODAL|NOTCH2|PBX1|PROX1|PTPRR|SFRP1|SKIL|STK4|TCF15|TGFB2|TGFBR1|TSC1|LUZP1|FZD5|FZD3|EOMES|DCHS1|CELSR1|SH3PXD2A|GINS1|SEC24D|ARNT2|CERT1|YAP1|GNA13|HINFP|C2CD3|FLVCR1|WDPCP|MBTD1|OTUD7B|MIB1|EPB41L5|XYLT1|TBL1XR1|VASH2|TET1|DIAPH3|TRIM71|E2F7|MESP2|AMOT|ANKS6|SLC35E2B	-8.05834	0	24	0	0	-11.2792	2.51551
1	-5.85182	GO:0001701	M1	1	0	GO Biological Processes	19	in utero embryonic development	19_GO:0032502 developmental process	-5.85182	2.36228	5.53785	30337	394	1206	37	3.06799	0.496578	320|538|648|657|2186|4124|4643|4751|4838|4853|5801|6498|6789|7046|7855|8320|9644|9837|9871|9915|10087|10413|10672|25988|26005|28982|56957|57534|57669|79718|79805|80312|81624|144455|154796|203286|728661	APBA1|ATP7A|BMI1|BMPR1A|BPTF|MAN2A1|MYO1E|NEK2|NODAL|NOTCH2|PTPRR|SKIL|STK4|TGFBR1|FZD5|EOMES|SH3PXD2A|GINS1|SEC24D|ARNT2|CERT1|YAP1|GNA13|HINFP|C2CD3|FLVCR1|OTUD7B|MIB1|EPB41L5|TBL1XR1|VASH2|TET1|DIAPH3|E2F7|AMOT|ANKS6|SLC35E2B	-4.01046	0	24	0	0	-11.2792	2.51551
1	-10.8376	GO:0060322	M1	1	0	GO Biological Processes	19	head development	19_GO:0032502 developmental process	-10.8376	2.35124	7.78414	30337	781	1206	73	6.05307	0.686682	25|317|472|538|648|657|673|836|875|1282|1600|1943|2186|2258|2618|2736|2890|2904|2909|3340|3670|3845|4040|4763|4838|4854|5087|5101|5308|5361|5592|5629|5781|6091|6092|6714|7248|7476|7976|8320|8455|8633|8660|8879|9037|9201|9215|9231|9378|9693|9760|9915|10000|10642|10818|10971|22903|23035|23114|23657|26005|28982|51199|54407|64398|80853|81624|84376|84630|146057|166614|221692|342371	ABL1|APAF1|ATM|ATP7A|BMI1|BMPR1A|BRAF|CASP3|CBS|COL4A1|DAB1|EFNA2|BPTF|FGF13|GART|GLI2|GRIA1|GRIN2B|ARHGAP35|NDST1|ISL1|KRAS|LRP6|NF1|NODAL|NOTCH3|PBX1|PCDH9|PITX2|PLXNA1|PRKG1|PROX1|PTPN11|ROBO1|ROBO2|SRC|TSC1|WNT7A|FZD3|EOMES|ATRN|UNC5C|IRS2|SGPL1|SEMA5A|DCLK1|LARGE1|DLG5|NRXN1|RAPGEF2|TOX|ARNT2|AKT3|IGF2BP1|FRS2|YWHAQ|BTBD3|PHLPP2|NFASC|SLC7A11|C2CD3|FLVCR1|NIN|SLC38A2|PALS1|KDM7A|DIAPH3|HOOK3…	-8.31746	0	25	1	1	-10.8376	2.64466
1	-10.4622	GO:0007420	M1	1	0	GO Biological Processes	19	brain development	19_GO:0032502 developmental process	-10.4622	2.37442	7.65354	30337	731	1206	69	5.72139	0.668781	25|317|472|538|648|657|836|875|1282|1600|1943|2186|2258|2618|2736|2890|2904|2909|3340|3670|3845|4040|4763|4838|4854|5087|5101|5308|5361|5592|5629|5781|6091|6092|6714|7248|7476|7976|8320|8455|8633|8660|9037|9201|9215|9231|9378|9693|9760|9915|10000|10642|10818|10971|22903|23035|23114|23657|26005|51199|54407|64398|80853|84376|84630|146057|166614|221692|342371	ABL1|APAF1|ATM|ATP7A|BMI1|BMPR1A|CASP3|CBS|COL4A1|DAB1|EFNA2|BPTF|FGF13|GART|GLI2|GRIA1|GRIN2B|ARHGAP35|NDST1|ISL1|KRAS|LRP6|NF1|NODAL|NOTCH3|PBX1|PCDH9|PITX2|PLXNA1|PRKG1|PROX1|PTPN11|ROBO1|ROBO2|SRC|TSC1|WNT7A|FZD3|EOMES|ATRN|UNC5C|IRS2|SEMA5A|DCLK1|LARGE1|DLG5|NRXN1|RAPGEF2|TOX|ARNT2|AKT3|IGF2BP1|FRS2|YWHAQ|BTBD3|PHLPP2|NFASC|SLC7A11|C2CD3|NIN|SLC38A2|PALS1|KDM7A|HOOK3|TTBK1|TTBK2|DCLK2|PHACTR…	-7.99173	0	25	0	0	-10.8376	2.64466
1	-8.09964	GO:0030900	M1	1	0	GO Biological Processes	19	forebrain development	19_GO:0032502 developmental process	-8.09964	2.64466	6.81358	30337	409	1206	43	3.56551	0.533953	317|538|657|836|1600|1943|2258|2618|2736|2890|2909|3340|3670|3845|4763|4854|5101|5308|5361|5592|5629|6091|6092|6714|7248|7476|8320|9037|9201|9215|9693|9760|10642|10818|22903|23035|23657|51199|54407|64398|84376|166614|221692	APAF1|ATP7A|BMPR1A|CASP3|DAB1|EFNA2|FGF13|GART|GLI2|GRIA1|ARHGAP35|NDST1|ISL1|KRAS|NF1|NOTCH3|PCDH9|PITX2|PLXNA1|PRKG1|PROX1|ROBO1|ROBO2|SRC|TSC1|WNT7A|EOMES|SEMA5A|DCLK1|LARGE1|RAPGEF2|TOX|IGF2BP1|FRS2|BTBD3|PHLPP2|SLC7A11|NIN|SLC38A2|PALS1|HOOK3|DCLK2|PHACTR1	-5.96137	0	25	0	0	-10.8376	2.64466
1	-3.16088	GO:0021543	M1	1	0	GO Biological Processes	19	pallium development	19_GO:0032502 developmental process	-3.16088	2.35829	3.84158	30337	192	1206	18	1.49254	0.349159	836|1600|2258|2618|2890|4763|5629|6091|7248|8320|9215|10642|22903|23035|54407|64398|166614|221692	CASP3|DAB1|FGF13|GART|GRIA1|NF1|PROX1|ROBO1|TSC1|EOMES|LARGE1|IGF2BP1|BTBD3|PHLPP2|SLC38A2|PALS1|DCLK2|PHACTR1	-1.74969	0	25	0	0	-10.8376	2.64466
1	-2.78148	GO:0021537	M1	1	0	GO Biological Processes	19	telencephalon development	19_GO:0032502 developmental process	-2.78148	2.00511	3.41305	30337	276	1206	22	1.82421	0.38536	836|1600|1943|2258|2618|2890|4763|5629|6091|6092|7248|8320|9215|10642|22903|23035|23657|51199|54407|64398|166614|221692	CASP3|DAB1|EFNA2|FGF13|GART|GRIA1|NF1|PROX1|ROBO1|ROBO2|TSC1|EOMES|LARGE1|IGF2BP1|BTBD3|PHLPP2|SLC7A11|NIN|SLC38A2|PALS1|DCLK2|PHACTR1	-1.45126	0	25	0	0	-10.8376	2.64466
1	-2.32098	GO:0021987	M1	1	0	GO Biological Processes	19	cerebral cortex development	19_GO:0032502 developmental process	-2.32098	2.37686	3.16366	30337	127	1206	12	0.995025	0.285806	1600|2258|2618|2890|4763|6091|7248|8320|22903|54407|64398|221692	DAB1|FGF13|GART|GRIA1|NF1|ROBO1|TSC1|EOMES|BTBD3|SLC38A2|PALS1|PHACTR1	-1.11421	0	25	0	0	-10.8376	2.64466
1	-10.495	GO:0050807	M1	1	0	GO Biological Processes	19	regulation of synapse organization	19_GO:0050789 regulation of biological process	-10.495	3.59358	8.41201	30337	252	1206	36	2.98507	0.490031	25|547|575|577|1006|1605|1793|2043|2823|2894|2904|4208|4763|5063|5789|5911|6092|6792|7476|9231|9252|9378|11178|22941|23657|25791|26999|27161|29904|51104|55752|64084|81609|84631|145581|158866	ABL1|KIF1A|ADGRB1|ADGRB3|CDH8|DAG1|DOCK1|EPHA4|GPM6A|GRID1|GRIN2B|MEF2C|NF1|PAK3|PTPRD|RAP2A|ROBO2|CDKL5|WNT7A|DLG5|RPS6KA5|NRXN1|LZTS1|SHANK2|SLC7A11|NGEF|CYFIP2|AGO2|EEF2K|ABHD17B|SEPTIN11|CLSTN2|SNX27|SLITRK2|LRFN5|ZDHHC15	-8.01864	0	26	1	1	-10.495	4.23169
1	-10.1989	GO:0050803	M1	1	0	GO Biological Processes	19	regulation of synapse structure or activity	19_GO:0065007 biological regulation	-10.1989	3.51001	8.23813	30337	258	1206	36	2.98507	0.490031	25|547|575|577|1006|1605|1793|2043|2823|2894|2904|4208|4763|5063|5789|5911|6092|6792|7476|9231|9252|9378|11178|22941|23657|25791|26999|27161|29904|51104|55752|64084|81609|84631|145581|158866	ABL1|KIF1A|ADGRB1|ADGRB3|CDH8|DAG1|DOCK1|EPHA4|GPM6A|GRID1|GRIN2B|MEF2C|NF1|PAK3|PTPRD|RAP2A|ROBO2|CDKL5|WNT7A|DLG5|RPS6KA5|NRXN1|LZTS1|SHANK2|SLC7A11|NGEF|CYFIP2|AGO2|EEF2K|ABHD17B|SEPTIN11|CLSTN2|SNX27|SLITRK2|LRFN5|ZDHHC15	-7.75134	0	26	0	0	-10.495	4.23169
1	-8.83734	GO:1901888	M1	1	0	GO Biological Processes	19	regulation of cell junction assembly	19_GO:0050789 regulation of biological process	-8.83734	3.49689	7.61453	30337	223	1206	31	2.57048	0.4557	25|575|577|1793|2042|4208|5789|5795|5911|6092|6422|6714|7082|7248|7476|7855|9231|9378|9647|9693|11178|23122|23332|26999|29904|51057|57669|64084|79834|84631|145581	ABL1|ADGRB1|ADGRB3|DOCK1|EPHA3|MEF2C|PTPRD|PTPRJ|RAP2A|ROBO2|SFRP1|SRC|TJP1|TSC1|WNT7A|FZD5|DLG5|NRXN1|PPM1F|RAPGEF2|LZTS1|CLASP2|CLASP1|CYFIP2|EEF2K|WDPCP|EPB41L5|CLSTN2|PEAK1|SLITRK2|LRFN5	-6.58045	0	26	0	0	-10.495	4.23169
1	-6.65612	GO:0099175	M1	1	0	GO Biological Processes	19	regulation of postsynapse organization	19_GO:0050789 regulation of biological process	-6.65612	4.23169	6.81362	30337	107	1206	18	1.49254	0.349159	547|1793|2043|2894|2904|4763|5063|5789|6792|7476|9252|11178|22941|25791|26999|29904|51104|158866	KIF1A|DOCK1|EPHA4|GRID1|GRIN2B|NF1|PAK3|PTPRD|CDKL5|WNT7A|RPS6KA5|LZTS1|SHANK2|NGEF|CYFIP2|EEF2K|ABHD17B|ZDHHC15	-4.70208	0	26	0	0	-10.495	4.23169
1	-4.5139	GO:0051963	M1	1	0	GO Biological Processes	19	regulation of synapse assembly	19_GO:0032502 developmental process	-4.5139	3.2722	5.13772	30337	123	1206	16	1.3267	0.329467	575|577|1793|4208|5789|5911|6092|7476|9231|9378|11178|26999|29904|64084|84631|145581	ADGRB1|ADGRB3|DOCK1|MEF2C|PTPRD|RAP2A|ROBO2|WNT7A|DLG5|NRXN1|LZTS1|CYFIP2|EEF2K|CLSTN2|SLITRK2|LRFN5	-2.85461	0	26	0	0	-10.495	4.23169
1	-4.51303	GO:1901890	M1	1	0	GO Biological Processes	19	positive regulation of cell junction assembly	19_GO:0048518 positive regulation of biological process	-4.51303	3.43024	5.19544	30337	110	1206	15	1.24378	0.319139	25|575|577|5789|5795|6422|7248|7476|9231|9378|9647|29904|57669|64084|84631	ABL1|ADGRB1|ADGRB3|PTPRD|PTPRJ|SFRP1|TSC1|WNT7A|DLG5|NRXN1|PPM1F|EEF2K|EPB41L5|CLSTN2|SLITRK2	-2.85461	0	26	0	0	-10.495	4.23169
1	-2.9836	GO:0051965	M1	1	0	GO Biological Processes	19	positive regulation of synapse assembly	19_GO:0032502 developmental process	-2.9836	3.48301	4.07746	30337	65	1206	9	0.746269	0.247826	575|577|5789|7476|9231|9378|29904|64084|84631	ADGRB1|ADGRB3|PTPRD|WNT7A|DLG5|NRXN1|EEF2K|CLSTN2|SLITRK2	-1.60487	0	26	0	0	-10.495	4.23169
1	-10.3157	GO:0099537	M1	1	0	GO Biological Processes	19	trans-synaptic signaling	19_GO:0050789 regulation of biological process	-10.3157	2.85986	7.9125	30337	431	1206	49	4.06302	0.568517	104|273|320|673|785|1006|1136|1605|1728|2030|2556|2558|2561|2562|2567|2744|2890|2894|2899|2904|3749|3785|4040|4208|4763|4884|5173|5789|6197|6509|6529|6809|7476|8224|8411|8825|9215|9378|9699|9783|9990|23085|23095|29767|54434|57451|57679|80331|143425	ADARB1|AMPH|APBA1|BRAF|CACNB4|CDH8|CHRNA3|DAG1|NQO1|SLC29A1|GABRA3|GABRA5|GABRB2|GABRB3|GABRG3|GLS|GRIA1|GRID1|GRIK3|GRIN2B|KCNC4|KCNQ2|LRP6|MEF2C|NF1|NPTX1|PDYN|PTPRD|RPS6KA3|SLC1A4|SLC6A1|STX3|WNT7A|SYN3|EEA1|LIN7A|LARGE1|NRXN1|RIMS2|RIMS3|SLC12A6|ERC1|KIF1B|TMOD2|SSH1|TENM2|ALS2|DNAJC5|SYT9	-7.85216	0	27	1	1	-10.3157	2.97693
1	-10.311	GO:0099536	M1	1	0	GO Biological Processes	19	synaptic signaling	19_GO:0050789 regulation of biological process	-10.311	2.78893	7.86645	30337	460	1206	51	4.22886	0.579502	104|273|320|673|785|1006|1136|1605|1728|2030|2556|2558|2561|2562|2567|2744|2776|2890|2894|2899|2904|3749|3785|3836|4040|4208|4763|4884|5173|5789|6197|6509|6529|6809|7476|8224|8411|8825|9215|9378|9699|9783|9990|23085|23095|29767|54434|57451|57679|80331|143425	ADARB1|AMPH|APBA1|BRAF|CACNB4|CDH8|CHRNA3|DAG1|NQO1|SLC29A1|GABRA3|GABRA5|GABRB2|GABRB3|GABRG3|GLS|GNAQ|GRIA1|GRID1|GRIK3|GRIN2B|KCNC4|KCNQ2|KPNA1|LRP6|MEF2C|NF1|NPTX1|PDYN|PTPRD|RPS6KA3|SLC1A4|SLC6A1|STX3|WNT7A|SYN3|EEA1|LIN7A|LARGE1|NRXN1|RIMS2|RIMS3|SLC12A6|ERC1|KIF1B|TMOD2|SSH1|TENM2|ALS2|DNAJC5|SYT9	-7.85216	0	27	0	0	-10.3157	2.97693
1	-9.39469	GO:0007268	M1	1	0	GO Biological Processes	19	chemical synaptic transmission	19_GO:0050789 regulation of biological process	-9.39469	2.79501	7.48236	30337	414	1206	46	3.81426	0.551553	104|273|320|673|785|1006|1136|1728|2030|2556|2558|2561|2562|2567|2744|2890|2894|2899|2904|3749|3785|4040|4208|4763|4884|5173|6197|6509|6529|6809|7476|8224|8411|8825|9215|9378|9699|9783|9990|23085|23095|29767|54434|57679|80331|143425	ADARB1|AMPH|APBA1|BRAF|CACNB4|CDH8|CHRNA3|NQO1|SLC29A1|GABRA3|GABRA5|GABRB2|GABRB3|GABRG3|GLS|GRIA1|GRID1|GRIK3|GRIN2B|KCNC4|KCNQ2|LRP6|MEF2C|NF1|NPTX1|PDYN|RPS6KA3|SLC1A4|SLC6A1|STX3|WNT7A|SYN3|EEA1|LIN7A|LARGE1|NRXN1|RIMS2|RIMS3|SLC12A6|ERC1|KIF1B|TMOD2|SSH1|ALS2|DNAJC5|SYT9	-7.06786	0	27	0	0	-10.3157	2.97693
1	-9.39469	GO:0098916	M1	1	0	GO Biological Processes	19	anterograde trans-synaptic signaling	19_GO:0050789 regulation of biological process	-9.39469	2.79501	7.48236	30337	414	1206	46	3.81426	0.551553	104|273|320|673|785|1006|1136|1728|2030|2556|2558|2561|2562|2567|2744|2890|2894|2899|2904|3749|3785|4040|4208|4763|4884|5173|6197|6509|6529|6809|7476|8224|8411|8825|9215|9378|9699|9783|9990|23085|23095|29767|54434|57679|80331|143425	ADARB1|AMPH|APBA1|BRAF|CACNB4|CDH8|CHRNA3|NQO1|SLC29A1|GABRA3|GABRA5|GABRB2|GABRB3|GABRG3|GLS|GRIA1|GRID1|GRIK3|GRIN2B|KCNC4|KCNQ2|LRP6|MEF2C|NF1|NPTX1|PDYN|RPS6KA3|SLC1A4|SLC6A1|STX3|WNT7A|SYN3|EEA1|LIN7A|LARGE1|NRXN1|RIMS2|RIMS3|SLC12A6|ERC1|KIF1B|TMOD2|SSH1|ALS2|DNAJC5|SYT9	-7.06786	0	27	0	0	-10.3157	2.97693
1	-8.80122	GO:0098793	M1	1	0	GO Cellular Components	20	presynapse		-8.80122	2.42724	6.99911	30337	570	1206	55	4.56053	0.600756	107|273|320|673|785|1006|1183|1184|2030|2043|2558|2823|2890|2899|3092|3749|4185|4735|4763|4919|5173|5789|5869|5888|6334|6529|6809|7476|7976|8224|8291|8825|8871|9378|9498|9545|9699|9783|9805|10396|10564|11037|22941|23085|23095|23268|23312|23390|29993|50618|57465|80331|133584|140775|143425	ADCY1|AMPH|APBA1|BRAF|CACNB4|CDH8|CLCN4|CLCN5|SLC29A1|EPHA4|GABRA5|GPM6A|GRIA1|GRIK3|HIP1|KCNC4|ADAM11|SEPTIN2|NF1|ROR1|PDYN|PTPRD|RAB5B|RAD51|SCN8A|SLC6A1|STX3|WNT7A|FZD3|SYN3|DYSF|LIN7A|SYNJ2|NRXN1|SLC4A8|RAB3D|RIMS2|RIMS3|SCRN1|ATP8A1|ARFGEF2|STON1|SHANK2|ERC1|KIF1B|DNMBP|DMXL2|ZDHHC17|PACSIN1|ITSN2|TBC1D24|DNAJC5|EGFLAM|SMCR8|SYT9	-6.55846	0	27	0	0	-10.3157	2.97693
1	-4.85847	GO:0042734	M1	1	0	GO Cellular Components	20	presynaptic membrane		-4.85847	2.97693	5.24368	30337	169	1206	20	1.65837	0.367736	320|2043|2558|2823|2890|2899|3092|3749|4185|5789|6334|6529|6809|9378|9498|9699|9783|23085|23390|50618	APBA1|EPHA4|GABRA5|GPM6A|GRIA1|GRIK3|HIP1|KCNC4|ADAM11|PTPRD|SCN8A|SLC6A1|STX3|NRXN1|SLC4A8|RIMS2|RIMS3|ERC1|ZDHHC17|ITSN2	-3.15227	0	27	0	0	-10.3157	2.97693
1	-10.2328	GO:0046943	M1	1	0	GO Molecular Functions	21	carboxylic acid transmembrane transporter activity		-10.2328	4.0792	8.54753	30337	185	1206	30	2.48756	0.44848	1836|2890|2899|2904|4363|6509|6529|6533|6541|6566|6567|8140|9057|9120|9962|10165|10166|10560|23428|23657|29015|51660|54407|55117|57709|81539|94081|117247|151473|206358	SLC26A2|GRIA1|GRIK3|GRIN2B|ABCC1|SLC1A4|SLC6A1|SLC6A6|SLC7A1|SLC16A1|SLC16A2|SLC7A5|SLC7A6|SLC16A6|SLC23A2|SLC25A13|SLC25A15|SLC19A2|SLC7A8|SLC7A11|SLC43A3|MPC1|SLC38A2|SLC6A15|SLC7A14|SLC38A1|SFXN1|SLC16A10|SLC16A14|SLC36A1	-7.77959	0	28	1	1	-10.2328	11.4341
1	-10.173	GO:0005342	M1	1	0	GO Molecular Functions	21	organic acid transmembrane transporter activity		-10.173	4.05727	8.5097	30337	186	1206	30	2.48756	0.44848	1836|2890|2899|2904|4363|6509|6529|6533|6541|6566|6567|8140|9057|9120|9962|10165|10166|10560|23428|23657|29015|51660|54407|55117|57709|81539|94081|117247|151473|206358	SLC26A2|GRIA1|GRIK3|GRIN2B|ABCC1|SLC1A4|SLC6A1|SLC6A6|SLC7A1|SLC16A1|SLC16A2|SLC7A5|SLC7A6|SLC16A6|SLC23A2|SLC25A13|SLC25A15|SLC19A2|SLC7A8|SLC7A11|SLC43A3|MPC1|SLC38A2|SLC6A15|SLC7A14|SLC38A1|SFXN1|SLC16A10|SLC16A14|SLC36A1	-7.73091	0	28	0	0	-10.2328	11.4341
1	-9.72695	GO:0008514	M1	1	0	GO Molecular Functions	21	organic anion transmembrane transporter activity		-9.72695	3.37904	7.95947	30337	268	1206	36	2.98507	0.490031	1836|2890|2899|2904|4363|6509|6529|6533|6541|6566|6567|8140|8671|9057|9120|9498|9962|10165|10166|10560|23428|23516|23657|24145|29015|51660|54407|55117|57181|57709|81539|81796|94081|117247|151473|206358	SLC26A2|GRIA1|GRIK3|GRIN2B|ABCC1|SLC1A4|SLC6A1|SLC6A6|SLC7A1|SLC16A1|SLC16A2|SLC7A5|SLC4A4|SLC7A6|SLC16A6|SLC4A8|SLC23A2|SLC25A13|SLC25A15|SLC19A2|SLC7A8|SLC39A14|SLC7A11|PANX1|SLC43A3|MPC1|SLC38A2|SLC6A15|SLC39A10|SLC7A14|SLC38A1|SLCO5A1|SFXN1|SLC16A10|SLC16A14|SLC36A1	-7.35106	0	28	0	0	-10.2328	11.4341
1	-9.56382	GO:0015171	M1	1	0	GO Molecular Functions	21	amino acid transmembrane transporter activity		-9.56382	5.33592	8.7922	30337	99	1206	21	1.74129	0.376659	2890|2899|2904|6509|6529|6533|6541|6567|8140|9057|10165|10166|23428|23657|54407|55117|57709|81539|94081|117247|206358	GRIA1|GRIK3|GRIN2B|SLC1A4|SLC6A1|SLC6A6|SLC7A1|SLC16A2|SLC7A5|SLC7A6|SLC25A13|SLC25A15|SLC7A8|SLC7A11|SLC38A2|SLC6A15|SLC7A14|SLC38A1|SFXN1|SLC16A10|SLC36A1	-7.20642	0	28	0	0	-10.2328	11.4341
1	-8.62589	GO:0006865	M1	1	0	GO Biological Processes	19	amino acid transport	19_GO:0051179 localization	-8.62589	4.38308	7.92565	30337	132	1206	23	1.90713	0.393854	320|785|4763|6509|6529|6533|6541|6567|8140|9057|10165|10166|23428|23507|23657|54407|55117|57709|81539|84230|94081|117247|206358	APBA1|CACNB4|NF1|SLC1A4|SLC6A1|SLC6A6|SLC7A1|SLC16A2|SLC7A5|SLC7A6|SLC25A13|SLC25A15|SLC7A8|LRRC8B|SLC7A11|SLC38A2|SLC6A15|SLC7A14|SLC38A1|LRRC8C|SFXN1|SLC16A10|SLC36A1	-6.41007	0	28	0	0	-10.2328	11.4341
1	-8.38875	GO:0015711	M1	1	0	GO Biological Processes	19	organic anion transport	19_GO:0051179 localization	-8.38875	2.70417	6.98093	30337	400	1206	43	3.56551	0.533953	320|785|961|1374|1836|4067|4363|4763|6509|6529|6533|6541|6566|6567|8140|8671|9057|9120|9498|9962|10087|10165|10166|10560|23428|23507|23516|23657|24145|29015|51660|54407|55117|57181|57709|81539|81796|84230|84725|94081|117247|151473|206358	APBA1|CACNB4|CD47|CPT1A|SLC26A2|LYN|ABCC1|NF1|SLC1A4|SLC6A1|SLC6A6|SLC7A1|SLC16A1|SLC16A2|SLC7A5|SLC4A4|SLC7A6|SLC16A6|SLC4A8|SLC23A2|CERT1|SLC25A13|SLC25A15|SLC19A2|SLC7A8|LRRC8B|SLC39A14|SLC7A11|PANX1|SLC43A3|MPC1|SLC38A2|SLC6A15|SLC39A10|SLC7A14|SLC38A1|SLCO5A1|LRRC8C|PLEKHA8|SFXN1|SLC16A10|SLC16A14|SLC36A1	-6.21639	0	28	0	0	-10.2328	11.4341
1	-8.1075	GO:0003333	M1	1	0	GO Biological Processes	19	amino acid transmembrane transport	19_GO:0051179 localization	-8.1075	4.92728	7.88246	30337	97	1206	19	1.57546	0.358576	6509|6533|6541|6567|8140|9057|10165|10166|23428|23507|23657|54407|55117|57709|81539|84230|94081|117247|206358	SLC1A4|SLC6A6|SLC7A1|SLC16A2|SLC7A5|SLC7A6|SLC25A13|SLC25A15|SLC7A8|LRRC8B|SLC7A11|SLC38A2|SLC6A15|SLC7A14|SLC38A1|LRRC8C|SFXN1|SLC16A10|SLC36A1	-5.96649	0	28	0	0	-10.2328	11.4341
1	-7.60681	GO:1903825	M1	1	0	GO Biological Processes	19	organic acid transmembrane transport	19_GO:0051179 localization	-7.60681	4.0395	7.25494	30337	137	1206	22	1.82421	0.38536	1374|4363|6509|6533|6541|6566|8140|9057|9120|9962|10165|10166|23428|23507|23657|51660|54407|55117|81539|84230|94081|206358	CPT1A|ABCC1|SLC1A4|SLC6A6|SLC7A1|SLC16A1|SLC7A5|SLC7A6|SLC16A6|SLC23A2|SLC25A13|SLC25A15|SLC7A8|LRRC8B|SLC7A11|MPC1|SLC38A2|SLC6A15|SLC38A1|LRRC8C|SFXN1|SLC36A1	-5.53809	0	28	0	0	-10.2328	11.4341
1	-7.40033	GO:0046942	M1	1	0	GO Biological Processes	19	carboxylic acid transport	19_GO:0051179 localization	-7.40033	2.87004	6.60072	30337	298	1206	34	2.81924	0.476631	320|785|1374|1836|4067|4363|4763|6509|6529|6533|6541|6566|6567|8140|9057|9120|9962|10165|10166|10560|23428|23507|23657|29015|51660|54407|55117|57709|81539|84230|94081|117247|151473|206358	APBA1|CACNB4|CPT1A|SLC26A2|LYN|ABCC1|NF1|SLC1A4|SLC6A1|SLC6A6|SLC7A1|SLC16A1|SLC16A2|SLC7A5|SLC7A6|SLC16A6|SLC23A2|SLC25A13|SLC25A15|SLC19A2|SLC7A8|LRRC8B|SLC7A11|SLC43A3|MPC1|SLC38A2|SLC6A15|SLC7A14|SLC38A1|LRRC8C|SFXN1|SLC16A10|SLC16A14|SLC36A1	-5.35069	0	28	0	0	-10.2328	11.4341
1	-7.36448	GO:0015849	M1	1	0	GO Biological Processes	19	organic acid transport	19_GO:0051179 localization	-7.36448	2.86044	6.57796	30337	299	1206	34	2.81924	0.476631	320|785|1374|1836|4067|4363|4763|6509|6529|6533|6541|6566|6567|8140|9057|9120|9962|10165|10166|10560|23428|23507|23657|29015|51660|54407|55117|57709|81539|84230|94081|117247|151473|206358	APBA1|CACNB4|CPT1A|SLC26A2|LYN|ABCC1|NF1|SLC1A4|SLC6A1|SLC6A6|SLC7A1|SLC16A1|SLC16A2|SLC7A5|SLC7A6|SLC16A6|SLC23A2|SLC25A13|SLC25A15|SLC19A2|SLC7A8|LRRC8B|SLC7A11|SLC43A3|MPC1|SLC38A2|SLC6A15|SLC7A14|SLC38A1|LRRC8C|SFXN1|SLC16A10|SLC16A14|SLC36A1	-5.32366	0	28	0	0	-10.2328	11.4341
1	-6.72857	GO:0032328	M1	1	0	GO Biological Processes	19	alanine transport	19_GO:0051179 localization	-6.72857	11.18	8.79028	30337	18	1206	8	0.66335	0.23375	6509|6533|8140|23428|54407|81539|94081|206358	SLC1A4|SLC6A6|SLC7A5|SLC7A8|SLC38A2|SLC38A1|SFXN1|SLC36A1	-4.76548	0	28	0	0	-10.2328	11.4341
1	-6.49685	GO:1905039	M1	1	0	GO Biological Processes	19	carboxylic acid transmembrane transport	19_GO:0051179 localization	-6.49685	3.78272	6.54391	30337	133	1206	20	1.65837	0.367736	1374|4363|6509|6541|6566|8140|9057|9962|10165|10166|23428|23507|23657|51660|54407|55117|81539|84230|94081|206358	CPT1A|ABCC1|SLC1A4|SLC7A1|SLC16A1|SLC7A5|SLC7A6|SLC23A2|SLC25A13|SLC25A15|SLC7A8|LRRC8B|SLC7A11|MPC1|SLC38A2|SLC6A15|SLC38A1|LRRC8C|SFXN1|SLC36A1	-4.56542	0	28	0	0	-10.2328	11.4341
1	-6.12392	GO:0015695	M1	1	0	GO Biological Processes	19	organic cation transport	19_GO:0051179 localization	-6.12392	4.32775	6.53955	30337	93	1206	16	1.3267	0.329467	6397|6509|6533|6541|8140|9057|10166|10560|23428|23446|54407|55117|81539|94081|117247|206358	SEC14L1|SLC1A4|SLC6A6|SLC7A1|SLC7A5|SLC7A6|SLC25A15|SLC19A2|SLC7A8|SLC44A1|SLC38A2|SLC6A15|SLC38A1|SFXN1|SLC16A10|SLC36A1	-4.24461	0	28	0	0	-10.2328	11.4341
1	-6.06065	GO:0015804	M1	1	0	GO Biological Processes	19	neutral amino acid transport	19_GO:0051179 localization	-6.06065	5.69548	6.96124	30337	53	1206	12	0.995025	0.285806	6509|6533|8140|9057|10165|23428|23657|54407|55117|81539|94081|206358	SLC1A4|SLC6A6|SLC7A5|SLC7A6|SLC25A13|SLC7A8|SLC7A11|SLC38A2|SLC6A15|SLC38A1|SFXN1|SLC36A1	-4.1908	0	28	0	0	-10.2328	11.4341
1	-5.92615	GO:0015807	M1	1	0	GO Biological Processes	19	L-amino acid transport	19_GO:0051179 localization	-5.92615	4.43913	6.46035	30337	85	1206	15	1.24378	0.319139	4763|6509|6541|8140|9057|10165|10166|23428|23657|54407|55117|81539|94081|117247|206358	NF1|SLC1A4|SLC7A1|SLC7A5|SLC7A6|SLC25A13|SLC25A15|SLC7A8|SLC7A11|SLC38A2|SLC6A15|SLC38A1|SFXN1|SLC16A10|SLC36A1	-4.07503	0	28	0	0	-10.2328	11.4341
1	-5.89051	GO:0022858	M1	1	0	GO Molecular Functions	21	alanine transmembrane transporter activity		-5.89051	11.0053	8.14508	30337	16	1206	7	0.580431	0.218745	6509|6533|23428|54407|81539|94081|206358	SLC1A4|SLC6A6|SLC7A8|SLC38A2|SLC38A1|SFXN1|SLC36A1	-4.045	0	28	0	0	-10.2328	11.4341
1	-5.77706	GO:0015179	M1	1	0	GO Molecular Functions	21	L-amino acid transmembrane transporter activity		-5.77706	4.95478	6.5442	30337	66	1206	13	1.07794	0.297352	6509|6541|8140|9057|10165|10166|23428|23657|54407|81539|94081|117247|206358	SLC1A4|SLC7A1|SLC7A5|SLC7A6|SLC25A13|SLC25A15|SLC7A8|SLC7A11|SLC38A2|SLC38A1|SFXN1|SLC16A10|SLC36A1	-3.94525	0	28	0	0	-10.2328	11.4341
1	-5.52778	GO:0015101	M1	1	0	GO Molecular Functions	21	organic cation transmembrane transporter activity		-5.52778	4.40214	6.19953	30337	80	1206	14	1.16086	0.308447	6509|6533|6541|8140|9057|10166|10560|23428|23446|54407|81539|94081|117247|206358	SLC1A4|SLC6A6|SLC7A1|SLC7A5|SLC7A6|SLC25A15|SLC19A2|SLC7A8|SLC44A1|SLC38A2|SLC38A1|SFXN1|SLC16A10|SLC36A1	-3.72844	0	28	0	0	-10.2328	11.4341
1	-5.46153	GO:0015175	M1	1	0	GO Molecular Functions	21	neutral L-amino acid transmembrane transporter activity		-5.46153	6.13538	6.69494	30337	41	1206	10	0.829187	0.261123	6509|6533|8140|10165|23428|54407|55117|81539|94081|206358	SLC1A4|SLC6A6|SLC7A5|SLC25A13|SLC7A8|SLC38A2|SLC6A15|SLC38A1|SFXN1|SLC36A1	-3.6684	0	28	0	0	-10.2328	11.4341
1	-5.05407	GO:0098739	M1	1	0	GO Biological Processes	19	import across plasma membrane	19_GO:0051179 localization	-5.05407	3.06769	5.40223	30337	164	1206	20	1.65837	0.367736	781|6509|6529|6533|6541|6558|6567|8140|9154|9990|10060|23428|23507|23516|23657|54407|57181|84230|84679|206358	CACNA2D1|SLC1A4|SLC6A1|SLC6A6|SLC7A1|SLC12A2|SLC16A2|SLC7A5|SLC28A1|SLC12A6|ABCC9|SLC7A8|LRRC8B|SLC39A14|SLC7A11|SLC38A2|SLC39A10|LRRC8C|SLC9A7|SLC36A1	-3.32185	0	28	0	0	-10.2328	11.4341
1	-4.85906	GO:0089718	M1	1	0	GO Biological Processes	19	amino acid import across plasma membrane	19_GO:0051179 localization	-4.85906	5.95778	6.22214	30337	38	1206	9	0.746269	0.247826	6509|6533|6541|6567|8140|23428|23657|54407|206358	SLC1A4|SLC6A6|SLC7A1|SLC16A2|SLC7A5|SLC7A8|SLC7A11|SLC38A2|SLC36A1	-3.15227	0	28	0	0	-10.2328	11.4341
1	-4.42916	GO:0015824	M1	1	0	GO Biological Processes	19	proline transport	19_GO:0051179 localization	-4.42916	11.4341	7.04238	30337	11	1206	5	0.414594	0.185027	6509|8140|54407|55117|206358	SLC1A4|SLC7A5|SLC38A2|SLC6A15|SLC36A1	-2.78498	0	28	0	0	-10.2328	11.4341
1	-3.57397	GO:0015180	M1	1	0	GO Molecular Functions	21	L-alanine transmembrane transporter activity		-3.57397	11.18	6.21475	30337	9	1206	4	0.331675	0.165562	6509|23428|94081|206358	SLC1A4|SLC7A8|SFXN1|SLC36A1	-2.08064	0	28	0	0	-10.2328	11.4341
1	-3.57397	GO:0035524	M1	1	0	GO Biological Processes	19	proline transmembrane transport	19_GO:0051179 localization	-3.57397	11.18	6.21475	30337	9	1206	4	0.331675	0.165562	6509|23428|54407|206358	SLC1A4|SLC7A8|SLC38A2|SLC36A1	-2.08064	0	28	0	0	-10.2328	11.4341
1	-3.52316	GO:1902475	M1	1	0	GO Biological Processes	19	L-alpha-amino acid transmembrane transport	19_GO:0051179 localization	-3.52316	3.75449	4.59248	30337	67	1206	10	0.829187	0.261123	6509|6541|8140|9057|10165|10166|23428|23657|54407|81539	SLC1A4|SLC7A1|SLC7A5|SLC7A6|SLC25A13|SLC25A15|SLC7A8|SLC7A11|SLC38A2|SLC38A1	-2.0384	0	28	0	0	-10.2328	11.4341
1	-3.1836	GO:0015808	M1	1	0	GO Biological Processes	19	L-alanine transport	19_GO:0051179 localization	-3.1836	9.14729	5.49892	30337	11	1206	4	0.331675	0.165562	6509|23428|94081|206358	SLC1A4|SLC7A8|SFXN1|SLC36A1	-1.76613	0	28	0	0	-10.2328	11.4341
1	-2.35691	GO:0006868	M1	1	0	GO Biological Processes	19	glutamine transport	19_GO:0051179 localization	-2.35691	8.38502	4.50844	30337	9	1206	3	0.248756	0.143441	6509|54407|81539	SLC1A4|SLC38A2|SLC38A1	-1.14337	0	28	0	0	-10.2328	11.4341
1	-2.35691	GO:0015186	M1	1	0	GO Molecular Functions	21	L-glutamine transmembrane transporter activity		-2.35691	8.38502	4.50844	30337	9	1206	3	0.248756	0.143441	6509|54407|81539	SLC1A4|SLC38A2|SLC38A1	-1.14337	0	28	0	0	-10.2328	11.4341
1	-2.35691	GO:0015194	M1	1	0	GO Molecular Functions	21	L-serine transmembrane transporter activity		-2.35691	8.38502	4.50844	30337	9	1206	3	0.248756	0.143441	6509|54407|94081	SLC1A4|SLC38A2|SFXN1	-1.14337	0	28	0	0	-10.2328	11.4341
1	-2.35691	GO:0015825	M1	1	0	GO Biological Processes	19	L-serine transport	19_GO:0051179 localization	-2.35691	8.38502	4.50844	30337	9	1206	3	0.248756	0.143441	6509|54407|94081	SLC1A4|SLC38A2|SFXN1	-1.14337	0	28	0	0	-10.2328	11.4341
1	-2.21496	GO:0015187	M1	1	0	GO Molecular Functions	21	glycine transmembrane transporter activity		-2.21496	7.54652	4.2128	30337	10	1206	3	0.248756	0.143441	23428|81539|206358	SLC7A8|SLC38A1|SLC36A1	-1.03964	0	28	0	0	-10.2328	11.4341
1	-2.21496	GO:0032329	M1	1	0	GO Biological Processes	19	serine transport	19_GO:0051179 localization	-2.21496	7.54652	4.2128	30337	10	1206	3	0.248756	0.143441	6509|54407|94081	SLC1A4|SLC38A2|SFXN1	-1.03964	0	28	0	0	-10.2328	11.4341
1	-9.94917	GO:0051338	M1	1	0	GO Biological Processes	19	regulation of transferase activity	19_GO:0065007 biological regulation	-9.94917	2.46302	7.50736	30337	623	1206	61	5.05804	0.631025	25|103|104|648|867|868|904|995|1136|1654|1894|2013|2043|2065|2321|2776|3643|3843|4040|4067|4092|4361|4751|4763|4919|5062|5170|5576|5629|5770|5795|5933|6091|6714|7042|8555|8658|8660|8826|9378|9647|9693|9770|10527|10645|22843|23328|23533|28951|51755|55704|57561|57679|63967|79618|84101|84630|122809|143384|374462|100133941	ABL1|ADAR|ADARB1|BMI1|CBL|CBLB|CCNT1|CDC25C|CHRNA3|DDX3X|ECT2|EMP2|EPHA4|ERBB3|FLT1|GNAQ|INSR|IPO5|LRP6|LYN|SMAD7|MRE11|NEK2|NF1|ROR1|PAK2|PDPK1|PRKAR2A|PROX1|PTPN1|PTPRJ|RBL1|ROBO1|SRC|TGFB2|CDC14B|TNKS|IRS2|IQGAP1|NRXN1|PPM1F|RAPGEF2|RASSF2|IPO7|CAMKK2|PPM1E|SASH1|PIK3R5|TRIB2|CDK12|CCDC88A|ARRDC3|ALS2|CLSPN|HMBOX1|USP44|TTBK1|SOCS4|CACUL1|PTPRQ|CD24	-7.52858	0	29	1	1	-9.94917	2.65866
1	-9.43372	GO:0043549	M1	1	0	GO Biological Processes	19	regulation of kinase activity	19_GO:0008152 metabolic process	-9.43372	2.57876	7.36686	30337	517	1206	53	4.39469	0.590244	25|103|104|867|868|904|995|1136|1654|1894|2013|2043|2065|2321|2776|3643|3843|4040|4067|4361|4763|4919|5062|5170|5576|5629|5770|5795|5933|6091|6714|7042|8660|8826|9378|9647|9693|9770|10527|10645|22843|23328|23533|28951|51755|55704|57679|63967|84630|122809|143384|374462|100133941	ABL1|ADAR|ADARB1|CBL|CBLB|CCNT1|CDC25C|CHRNA3|DDX3X|ECT2|EMP2|EPHA4|ERBB3|FLT1|GNAQ|INSR|IPO5|LRP6|LYN|MRE11|NF1|ROR1|PAK2|PDPK1|PRKAR2A|PROX1|PTPN1|PTPRJ|RBL1|ROBO1|SRC|TGFB2|IRS2|IQGAP1|NRXN1|PPM1F|RAPGEF2|RASSF2|IPO7|CAMKK2|PPM1E|SASH1|PIK3R5|TRIB2|CDK12|CCDC88A|ALS2|CLSPN|TTBK1|SOCS4|CACUL1|PTPRQ|CD24	-7.09838	0	29	0	0	-9.94917	2.65866
1	-9.01429	GO:0045859	M1	1	0	GO Biological Processes	19	regulation of protein kinase activity	19_GO:0008152 metabolic process	-9.01429	2.65372	7.23166	30337	455	1206	48	3.9801	0.562929	25|103|104|867|868|904|995|1136|1654|1894|2013|2043|2321|2776|3643|3843|4040|4067|4763|5062|5170|5576|5629|5770|5795|6091|6714|7042|8826|9378|9647|9693|9770|10527|10645|22843|23328|23533|28951|51755|55704|57679|63967|84630|122809|143384|374462|100133941	ABL1|ADAR|ADARB1|CBL|CBLB|CCNT1|CDC25C|CHRNA3|DDX3X|ECT2|EMP2|EPHA4|FLT1|GNAQ|INSR|IPO5|LRP6|LYN|NF1|PAK2|PDPK1|PRKAR2A|PROX1|PTPN1|PTPRJ|ROBO1|SRC|TGFB2|IQGAP1|NRXN1|PPM1F|RAPGEF2|RASSF2|IPO7|CAMKK2|PPM1E|SASH1|PIK3R5|TRIB2|CDK12|CCDC88A|ALS2|CLSPN|TTBK1|SOCS4|CACUL1|PTPRQ|CD24	-6.73908	0	29	0	0	-9.94917	2.65866
1	-7.7358	GO:0043408	M1	1	0	GO Biological Processes	19	regulation of MAPK cascade	19_GO:0050896 response to stimulus	-7.7358	2.20725	6.38515	30337	661	1206	58	4.80929	0.616118	25|408|467|673|1490|1605|1687|1846|2043|2321|3156|3340|3489|3643|4067|4208|4763|4838|4853|5062|5063|5291|5578|5610|5770|5781|5795|5801|5911|6091|6714|6789|7042|7476|8412|8826|9378|9693|9770|10818|11184|23328|23390|23533|28996|56919|56981|57161|57551|57556|80824|83737|203447|220164|392255|440193|768211|100133941	ABL1|ARRB1|ATF3|BRAF|CCN2|DAG1|GSDME|DUSP4|EPHA4|FLT1|HMGCR|NDST1|IGFBP6|INSR|LYN|MEF2C|NF1|NODAL|NOTCH2|PAK2|PAK3|PIK3CB|PRKCA|EIF2AK2|PTPN1|PTPN11|PTPRJ|PTPRR|RAP2A|ROBO1|SRC|STK4|TGFB2|WNT7A|BCAR3|IQGAP1|NRXN1|RAPGEF2|RASSF2|FRS2|MAP4K1|SASH1|ZDHHC17|PIK3R5|HIPK2|DHX33|PRDM11|PELI2|TAOK1|SEMA6A|DUSP16|ITCH|NRK|DOK6|GDF6|CCDC88C|RELL1|CD24	-5.64898	0	29	0	0	-9.94917	2.65866
1	-6.89463	GO:0042327	M1	1	0	GO Biological Processes	19	positive regulation of phosphorylation	19_GO:0048518 positive regulation of biological process	-6.89463	2.17136	5.9663	30337	614	1206	53	4.39469	0.590244	25|408|673|1136|1654|1894|2013|2043|2065|2321|2475|3643|3670|3845|3953|4067|4361|4842|4919|5062|5170|5629|5770|5781|5795|5911|6091|6714|6789|7037|7042|8412|8826|9378|9693|9770|10645|23328|23533|28996|55704|57161|57679|63967|79817|84630|96459|115825|133522|143384|222658|253260|100133941	ABL1|ARRB1|BRAF|CHRNA3|DDX3X|ECT2|EMP2|EPHA4|ERBB3|FLT1|MTOR|INSR|ISL1|KRAS|LEPR|LYN|MRE11|NOS1|ROR1|PAK2|PDPK1|PROX1|PTPN1|PTPN11|PTPRJ|RAP2A|ROBO1|SRC|STK4|TFRC|TGFB2|BCAR3|IQGAP1|NRXN1|RAPGEF2|RASSF2|CAMKK2|SASH1|PIK3R5|HIPK2|CCDC88A|PELI2|ALS2|CLSPN|MOB3B|TTBK1|FNIP1|WDFY2|PPARGC1B|CACUL1|KCTD20|RICTOR|CD24	-4.91857	0	29	0	0	-9.94917	2.65866
1	-6.6636	GO:0010562	M1	1	0	GO Biological Processes	19	positive regulation of phosphorus metabolic process	19_GO:0048518 positive regulation of biological process	-6.6636	2.06903	5.79247	30337	693	1206	57	4.72637	0.61105	25|408|673|1136|1654|1894|2013|2043|2065|2321|2475|3643|3670|3845|3953|4067|4208|4361|4842|4919|5062|5170|5629|5770|5781|5795|5911|6091|6714|6789|7037|7042|8412|8671|8826|9378|9693|9770|9863|10645|23328|23533|28996|55704|57161|57673|57679|63967|79817|84630|96459|115825|133522|143384|222658|253260|100133941	ABL1|ARRB1|BRAF|CHRNA3|DDX3X|ECT2|EMP2|EPHA4|ERBB3|FLT1|MTOR|INSR|ISL1|KRAS|LEPR|LYN|MEF2C|MRE11|NOS1|ROR1|PAK2|PDPK1|PROX1|PTPN1|PTPN11|PTPRJ|RAP2A|ROBO1|SRC|STK4|TFRC|TGFB2|BCAR3|SLC4A4|IQGAP1|NRXN1|RAPGEF2|RASSF2|MAGI2|CAMKK2|SASH1|PIK3R5|HIPK2|CCDC88A|PELI2|BEND3|ALS2|CLSPN|MOB3B|TTBK1|FNIP1|WDFY2|PPARGC1B|CACUL1|KCTD20|RICTOR|CD24	-4.70603	0	29	0	0	-9.94917	2.65866
1	-6.6636	GO:0045937	M1	1	0	GO Biological Processes	19	positive regulation of phosphate metabolic process	19_GO:0048518 positive regulation of biological process	-6.6636	2.06903	5.79247	30337	693	1206	57	4.72637	0.61105	25|408|673|1136|1654|1894|2013|2043|2065|2321|2475|3643|3670|3845|3953|4067|4208|4361|4842|4919|5062|5170|5629|5770|5781|5795|5911|6091|6714|6789|7037|7042|8412|8671|8826|9378|9693|9770|9863|10645|23328|23533|28996|55704|57161|57673|57679|63967|79817|84630|96459|115825|133522|143384|222658|253260|100133941	ABL1|ARRB1|BRAF|CHRNA3|DDX3X|ECT2|EMP2|EPHA4|ERBB3|FLT1|MTOR|INSR|ISL1|KRAS|LEPR|LYN|MEF2C|MRE11|NOS1|ROR1|PAK2|PDPK1|PROX1|PTPN1|PTPN11|PTPRJ|RAP2A|ROBO1|SRC|STK4|TFRC|TGFB2|BCAR3|SLC4A4|IQGAP1|NRXN1|RAPGEF2|RASSF2|MAGI2|CAMKK2|SASH1|PIK3R5|HIPK2|CCDC88A|PELI2|BEND3|ALS2|CLSPN|MOB3B|TTBK1|FNIP1|WDFY2|PPARGC1B|CACUL1|KCTD20|RICTOR|CD24	-4.70603	0	29	0	0	-9.94917	2.65866
1	-6.47273	GO:0031401	M1	1	0	GO Biological Processes	19	positive regulation of protein modification process	19_GO:0048518 positive regulation of biological process	-6.47273	1.99908	5.65632	30337	755	1206	60	4.97512	0.626105	25|408|648|673|868|1136|1654|1859|1894|2013|2043|2321|2475|3643|3670|3845|3953|4067|4361|4842|5062|5170|5629|5770|5781|5795|5911|6091|6714|6789|7037|7042|8412|8555|8826|9378|9693|9759|9770|9863|10645|23142|23328|23533|28996|55704|57161|57551|57561|57609|57679|63967|79817|84630|96459|115825|139285|143384|253260|100133941	ABL1|ARRB1|BMI1|BRAF|CBLB|CHRNA3|DDX3X|DYRK1A|ECT2|EMP2|EPHA4|FLT1|MTOR|INSR|ISL1|KRAS|LEPR|LYN|MRE11|NOS1|PAK2|PDPK1|PROX1|PTPN1|PTPN11|PTPRJ|RAP2A|ROBO1|SRC|STK4|TFRC|TGFB2|BCAR3|CDC14B|IQGAP1|NRXN1|RAPGEF2|HDAC4|RASSF2|MAGI2|CAMKK2|DCUN1D4|SASH1|PIK3R5|HIPK2|CCDC88A|PELI2|TAOK1|ARRDC3|DIP2B|ALS2|CLSPN|MOB3B|TTBK1|FNIP1|WDFY2|AMER1|CACUL1|RICTOR|CD24	-4.54468	0	29	0	0	-9.94917	2.65866
1	-6.39233	GO:0001934	M1	1	0	GO Biological Processes	19	positive regulation of protein phosphorylation	19_GO:0048518 positive regulation of biological process	-6.39233	2.16625	5.71412	30337	569	1206	49	4.06302	0.568517	25|408|673|1136|1654|1894|2013|2043|2321|2475|3643|3670|3845|3953|4067|4361|4842|5062|5170|5629|5770|5781|5795|5911|6091|6714|6789|7037|7042|8412|8826|9378|9693|9770|10645|23328|23533|28996|55704|57161|57679|63967|79817|84630|96459|115825|143384|253260|100133941	ABL1|ARRB1|BRAF|CHRNA3|DDX3X|ECT2|EMP2|EPHA4|FLT1|MTOR|INSR|ISL1|KRAS|LEPR|LYN|MRE11|NOS1|PAK2|PDPK1|PROX1|PTPN1|PTPN11|PTPRJ|RAP2A|ROBO1|SRC|STK4|TFRC|TGFB2|BCAR3|IQGAP1|NRXN1|RAPGEF2|RASSF2|CAMKK2|SASH1|PIK3R5|HIPK2|CCDC88A|PELI2|ALS2|CLSPN|MOB3B|TTBK1|FNIP1|WDFY2|CACUL1|RICTOR|CD24	-4.47261	0	29	0	0	-9.94917	2.65866
1	-5.80387	GO:0051347	M1	1	0	GO Biological Processes	19	positive regulation of transferase activity	19_GO:0065007 biological regulation	-5.80387	2.41876	5.54075	30337	364	1206	35	2.90216	0.483383	25|648|1136|1654|1894|2013|2043|2065|2321|3643|4361|4751|4919|5170|5629|5770|6091|6714|7042|8555|8658|8826|9378|9693|9770|23328|23533|55704|57561|57679|63967|79618|84630|143384|100133941	ABL1|BMI1|CHRNA3|DDX3X|ECT2|EMP2|EPHA4|ERBB3|FLT1|INSR|MRE11|NEK2|ROR1|PDPK1|PROX1|PTPN1|ROBO1|SRC|TGFB2|CDC14B|TNKS|IQGAP1|NRXN1|RAPGEF2|RASSF2|SASH1|PIK3R5|CCDC88A|ARRDC3|ALS2|CLSPN|HMBOX1|TTBK1|CACUL1|CD24	-3.968	0	29	0	0	-9.94917	2.65866
1	-5.66253	GO:0043410	M1	1	0	GO Biological Processes	19	positive regulation of MAPK cascade	19_GO:0048518 positive regulation of biological process	-5.66253	2.20847	5.35492	30337	467	1206	41	3.39967	0.521836	25|408|673|1490|1687|2321|3340|3489|3643|4067|4208|4838|4853|5578|5610|5770|5781|5795|6091|6714|7042|7476|8412|8826|9378|9693|9770|10818|11184|23328|23533|28996|56919|57161|57551|203447|220164|392255|440193|768211|100133941	ABL1|ARRB1|BRAF|CCN2|GSDME|FLT1|NDST1|IGFBP6|INSR|LYN|MEF2C|NODAL|NOTCH2|PRKCA|EIF2AK2|PTPN1|PTPN11|PTPRJ|ROBO1|SRC|TGFB2|WNT7A|BCAR3|IQGAP1|NRXN1|RAPGEF2|RASSF2|FRS2|MAP4K1|SASH1|PIK3R5|HIPK2|DHX33|PELI2|TAOK1|NRK|DOK6|GDF6|CCDC88C|RELL1|CD24	-3.8492	0	29	0	0	-9.94917	2.65866
1	-5.20184	GO:0045860	M1	1	0	GO Biological Processes	19	positive regulation of protein kinase activity	19_GO:0048518 positive regulation of biological process	-5.20184	2.65866	5.31475	30337	246	1206	26	2.15589	0.418222	25|1136|1654|1894|2013|2043|2321|3643|5170|5629|5770|6091|6714|7042|8826|9378|9693|9770|23328|23533|55704|57679|63967|84630|143384|100133941	ABL1|CHRNA3|DDX3X|ECT2|EMP2|EPHA4|FLT1|INSR|PDPK1|PROX1|PTPN1|ROBO1|SRC|TGFB2|IQGAP1|NRXN1|RAPGEF2|RASSF2|SASH1|PIK3R5|CCDC88A|ALS2|CLSPN|TTBK1|CACUL1|CD24	-3.43992	0	29	0	0	-9.94917	2.65866
1	-5.19124	GO:0033674	M1	1	0	GO Biological Processes	19	positive regulation of kinase activity	19_GO:0048518 positive regulation of biological process	-5.19124	2.49828	5.23447	30337	292	1206	29	2.40464	0.44113	25|1136|1654|1894|2013|2043|2065|2321|3643|4361|4919|5170|5629|5770|6091|6714|7042|8826|9378|9693|9770|23328|23533|55704|57679|63967|84630|143384|100133941	ABL1|CHRNA3|DDX3X|ECT2|EMP2|EPHA4|ERBB3|FLT1|INSR|MRE11|ROR1|PDPK1|PROX1|PTPN1|ROBO1|SRC|TGFB2|IQGAP1|NRXN1|RAPGEF2|RASSF2|SASH1|PIK3R5|CCDC88A|ALS2|CLSPN|TTBK1|CACUL1|CD24	-3.43135	0	29	0	0	-9.94917	2.65866
1	-3.85647	GO:0071900	M1	1	0	GO Biological Processes	19	regulation of protein serine/threonine kinase activity	19_GO:0008152 metabolic process	-3.85647	2.30428	4.31414	30337	262	1206	24	1.99005	0.402155	25|904|995|1654|2321|3643|3843|4040|4067|4763|5576|5629|5770|5795|6091|6714|9378|9693|10527|23328|23533|28951|51755|100133941	ABL1|CCNT1|CDC25C|DDX3X|FLT1|INSR|IPO5|LRP6|LYN|NF1|PRKAR2A|PROX1|PTPN1|PTPRJ|ROBO1|SRC|NRXN1|RAPGEF2|IPO7|SASH1|PIK3R5|TRIB2|CDK12|CD24	-2.31958	0	29	0	0	-9.94917	2.65866
1	-2.40464	GO:0071902	M1	1	0	GO Biological Processes	19	positive regulation of protein serine/threonine kinase activity	19_GO:0048518 positive regulation of biological process	-2.40464	2.43436	3.25647	30337	124	1206	12	0.995025	0.285806	1654|2321|3643|5629|5770|6091|6714|9378|9693|23328|23533|100133941	DDX3X|FLT1|INSR|PROX1|PTPN1|ROBO1|SRC|NRXN1|RAPGEF2|SASH1|PIK3R5|CD24	-1.17523	0	29	0	0	-9.94917	2.65866
1	-2.26696	GO:0043405	M1	1	0	GO Biological Processes	19	regulation of MAP kinase activity	19_GO:0008152 metabolic process	-2.26696	2.34001	3.10324	30337	129	1206	12	0.995025	0.285806	2321|3643|4067|4763|5770|5795|6091|23328|23533|28951|51755|100133941	FLT1|INSR|LYN|NF1|PTPN1|PTPRJ|ROBO1|SASH1|PIK3R5|TRIB2|CDK12|CD24	-1.07712	0	29	0	0	-9.94917	2.65866
1	-9.93574	GO:0019904	M1	1	0	GO Molecular Functions	21	protein domain specific binding		-9.93574	2.41949	7.47279	30337	655	1206	63	5.22388	0.640726	25|51|575|648|867|868|995|1406|1525|1605|1656|1793|1840|2043|2890|3399|3643|3897|4067|5063|5576|5629|6045|6091|6714|6801|6938|7976|8030|8202|8660|8728|8825|8826|8871|9444|9693|9844|10163|10499|10656|10971|22941|23085|23129|23357|23405|30837|50944|55662|55704|55740|55970|57325|57669|60312|64397|64398|83699|133522|285590|342371|440193	ABL1|ACOX1|ADGRB1|BMI1|CBL|CBLB|CDC25C|CRX|CXADR|DAG1|DDX6|DOCK1|DTX1|EPHA4|GRIA1|ID3|INSR|L1CAM|LYN|PAK3|PRKAR2A|PROX1|RNF2|ROBO1|SRC|STRN|TCF12|FZD3|CCDC6|NCOA3|IRS2|ADAM19|LIN7A|IQGAP1|SYNJ2|QKI|RAPGEF2|ELMO1|WASF2|NCOA2|KHDRBS3|YWHAQ|SHANK2|ERC1|PLXND1|ANGEL1|DICER1|SOCS7|SHANK1|HIF1AN|CCDC88A|ENAH|GNG12|KAT14|EPB41L5|AFAP1|ZNF106|PALS1|SH3BGRL2|PPARGC1B|SH3PXD2B|ATXN1L|CCDC88C	-7.52549	0	30	1	1	-9.93574	4.32997
1	-7.83729	GO:0017124	M1	1	0	GO Molecular Functions	21	SH3 domain binding		-7.83729	4.32997	7.49866	30337	122	1206	21	1.74129	0.376659	25|867|868|1793|1840|4067|5063|8030|8728|8871|9444|9844|10163|10656|22941|30837|50944|55740|60312|64397|83699	ABL1|CBL|CBLB|DOCK1|DTX1|LYN|PAK3|CCDC6|ADAM19|SYNJ2|QKI|ELMO1|WASF2|KHDRBS3|SHANK2|SOCS7|SHANK1|ENAH|AFAP1|ZNF106|SH3BGRL2	-5.7456	0	30	0	0	-9.93574	4.32997
1	-9.89903	GO:0001501	M1	1	0	GO Biological Processes	19	skeletal system development	19_GO:0032502 developmental process	-9.89903	2.65581	7.61159	30337	502	1206	53	4.39469	0.590244	54|93|538|648|657|875|1112|1462|1490|1836|2121|2734|2736|3037|3340|3696|3953|3988|4090|4208|4325|4488|4838|5087|5308|6197|6422|6714|6939|7042|7046|7092|7476|8111|8642|8879|9215|9321|9350|9770|10468|23369|23516|28982|54799|54928|56987|64131|64764|81792|133522|139285|285590	ACP5|ACVR2B|ATP7A|BMI1|BMPR1A|CBS|FOXN3|VCAN|CCN2|SLC26A2|EVC|GLG1|GLI2|HAS2|NDST1|ITGB8|LEPR|LIPA|SMAD5|MEF2C|MMP16|MSX2|NODAL|PBX1|PITX2|RPS6KA3|SFRP1|SRC|TCF15|TGFB2|TGFBR1|TLL1|WNT7A|GPR68|DCHS1|SGPL1|LARGE1|TRIP11|CER1|RASSF2|FST|PUM2|SLC39A14|FLVCR1|MBTD1|BPNT2|BBX|XYLT1|CREB3L2|ADAMTS12|PPARGC1B|AMER1|SH3PXD2B	-7.49385	0	31	1	1	-9.89903	3.29411
1	-6.48275	GO:0060348	M1	1	0	GO Biological Processes	19	bone development	19_GO:0032502 developmental process	-6.48275	3.19227	6.28102	30337	197	1206	25	2.07297	0.410274	54|875|1112|2121|2734|3037|3953|3988|4090|4208|4325|4488|5308|6714|8111|8642|9215|9321|9350|54928|56987|64131|81792|139285|285590	ACP5|CBS|FOXN3|EVC|GLG1|HAS2|LEPR|LIPA|SMAD5|MEF2C|MMP16|MSX2|PITX2|SRC|GPR68|DCHS1|LARGE1|TRIP11|CER1|BPNT2|BBX|XYLT1|ADAMTS12|AMER1|SH3PXD2B	-4.55301	0	31	0	0	-9.89903	3.29411
1	-5.67059	GO:0061448	M1	1	0	GO Biological Processes	19	connective tissue development	19_GO:0032502 developmental process	-5.67059	2.8191	5.65922	30337	232	1206	26	2.15589	0.418222	538|657|875|1490|1836|2121|3696|3988|4090|4208|4488|7476|9215|9321|9350|9462|23369|23516|54928|57561|64764|79718|81792|139285|157680|285590	ATP7A|BMPR1A|CBS|CCN2|SLC26A2|EVC|ITGB8|LIPA|SMAD5|MEF2C|MSX2|WNT7A|LARGE1|TRIP11|CER1|RASAL2|PUM2|SLC39A14|BPNT2|ARRDC3|CREB3L2|TBL1XR1|ADAMTS12|AMER1|VPS13B|SH3PXD2B	-3.85467	0	31	0	0	-9.89903	3.29411
1	-4.32612	GO:0048705	M1	1	0	GO Biological Processes	19	skeletal system morphogenesis	19_GO:0032502 developmental process	-4.32612	2.52649	4.71787	30337	229	1206	23	1.90713	0.393854	54|93|648|875|1112|1490|2734|3037|3340|4208|4325|4488|4838|6422|6939|7046|7476|8879|9321|9350|28982|54928|133522	ACP5|ACVR2B|BMI1|CBS|FOXN3|CCN2|GLG1|HAS2|NDST1|MEF2C|MMP16|MSX2|NODAL|SFRP1|TCF15|TGFBR1|WNT7A|SGPL1|TRIP11|CER1|FLVCR1|BPNT2|PPARGC1B	-2.70412	0	31	0	0	-9.89903	3.29411
1	-3.60397	GO:0001503	M1	1	0	GO Biological Processes	19	ossification	19_GO:0032501 multicellular organismal process	-3.60397	2.17604	4.08733	30337	289	1206	25	2.07297	0.410274	103|657|875|1462|1490|1836|2736|4090|4208|4325|4488|4763|5167|6422|8642|8994|9188|9350|9770|51430|54928|64131|81621|81792|133522	ADAR|BMPR1A|CBS|VCAN|CCN2|SLC26A2|GLI2|SMAD5|MEF2C|MMP16|MSX2|NF1|ENPP1|SFRP1|DCHS1|LIMD1|DDX21|CER1|RASSF2|SUCO|BPNT2|XYLT1|KAZALD1|ADAMTS12|PPARGC1B	-2.10252	0	31	0	0	-9.89903	3.29411
1	-3.31202	GO:0002062	M1	1	0	GO Biological Processes	19	chondrocyte differentiation	19_GO:0032502 developmental process	-3.31202	3.29411	4.28396	30337	84	1206	11	0.912106	0.273753	657|1490|1836|4208|4488|7476|9321|23516|54928|64764|81792	BMPR1A|CCN2|SLC26A2|MEF2C|MSX2|WNT7A|TRIP11|SLC39A14|BPNT2|CREB3L2|ADAMTS12	-1.86556	0	31	0	0	-9.89903	3.29411
1	-3.21978	GO:0051216	M1	1	0	GO Biological Processes	19	cartilage development	19_GO:0032502 developmental process	-3.21978	2.45768	3.9235	30337	174	1206	17	1.40962	0.339465	538|657|875|1490|1836|2121|3696|4090|4208|4488|7476|9321|9350|23516|54928|64764|81792	ATP7A|BMPR1A|CBS|CCN2|SLC26A2|EVC|ITGB8|SMAD5|MEF2C|MSX2|WNT7A|TRIP11|CER1|SLC39A14|BPNT2|CREB3L2|ADAMTS12	-1.7918	0	31	0	0	-9.89903	3.29411
1	-2.67927	GO:0060349	M1	1	0	GO Biological Processes	19	bone morphogenesis	19_GO:0032502 developmental process	-2.67927	2.76706	3.60127	30337	100	1206	11	0.912106	0.273753	54|875|1112|2734|3037|4208|4325|4488|9321|9350|54928	ACP5|CBS|FOXN3|GLG1|HAS2|MEF2C|MMP16|MSX2|TRIP11|CER1|BPNT2	-1.37782	0	31	0	0	-9.89903	3.29411
1	-9.80485	GO:0071363	M1	1	0	GO Biological Processes	19	cellular response to growth factor stimulus	19_GO:0050896 response to stimulus	-9.80485	2.66952	7.58077	30337	490	1206	52	4.31177	0.584903	25|93|317|538|657|673|836|867|1490|2186|2321|2549|2734|2890|3037|3340|3643|3696|4090|4092|4131|4208|4297|4488|4838|4842|4853|5062|5139|5170|5781|6422|6498|6714|7042|7046|7476|8826|8895|9693|9863|10468|10818|23527|28996|29904|57556|57669|81792|131405|392255|644815	ABL1|ACVR2B|APAF1|ATP7A|BMPR1A|BRAF|CASP3|CBL|CCN2|BPTF|FLT1|GAB1|GLG1|GRIA1|HAS2|NDST1|INSR|ITGB8|SMAD5|SMAD7|MAP1B|MEF2C|KMT2A|MSX2|NODAL|NOS1|NOTCH2|PAK2|PDE3A|PDPK1|PTPN11|SFRP1|SKIL|SRC|TGFB2|TGFBR1|WNT7A|IQGAP1|CPNE3|RAPGEF2|MAGI2|FST|FRS2|ACAP2|HIPK2|EEF2K|SEMA6A|EPB41L5|ADAMTS12|TRIM71|GDF6|FAM83G	-7.41457	0	32	1	1	-9.80485	3.26689
1	-9.28348	GO:0070848	M1	1	0	GO Biological Processes	19	response to growth factor	19_GO:0050896 response to stimulus	-9.28348	2.55406	7.28719	30337	522	1206	53	4.39469	0.590244	25|93|317|538|657|673|836|867|1490|2186|2241|2321|2549|2734|2890|3037|3340|3643|3696|4090|4092|4131|4208|4297|4488|4838|4842|4853|5062|5139|5170|5781|6422|6498|6714|7042|7046|7476|8826|8895|9693|9863|10468|10818|23527|28996|29904|57556|57669|81792|131405|392255|644815	ABL1|ACVR2B|APAF1|ATP7A|BMPR1A|BRAF|CASP3|CBL|CCN2|BPTF|FER|FLT1|GAB1|GLG1|GRIA1|HAS2|NDST1|INSR|ITGB8|SMAD5|SMAD7|MAP1B|MEF2C|KMT2A|MSX2|NODAL|NOS1|NOTCH2|PAK2|PDE3A|PDPK1|PTPN11|SFRP1|SKIL|SRC|TGFB2|TGFBR1|WNT7A|IQGAP1|CPNE3|RAPGEF2|MAGI2|FST|FRS2|ACAP2|HIPK2|EEF2K|SEMA6A|EPB41L5|ADAMTS12|TRIM71|GDF6|FAM83G	-6.97777	0	32	0	0	-9.80485	3.26689
1	-5.17575	GO:0071560	M1	1	0	GO Biological Processes	19	cellular response to transforming growth factor beta stimulus	19_GO:0050896 response to stimulus	-5.17575	3.12485	5.50029	30337	161	1206	20	1.65837	0.367736	25|317|657|2734|3696|4090|4092|4208|4297|4838|5062|5139|6422|6498|6714|7042|7046|7476|28996|57669	ABL1|APAF1|BMPR1A|GLG1|ITGB8|SMAD5|SMAD7|MEF2C|KMT2A|NODAL|PAK2|PDE3A|SFRP1|SKIL|SRC|TGFB2|TGFBR1|WNT7A|HIPK2|EPB41L5	-3.41928	0	32	0	0	-9.80485	3.26689
1	-4.89689	GO:0071559	M1	1	0	GO Biological Processes	19	response to transforming growth factor beta	19_GO:0050896 response to stimulus	-4.89689	2.99465	5.27492	30337	168	1206	20	1.65837	0.367736	25|317|657|2734|3696|4090|4092|4208|4297|4838|5062|5139|6422|6498|6714|7042|7046|7476|28996|57669	ABL1|APAF1|BMPR1A|GLG1|ITGB8|SMAD5|SMAD7|MEF2C|KMT2A|NODAL|PAK2|PDE3A|SFRP1|SKIL|SRC|TGFB2|TGFBR1|WNT7A|HIPK2|EPB41L5	-3.18765	0	32	0	0	-9.80485	3.26689
1	-4.7186	GO:0007178	M1	1	0	GO Biological Processes	19	cell surface receptor protein serine/threonine kinase signaling pathway	19_GO:0050896 response to stimulus	-4.7186	2.8249	5.09321	30337	187	1206	21	1.74129	0.376659	25|93|657|2734|3696|4090|4092|4488|4838|4853|6422|6498|6714|7042|7046|9863|10468|28996|151742|392255|644815	ABL1|ACVR2B|BMPR1A|GLG1|ITGB8|SMAD5|SMAD7|MSX2|NODAL|NOTCH2|SFRP1|SKIL|SRC|TGFB2|TGFBR1|MAGI2|FST|HIPK2|PPM1L|GDF6|FAM83G	-3.02827	0	32	0	0	-9.80485	3.26689
1	-4.1293	GO:0141091	M1	1	0	GO Biological Processes	19	transforming growth factor beta receptor superfamily signaling pathway	19_GO:0050896 response to stimulus	-4.1293	2.73112	4.67295	30337	175	1206	19	1.57546	0.358576	25|93|657|2734|3696|4090|4092|4488|4838|4853|6422|6498|6714|7042|7046|10468|28996|392255|644815	ABL1|ACVR2B|BMPR1A|GLG1|ITGB8|SMAD5|SMAD7|MSX2|NODAL|NOTCH2|SFRP1|SKIL|SRC|TGFB2|TGFBR1|FST|HIPK2|GDF6|FAM83G	-2.54778	0	32	0	0	-9.80485	3.26689
1	-3.03262	GO:0030509	M1	1	0	GO Biological Processes	19	BMP signaling pathway	19_GO:0050896 response to stimulus	-3.03262	3.26689	4.05244	30337	77	1206	10	0.829187	0.261123	25|93|657|4090|4488|4853|6422|10468|392255|644815	ABL1|ACVR2B|BMPR1A|SMAD5|MSX2|NOTCH2|SFRP1|FST|GDF6|FAM83G	-1.64185	0	32	0	0	-9.80485	3.26689
1	-3.01518	GO:0071772	M1	1	0	GO Biological Processes	19	response to BMP	19_GO:0050896 response to stimulus	-3.01518	3.04072	3.96685	30337	91	1206	11	0.912106	0.273753	25|93|657|4090|4488|4853|6422|10468|81792|392255|644815	ABL1|ACVR2B|BMPR1A|SMAD5|MSX2|NOTCH2|SFRP1|FST|ADAMTS12|GDF6|FAM83G	-1.63168	0	32	0	0	-9.80485	3.26689
1	-3.01518	GO:0071773	M1	1	0	GO Biological Processes	19	cellular response to BMP stimulus	19_GO:0050896 response to stimulus	-3.01518	3.04072	3.96685	30337	91	1206	11	0.912106	0.273753	25|93|657|4090|4488|4853|6422|10468|81792|392255|644815	ABL1|ACVR2B|BMPR1A|SMAD5|MSX2|NOTCH2|SFRP1|FST|ADAMTS12|GDF6|FAM83G	-1.63168	0	32	0	0	-9.80485	3.26689
1	-2.67927	GO:0007179	M1	1	0	GO Biological Processes	19	transforming growth factor beta receptor signaling pathway	19_GO:0050896 response to stimulus	-2.67927	2.76706	3.60127	30337	100	1206	11	0.912106	0.273753	657|2734|3696|4090|4092|4838|6498|6714|7042|7046|28996	BMPR1A|GLG1|ITGB8|SMAD5|SMAD7|NODAL|SKIL|SRC|TGFB2|TGFBR1|HIPK2	-1.37782	0	32	0	0	-9.80485	3.26689
1	-9.55792	GO:0022604	M1	1	0	GO Biological Processes	19	regulation of cell morphogenesis	19_GO:0032502 developmental process	-9.55792	3.47672	7.93598	30337	246	1206	34	2.81924	0.476631	1605|2043|2909|4628|4649|5361|5789|6239|6714|6792|8994|9202|9699|9962|10630|10672|10810|23129|23268|23426|29780|29904|50618|51057|51760|55023|56882|57465|93663|114793|114804|118987|192670|254065	DAG1|EPHA4|ARHGAP35|MYH10|MYO9A|PLXNA1|PTPRD|RREB1|SRC|CDKL5|LIMD1|ZMYM4|RIMS2|SLC23A2|PDPN|GNA13|WASF3|PLXND1|DNMBP|GRIP1|PARVB|EEF2K|ITSN2|WDPCP|SYT17|PHIP|CDC42SE1|TBC1D24|ARHGAP18|FMNL2|RNF157|PDZD8|AGO4|BRWD3	-7.20502	0	33	1	1	-9.55792	3.47672
1	-4.40668	GO:0008360	M1	1	0	GO Biological Processes	19	regulation of cell shape	19_GO:0032502 developmental process	-4.40668	3.07652	4.99263	30337	139	1206	17	1.40962	0.339465	1605|2909|4628|5361|8994|10630|10672|10810|23129|23268|29780|51057|55023|56882|93663|114793|254065	DAG1|ARHGAP35|MYH10|PLXNA1|LIMD1|PDPN|GNA13|WASF3|PLXND1|DNMBP|PARVB|WDPCP|PHIP|CDC42SE1|ARHGAP18|FMNL2|BRWD3	-2.76685	0	33	0	0	-9.55792	3.47672
1	-9.45553	GO:0005938	M1	1	0	GO Cellular Components	20	cell cortex		-9.45553	3.12435	7.6991	30337	314	1206	39	3.23383	0.509386	667|800|1894|2241|2764|3092|3709|4628|4643|4646|4650|4735|6786|7248|8826|9699|9743|9783|10788|23085|23122|23233|23332|26064|51057|54874|55607|55752|56907|57553|57595|57710|83737|83872|84552|89958|114882|117583|285527	DST|CALD1|ECT2|FER|GMFB|HIP1|ITPR2|MYH10|MYO1E|MYO6|MYO9B|SEPTIN2|STIM1|TSC1|IQGAP1|RIMS2|ARHGAP32|RIMS3|IQGAP2|ERC1|CLASP2|EXOC6B|CLASP1|RAI14|WDPCP|FNBP1L|PPP1R9A|SEPTIN11|SPIRE1|MICAL3|PDZD4|KIAA1614|ITCH|HMCN1|PARD6G|SAPCD2|OSBPL8|PARD3B|FRYL	-7.11586	0	34	1	1	-9.45553	3.12435
1	-9.45553	GO:0072001	M1	1	0	GO Biological Processes	19	renal system development	19_GO:0032502 developmental process	-9.45553	3.12435	7.6991	30337	314	1206	39	3.23383	0.509386	93|317|1282|2043|2736|3037|3399|4090|4092|4208|4643|4763|4853|4854|5087|5629|6092|6422|7042|7046|7248|8642|8826|8842|8879|9231|9350|9653|9863|23129|26108|51057|56913|80144|139285|203286|341640|392255|100133941	ACVR2B|APAF1|COL4A1|EPHA4|GLI2|HAS2|ID3|SMAD5|SMAD7|MEF2C|MYO1E|NF1|NOTCH2|NOTCH3|PBX1|PROX1|ROBO2|SFRP1|TGFB2|TGFBR1|TSC1|DCHS1|IQGAP1|PROM1|SGPL1|DLG5|CER1|HS2ST1|MAGI2|PLXND1|PYGO1|WDPCP|C1GALT1|FRAS1|AMER1|ANKS6|FREM2|GDF6|CD24	-7.11586	0	35	1	1	-9.45553	10.062
1	-9.31049	GO:0001822	M1	1	0	GO Biological Processes	19	kidney development	19_GO:0032502 developmental process	-9.31049	3.14438	7.64566	30337	304	1206	38	3.15091	0.503028	93|317|2043|2736|3037|3399|4090|4092|4208|4643|4763|4853|4854|5087|5629|6092|6422|7042|7046|7248|8642|8826|8842|8879|9231|9350|9653|9863|23129|26108|51057|56913|80144|139285|203286|341640|392255|100133941	ACVR2B|APAF1|EPHA4|GLI2|HAS2|ID3|SMAD5|SMAD7|MEF2C|MYO1E|NF1|NOTCH2|NOTCH3|PBX1|PROX1|ROBO2|SFRP1|TGFB2|TGFBR1|TSC1|DCHS1|IQGAP1|PROM1|SGPL1|DLG5|CER1|HS2ST1|MAGI2|PLXND1|PYGO1|WDPCP|C1GALT1|FRAS1|AMER1|ANKS6|FREM2|GDF6|CD24	-7.00021	0	35	0	0	-9.45553	10.062
1	-3.79552	GO:0072073	M1	1	0	GO Biological Processes	19	kidney epithelium development	19_GO:0032502 developmental process	-3.79552	2.85447	4.49087	30337	141	1206	16	1.3267	0.329467	2043|4090|4092|4208|4643|4853|5087|6092|6422|8642|8826|8842|9350|9653|9863|100133941	EPHA4|SMAD5|SMAD7|MEF2C|MYO1E|NOTCH2|PBX1|ROBO2|SFRP1|DCHS1|IQGAP1|PROM1|CER1|HS2ST1|MAGI2|CD24	-2.2701	0	35	0	0	-9.45553	10.062
1	-3.77454	GO:0061318	M1	1	0	GO Biological Processes	19	renal filtration cell differentiation	19_GO:0032502 developmental process	-3.77454	6.86047	5.59487	30337	22	1206	6	0.497512	0.202603	4643|4853|8826|8842|9863|100133941	MYO1E|NOTCH2|IQGAP1|PROM1|MAGI2|CD24	-2.25375	0	35	0	0	-9.45553	10.062
1	-3.77454	GO:0072112	M1	1	0	GO Biological Processes	19	podocyte differentiation	19_GO:0032502 developmental process	-3.77454	6.86047	5.59487	30337	22	1206	6	0.497512	0.202603	4643|4853|8826|8842|9863|100133941	MYO1E|NOTCH2|IQGAP1|PROM1|MAGI2|CD24	-2.25375	0	35	0	0	-9.45553	10.062
1	-3.65806	GO:0072311	M1	1	0	GO Biological Processes	19	glomerular epithelial cell differentiation	19_GO:0032502 developmental process	-3.65806	6.56219	5.42954	30337	23	1206	6	0.497512	0.202603	4643|4853|8826|8842|9863|100133941	MYO1E|NOTCH2|IQGAP1|PROM1|MAGI2|CD24	-2.14769	0	35	0	0	-9.45553	10.062
1	-3.36602	GO:0072015	M1	1	0	GO Biological Processes	19	podocyte development	19_GO:0032502 developmental process	-3.36602	10.062	5.83157	30337	10	1206	4	0.331675	0.165562	4643|4853|8826|9863	MYO1E|NOTCH2|IQGAP1|MAGI2	-1.90439	0	35	0	0	-9.45553	10.062
1	-3.34433	GO:0072010	M1	1	0	GO Biological Processes	19	glomerular epithelium development	19_GO:0032502 developmental process	-3.34433	5.80501	4.98719	30337	26	1206	6	0.497512	0.202603	4643|4853|8826|8842|9863|100133941	MYO1E|NOTCH2|IQGAP1|PROM1|MAGI2|CD24	-1.88945	0	35	0	0	-9.45553	10.062
1	-3.31714	GO:0061005	M1	1	0	GO Biological Processes	19	cell differentiation involved in kidney development	19_GO:0032502 developmental process	-3.31714	4.28171	4.58115	30337	47	1206	8	0.66335	0.23375	4208|4643|4853|8826|8842|9863|139285|100133941	MEF2C|MYO1E|NOTCH2|IQGAP1|PROM1|MAGI2|AMER1|CD24	-1.86901	0	35	0	0	-9.45553	10.062
1	-3.25377	GO:0035850	M1	1	0	GO Biological Processes	19	epithelial cell differentiation involved in kidney development	19_GO:0032502 developmental process	-3.25377	4.75907	4.65516	30337	37	1206	7	0.580431	0.218745	4208|4643|4853|8826|8842|9863|100133941	MEF2C|MYO1E|NOTCH2|IQGAP1|PROM1|MAGI2|CD24	-1.81719	0	35	0	0	-9.45553	10.062
1	-3.1836	GO:0072310	M1	1	0	GO Biological Processes	19	glomerular epithelial cell development	19_GO:0032502 developmental process	-3.1836	9.14729	5.49892	30337	11	1206	4	0.331675	0.165562	4643|4853|8826|9863	MYO1E|NOTCH2|IQGAP1|MAGI2	-1.76613	0	35	0	0	-9.45553	10.062
1	-2.65098	GO:0032835	M1	1	0	GO Biological Processes	19	glomerulus development	19_GO:0032502 developmental process	-2.65098	3.41086	3.77145	30337	59	1206	8	0.66335	0.23375	4208|4643|4853|4854|8826|8842|9863|100133941	MEF2C|MYO1E|NOTCH2|NOTCH3|IQGAP1|PROM1|MAGI2|CD24	-1.35624	0	35	0	0	-9.45553	10.062
1	-9.32364	GO:0009101	M1	1	0	GO Biological Processes	19	glycoprotein biosynthetic process	19_GO:0008152 metabolic process	-9.32364	3.26925	7.71974	30337	277	1206	36	2.98507	0.490031	538|2137|2673|3340|4122|4124|6480|8708|9215|9321|9331|9334|9469|9653|9761|9917|10331|10565|10905|26035|51363|54790|55568|56886|56913|64131|64409|80267|80312|145173|147991|160418|200424|283464|285203|286148	ATP7A|EXTL3|GFPT1|NDST1|MAN2A2|MAN2A1|ST6GAL1|B3GALT1|LARGE1|TRIP11|B4GALT6|B4GALT5|CHST3|HS2ST1|MLEC|FAM20B|B3GNT3|ARFGEF1|MAN1A2|GLCE|CHST15|TET2|GALNT10|UGGT1|C1GALT1|XYLT1|GALNT17|EDEM3|TET1|B3GLCT|DPY19L3|TMTC3|TET3|GXYLT1|EOGT|DPY19L4	-7.00928	0	36	1	1	-9.32364	3.93048
1	-8.71264	GO:0009100	M1	1	0	GO Biological Processes	19	glycoprotein metabolic process	19_GO:0008152 metabolic process	-8.71264	2.94609	7.26558	30337	333	1206	39	3.23383	0.509386	538|2137|2673|3340|3423|4122|4124|6480|8708|9215|9321|9331|9334|9469|9653|9761|9917|10331|10565|10905|26035|51363|54790|54928|55568|56886|56913|64131|64409|80267|80312|81792|145173|147991|160418|200424|283464|285203|286148	ATP7A|EXTL3|GFPT1|NDST1|IDS|MAN2A2|MAN2A1|ST6GAL1|B3GALT1|LARGE1|TRIP11|B4GALT6|B4GALT5|CHST3|HS2ST1|MLEC|FAM20B|B3GNT3|ARFGEF1|MAN1A2|GLCE|CHST15|TET2|BPNT2|GALNT10|UGGT1|C1GALT1|XYLT1|GALNT17|EDEM3|TET1|ADAMTS12|B3GLCT|DPY19L3|TMTC3|TET3|GXYLT1|EOGT|DPY19L4	-6.47782	0	36	0	0	-9.32364	3.93048
1	-7.28753	GO:1901137	M1	1	0	GO Biological Processes	19	carbohydrate derivative biosynthetic process	19_GO:0008152 metabolic process	-7.28753	2.2332	6.1919	30337	597	1206	53	4.39469	0.590244	107|111|538|2137|2618|2673|3037|3340|3988|4122|4124|4907|5160|6480|8708|9215|9321|9331|9334|9469|9653|9761|9917|10165|10331|10565|10905|23305|26035|51363|54790|54898|55276|55568|56886|56913|64131|64409|79071|79646|80267|80312|81616|91373|145173|147991|160418|161823|200424|256356|283464|285203|286148	ADCY1|ADCY5|ATP7A|EXTL3|GART|GFPT1|HAS2|NDST1|LIPA|MAN2A2|MAN2A1|NT5E|PDHA1|ST6GAL1|B3GALT1|LARGE1|TRIP11|B4GALT6|B4GALT5|CHST3|HS2ST1|MLEC|FAM20B|SLC25A13|B3GNT3|ARFGEF1|MAN1A2|ACSL6|GLCE|CHST15|TET2|ELOVL2|PGM2|GALNT10|UGGT1|C1GALT1|XYLT1|GALNT17|ELOVL6|PANK3|EDEM3|TET1|ACSBG2|UAP1L1|B3GLCT|DPY19L3|TMTC3|MAPDA|TET3|GK5|GXYLT1|EOGT|DPY19L4	-5.26173	0	36	0	0	-9.32364	3.93048
1	-7.24955	GO:0006486	M1	1	0	GO Biological Processes	19	protein glycosylation	19_GO:0008152 metabolic process	-7.24955	3.21617	6.69711	30337	219	1206	28	2.32172	0.433641	2137|2673|4122|4124|6480|8708|9215|9321|9331|9334|9761|10331|10565|10905|54790|55568|56886|56913|64409|80267|80312|145173|147991|160418|200424|283464|285203|286148	EXTL3|GFPT1|MAN2A2|MAN2A1|ST6GAL1|B3GALT1|LARGE1|TRIP11|B4GALT6|B4GALT5|MLEC|B3GNT3|ARFGEF1|MAN1A2|TET2|GALNT10|UGGT1|C1GALT1|GALNT17|EDEM3|TET1|B3GLCT|DPY19L3|TMTC3|TET3|GXYLT1|EOGT|DPY19L4	-5.23622	0	36	0	0	-9.32364	3.93048
1	-7.24955	GO:0043413	M1	1	0	GO Biological Processes	19	macromolecule glycosylation	19_GO:0008152 metabolic process	-7.24955	3.21617	6.69711	30337	219	1206	28	2.32172	0.433641	2137|2673|4122|4124|6480|8708|9215|9321|9331|9334|9761|10331|10565|10905|54790|55568|56886|56913|64409|80267|80312|145173|147991|160418|200424|283464|285203|286148	EXTL3|GFPT1|MAN2A2|MAN2A1|ST6GAL1|B3GALT1|LARGE1|TRIP11|B4GALT6|B4GALT5|MLEC|B3GNT3|ARFGEF1|MAN1A2|TET2|GALNT10|UGGT1|C1GALT1|GALNT17|EDEM3|TET1|B3GLCT|DPY19L3|TMTC3|TET3|GXYLT1|EOGT|DPY19L4	-5.23622	0	36	0	0	-9.32364	3.93048
1	-6.60068	GO:0070085	M1	1	0	GO Biological Processes	19	glycosylation	19_GO:0008152 metabolic process	-6.60068	2.9972	6.25364	30337	235	1206	28	2.32172	0.433641	2137|2673|4122|4124|6480|8708|9215|9321|9331|9334|9761|10331|10565|10905|54790|55568|56886|56913|64409|80267|80312|145173|147991|160418|200424|283464|285203|286148	EXTL3|GFPT1|MAN2A2|MAN2A1|ST6GAL1|B3GALT1|LARGE1|TRIP11|B4GALT6|B4GALT5|MLEC|B3GNT3|ARFGEF1|MAN1A2|TET2|GALNT10|UGGT1|C1GALT1|GALNT17|EDEM3|TET1|B3GLCT|DPY19L3|TMTC3|TET3|GXYLT1|EOGT|DPY19L4	-4.65371	0	36	0	0	-9.32364	3.93048
1	-5.07345	GO:0006493	M1	1	0	GO Biological Processes	19	protein O-linked glycosylation	19_GO:0008152 metabolic process	-5.07345	3.81137	5.70078	30337	99	1206	15	1.24378	0.319139	6480|8708|9215|9334|10331|54790|55568|56913|64409|80312|145173|160418|200424|283464|285203	ST6GAL1|B3GALT1|LARGE1|B4GALT5|B3GNT3|TET2|GALNT10|C1GALT1|GALNT17|TET1|B3GLCT|TMTC3|TET3|GXYLT1|EOGT	-3.33722	0	36	0	0	-9.32364	3.93048
1	-3.2938	GO:0016757	M1	1	0	GO Molecular Functions	21	glycosyltransferase activity		-3.2938	2.1508	3.85745	30337	269	1206	23	1.90713	0.393854	2137|2632|3037|6480|8658|8708|9215|9331|9334|10331|55568|56886|56913|64131|64409|80351|144423|145173|147991|160418|283464|285203|286148	EXTL3|GBE1|HAS2|ST6GAL1|TNKS|B3GALT1|LARGE1|B4GALT6|B4GALT5|B3GNT3|GALNT10|UGGT1|C1GALT1|XYLT1|GALNT17|TNKS2|GLT1D1|B3GLCT|DPY19L3|TMTC3|GXYLT1|EOGT|DPY19L4	-1.84918	0	36	0	0	-9.32364	3.93048
1	-2.64905	GO:0008194	M1	1	0	GO Molecular Functions	21	UDP-glycosyltransferase activity		-2.64905	2.39572	3.45144	30337	147	1206	14	1.16086	0.308447	2137|3037|8708|9215|9331|9334|10331|55568|56886|64131|64409|145173|283464|285203	EXTL3|HAS2|B3GALT1|LARGE1|B4GALT6|B4GALT5|B3GNT3|GALNT10|UGGT1|XYLT1|GALNT17|B3GLCT|GXYLT1|EOGT	-1.3547	0	36	0	0	-9.32364	3.93048
1	-2.58321	GO:0016758	M1	1	0	GO Molecular Functions	21	hexosyltransferase activity		-2.58321	2.14892	3.30854	30337	199	1206	17	1.40962	0.339465	2137|2632|3037|8708|9215|9331|9334|10331|55568|56886|56913|64409|145173|147991|160418|285203|286148	EXTL3|GBE1|HAS2|B3GALT1|LARGE1|B4GALT6|B4GALT5|B3GNT3|GALNT10|UGGT1|C1GALT1|GALNT17|B3GLCT|DPY19L3|TMTC3|EOGT|DPY19L4	-1.30481	0	36	0	0	-9.32364	3.93048
1	-2.17051	GO:0016266	M1	1	0	GO Biological Processes	19	O-glycan processing	19_GO:0008152 metabolic process	-2.17051	3.51001	3.35124	30337	43	1206	6	0.497512	0.202603	6480|9334|10331|55568|56913|283464	ST6GAL1|B4GALT5|B3GNT3|GALNT10|C1GALT1|GXYLT1	-1.00577	0	36	0	0	-9.32364	3.93048
1	-2.09079	GO:0008378	M1	1	0	GO Molecular Functions	21	galactosyltransferase activity		-2.09079	3.93048	3.37467	30337	32	1206	5	0.414594	0.185027	8708|9331|9334|10331|56913	B3GALT1|B4GALT6|B4GALT5|B3GNT3|C1GALT1	-0.954298	0	36	0	0	-9.32364	3.93048
1	-9.21436	GO:0051129	M1	1	0	GO Biological Processes	19	negative regulation of cellular component organization	19_GO:0048519 negative regulation of biological process	-9.21436	2.28682	7.085	30337	715	1206	65	5.38972	0.650247	119|472|961|1600|1654|1859|2042|2043|2258|2475|2764|2904|3670|3685|4131|4297|5062|6092|6653|6714|7037|7082|8291|8658|9037|9378|9693|9860|10163|10198|10413|10505|10565|22876|23063|23122|23271|23274|23332|25791|26035|26278|29767|29978|29993|50944|54434|54464|55466|56893|56896|57551|57609|79822|80351|81618|81624|84101|85415|85464|96459|140775|146057|167227|257364	ADD2|ATM|CD47|DAB1|DDX3X|DYRK1A|EPHA3|EPHA4|FGF13|MTOR|GMFB|GRIN2B|ISL1|ITGAV|MAP1B|KMT2A|PAK2|ROBO2|SORL1|SRC|TFRC|TJP1|DYSF|TNKS|SEMA5A|NRXN1|RAPGEF2|LRIG2|WASF2|MPHOSPH9|YAP1|SEMA4F|ARFGEF1|INPP5F|WAPL|CLASP2|CAMSAP2|CLEC16A|CLASP1|NGEF|GLCE|SACS|TMOD2|UBQLN2|PACSIN1|SHANK1|SSH1|XRN1|DNAJA4|UBQLN4|DPYSL5|TAOK1|DIP2B|ARHGAP28|TNKS2|ITM2C|DIAPH3|USP44|RHPN2|SSH2|FNIP1|SMCR8|TTBK2|DCP2|SNX33	-6.91608	0	37	1	1	-9.21436	7.45335
1	-6.40583	GO:0010639	M1	1	0	GO Biological Processes	19	negative regulation of organelle organization	19_GO:0048519 negative regulation of biological process	-6.40583	2.56684	5.93787	30337	343	1206	35	2.90216	0.483383	119|472|1859|2258|2475|2764|4131|5062|6714|7037|7082|8658|10163|10198|10413|10565|23063|23122|23271|23332|29767|50944|54434|54464|57551|79822|80351|81624|84101|85415|85464|96459|140775|146057|167227	ADD2|ATM|DYRK1A|FGF13|MTOR|GMFB|MAP1B|PAK2|SRC|TFRC|TJP1|TNKS|WASF2|MPHOSPH9|YAP1|ARFGEF1|WAPL|CLASP2|CAMSAP2|CLASP1|TMOD2|SHANK1|SSH1|XRN1|TAOK1|ARHGAP28|TNKS2|DIAPH3|USP44|RHPN2|SSH2|FNIP1|SMCR8|TTBK2|DCP2	-4.48446	0	37	0	0	-9.21436	7.45335
1	-5.83418	GO:0051494	M1	1	0	GO Biological Processes	19	negative regulation of cytoskeleton organization	19_GO:0048519 negative regulation of biological process	-5.83418	3.32237	5.97392	30337	159	1206	21	1.74129	0.376659	119|1859|2258|2764|4131|5062|7082|10163|10565|23122|23271|23332|29767|50944|54434|57551|79822|81624|85415|85464|146057	ADD2|DYRK1A|FGF13|GMFB|MAP1B|PAK2|TJP1|WASF2|ARFGEF1|CLASP2|CAMSAP2|CLASP1|TMOD2|SHANK1|SSH1|TAOK1|ARHGAP28|DIAPH3|RHPN2|SSH2|TTBK2	-3.99694	0	37	0	0	-9.21436	7.45335
1	-5.65757	GO:1902904	M1	1	0	GO Biological Processes	19	negative regulation of supramolecular fiber organization	19_GO:0048519 negative regulation of biological process	-5.65757	3.24084	5.83663	30337	163	1206	21	1.74129	0.376659	119|1859|2258|2764|4131|5062|7082|10163|10565|23122|23271|23332|29767|50944|54434|57551|79822|81624|85415|85464|146057	ADD2|DYRK1A|FGF13|GMFB|MAP1B|PAK2|TJP1|WASF2|ARFGEF1|CLASP2|CAMSAP2|CLASP1|TMOD2|SHANK1|SSH1|TAOK1|ARHGAP28|DIAPH3|RHPN2|SSH2|TTBK2	-3.84553	0	37	0	0	-9.21436	7.45335
1	-5.16208	GO:0007026	M1	1	0	GO Biological Processes	19	negative regulation of microtubule depolymerization	19_GO:0048519 negative regulation of biological process	-5.16208	7.45335	6.82573	30337	27	1206	8	0.66335	0.23375	2258|4131|23122|23271|23332|57551|81624|146057	FGF13|MAP1B|CLASP2|CAMSAP2|CLASP1|TAOK1|DIAPH3|TTBK2	-3.409	0	37	0	0	-9.21436	7.45335
1	-4.76065	GO:0031111	M1	1	0	GO Biological Processes	19	negative regulation of microtubule polymerization or depolymerization	19_GO:0048519 negative regulation of biological process	-4.76065	5.80501	6.10935	30337	39	1206	9	0.746269	0.247826	1859|2258|4131|23122|23271|23332|57551|81624|146057	DYRK1A|FGF13|MAP1B|CLASP2|CAMSAP2|CLASP1|TAOK1|DIAPH3|TTBK2	-3.0664	0	37	0	0	-9.21436	7.45335
1	-4.67294	GO:0031114	M1	1	0	GO Biological Processes	19	regulation of microtubule depolymerization	19_GO:0050789 regulation of biological process	-4.67294	6.49163	6.22433	30337	31	1206	8	0.66335	0.23375	2258|4131|23122|23271|23332|57551|81624|146057	FGF13|MAP1B|CLASP2|CAMSAP2|CLASP1|TAOK1|DIAPH3|TTBK2	-2.98841	0	37	0	0	-9.21436	7.45335
1	-4.47001	GO:0043244	M1	1	0	GO Biological Processes	19	regulation of protein-containing complex disassembly	19_GO:0050789 regulation of biological process	-4.47001	3.24581	5.09874	30337	124	1206	16	1.3267	0.329467	119|2258|3643|4131|9037|23122|23271|23274|23332|29767|56893|57551|65125|81624|140775|146057	ADD2|FGF13|INSR|MAP1B|SEMA5A|CLASP2|CAMSAP2|CLEC16A|CLASP1|TMOD2|UBQLN4|TAOK1|WNK1|DIAPH3|SMCR8|TTBK2	-2.81786	0	37	0	0	-9.21436	7.45335
1	-4.36054	GO:0043242	M1	1	0	GO Biological Processes	19	negative regulation of protein-containing complex disassembly	19_GO:0048519 negative regulation of biological process	-4.36054	3.97185	5.27798	30337	76	1206	12	0.995025	0.285806	119|2258|4131|23122|23271|23274|23332|29767|56893|57551|81624|146057	ADD2|FGF13|MAP1B|CLASP2|CAMSAP2|CLEC16A|CLASP1|TMOD2|UBQLN4|TAOK1|DIAPH3|TTBK2	-2.72929	0	37	0	0	-9.21436	7.45335
1	-3.5778	GO:1901880	M1	1	0	GO Biological Processes	19	negative regulation of protein depolymerization	19_GO:0048519 negative regulation of biological process	-3.5778	3.81137	4.65213	30337	66	1206	10	0.829187	0.261123	119|2258|4131|23122|23271|23332|29767|57551|81624|146057	ADD2|FGF13|MAP1B|CLASP2|CAMSAP2|CLASP1|TMOD2|TAOK1|DIAPH3|TTBK2	-2.08074	0	37	0	0	-9.21436	7.45335
1	-3.37237	GO:0031110	M1	1	0	GO Biological Processes	19	regulation of microtubule polymerization or depolymerization	19_GO:0050789 regulation of biological process	-3.37237	3.14438	4.28169	30337	96	1206	12	0.995025	0.285806	25|1859|2258|4131|10982|23122|23271|23332|55142|57551|81624|146057	ABL1|DYRK1A|FGF13|MAP1B|MAPRE2|CLASP2|CAMSAP2|CLASP1|HAUS2|TAOK1|DIAPH3|TTBK2	-1.90769	0	37	0	0	-9.21436	7.45335
1	-3.18059	GO:1901879	M1	1	0	GO Biological Processes	19	regulation of protein depolymerization	19_GO:0050789 regulation of biological process	-3.18059	3.18052	4.14413	30337	87	1206	11	0.912106	0.273753	119|2258|4131|9037|23122|23271|23332|29767|57551|81624|146057	ADD2|FGF13|MAP1B|SEMA5A|CLASP2|CAMSAP2|CLASP1|TMOD2|TAOK1|DIAPH3|TTBK2	-1.76563	0	37	0	0	-9.21436	7.45335
1	-3.17429	GO:0070507	M1	1	0	GO Biological Processes	19	regulation of microtubule cytoskeleton organization	19_GO:0050789 regulation of biological process	-3.17429	2.51551	3.9107	30337	160	1206	16	1.3267	0.329467	25|636|1859|2042|2258|4131|10982|23122|23271|23332|26054|55142|55521|57551|81624|146057	ABL1|BICD1|DYRK1A|EPHA3|FGF13|MAP1B|MAPRE2|CLASP2|CAMSAP2|CLASP1|SENP6|HAUS2|TRIM36|TAOK1|DIAPH3|TTBK2	-1.76096	0	37	0	0	-9.21436	7.45335
1	-2.22123	GO:0046785	M1	1	0	GO Biological Processes	19	microtubule polymerization	19_GO:0009987 cellular process	-2.22123	3.59358	3.42227	30337	42	1206	6	0.497512	0.202603	2258|23122|23332|51199|55142|81624	FGF13|CLASP2|CLASP1|NIN|HAUS2|DIAPH3	-1.04022	0	37	0	0	-9.21436	7.45335
1	-9.19276	GO:0051668	M1	1	0	GO Biological Processes	19	localization within membrane	19_GO:0051179 localization	-9.19276	2.48836	7.20694	30337	556	1206	55	4.56053	0.600756	673|950|1804|2013|2258|3676|4040|4301|4884|5318|5911|6653|6809|7275|8642|8825|9215|9378|9693|9863|10564|22979|23122|23233|23339|23426|23527|26225|29993|51735|54557|54918|55704|55706|57182|57724|63971|64101|64398|65125|81609|81831|81832|84440|84668|84823|157680|158866|163486|200576|221079|254887|285590|729956|100133941	BRAF|SCARB2|DPP6|EMP2|FGF13|ITGA4|LRP6|AFDN|NPTX1|PKP2|RAP2A|SORL1|STX3|TUB|DCHS1|LIN7A|LARGE1|NRXN1|RAPGEF2|MAGI2|ARFGEF2|EFR3B|CLASP2|EXOC6B|VPS39|GRIP1|ACAP2|ARL5A|PACSIN1|RAPGEF6|SGTB|CMTM6|CCDC88A|NDC1|ANKRD50|EPG5|KIF13A|LRRC4|PALS1|WNK1|SNX27|NETO2|NETO1|RAB11FIP4|HYCC1|LMNB2|VPS13B|ZDHHC15|DENND1B|PIKFYVE|ARL5B|ZDHHC23|SH3PXD2B|SHISA7|CD24	-6.89842	0	38	1	1	-9.19276	2.97191
1	-6.52424	GO:1990778	M1	1	0	GO Biological Processes	19	protein localization to cell periphery	19_GO:0051179 localization	-6.52424	2.97191	6.20086	30337	237	1206	28	2.32172	0.433641	950|1804|2013|2258|4040|4301|4884|5318|5911|6653|6809|7275|8642|8825|9215|9693|22979|23122|23426|29993|51735|55704|63971|64398|81831|81832|84668|254887	SCARB2|DPP6|EMP2|FGF13|LRP6|AFDN|NPTX1|PKP2|RAP2A|SORL1|STX3|TUB|DCHS1|LIN7A|LARGE1|RAPGEF2|EFR3B|CLASP2|GRIP1|PACSIN1|RAPGEF6|CCDC88A|KIF13A|PALS1|NETO2|NETO1|HYCC1|ZDHHC23	-4.5894	0	38	0	0	-9.19276	2.97191
1	-6.00708	GO:0072657	M1	1	0	GO Biological Processes	19	protein localization to membrane	19_GO:0051179 localization	-6.00708	2.25269	5.56292	30337	469	1206	42	3.48259	0.527935	673|950|1804|2013|2258|3676|4040|4301|4884|5318|5911|6653|6809|7275|8642|8825|9215|9378|9693|9863|22979|23122|23426|26225|29993|51735|54557|55704|63971|64101|64398|65125|81831|81832|84668|158866|200576|221079|254887|285590|729956|100133941	BRAF|SCARB2|DPP6|EMP2|FGF13|ITGA4|LRP6|AFDN|NPTX1|PKP2|RAP2A|SORL1|STX3|TUB|DCHS1|LIN7A|LARGE1|NRXN1|RAPGEF2|MAGI2|EFR3B|CLASP2|GRIP1|ARL5A|PACSIN1|RAPGEF6|SGTB|CCDC88A|KIF13A|LRRC4|PALS1|WNK1|NETO2|NETO1|HYCC1|ZDHHC15|PIKFYVE|ARL5B|ZDHHC23|SH3PXD2B|SHISA7|CD24	-4.14742	0	38	0	0	-9.19276	2.97191
1	-4.9094	GO:0072659	M1	1	0	GO Biological Processes	19	protein localization to plasma membrane	19_GO:0051179 localization	-4.9094	2.82353	5.21119	30337	196	1206	22	1.82421	0.38536	950|1804|2013|2258|4040|4301|5318|5911|6653|8642|9215|9693|22979|23122|23426|29993|51735|55704|63971|64398|84668|254887	SCARB2|DPP6|EMP2|FGF13|LRP6|AFDN|PKP2|RAP2A|SORL1|DCHS1|LARGE1|RAPGEF2|EFR3B|CLASP2|GRIP1|PACSIN1|RAPGEF6|CCDC88A|KIF13A|PALS1|HYCC1|ZDHHC23	-3.1971	0	38	0	0	-9.19276	2.97191
1	-9.1236	GO:0000139	M1	1	0	GO Cellular Components	20	Golgi membrane		-9.1236	2.31016	7.06222	30337	686	1206	63	5.22388	0.640726	408|753|950|1184|1718|2013|2475|2734|2800|2804|3037|3340|3845|4122|4124|4684|4853|4854|6480|6653|7855|8615|8658|8708|8905|9215|9321|9331|9334|9469|9583|9653|9743|9917|10198|10331|10564|10565|10905|22926|23057|23085|23390|23461|26035|51363|54756|55568|56894|56913|63971|64084|64131|64409|80351|84679|84725|84910|140710|157680|158866|200576|254887	ARRB1|LDLRAD4|SCARB2|CLCN5|DHCR24|EMP2|MTOR|GLG1|GOLGA1|GOLGB1|HAS2|NDST1|KRAS|MAN2A2|MAN2A1|NCAM1|NOTCH2|NOTCH3|ST6GAL1|SORL1|FZD5|USO1|TNKS|B3GALT1|AP1S2|LARGE1|TRIP11|B4GALT6|B4GALT5|CHST3|ENTPD4|HS2ST1|ARHGAP32|FAM20B|MPHOSPH9|B3GNT3|ARFGEF2|ARFGEF1|MAN1A2|ATF6|NMNAT2|ERC1|ZDHHC17|ABCA5|GLCE|CHST15|IL17RD|GALNT10|AGPAT3|C1GALT1|KIF13A|CLSTN2|XYLT1|GALNT17|TNKS2|SLC9A7|PLEKHA8|TMEM87B|MTCL2|VP…	-6.83315	0	39	1	1	-9.1236	2.31016
1	-9.07018	GO:0010008	M1	1	0	GO Cellular Components	20	endosome membrane		-9.07018	2.44563	7.12722	30337	576	1206	56	4.64345	0.605929	538|753|950|1183|1184|1185|1317|2043|2890|3631|3643|4040|5869|5911|6653|7037|7187|7855|8411|9110|9725|9743|9781|10079|22876|23154|23230|23274|23339|23461|23516|23527|51104|51479|53373|54918|55041|55686|55745|55901|63971|64114|64145|81609|81624|81846|83737|84440|84679|84888|117584|157680|200576|257397|286410|344905	ATP7A|LDLRAD4|SCARB2|CLCN4|CLCN5|CLCN6|SLC31A1|EPHA4|GRIA1|INPP4A|INSR|LRP6|RAB5B|RAP2A|SORL1|TFRC|TRAF3|FZD5|EEA1|MTMR4|TMEM63A|ARHGAP32|RNF144A|ATP9A|INPP5F|NCDN|VPS13A|CLEC16A|VPS39|ABCA5|SLC39A14|ACAP2|ABHD17B|ANKFY1|TPCN1|CMTM6|PLEKHB2|MREG|AP5M1|THSD1|KIF13A|TMBIM1|RBSN|SNX27|DIAPH3|SBF2|ITCH|RAB11FIP4|SLC9A7|SPPL2A|RFFL|VPS13B|PIKFYVE|TAB3|ATP11C|ATP13A5	-6.78369	0	40	1	1	-9.07018	3.95959
1	-6.79974	GO:0005769	M1	1	0	GO Cellular Components	20	early endosome		-6.79974	2.41213	6.05701	30337	438	1206	42	3.48259	0.527935	538|753|1183|1184|1317|1730|2042|2043|2890|3631|4012|4040|5770|5869|6653|7037|7855|8291|8411|8905|9110|9725|10079|10163|22876|23516|51479|53373|54918|57561|57679|57705|57720|64145|66008|81609|83737|115825|125058|157680|200576|286410	ATP7A|LDLRAD4|CLCN4|CLCN5|SLC31A1|DIAPH2|EPHA3|EPHA4|GRIA1|INPP4A|LNPEP|LRP6|PTPN1|RAB5B|SORL1|TFRC|FZD5|DYSF|EEA1|AP1S2|MTMR4|TMEM63A|ATP9A|WASF2|INPP5F|SLC39A14|ANKFY1|TPCN1|CMTM6|ARRDC3|ALS2|WDFY4|GPR107|RBSN|TRAK2|SNX27|ITCH|WDFY2|TBC1D16|VPS13B|PIKFYVE|ATP11C	-4.83114	0	40	0	0	-9.07018	3.95959
1	-6.3572	GO:0031901	M1	1	0	GO Cellular Components	20	early endosome membrane		-6.3572	3.14438	6.19074	30337	200	1206	25	2.07297	0.410274	538|753|1183|1317|2043|2890|3631|4040|5869|6653|7855|8411|9110|9725|10079|22876|23516|53373|54918|64145|81609|83737|157680|200576|286410	ATP7A|LDLRAD4|CLCN4|SLC31A1|EPHA4|GRIA1|INPP4A|LRP6|RAB5B|SORL1|FZD5|EEA1|MTMR4|TMEM63A|ATP9A|INPP5F|SLC39A14|TPCN1|CMTM6|RBSN|SNX27|ITCH|VPS13B|PIKFYVE|ATP11C	-4.44404	0	40	0	0	-9.07018	3.95959
1	-5.9023	GO:0055038	M1	1	0	GO Cellular Components	20	recycling endosome membrane		-5.9023	3.95959	6.26913	30337	108	1206	17	1.40962	0.339465	1183|1317|2890|3631|5911|6653|7037|10079|51104|53373|54918|55041|84440|84679|117584|157680|286410	CLCN4|SLC31A1|GRIA1|INPP4A|RAP2A|SORL1|TFRC|ATP9A|ABHD17B|TPCN1|CMTM6|PLEKHB2|RAB11FIP4|SLC9A7|RFFL|VPS13B|ATP11C	-4.05489	0	40	0	0	-9.07018	3.95959
1	-5.57975	GO:0055037	M1	1	0	GO Cellular Components	20	recycling endosome		-5.57975	2.93069	5.65736	30337	206	1206	24	1.99005	0.402155	1183|1317|2890|3631|5911|6653|7037|8411|10079|10564|22876|23080|23432|51104|53373|54918|55041|57533|84440|84679|117584|157680|201627|286410	CLCN4|SLC31A1|GRIA1|INPP4A|RAP2A|SORL1|TFRC|EEA1|ATP9A|ARFGEF2|INPP5F|AVL9|GPR161|ABHD17B|TPCN1|CMTM6|PLEKHB2|TBC1D14|RAB11FIP4|SLC9A7|RFFL|VPS13B|DENND6A|ATP11C	-3.77537	0	40	0	0	-9.07018	3.95959
1	-9.01842	GO:0045596	M1	1	0	GO Biological Processes	19	negative regulation of cell differentiation	19_GO:0032502 developmental process	-9.01842	2.26152	6.98538	30337	723	1206	65	5.38972	0.650247	657|753|1600|1656|1840|2043|2137|2258|3399|3670|3685|3707|3845|4067|4092|4488|4763|4775|4838|4854|5087|5167|5318|5629|5781|5978|6422|6498|6599|6653|6939|7042|7046|7476|8111|8994|9037|9693|9759|10363|10413|10468|10505|10527|10818|23405|23461|23506|23512|28951|51755|54542|54756|55810|56896|57534|57609|58516|79727|81792|84376|140685|149041|205717|440275	BMPR1A|LDLRAD4|DAB1|DDX6|DTX1|EPHA4|EXTL3|FGF13|ID3|ISL1|ITGAV|ITPKB|KRAS|LYN|SMAD7|MSX2|NF1|NFATC3|NODAL|NOTCH3|PBX1|ENPP1|PKP2|PROX1|PTPN11|REST|SFRP1|SKIL|SMARCC1|SORL1|TCF15|TGFB2|TGFBR1|WNT7A|GPR68|LIMD1|SEMA5A|RAPGEF2|HDAC4|HMG20A|YAP1|FST|SEMA4F|IPO7|FRS2|DICER1|ABCA5|BICRAL|SUZ12|TRIB2|CDK12|RC3H2|IL17RD|FOXJ2|DPYSL5|MIB1|DIP2B|SINHCAF|LIN28A|ADAMTS12|HOOK3|ZBTB46|RC3H1|USF3|EIF2AK4	-6.73944	0	41	1	1	-9.01842	3.03288
1	-4.32694	GO:0051961	M1	1	0	GO Biological Processes	19	negative regulation of nervous system development	19_GO:0032502 developmental process	-4.32694	3.03288	4.92291	30337	141	1206	17	1.40962	0.339465	657|1600|2258|4763|5629|5978|6092|6653|7476|9037|9693|10505|23405|56896|57609|79727|84376	BMPR1A|DAB1|FGF13|NF1|PROX1|REST|ROBO2|SORL1|WNT7A|SEMA5A|RAPGEF2|SEMA4F|DICER1|DPYSL5|DIP2B|LIN28A|HOOK3	-2.70412	0	41	0	0	-9.01842	3.03288
1	-4.0191	GO:0050768	M1	1	0	GO Biological Processes	19	negative regulation of neurogenesis	19_GO:0032502 developmental process	-4.0191	2.98134	4.69443	30337	135	1206	16	1.3267	0.329467	657|1600|2258|4763|5629|5978|6653|7476|9037|9693|10505|23405|56896|57609|79727|84376	BMPR1A|DAB1|FGF13|NF1|PROX1|REST|SORL1|WNT7A|SEMA5A|RAPGEF2|SEMA4F|DICER1|DPYSL5|DIP2B|LIN28A|HOOK3	-2.45903	0	41	0	0	-9.01842	3.03288
1	-3.96376	GO:0010721	M1	1	0	GO Biological Processes	19	negative regulation of cell development	19_GO:0032502 developmental process	-3.96376	2.29517	4.38188	30337	274	1206	25	2.07297	0.410274	657|1600|1840|2258|4067|4092|4763|4838|5629|5978|6422|6653|7476|8111|9037|9693|10505|23405|54542|56896|57609|79727|84376|140685|149041	BMPR1A|DAB1|DTX1|FGF13|LYN|SMAD7|NF1|NODAL|PROX1|REST|SFRP1|SORL1|WNT7A|GPR68|SEMA5A|RAPGEF2|SEMA4F|DICER1|RC3H2|DPYSL5|DIP2B|LIN28A|HOOK3|ZBTB46|RC3H1	-2.41084	0	41	0	0	-9.01842	3.03288
1	-2.92193	GO:0031345	M1	1	0	GO Biological Processes	19	negative regulation of cell projection organization	19_GO:0048519 negative regulation of biological process	-2.92193	2.31155	3.64071	30337	185	1206	17	1.40962	0.339465	1600|2043|2258|2904|9037|9378|9693|9860|10198|10413|10505|22876|25791|26035|56896|57609|81618	DAB1|EPHA4|FGF13|GRIN2B|SEMA5A|NRXN1|RAPGEF2|LRIG2|MPHOSPH9|YAP1|SEMA4F|INPP5F|NGEF|GLCE|DPYSL5|DIP2B|ITM2C	-1.55998	0	41	0	0	-9.01842	3.03288
1	-8.8475	GO:0048871	M1	1	0	GO Biological Processes	19	multicellular organismal-level homeostasis	19_GO:0042592 homeostatic process	-8.8475	2.3685	6.98196	30337	616	1206	58	4.80929	0.616118	25|54|103|836|1490|1525|3037|3658|3707|3845|3915|3953|3988|4067|4090|4208|4297|4763|4907|5599|5781|6498|6558|6653|6714|6886|7082|7275|8842|9462|9469|9545|9725|9770|9975|9991|10000|10413|11215|23154|23306|23378|23554|28982|28996|54542|57561|57678|64065|64784|79718|81624|94081|114781|114928|132299|149041|157680	ABL1|ACP5|ADAR|CASP3|CCN2|CXADR|HAS2|IREB2|ITPKB|KRAS|LAMC1|LEPR|LIPA|LYN|SMAD5|MEF2C|KMT2A|NF1|NT5E|MAPK8|PTPN11|SKIL|SLC12A2|SORL1|SRC|TAL1|TJP1|TUB|PROM1|RASAL2|CHST3|RAB3D|TMEM63A|RASSF2|NR1D2|PTBP3|AKT3|YAP1|AKAP11|NCDN|NEMP1|RRP8|TSPAN12|FLVCR1|HIPK2|RC3H2|ARRDC3|GPAM|PERP|CRTC3|TBL1XR1|DIAPH3|SFXN1|BTBD9|GPRASP2|OCIAD2|RC3H1|VPS13B	-6.58701	0	42	1	1	-8.8475	5.9893
1	-5.48824	GO:0048872	M1	1	0	GO Biological Processes	19	homeostasis of number of cells	19_GO:0042592 homeostatic process	-5.48824	2.58687	5.44731	30337	282	1206	29	2.40464	0.44113	25|103|836|3658|3707|3845|3988|4067|4090|4208|4297|4763|5781|6498|6886|9469|9770|9991|10000|23306|28982|28996|54542|57678|81624|94081|114928|132299|149041	ABL1|ADAR|CASP3|IREB2|ITPKB|KRAS|LIPA|LYN|SMAD5|MEF2C|KMT2A|NF1|PTPN11|SKIL|TAL1|CHST3|RASSF2|PTBP3|AKT3|NEMP1|FLVCR1|HIPK2|RC3H2|GPAM|DIAPH3|SFXN1|GPRASP2|OCIAD2|RC3H1	-3.69014	0	42	0	0	-8.8475	5.9893
1	-3.3256	GO:0002262	M1	1	0	GO Biological Processes	19	myeloid cell homeostasis	19_GO:0042592 homeostatic process	-3.3256	2.69518	4.09048	30337	140	1206	15	1.24378	0.319139	103|836|3658|3707|3988|4067|4090|4763|6886|9991|23306|28982|28996|81624|94081	ADAR|CASP3|IREB2|ITPKB|LIPA|LYN|SMAD5|NF1|TAL1|PTBP3|NEMP1|FLVCR1|HIPK2|DIAPH3|SFXN1	-1.87451	0	42	0	0	-8.8475	5.9893
1	-2.92945	GO:0043249	M1	1	0	GO Biological Processes	19	erythrocyte maturation	19_GO:0042592 homeostatic process	-2.92945	5.9893	4.65359	30337	21	1206	5	0.414594	0.185027	6886|9991|23306|28982|81624	TAL1|PTBP3|NEMP1|FLVCR1|DIAPH3	-1.56705	0	42	0	0	-8.8475	5.9893
1	-2.90271	GO:0061515	M1	1	0	GO Biological Processes	19	myeloid cell development	19_GO:0032502 developmental process	-2.90271	3.14438	3.90759	30337	80	1206	10	0.829187	0.261123	5781|6714|6886|8111|9991|10100|10163|23306|28982|81624	PTPN11|SRC|TAL1|GPR68|PTBP3|TSPAN2|WASF2|NEMP1|FLVCR1|DIAPH3	-1.54666	0	42	0	0	-8.8475	5.9893
1	-2.77411	GO:0034101	M1	1	0	GO Biological Processes	19	erythrocyte homeostasis	19_GO:0042592 homeostatic process	-2.77411	2.69518	3.65694	30337	112	1206	12	0.995025	0.285806	103|836|3658|4067|4090|6886|9991|23306|28982|28996|81624|94081	ADAR|CASP3|IREB2|LYN|SMAD5|TAL1|PTBP3|NEMP1|FLVCR1|HIPK2|DIAPH3|SFXN1	-1.44559	0	42	0	0	-8.8475	5.9893
1	-2.57719	GO:0030218	M1	1	0	GO Biological Processes	19	erythrocyte differentiation	19_GO:0042592 homeostatic process	-2.57719	2.68646	3.48837	30337	103	1206	11	0.912106	0.273753	103|836|4067|4090|6886|9991|23306|28982|28996|81624|94081	ADAR|CASP3|LYN|SMAD5|TAL1|PTBP3|NEMP1|FLVCR1|HIPK2|DIAPH3|SFXN1	-1.29972	0	42	0	0	-8.8475	5.9893
1	-8.82737	GO:0040007	M1	1	0	GO Biological Processes	19	growth	19_GO:0040007 growth	-8.82737	2.68476	7.16759	30337	431	1206	46	3.81426	0.551553	25|93|104|320|472|657|1605|2121|2475|2736|3676|3836|3953|4131|4488|4853|5361|5592|5738|5781|6422|6714|6789|7042|7476|8085|8826|9037|9201|9215|9350|9462|9837|9863|10413|25932|26011|26999|28982|51199|54542|57669|65059|79718|196528|440275	ABL1|ACVR2B|ADARB1|APBA1|ATM|BMPR1A|DAG1|EVC|MTOR|GLI2|ITGA4|KPNA1|LEPR|MAP1B|MSX2|NOTCH2|PLXNA1|PRKG1|PTGFRN|PTPN11|SFRP1|SRC|STK4|TGFB2|WNT7A|KMT2D|IQGAP1|SEMA5A|DCLK1|LARGE1|CER1|RASAL2|GINS1|MAGI2|YAP1|CLIC4|TENM4|CYFIP2|FLVCR1|NIN|RC3H2|EPB41L5|RAPH1|TBL1XR1|ARID2|EIF2AK4	-6.58003	0	43	1	1	-8.82737	3.05622
1	-8.82737	GO:0048589	M1	1	0	GO Biological Processes	19	developmental growth	19_GO:0040007 growth	-8.82737	2.68476	7.16759	30337	431	1206	46	3.81426	0.551553	25|93|104|320|472|657|1605|2121|2475|2736|3676|3836|3953|4131|4488|4853|5361|5592|5738|5781|6422|6714|6789|7042|7476|8085|8826|9037|9201|9215|9350|9462|9837|9863|10413|25932|26011|26999|28982|51199|54542|57669|65059|79718|196528|440275	ABL1|ACVR2B|ADARB1|APBA1|ATM|BMPR1A|DAG1|EVC|MTOR|GLI2|ITGA4|KPNA1|LEPR|MAP1B|MSX2|NOTCH2|PLXNA1|PRKG1|PTGFRN|PTPN11|SFRP1|SRC|STK4|TGFB2|WNT7A|KMT2D|IQGAP1|SEMA5A|DCLK1|LARGE1|CER1|RASAL2|GINS1|MAGI2|YAP1|CLIC4|TENM4|CYFIP2|FLVCR1|NIN|RC3H2|EPB41L5|RAPH1|TBL1XR1|ARID2|EIF2AK4	-6.58003	0	43	0	0	-8.82737	3.05622
1	-3.48245	GO:0035265	M1	1	0	GO Biological Processes	19	organ growth	19_GO:0040007 growth	-3.48245	3.05622	4.33529	30337	107	1206	13	1.07794	0.297352	25|93|2121|3953|4488|5592|5781|6789|7042|9350|10413|26011|196528	ABL1|ACVR2B|EVC|LEPR|MSX2|PRKG1|PTPN11|STK4|TGFB2|CER1|YAP1|TENM4|ARID2	-2.00491	0	43	0	0	-8.82737	3.05622
1	-8.82628	GO:0016746	M1	1	0	GO Molecular Functions	21	acyltransferase activity		-8.82628	2.23677	6.88704	30337	731	1206	65	5.38972	0.650247	867|868|1374|1840|3157|5049|6045|6596|7187|7267|7994|8202|9329|9354|9759|9781|9870|23304|23390|26046|51514|51592|51665|54467|54476|54542|54898|55159|55326|55521|56894|57110|57161|57325|57534|57674|57678|58508|64750|64795|79071|79612|79960|80339|83737|83892|84282|89122|90025|90293|114804|116255|117584|131405|149041|152006|154141|158866|165918|197131|253782|254887|257218|283450|494470	CBL|CBLB|CPT1A|DTX1|HMGCS1|PAFAH1B2|RNF2|HLTF|TRAF3|TTC3|KAT6A|NCOA3|GTF3C4|UBE4A|HDAC4|RNF144A|AREL1|UBR2|ZDHHC17|LTN1|DTL|TRIM33|ASB1|ANKIB1|RNF216|RC3H2|ELOVL2|RFWD3|AGPAT5|TRIM36|AGPAT3|PLAAT1|PELI2|KAT14|MIB1|RNF213|GPAM|KMT2C|SMURF2|RMND5A|ELOVL6|NAA16|JADE1|PNPLA3|ITCH|KCTD10|RNF135|TRIM4|UBE3D|KLHL13|RNF157|MOGAT1|RFFL|TRIM71|RC3H1|RNF38|MBOAT1|ZDHHC15|RNF168|UBR1|CERS6|ZDHHC23|SHPRH|HECT…	-6.58003	0	44	1	1	-8.82628	3.02251
1	-8.15459	GO:0016567	M1	1	0	GO Biological Processes	19	protein ubiquitination	19_GO:0008152 metabolic process	-8.15459	2.28682	6.62486	30337	627	1206	57	4.72637	0.61105	408|867|868|996|1728|1840|4012|6045|6596|7187|7267|8139|8658|9354|9781|9870|23194|23304|23328|26046|30837|51514|51592|51665|54467|54476|54542|54793|54800|55159|56995|57161|57534|57674|64750|64795|80311|80351|83737|83892|84282|89122|89890|90025|90268|90293|114804|117584|122809|131405|149041|152006|165918|197131|257218|283450|494470	ARRB1|CBL|CBLB|CDC27|NQO1|DTX1|LNPEP|RNF2|HLTF|TRAF3|TTC3|GAN|TNKS|UBE4A|RNF144A|AREL1|FBXL7|UBR2|SASH1|LTN1|SOCS7|DTL|TRIM33|ASB1|ANKIB1|RNF216|RC3H2|KCTD9|KLHL24|RFWD3|TULP4|PELI2|MIB1|RNF213|SMURF2|RMND5A|KLHL15|TNKS2|ITCH|KCTD10|RNF135|TRIM4|KBTBD6|UBE3D|OTULIN|KLHL13|RNF157|RFFL|SOCS4|TRIM71|RC3H1|RNF38|RNF168|UBR1|SHPRH|HECTD4|ARK2C	-6.00525	0	44	0	0	-8.82628	3.02251
1	-7.90203	GO:0032446	M1	1	0	GO Biological Processes	19	protein modification by small protein conjugation	19_GO:0008152 metabolic process	-7.90203	2.17963	6.44346	30337	704	1206	61	5.05804	0.631025	408|867|868|996|1728|1840|4012|6045|6596|7187|7267|8139|8658|9354|9759|9781|9870|23142|23194|23304|23328|26046|26054|30837|51514|51592|51665|54467|54476|54542|54793|54800|55159|56995|57161|57534|57674|64750|64795|80311|80351|83737|83892|84282|89122|89890|90025|90268|90293|114804|117584|122809|131405|149041|152006|165918|197131|205564|257218|283450|494470	ARRB1|CBL|CBLB|CDC27|NQO1|DTX1|LNPEP|RNF2|HLTF|TRAF3|TTC3|GAN|TNKS|UBE4A|HDAC4|RNF144A|AREL1|DCUN1D4|FBXL7|UBR2|SASH1|LTN1|SENP6|SOCS7|DTL|TRIM33|ASB1|ANKIB1|RNF216|RC3H2|KCTD9|KLHL24|RFWD3|TULP4|PELI2|MIB1|RNF213|SMURF2|RMND5A|KLHL15|TNKS2|ITCH|KCTD10|RNF135|TRIM4|KBTBD6|UBE3D|OTULIN|KLHL13|RNF157|RFFL|SOCS4|TRIM71|RC3H1|RNF38|RNF168|UBR1|SENP5|SHPRH|HECTD4|ARK2C	-5.80041	0	44	0	0	-8.82628	3.02251
1	-7.31982	GO:0000209	M1	1	0	GO Biological Processes	19	protein polyubiquitination	19_GO:0008152 metabolic process	-7.31982	3.02251	6.63809	30337	258	1206	31	2.57048	0.4557	867|996|1728|4012|7187|7267|8658|9354|9781|9870|23194|23304|23328|51514|54467|54476|54542|57161|57674|64795|80351|83737|84282|89890|90025|117584|131405|149041|165918|257218|494470	CBL|CDC27|NQO1|LNPEP|TRAF3|TTC3|TNKS|UBE4A|RNF144A|AREL1|FBXL7|UBR2|SASH1|DTL|ANKIB1|RNF216|RC3H2|PELI2|RNF213|RMND5A|TNKS2|ITCH|RNF135|KBTBD6|UBE3D|RFFL|TRIM71|RC3H1|RNF168|SHPRH|ARK2C	-5.28979	0	44	0	0	-8.82628	3.02251
1	-6.04652	GO:0004842	M1	1	0	GO Molecular Functions	21	ubiquitin-protein transferase activity		-6.04652	2.28682	5.60207	30337	451	1206	41	3.39967	0.521836	867|868|1840|6045|6596|7187|7267|9354|9781|9870|23304|26046|51514|51592|51665|54467|54476|54542|55159|55521|57161|57534|57674|64750|64795|83737|83892|84282|89122|90025|90293|114804|117584|131405|149041|152006|165918|197131|257218|283450|494470	CBL|CBLB|DTX1|RNF2|HLTF|TRAF3|TTC3|UBE4A|RNF144A|AREL1|UBR2|LTN1|DTL|TRIM33|ASB1|ANKIB1|RNF216|RC3H2|RFWD3|TRIM36|PELI2|MIB1|RNF213|SMURF2|RMND5A|ITCH|KCTD10|RNF135|TRIM4|UBE3D|KLHL13|RNF157|RFFL|TRIM71|RC3H1|RNF38|RNF168|UBR1|SHPRH|HECTD4|ARK2C	-4.1796	0	44	0	0	-8.82628	3.02251
1	-6.03197	GO:0030163	M1	1	0	GO Biological Processes	19	protein catabolic process	19_GO:0008152 metabolic process	-6.03197	1.97771	5.4215	30337	725	1206	57	4.72637	0.61105	408|472|836|867|868|996|1728|2475|3416|3423|3988|4012|7267|9354|9781|9870|10613|10905|11200|22926|23194|23230|23304|26043|26046|29978|51104|51514|54467|54476|54542|56886|56893|56957|57534|57674|64750|64795|79699|79718|80020|80267|80311|81792|83737|83892|84101|89890|90025|117584|131405|137886|143384|149041|165918|197131|494470	ARRB1|ATM|CASP3|CBL|CBLB|CDC27|NQO1|MTOR|IDE|IDS|LIPA|LNPEP|TTC3|UBE4A|RNF144A|AREL1|ERLIN1|MAN1A2|CHEK2|ATF6|FBXL7|VPS13A|UBR2|UBXN7|LTN1|UBQLN2|ABHD17B|DTL|ANKIB1|RNF216|RC3H2|UGGT1|UBQLN4|OTUD7B|MIB1|RNF213|SMURF2|RMND5A|ZYG11B|TBL1XR1|FOXRED2|EDEM3|KLHL15|ADAMTS12|ITCH|KCTD10|USP44|KBTBD6|UBE3D|RFFL|TRIM71|UBXN2B|CACUL1|RC3H1|RNF168|UBR1|ARK2C	-4.16943	0	44	0	0	-8.82628	3.02251
1	-5.9018	GO:0000151	M1	1	0	GO Cellular Components	20	ubiquitin ligase complex		-5.9018	2.56357	5.66671	30337	314	1206	32	2.6534	0.462794	648|996|1911|5888|6045|7187|8139|9354|9781|23142|23194|23304|51514|51665|54467|54800|57610|57643|64750|64795|79699|80012|80311|83892|84733|89890|90025|90268|90293|148398|165918|197131	BMI1|CDC27|PHC1|RAD51|RNF2|TRAF3|GAN|UBE4A|RNF144A|DCUN1D4|FBXL7|UBR2|DTL|ASB1|ANKIB1|KLHL24|RANBP10|ZSWIM5|SMURF2|RMND5A|ZYG11B|PHC3|KLHL15|KCTD10|CBX2|KBTBD6|UBE3D|OTULIN|KLHL13|SAMD11|RNF168|UBR1	-4.05489	0	44	0	0	-8.82628	3.02251
1	-5.70132	GO:0019787	M1	1	0	GO Molecular Functions	21	ubiquitin-like protein transferase activity		-5.70132	2.19193	5.36713	30337	482	1206	42	3.48259	0.527935	867|868|1840|6045|6596|7187|7267|9354|9759|9781|9870|23304|26046|51514|51592|51665|54467|54476|54542|55159|55521|57161|57534|57674|64750|64795|83737|83892|84282|89122|90025|90293|114804|117584|131405|149041|152006|165918|197131|257218|283450|494470	CBL|CBLB|DTX1|RNF2|HLTF|TRAF3|TTC3|UBE4A|HDAC4|RNF144A|AREL1|UBR2|LTN1|DTL|TRIM33|ASB1|ANKIB1|RNF216|RC3H2|RFWD3|TRIM36|PELI2|MIB1|RNF213|SMURF2|RMND5A|ITCH|KCTD10|RNF135|TRIM4|UBE3D|KLHL13|RNF157|RFFL|TRIM71|RC3H1|RNF38|RNF168|UBR1|SHPRH|HECTD4|ARK2C	-3.87828	0	44	0	0	-8.82628	3.02251
1	-5.70076	GO:0061630	M1	1	0	GO Molecular Functions	21	ubiquitin protein ligase activity		-5.70076	2.42975	5.48977	30337	352	1206	34	2.81924	0.476631	867|868|1840|6045|6596|7187|9354|9781|9870|23304|26046|51665|54467|54476|54542|55159|57161|57534|57674|64750|64795|83737|84282|89122|90025|114804|117584|131405|149041|152006|165918|197131|257218|494470	CBL|CBLB|DTX1|RNF2|HLTF|TRAF3|UBE4A|RNF144A|AREL1|UBR2|LTN1|ASB1|ANKIB1|RNF216|RC3H2|RFWD3|PELI2|MIB1|RNF213|SMURF2|RMND5A|ITCH|RNF135|TRIM4|UBE3D|RNF157|RFFL|TRIM71|RC3H1|RNF38|RNF168|UBR1|SHPRH|ARK2C	-3.87828	0	44	0	0	-8.82628	3.02251
1	-5.32315	GO:0016755	M1	1	0	GO Molecular Functions	21	aminoacyltransferase activity		-5.32315	2.11726	5.12029	30337	499	1206	42	3.48259	0.527935	867|868|1840|6045|6596|7187|7267|9354|9759|9781|9870|23304|26046|51514|51592|51665|54467|54476|54542|55159|55521|57161|57534|57674|64750|64795|83737|83892|84282|89122|90025|90293|114804|117584|131405|149041|152006|165918|197131|257218|283450|494470	CBL|CBLB|DTX1|RNF2|HLTF|TRAF3|TTC3|UBE4A|HDAC4|RNF144A|AREL1|UBR2|LTN1|DTL|TRIM33|ASB1|ANKIB1|RNF216|RC3H2|RFWD3|TRIM36|PELI2|MIB1|RNF213|SMURF2|RMND5A|ITCH|KCTD10|RNF135|TRIM4|UBE3D|KLHL13|RNF157|RFFL|TRIM71|RC3H1|RNF38|RNF168|UBR1|SHPRH|HECTD4|ARK2C	-3.54458	0	44	0	0	-8.82628	3.02251
1	-5.20095	GO:0061659	M1	1	0	GO Molecular Functions	21	ubiquitin-like protein ligase activity		-5.20095	2.30532	5.14711	30337	371	1206	34	2.81924	0.476631	867|868|1840|6045|6596|7187|9354|9781|9870|23304|26046|51665|54467|54476|54542|55159|57161|57534|57674|64750|64795|83737|84282|89122|90025|114804|117584|131405|149041|152006|165918|197131|257218|494470	CBL|CBLB|DTX1|RNF2|HLTF|TRAF3|UBE4A|RNF144A|AREL1|UBR2|LTN1|ASB1|ANKIB1|RNF216|RC3H2|RFWD3|PELI2|MIB1|RNF213|SMURF2|RMND5A|ITCH|RNF135|TRIM4|UBE3D|RNF157|RFFL|TRIM71|RC3H1|RNF38|RNF168|UBR1|SHPRH|ARK2C	-3.43992	0	44	0	0	-8.82628	3.02251
1	-4.27629	GO:0051603	M1	1	0	GO Biological Processes	19	proteolysis involved in protein catabolic process	19_GO:0008152 metabolic process	-4.27629	1.86487	4.3795	30337	607	1206	45	3.73134	0.54576	408|867|996|3416|7267|9354|9781|9870|10613|10905|22926|23194|23304|26043|26046|29978|51514|54467|54476|54542|56886|56893|56957|57534|57674|64750|64795|79699|79718|80020|80267|80311|81792|83737|83892|84101|89890|90025|117584|131405|137886|143384|149041|165918|197131	ARRB1|CBL|CDC27|IDE|TTC3|UBE4A|RNF144A|AREL1|ERLIN1|MAN1A2|ATF6|FBXL7|UBR2|UBXN7|LTN1|UBQLN2|DTL|ANKIB1|RNF216|RC3H2|UGGT1|UBQLN4|OTUD7B|MIB1|RNF213|SMURF2|RMND5A|ZYG11B|TBL1XR1|FOXRED2|EDEM3|KLHL15|ADAMTS12|ITCH|KCTD10|USP44|KBTBD6|UBE3D|RFFL|TRIM71|UBXN2B|CACUL1|RC3H1|RNF168|UBR1	-2.66253	0	44	0	0	-8.82628	3.02251
1	-3.4885	GO:0006511	M1	1	0	GO Biological Processes	19	ubiquitin-dependent protein catabolic process	19_GO:0008152 metabolic process	-3.4885	1.85191	3.86424	30337	489	1206	36	2.98507	0.490031	408|867|996|7267|9354|9781|9870|23194|23304|26043|26046|29978|51514|54467|54476|54542|56893|56957|57534|57674|64750|64795|79718|80311|83737|83892|84101|89890|90025|117584|131405|137886|143384|149041|165918|197131	ARRB1|CBL|CDC27|TTC3|UBE4A|RNF144A|AREL1|FBXL7|UBR2|UBXN7|LTN1|UBQLN2|DTL|ANKIB1|RNF216|RC3H2|UBQLN4|OTUD7B|MIB1|RNF213|SMURF2|RMND5A|TBL1XR1|KLHL15|ITCH|KCTD10|USP44|KBTBD6|UBE3D|RFFL|TRIM71|UBXN2B|CACUL1|RC3H1|RNF168|UBR1	-2.00976	0	44	0	0	-8.82628	3.02251
1	-3.32498	GO:0019941	M1	1	0	GO Biological Processes	19	modification-dependent protein catabolic process	19_GO:0008152 metabolic process	-3.32498	1.81479	3.73412	30337	499	1206	36	2.98507	0.490031	408|867|996|7267|9354|9781|9870|23194|23304|26043|26046|29978|51514|54467|54476|54542|56893|56957|57534|57674|64750|64795|79718|80311|83737|83892|84101|89890|90025|117584|131405|137886|143384|149041|165918|197131	ARRB1|CBL|CDC27|TTC3|UBE4A|RNF144A|AREL1|FBXL7|UBR2|UBXN7|LTN1|UBQLN2|DTL|ANKIB1|RNF216|RC3H2|UBQLN4|OTUD7B|MIB1|RNF213|SMURF2|RMND5A|TBL1XR1|KLHL15|ITCH|KCTD10|USP44|KBTBD6|UBE3D|RFFL|TRIM71|UBXN2B|CACUL1|RC3H1|RNF168|UBR1	-1.87451	0	44	0	0	-8.82628	3.02251
1	-3.24574	GO:0043632	M1	1	0	GO Biological Processes	19	modification-dependent macromolecule catabolic process	19_GO:0008152 metabolic process	-3.24574	1.79679	3.67017	30337	504	1206	36	2.98507	0.490031	408|867|996|7267|9354|9781|9870|23194|23304|26043|26046|29978|51514|54467|54476|54542|56893|56957|57534|57674|64750|64795|79718|80311|83737|83892|84101|89890|90025|117584|131405|137886|143384|149041|165918|197131	ARRB1|CBL|CDC27|TTC3|UBE4A|RNF144A|AREL1|FBXL7|UBR2|UBXN7|LTN1|UBQLN2|DTL|ANKIB1|RNF216|RC3H2|UBQLN4|OTUD7B|MIB1|RNF213|SMURF2|RMND5A|TBL1XR1|KLHL15|ITCH|KCTD10|USP44|KBTBD6|UBE3D|RFFL|TRIM71|UBXN2B|CACUL1|RC3H1|RNF168|UBR1	-1.81133	0	44	0	0	-8.82628	3.02251
1	-2.99465	GO:0010498	M1	1	0	GO Biological Processes	19	proteasomal protein catabolic process	19_GO:0008152 metabolic process	-2.99465	1.8705	3.52048	30337	390	1206	29	2.40464	0.44113	408|996|9354|10613|10905|22926|23194|23304|26043|26046|29978|51514|54476|56886|64750|64795|79718|80020|80267|80311|83737|83892|84101|89890|90025|117584|131405|137886|197131	ARRB1|CDC27|UBE4A|ERLIN1|MAN1A2|ATF6|FBXL7|UBR2|UBXN7|LTN1|UBQLN2|DTL|RNF216|UGGT1|SMURF2|RMND5A|TBL1XR1|FOXRED2|EDEM3|KLHL15|ITCH|KCTD10|USP44|KBTBD6|UBE3D|RFFL|TRIM71|UBXN2B|UBR1	-1.6145	0	44	0	0	-8.82628	3.02251
1	-2.00917	GO:0043161	M1	1	0	GO Biological Processes	19	proteasome-mediated ubiquitin-dependent protein catabolic process	19_GO:0008152 metabolic process	-2.00917	1.74919	2.66231	30337	302	1206	21	1.74129	0.376659	408|996|23194|23304|26043|26046|51514|54476|64750|64795|79718|80311|83737|83892|84101|89890|90025|117584|131405|137886|197131	ARRB1|CDC27|FBXL7|UBR2|UBXN7|LTN1|DTL|RNF216|SMURF2|RMND5A|TBL1XR1|KLHL15|ITCH|KCTD10|USP44|KBTBD6|UBE3D|RFFL|TRIM71|UBXN2B|UBR1	-0.887512	0	44	0	0	-8.82628	3.02251
1	-8.63122	GO:0098656	M1	1	0	GO Biological Processes	19	monoatomic anion transmembrane transport	19_GO:0051179 localization	-8.63122	4.22183	7.85751	30337	143	1206	24	1.99005	0.402155	1183|1184|1185|1836|2556|2558|2561|2562|2567|4363|6509|6529|6558|8671|9498|9990|10060|23507|23516|24145|25932|57101|84230|94015	CLCN4|CLCN5|CLCN6|SLC26A2|GABRA3|GABRA5|GABRB2|GABRB3|GABRG3|ABCC1|SLC1A4|SLC6A1|SLC12A2|SLC4A4|SLC4A8|SLC12A6|ABCC9|LRRC8B|SLC39A14|PANX1|CLIC4|ANO2|LRRC8C|TTYH2	-6.41007	0	45	1	1	-8.63122	8.74959
1	-7.87626	GO:0008509	M1	1	0	GO Molecular Functions	21	monoatomic anion transmembrane transporter activity		-7.87626	4.01782	7.38579	30337	144	1206	23	1.90713	0.393854	1183|1184|1185|1836|2556|2558|2561|2562|2567|6509|6529|6533|6558|8671|9498|9990|23507|23516|24145|25932|57101|84230|94015	CLCN4|CLCN5|CLCN6|SLC26A2|GABRA3|GABRA5|GABRB2|GABRB3|GABRG3|SLC1A4|SLC6A1|SLC6A6|SLC12A2|SLC4A4|SLC4A8|SLC12A6|LRRC8B|SLC39A14|PANX1|CLIC4|ANO2|LRRC8C|TTYH2	-5.77963	0	45	0	0	-8.63122	8.74959
1	-7.64093	GO:0006820	M1	1	0	GO Biological Processes	19	monoatomic anion transport	19_GO:0051179 localization	-7.64093	3.77326	7.15628	30337	160	1206	24	1.99005	0.402155	1183|1184|1185|1836|2556|2558|2561|2562|2567|4363|6509|6529|6558|8671|9498|9990|10060|23507|23516|24145|25932|57101|84230|94015	CLCN4|CLCN5|CLCN6|SLC26A2|GABRA3|GABRA5|GABRB2|GABRB3|GABRG3|ABCC1|SLC1A4|SLC6A1|SLC12A2|SLC4A4|SLC4A8|SLC12A6|ABCC9|LRRC8B|SLC39A14|PANX1|CLIC4|ANO2|LRRC8C|TTYH2	-5.56035	0	45	0	0	-8.63122	8.74959
1	-6.19753	GO:0015103	M1	1	0	GO Molecular Functions	21	inorganic anion transmembrane transporter activity		-6.19753	3.37446	6.20372	30337	164	1206	22	1.82421	0.38536	1183|1184|1185|1836|2556|2558|2561|2562|2567|4363|6509|6529|6533|6558|8671|9213|9498|9990|10060|25932|57101|94015	CLCN4|CLCN5|CLCN6|SLC26A2|GABRA3|GABRA5|GABRB2|GABRB3|GABRG3|ABCC1|SLC1A4|SLC6A1|SLC6A6|SLC12A2|SLC4A4|XPR1|SLC4A8|SLC12A6|ABCC9|CLIC4|ANO2|TTYH2	-4.30347	0	45	0	0	-8.63122	8.74959
1	-5.95051	GO:0015108	M1	1	0	GO Molecular Functions	21	chloride transmembrane transporter activity		-5.95051	3.80497	6.23797	30337	119	1206	18	1.49254	0.349159	1183|1184|1185|1836|2556|2558|2561|2562|2567|6509|6529|6533|6558|9498|9990|25932|57101|94015	CLCN4|CLCN5|CLCN6|SLC26A2|GABRA3|GABRA5|GABRB2|GABRB3|GABRG3|SLC1A4|SLC6A1|SLC6A6|SLC12A2|SLC4A8|SLC12A6|CLIC4|ANO2|TTYH2	-4.09656	0	45	0	0	-8.63122	8.74959
1	-5.84488	GO:1902476	M1	1	0	GO Biological Processes	19	chloride transmembrane transport	19_GO:0051179 localization	-5.84488	3.92327	6.22088	30337	109	1206	17	1.40962	0.339465	1183|1184|1185|1836|2556|2558|2561|2562|2567|6509|6529|6558|9498|9990|25932|57101|94015	CLCN4|CLCN5|CLCN6|SLC26A2|GABRA3|GABRA5|GABRB2|GABRB3|GABRG3|SLC1A4|SLC6A1|SLC12A2|SLC4A8|SLC12A6|CLIC4|ANO2|TTYH2	-4.0049	0	45	0	0	-8.63122	8.74959
1	-5.75635	GO:1904862	M1	1	0	GO Biological Processes	19	inhibitory synapse assembly	19_GO:0032502 developmental process	-5.75635	8.74959	7.56477	30337	23	1206	8	0.66335	0.23375	2258|2556|2558|2561|2562|2567|64084|140689	FGF13|GABRA3|GABRA5|GABRB2|GABRB3|GABRG3|CLSTN2|CBLN4	-3.92856	0	45	0	0	-8.63122	8.74959
1	-5.43441	GO:0098661	M1	1	0	GO Biological Processes	19	inorganic anion transmembrane transport	19_GO:0051179 localization	-5.43441	3.51001	5.81278	30337	129	1206	18	1.49254	0.349159	1183|1184|1185|1836|2556|2558|2561|2562|2567|6509|6529|6558|9213|9498|9990|25932|57101|94015	CLCN4|CLCN5|CLCN6|SLC26A2|GABRA3|GABRA5|GABRB2|GABRB3|GABRG3|SLC1A4|SLC6A1|SLC12A2|XPR1|SLC4A8|SLC12A6|CLIC4|ANO2|TTYH2	-3.64619	0	45	0	0	-8.63122	8.74959
1	-5.30084	GO:0015698	M1	1	0	GO Biological Processes	19	inorganic anion transport	19_GO:0051179 localization	-5.30084	3.18418	5.60068	30337	158	1206	20	1.65837	0.367736	1183|1184|1185|1836|2556|2558|2561|2562|2567|5167|6509|6529|6558|8671|9213|9498|9990|25932|57101|94015	CLCN4|CLCN5|CLCN6|SLC26A2|GABRA3|GABRA5|GABRB2|GABRB3|GABRG3|ENPP1|SLC1A4|SLC6A1|SLC12A2|SLC4A4|XPR1|SLC4A8|SLC12A6|CLIC4|ANO2|TTYH2	-3.52465	0	45	0	0	-8.63122	8.74959
1	-5.25828	GO:0006821	M1	1	0	GO Biological Processes	19	chloride transport	19_GO:0051179 localization	-5.25828	3.56363	5.72527	30337	120	1206	17	1.40962	0.339465	1183|1184|1185|1836|2556|2558|2561|2562|2567|6509|6529|6558|9498|9990|25932|57101|94015	CLCN4|CLCN5|CLCN6|SLC26A2|GABRA3|GABRA5|GABRB2|GABRB3|GABRG3|SLC1A4|SLC6A1|SLC12A2|SLC4A8|SLC12A6|CLIC4|ANO2|TTYH2	-3.48681	0	45	0	0	-8.63122	8.74959
1	-5.12872	GO:0005253	M1	1	0	GO Molecular Functions	21	monoatomic anion channel activity		-5.12872	3.85026	5.75029	30337	98	1206	15	1.24378	0.319139	1183|1184|1185|2556|2558|2561|2562|2567|6509|23507|24145|25932|57101|84230|94015	CLCN4|CLCN5|CLCN6|GABRA3|GABRA5|GABRB2|GABRB3|GABRG3|SLC1A4|LRRC8B|PANX1|CLIC4|ANO2|LRRC8C|TTYH2	-3.38011	0	45	0	0	-8.63122	8.74959
1	-4.90654	GO:0007214	M1	1	0	GO Biological Processes	19	gamma-aminobutyric acid signaling pathway	19_GO:0050789 regulation of biological process	-4.90654	6.93933	6.51077	30337	29	1206	8	0.66335	0.23375	785|2556|2558|2561|2562|2567|6558|729956	CACNB4|GABRA3|GABRA5|GABRB2|GABRB3|GABRG3|SLC12A2|SHISA7	-3.19526	0	45	0	0	-8.63122	8.74959
1	-4.08177	GO:0005254	M1	1	0	GO Molecular Functions	21	chloride channel activity		-4.08177	3.72668	4.99972	30337	81	1206	12	0.995025	0.285806	1183|1184|1185|2556|2558|2561|2562|2567|6509|25932|57101|94015	CLCN4|CLCN5|CLCN6|GABRA3|GABRA5|GABRB2|GABRB3|GABRG3|SLC1A4|CLIC4|ANO2|TTYH2	-2.50702	0	45	0	0	-8.63122	8.74959
1	-3.26202	GO:0022851	M1	1	0	GO Molecular Functions	21	GABA-gated chloride ion channel activity		-3.26202	6.98752	5.17012	30337	18	1206	5	0.414594	0.185027	2556|2558|2561|2562|2567	GABRA3|GABRA5|GABRB2|GABRB3|GABRG3	-1.82326	0	45	0	0	-8.63122	8.74959
1	-3.15994	GO:0051932	M1	1	0	GO Biological Processes	19	synaptic transmission, GABAergic	19_GO:0050789 regulation of biological process	-3.15994	5.39037	4.729	30337	28	1206	6	0.497512	0.202603	2556|2558|2561|2562|2567|4763	GABRA3|GABRA5|GABRB2|GABRB3|GABRG3|NF1	-1.74969	0	45	0	0	-8.63122	8.74959
1	-3.14377	GO:0004890	M1	1	0	GO Molecular Functions	21	GABA-A receptor activity		-3.14377	6.61975	4.98562	30337	19	1206	5	0.414594	0.185027	2556|2558|2561|2562|2567	GABRA3|GABRA5|GABRB2|GABRB3|GABRG3	-1.73556	0	45	0	0	-8.63122	8.74959
1	-3.14377	GO:1902711	M1	1	0	GO Cellular Components	20	GABA-A receptor complex		-3.14377	6.61975	4.98562	30337	19	1206	5	0.414594	0.185027	2556|2558|2561|2562|2567	GABRA3|GABRA5|GABRB2|GABRB3|GABRG3	-1.73556	0	45	0	0	-8.63122	8.74959
1	-2.92945	GO:1902710	M1	1	0	GO Cellular Components	20	GABA receptor complex		-2.92945	5.9893	4.65359	30337	21	1206	5	0.414594	0.185027	2556|2558|2561|2562|2567	GABRA3|GABRA5|GABRB2|GABRB3|GABRG3	-1.56705	0	45	0	0	-8.63122	8.74959
1	-2.83181	GO:0016917	M1	1	0	GO Molecular Functions	21	GABA receptor activity		-2.83181	5.71706	4.50328	30337	22	1206	5	0.414594	0.185027	2556|2558|2561|2562|2567	GABRA3|GABRA5|GABRB2|GABRB3|GABRG3	-1.49084	0	45	0	0	-8.63122	8.74959
1	-2.79899	GO:0034707	M1	1	0	GO Cellular Components	20	chloride channel complex		-2.79899	3.59358	3.95261	30337	56	1206	8	0.66335	0.23375	2556|2558|2561|2562|2567|25932|57101|94015	GABRA3|GABRA5|GABRB2|GABRB3|GABRG3|CLIC4|ANO2|TTYH2	-1.46321	0	45	0	0	-8.63122	8.74959
1	-2.61747	GO:0099095	M1	1	0	GO Molecular Functions	21	ligand-gated monoatomic anion channel activity		-2.61747	3.7465	3.83401	30337	47	1206	7	0.580431	0.218745	2556|2558|2561|2562|2567|57101|94015	GABRA3|GABRA5|GABRB2|GABRB3|GABRG3|ANO2|TTYH2	-1.33394	0	45	0	0	-8.63122	8.74959
1	-2.08958	GO:0008503	M1	1	0	GO Molecular Functions	21	benzodiazepine receptor activity		-2.08958	6.86047	3.95545	30337	11	1206	3	0.248756	0.143441	2556|2558|2567	GABRA3|GABRA5|GABRG3	-0.954298	0	45	0	0	-8.63122	8.74959
1	-8.61535	GO:0050839	M1	1	0	GO Molecular Functions	21	cell adhesion molecule binding		-8.61535	2.42134	6.91388	30337	561	1206	54	4.47761	0.595528	667|800|867|961|1006|1490|1525|1654|1656|1824|1829|2013|3054|3676|3685|3696|3799|4067|4185|4301|4361|4735|4854|5062|5317|5318|5578|5770|5781|5789|5792|5795|5803|5817|6714|7082|8615|8642|8826|8842|9124|9378|10163|23085|23114|23367|26011|54874|55243|57451|57496|81624|93663|114793	DST|CALD1|CBL|CD47|CDH8|CCN2|CXADR|DDX3X|DDX6|DSC2|DSG2|EMP2|HCFC1|ITGA4|ITGAV|ITGB8|KIF5B|LYN|ADAM11|AFDN|MRE11|SEPTIN2|NOTCH3|PAK2|PKP1|PKP2|PRKCA|PTPN1|PTPN11|PTPRD|PTPRF|PTPRJ|PTPRZ1|PVR|SRC|TJP1|USO1|DCHS1|IQGAP1|PROM1|PDLIM1|NRXN1|WASF2|ERC1|NFASC|LARP1|TENM4|FNBP1L|KIRREL1|TENM2|MRTFB|DIAPH3|ARHGAP18|FMNL2	-6.40279	0	46	1	1	-8.61535	2.42134
1	-5.33021	GO:0045296	M1	1	0	GO Molecular Functions	21	cadherin binding		-5.33021	2.41007	5.27236	30337	334	1206	32	2.6534	0.462794	800|867|1006|1654|1656|3054|3799|4301|4361|4735|4854|5062|5317|5318|5770|5781|5795|6714|7082|8615|8642|8826|8842|9124|10163|23085|23367|54874|57496|81624|93663|114793	CALD1|CBL|CDH8|DDX3X|DDX6|HCFC1|KIF5B|AFDN|MRE11|SEPTIN2|NOTCH3|PAK2|PKP1|PKP2|PTPN1|PTPN11|PTPRJ|SRC|TJP1|USO1|DCHS1|IQGAP1|PROM1|PDLIM1|WASF2|ERC1|LARP1|FNBP1L|MRTFB|DIAPH3|ARHGAP18|FMNL2	-3.55045	0	46	0	0	-8.61535	2.42134
1	-8.59132	GO:0048471	M1	1	0	GO Cellular Components	20	perinuclear region of cytoplasm		-8.59132	2.20658	6.7659	30337	741	1206	65	5.38972	0.650247	25|320|538|547|575|636|867|995|1600|2013|2186|2800|3799|4012|4067|4131|4646|4650|4842|5062|5578|5610|5801|5888|5922|6714|6792|7037|7248|7584|7855|8615|8871|9647|9693|9863|10079|10087|10564|10565|10642|23357|23369|23405|23413|25932|26999|29993|55243|55334|55662|56893|56907|57551|57580|57724|64848|80351|81618|81846|83698|84630|85415|153443|200576	ABL1|APBA1|ATP7A|KIF1A|ADGRB1|BICD1|CBL|CDC25C|DAB1|EMP2|BPTF|GOLGA1|KIF5B|LNPEP|LYN|MAP1B|MYO6|MYO9B|NOS1|PAK2|PRKCA|EIF2AK2|PTPRR|RAD51|RASA2|SRC|CDKL5|TFRC|TSC1|ZNF35|FZD5|USO1|SYNJ2|PPM1F|RAPGEF2|MAGI2|ATP9A|CERT1|ARFGEF2|ARFGEF1|IGF2BP1|ANGEL1|PUM2|DICER1|NCS1|CLIC4|CYFIP2|PACSIN1|KIRREL1|SLC39A9|HIF1AN|UBQLN4|SPIRE1|TAOK1|PREX1|EPG5|YTHDC2|TNKS2|ITM2C|SBF2|CALN1|TTBK1|RHPN2|SRFBP1|PIKFYVE	-6.38198	0	47	1	1	-8.59132	2.20658
1	-8.55742	GO:0030335	M1	1	0	GO Biological Processes	19	positive regulation of cell migration	19_GO:0040011 locomotion	-8.55742	2.36753	6.85468	30337	595	1206	56	4.64345	0.605929	25|27|472|538|949|961|1793|2043|2241|2321|2475|2549|3037|3643|3676|3685|4067|5170|5291|5578|5629|5795|6239|6667|6714|6789|7042|7046|7082|7476|8660|8895|9037|9647|9693|9943|10000|10396|10505|10630|10982|23060|23122|23328|23332|27161|54434|57118|57343|57465|57556|57580|57669|64065|64750|65125	ABL1|ABL2|ATM|ATP7A|SCARB1|CD47|DOCK1|EPHA4|FER|FLT1|MTOR|GAB1|HAS2|INSR|ITGA4|ITGAV|LYN|PDPK1|PIK3CB|PRKCA|PROX1|PTPRJ|RREB1|SP1|SRC|STK4|TGFB2|TGFBR1|TJP1|WNT7A|IRS2|CPNE3|SEMA5A|PPM1F|RAPGEF2|OXSR1|AKT3|ATP8A1|SEMA4F|PDPN|MAPRE2|ZNF609|CLASP2|SASH1|CLASP1|AGO2|SSH1|CAMK1D|ZNF304|TBC1D24|SEMA6A|PREX1|EPB41L5|PERP|SMURF2|WNK1	-6.36076	0	48	1	1	-8.55742	3.39169
1	-7.91083	GO:0040017	M1	1	0	GO Biological Processes	19	positive regulation of locomotion	19_GO:0040011 locomotion	-7.91083	2.25092	6.49228	30337	637	1206	57	4.72637	0.61105	25|27|472|538|949|961|1793|2043|2241|2321|2475|2549|3037|3643|3676|3685|4067|5170|5291|5578|5629|5795|6239|6667|6714|6789|6809|7042|7046|7082|7476|8660|8895|9037|9647|9693|9943|10000|10396|10505|10630|10982|23060|23122|23328|23332|27161|54434|57118|57343|57465|57556|57580|57669|64065|64750|65125	ABL1|ABL2|ATM|ATP7A|SCARB1|CD47|DOCK1|EPHA4|FER|FLT1|MTOR|GAB1|HAS2|INSR|ITGA4|ITGAV|LYN|PDPK1|PIK3CB|PRKCA|PROX1|PTPRJ|RREB1|SP1|SRC|STK4|STX3|TGFB2|TGFBR1|TJP1|WNT7A|IRS2|CPNE3|SEMA5A|PPM1F|RAPGEF2|OXSR1|AKT3|ATP8A1|SEMA4F|PDPN|MAPRE2|ZNF609|CLASP2|SASH1|CLASP1|AGO2|SSH1|CAMK1D|ZNF304|TBC1D24|SEMA6A|PREX1|EPB41L5|PERP|SMURF2|WNK1	-5.80668	0	48	0	0	-8.55742	3.39169
1	-7.85113	GO:2000147	M1	1	0	GO Biological Processes	19	positive regulation of cell motility	19_GO:0040011 locomotion	-7.85113	2.26113	6.4714	30337	623	1206	56	4.64345	0.605929	25|27|472|538|949|961|1793|2043|2241|2321|2475|2549|3037|3643|3676|3685|4067|5170|5291|5578|5629|5795|6239|6667|6714|6789|7042|7046|7082|7476|8660|8895|9037|9647|9693|9943|10000|10396|10505|10630|10982|23060|23122|23328|23332|27161|54434|57118|57343|57465|57556|57580|57669|64065|64750|65125	ABL1|ABL2|ATM|ATP7A|SCARB1|CD47|DOCK1|EPHA4|FER|FLT1|MTOR|GAB1|HAS2|INSR|ITGA4|ITGAV|LYN|PDPK1|PIK3CB|PRKCA|PROX1|PTPRJ|RREB1|SP1|SRC|STK4|TGFB2|TGFBR1|TJP1|WNT7A|IRS2|CPNE3|SEMA5A|PPM1F|RAPGEF2|OXSR1|AKT3|ATP8A1|SEMA4F|PDPN|MAPRE2|ZNF609|CLASP2|SASH1|CLASP1|AGO2|SSH1|CAMK1D|ZNF304|TBC1D24|SEMA6A|PREX1|EPB41L5|PERP|SMURF2|WNK1	-5.75698	0	48	0	0	-8.55742	3.39169
1	-7.09294	GO:1901342	M1	1	0	GO Biological Processes	19	regulation of vasculature development	19_GO:0032502 developmental process	-7.09294	2.61173	6.31185	30337	366	1206	38	3.15091	0.503028	25|575|576|577|2013|2321|2549|3670|3696|4763|4838|5140|5170|5291|5578|5740|6422|6558|6667|6786|7042|7046|7082|9037|10000|23129|23328|23554|26523|27161|28996|55810|57343|57556|65125|79805|90139|154796	ABL1|ADGRB1|ADGRB2|ADGRB3|EMP2|FLT1|GAB1|ISL1|ITGB8|NF1|NODAL|PDE3B|PDPK1|PIK3CB|PRKCA|PTGIS|SFRP1|SLC12A2|SP1|STIM1|TGFB2|TGFBR1|TJP1|SEMA5A|AKT3|PLXND1|SASH1|TSPAN12|AGO1|AGO2|HIPK2|FOXJ2|ZNF304|SEMA6A|WNK1|VASH2|TSPAN18|AMOT	-5.09766	0	48	0	0	-8.55742	3.39169
1	-6.90437	GO:0045765	M1	1	0	GO Biological Processes	19	regulation of angiogenesis	19_GO:0032502 developmental process	-6.90437	2.60711	6.21496	30337	357	1206	37	3.06799	0.496578	25|575|576|577|2013|2321|2549|3670|3696|4763|4838|5140|5170|5291|5578|5740|6422|6558|6667|6786|7042|7082|9037|10000|23129|23328|23554|26523|27161|28996|55810|57343|57556|65125|79805|90139|154796	ABL1|ADGRB1|ADGRB2|ADGRB3|EMP2|FLT1|GAB1|ISL1|ITGB8|NF1|NODAL|PDE3B|PDPK1|PIK3CB|PRKCA|PTGIS|SFRP1|SLC12A2|SP1|STIM1|TGFB2|TJP1|SEMA5A|AKT3|PLXND1|SASH1|TSPAN12|AGO1|AGO2|HIPK2|FOXJ2|ZNF304|SEMA6A|WNK1|VASH2|TSPAN18|AMOT	-4.92643	0	48	0	0	-8.55742	3.39169
1	-6.7423	GO:0010634	M1	1	0	GO Biological Processes	19	positive regulation of epithelial cell migration	19_GO:0040011 locomotion	-6.7423	3.39169	6.51152	30337	178	1206	24	1.99005	0.402155	25|949|1793|2475|2549|3037|5170|5291|5578|5629|6239|6667|6714|7042|7476|8660|9037|9647|10000|10982|23122|23328|23332|57669	ABL1|SCARB1|DOCK1|MTOR|GAB1|HAS2|PDPK1|PIK3CB|PRKCA|PROX1|RREB1|SP1|SRC|TGFB2|WNT7A|IRS2|SEMA5A|PPM1F|AKT3|MAPRE2|CLASP2|SASH1|CLASP1|EPB41L5	-4.77738	0	48	0	0	-8.55742	3.39169
1	-6.37097	GO:0010632	M1	1	0	GO Biological Processes	19	regulation of epithelial cell migration	19_GO:0040011 locomotion	-6.37097	2.69218	5.98304	30337	299	1206	32	2.6534	0.462794	25|575|949|1793|2013|2475|2549|3037|4163|4208|4763|5170|5291|5578|5629|5801|6239|6667|6714|7042|7476|8660|9037|9647|10000|10982|23122|23328|23332|55466|57669|83481	ABL1|ADGRB1|SCARB1|DOCK1|EMP2|MTOR|GAB1|HAS2|MCC|MEF2C|NF1|PDPK1|PIK3CB|PRKCA|PROX1|PTPRR|RREB1|SP1|SRC|TGFB2|WNT7A|IRS2|SEMA5A|PPM1F|AKT3|MAPRE2|CLASP2|SASH1|CLASP1|DNAJA4|EPB41L5|EPPK1	-4.45618	0	48	0	0	-8.55742	3.39169
1	-5.58692	GO:0050679	M1	1	0	GO Biological Processes	19	positive regulation of epithelial cell proliferation	19_GO:0048518 positive regulation of biological process	-5.58692	2.85853	5.62924	30337	220	1206	25	2.07297	0.410274	538|657|2137|3037|3676|3915|4763|4838|4853|5170|5578|5629|6239|6422|6667|7046|7476|8660|9037|10000|10413|57343|79805|113174|253260	ATP7A|BMPR1A|EXTL3|HAS2|ITGA4|LAMC1|NF1|NODAL|NOTCH2|PDPK1|PRKCA|PROX1|RREB1|SFRP1|SP1|TGFBR1|WNT7A|IRS2|SEMA5A|AKT3|YAP1|ZNF304|VASH2|SAAL1|RICTOR	-3.78128	0	48	0	0	-8.55742	3.39169
1	-5.08908	GO:1904018	M1	1	0	GO Biological Processes	19	positive regulation of vasculature development	19_GO:0032502 developmental process	-5.08908	2.89744	5.35236	30337	191	1206	22	1.82421	0.38536	25|2013|2321|2549|3670|3696|4838|5170|5578|5740|6667|6786|7046|7082|9037|10000|23328|27161|28996|57343|65125|79805	ABL1|EMP2|FLT1|GAB1|ISL1|ITGB8|NODAL|PDPK1|PRKCA|PTGIS|SP1|STIM1|TGFBR1|TJP1|SEMA5A|AKT3|SASH1|AGO2|HIPK2|ZNF304|WNK1|VASH2	-3.3471	0	48	0	0	-8.55742	3.39169
1	-4.68346	GO:0045766	M1	1	0	GO Biological Processes	19	positive regulation of angiogenesis	19_GO:0032502 developmental process	-4.68346	2.80987	5.06484	30337	188	1206	21	1.74129	0.376659	25|2013|2321|2549|3670|3696|4838|5170|5578|5740|6667|6786|7082|9037|10000|23328|27161|28996|57343|65125|79805	ABL1|EMP2|FLT1|GAB1|ISL1|ITGB8|NODAL|PDPK1|PRKCA|PTGIS|SP1|STIM1|TJP1|SEMA5A|AKT3|SASH1|AGO2|HIPK2|ZNF304|WNK1|VASH2	-2.99604	0	48	0	0	-8.55742	3.39169
1	-4.3452	GO:0050678	M1	1	0	GO Biological Processes	19	regulation of epithelial cell proliferation	19_GO:0050789 regulation of biological process	-4.3452	2.09625	4.53597	30337	408	1206	34	2.81924	0.476631	538|657|2137|2321|3037|3676|3915|4163|4208|4763|4838|4853|5170|5578|5629|6091|6239|6422|6667|6789|7042|7046|7476|8660|9037|10000|10413|10818|55334|57343|79805|83481|113174|253260	ATP7A|BMPR1A|EXTL3|FLT1|HAS2|ITGA4|LAMC1|MCC|MEF2C|NF1|NODAL|NOTCH2|PDPK1|PRKCA|PROX1|ROBO1|RREB1|SFRP1|SP1|STK4|TGFB2|TGFBR1|WNT7A|IRS2|SEMA5A|AKT3|YAP1|FRS2|SLC39A9|ZNF304|VASH2|EPPK1|SAAL1|RICTOR	-2.71649	0	48	0	0	-8.55742	3.39169
1	-2.36407	GO:1905562	M1	1	0	GO Biological Processes	19	regulation of vascular endothelial cell proliferation	19_GO:0050789 regulation of biological process	-2.36407	3.38626	3.50413	30337	52	1206	7	0.580431	0.218745	2321|3676|4208|5170|6667|10000|55334	FLT1|ITGA4|MEF2C|PDPK1|SP1|AKT3|SLC39A9	-1.14337	0	48	0	0	-8.55742	3.39169
1	-2.3558	GO:0001938	M1	1	0	GO Biological Processes	19	positive regulation of endothelial cell proliferation	19_GO:0048518 positive regulation of biological process	-2.3558	2.51551	3.2399	30337	110	1206	11	0.912106	0.273753	3676|4763|5170|5578|5629|6667|7046|9037|10000|79805|253260	ITGA4|NF1|PDPK1|PRKCA|PROX1|SP1|TGFBR1|SEMA5A|AKT3|VASH2|RICTOR	-1.14258	0	48	0	0	-8.55742	3.39169
1	-2.18843	GO:0010595	M1	1	0	GO Biological Processes	19	positive regulation of endothelial cell migration	19_GO:0040011 locomotion	-2.18843	2.28682	3.01468	30337	132	1206	12	0.995025	0.285806	25|949|2549|5170|5291|5578|5629|6667|7476|9037|10000|23328	ABL1|SCARB1|GAB1|PDPK1|PIK3CB|PRKCA|PROX1|SP1|WNT7A|SEMA5A|AKT3|SASH1	-1.01824	0	48	0	0	-8.55742	3.39169
1	-8.53394	GO:0019900	M1	1	0	GO Molecular Functions	21	kinase binding		-8.53394	2.15434	6.70642	30337	794	1206	68	5.63847	0.664209	25|119|636|673|785|867|868|904|995|2013|2043|2890|3685|4214|5062|5140|5208|5318|5500|5565|5576|5592|5599|5770|5781|5795|5801|6197|6558|6714|7037|7187|7855|8412|8633|8660|8826|8895|9645|9794|9832|9943|9990|10746|10818|10982|11200|23328|23331|25998|28951|51199|51755|55704|55841|57533|57695|65065|65125|80014|80143|80824|117584|140775|143384|253260|644815|100133941	ABL1|ADD2|BICD1|BRAF|CACNB4|CBL|CBLB|CCNT1|CDC25C|EMP2|EPHA4|GRIA1|ITGAV|MAP3K1|PAK2|PDE3B|PFKFB2|PKP2|PPP1CB|PRKAB2|PRKAR2A|PRKG1|MAPK8|PTPN1|PTPN11|PTPRJ|PTPRR|RPS6KA3|SLC12A2|SRC|TFRC|TRAF3|FZD5|BCAR3|UNC5C|IRS2|IQGAP1|CPNE3|MICAL2|MAML1|JAKMIP2|OXSR1|SLC12A6|MAP3K2|FRS2|MAPRE2|CHEK2|SASH1|TTC28|IBTK|TRIB2|NIN|CDK12|CCDC88A|WWC3|TBC1D14|USP37|NBEAL1|WNK1|WWC2|SIKE1|DUSP16|RFFL|SMCR8|CACUL1|RIC…	-6.34226	0	49	1	1	-8.53394	2.18128
1	-8.03395	GO:0019901	M1	1	0	GO Molecular Functions	21	protein kinase binding		-8.03395	2.18128	6.50389	30337	715	1206	62	5.14096	0.635899	25|119|636|673|785|867|868|904|995|2013|2043|2890|3685|4214|5062|5140|5208|5318|5500|5565|5576|5592|5599|5770|5781|5795|5801|6197|6558|6714|7037|7187|7855|8633|8660|8826|8895|9645|9794|9943|9990|10746|10818|10982|11200|23328|25998|28951|51755|55704|57533|57695|65065|65125|80143|80824|117584|140775|143384|253260|644815|100133941	ABL1|ADD2|BICD1|BRAF|CACNB4|CBL|CBLB|CCNT1|CDC25C|EMP2|EPHA4|GRIA1|ITGAV|MAP3K1|PAK2|PDE3B|PFKFB2|PKP2|PPP1CB|PRKAB2|PRKAR2A|PRKG1|MAPK8|PTPN1|PTPN11|PTPRJ|PTPRR|RPS6KA3|SLC12A2|SRC|TFRC|TRAF3|FZD5|UNC5C|IRS2|IQGAP1|CPNE3|MICAL2|MAML1|OXSR1|SLC12A6|MAP3K2|FRS2|MAPRE2|CHEK2|SASH1|IBTK|TRIB2|CDK12|CCDC88A|TBC1D14|USP37|NBEAL1|WNK1|SIKE1|DUSP16|RFFL|SMCR8|CACUL1|RICTOR|FAM83G|CD24	-5.90912	0	49	0	0	-8.53394	2.18128
1	-8.51157	GO:0098609	M1	1	0	GO Biological Processes	19	cell-cell adhesion	19_GO:0009987 cellular process	-8.51157	2.42845	6.87235	30337	549	1206	53	4.39469	0.590244	25|119|460|961|1006|1525|1600|1824|1829|2241|3676|3685|3696|3897|4026|4040|4301|4907|5010|5101|5291|5317|5318|5789|5792|5817|6091|6092|6714|6793|7042|7082|8642|9124|9231|9378|9620|23114|23173|23657|26011|26999|55243|57451|64065|64084|64101|81607|83872|84631|137970|145581|100133941	ABL1|ADD2|ASTN1|CD47|CDH8|CXADR|DAB1|DSC2|DSG2|FER|ITGA4|ITGAV|ITGB8|L1CAM|LPP|LRP6|AFDN|NT5E|CLDN11|PCDH9|PIK3CB|PKP1|PKP2|PTPRD|PTPRF|PVR|ROBO1|ROBO2|SRC|STK10|TGFB2|TJP1|DCHS1|PDLIM1|DLG5|NRXN1|CELSR1|NFASC|METAP1|SLC7A11|TENM4|CYFIP2|KIRREL1|TENM2|PERP|CLSTN2|LRRC4|NECTIN4|HMCN1|SLITRK2|UNC5D|LRFN5|CD24	-6.32418	0	50	1	1	-8.51157	4.27161
1	-5.14133	GO:0098742	M1	1	0	GO Biological Processes	19	cell-cell adhesion via plasma-membrane adhesion molecules	19_GO:0009987 cellular process	-5.14133	2.58246	5.24433	30337	263	1206	27	2.23881	0.426008	1006|1525|1600|1824|1829|3897|5010|5101|5291|5789|5792|5817|6091|6092|7042|8642|9378|9620|26011|57451|64084|64101|81607|83872|84631|137970|145581	CDH8|CXADR|DAB1|DSC2|DSG2|L1CAM|CLDN11|PCDH9|PIK3CB|PTPRD|PTPRF|PVR|ROBO1|ROBO2|TGFB2|DCHS1|NRXN1|CELSR1|TENM4|TENM2|CLSTN2|LRRC4|NECTIN4|HMCN1|SLITRK2|UNC5D|LRFN5	-3.39049	0	50	0	0	-8.51157	4.27161
1	-3.65703	GO:0007157	M1	1	0	GO Biological Processes	19	heterophilic cell-cell adhesion via plasma membrane cell adhesion molecules	19_GO:0009987 cellular process	-3.65703	4.27161	4.8503	30337	53	1206	9	0.746269	0.247826	1525|5789|5817|8642|9378|26011|57451|81607|83872	CXADR|PTPRD|PVR|DCHS1|NRXN1|TENM4|TENM2|NECTIN4|HMCN1	-2.1473	0	50	0	0	-8.51157	4.27161
1	-2.15416	GO:0007156	M1	1	0	GO Biological Processes	19	homophilic cell adhesion via plasma membrane adhesion molecules	19_GO:0009987 cellular process	-2.15416	2.10881	2.92349	30337	167	1206	14	1.16086	0.308447	1006|1824|1829|3897|5101|5291|5817|6091|6092|8642|9620|64084|81607|83872	CDH8|DSC2|DSG2|L1CAM|PCDH9|PIK3CB|PVR|ROBO1|ROBO2|DCHS1|CELSR1|CLSTN2|NECTIN4|HMCN1	-0.990875	0	50	0	0	-8.51157	4.27161
1	-8.44449	GO:0051301	M1	1	0	GO Biological Processes	19	cell division	19_GO:0009987 cellular process	-8.44449	2.46713	6.86616	30337	520	1206	51	4.22886	0.579502	648|904|995|996|1894|2119|2258|4628|4735|4751|5218|5291|5500|7042|7476|7813|8243|8658|8826|10592|10788|10982|11200|23063|23122|23194|23233|23244|23331|23332|50511|55142|55521|55752|56907|57553|57695|63971|79892|83872|84101|84552|89958|90293|91646|91768|117583|140710|205564|221035|257364	BMI1|CCNT1|CDC25C|CDC27|ECT2|ETV5|FGF13|MYH10|SEPTIN2|NEK2|CDK14|PIK3CB|PPP1CB|TGFB2|WNT7A|EVI5|SMC1A|TNKS|IQGAP1|SMC2|IQGAP2|MAPRE2|CHEK2|WAPL|CLASP2|FBXL7|EXOC6B|PDS5A|TTC28|CLASP1|SYCP3|HAUS2|TRIM36|SEPTIN11|SPIRE1|MICAL3|USP37|KIF13A|MCMBP|HMCN1|USP44|PARD6G|SAPCD2|KLHL13|TDRD12|CABLES1|PARD3B|MTCL2|SENP5|REEP3|SNX33	-6.26425	0	51	1	1	-8.44449	2.46713
1	-6.58737	GO:0000278	M1	1	0	GO Biological Processes	19	mitotic cell cycle	19_GO:0009987 cellular process	-6.58737	2.15978	5.80832	30337	594	1206	51	4.22886	0.579502	25|472|586|995|996|1112|1871|1894|2491|3988|4361|4628|4751|5087|5218|5578|5888|6045|8243|8555|8658|8826|9371|9837|10381|10592|10788|11200|23063|23122|23175|23194|23233|23332|25988|51514|55159|55193|55521|56992|57551|57695|63967|89958|90381|131405|137886|143384|144455|221035|257364	ABL1|ATM|BCAT1|CDC25C|CDC27|FOXN3|E2F3|ECT2|CENPI|LIPA|MRE11|MYH10|NEK2|PBX1|CDK14|PRKCA|RAD51|RNF2|SMC1A|CDC14B|TNKS|IQGAP1|KIF3B|GINS1|TUBB3|SMC2|IQGAP2|CHEK2|WAPL|CLASP2|LPIN1|FBXL7|EXOC6B|CLASP1|HINFP|DTL|RFWD3|PBRM1|TRIM36|KIF15|TAOK1|USP37|CLSPN|SAPCD2|TICRR|TRIM71|UBXN2B|CACUL1|E2F7|REEP3|SNX33	-4.6439	0	51	0	0	-8.44449	2.46713
1	-6.55734	GO:1903047	M1	1	0	GO Biological Processes	19	mitotic cell cycle process	19_GO:0009987 cellular process	-6.55734	2.26002	5.85058	30337	512	1206	46	3.81426	0.551553	472|586|995|996|1112|1871|1894|2491|4361|4628|4751|5087|5218|5578|5888|8243|8555|8658|8826|9371|9837|10592|10788|11200|23063|23122|23175|23194|23233|23332|25988|51514|55159|55521|56992|57551|57695|63967|89958|90381|131405|137886|143384|144455|221035|257364	ATM|BCAT1|CDC25C|CDC27|FOXN3|E2F3|ECT2|CENPI|MRE11|MYH10|NEK2|PBX1|CDK14|PRKCA|RAD51|SMC1A|CDC14B|TNKS|IQGAP1|KIF3B|GINS1|SMC2|IQGAP2|CHEK2|WAPL|CLASP2|LPIN1|FBXL7|EXOC6B|CLASP1|HINFP|DTL|RFWD3|TRIM36|KIF15|TAOK1|USP37|CLSPN|SAPCD2|TICRR|TRIM71|UBXN2B|CACUL1|E2F7|REEP3|SNX33	-4.61561	0	51	0	0	-8.44449	2.46713
1	-2.67672	GO:0044772	M1	1	0	GO Biological Processes	19	mitotic cell cycle phase transition	19_GO:0009987 cellular process	-2.67672	2.41213	3.48006	30337	146	1206	14	1.16086	0.308447	586|995|996|1871|5087|5218|11200|23122|23194|23332|25988|57695|131405|143384	BCAT1|CDC25C|CDC27|E2F3|PBX1|CDK14|CHEK2|CLASP2|FBXL7|CLASP1|HINFP|USP37|TRIM71|CACUL1	-1.37567	0	51	0	0	-8.44449	2.46713
1	-2.33953	GO:0044770	M1	1	0	GO Biological Processes	19	cell cycle phase transition	19_GO:0009987 cellular process	-2.33953	2.21491	3.12516	30337	159	1206	14	1.16086	0.308447	586|995|996|1871|5087|5218|11200|23122|23194|23332|25988|57695|131405|143384	BCAT1|CDC25C|CDC27|E2F3|PBX1|CDK14|CHEK2|CLASP2|FBXL7|CLASP1|HINFP|USP37|TRIM71|CACUL1	-1.13083	0	51	0	0	-8.44449	2.46713
1	-8.44255	GO:0045785	M1	1	0	GO Biological Processes	19	positive regulation of cell adhesion	19_GO:0048518 positive regulation of biological process	-8.44255	2.52065	6.89765	30337	489	1206	49	4.06302	0.568517	25|27|472|648|673|961|1605|1793|2013|2043|2475|2736|3037|3676|3685|3707|3915|4067|4092|4301|4838|5170|5578|5781|5795|6239|6422|6541|6599|6714|6789|6809|7037|7042|7082|7248|8728|9223|9647|10630|10725|55193|57580|57669|57678|133584|196528|201627|100133941	ABL1|ABL2|ATM|BMI1|BRAF|CD47|DAG1|DOCK1|EMP2|EPHA4|MTOR|GLI2|HAS2|ITGA4|ITGAV|ITPKB|LAMC1|LYN|SMAD7|AFDN|NODAL|PDPK1|PRKCA|PTPN11|PTPRJ|RREB1|SFRP1|SLC7A1|SMARCC1|SRC|STK4|STX3|TFRC|TGFB2|TJP1|TSC1|ADAM19|MAGI1|PPM1F|PDPN|NFAT5|PBRM1|PREX1|EPB41L5|GPAM|EGFLAM|ARID2|DENND6A|CD24	-6.26425	0	52	1	1	-8.44255	2.52065
1	-5.9868	GO:0022407	M1	1	0	GO Biological Processes	19	regulation of cell-cell adhesion	19_GO:0050789 regulation of biological process	-5.9868	2.20044	5.52389	30337	503	1206	44	3.64842	0.539894	25|27|648|836|868|961|1840|2475|2736|3037|3676|3707|4067|4092|4301|4838|5170|5578|5592|5781|6541|6599|6714|7037|7082|8654|8728|9223|9231|9647|10630|10725|27242|54542|55193|57669|57678|65125|83737|149041|196528|201627|340533|100133941	ABL1|ABL2|BMI1|CASP3|CBLB|CD47|DTX1|MTOR|GLI2|HAS2|ITGA4|ITPKB|LYN|SMAD7|AFDN|NODAL|PDPK1|PRKCA|PRKG1|PTPN11|SLC7A1|SMARCC1|SRC|TFRC|TJP1|PDE5A|ADAM19|MAGI1|DLG5|PPM1F|PDPN|NFAT5|TNFRSF21|RC3H2|PBRM1|EPB41L5|GPAM|WNK1|ITCH|RC3H1|ARID2|DENND6A|NEXMIF|CD24	-4.12857	0	52	0	0	-8.44255	2.52065
1	-4.20171	GO:0022409	M1	1	0	GO Biological Processes	19	positive regulation of cell-cell adhesion	19_GO:0048518 positive regulation of biological process	-4.20171	2.2106	4.49904	30337	330	1206	29	2.40464	0.44113	25|27|648|961|2475|2736|3037|3676|3707|4067|4092|4301|4838|5170|5781|6541|6599|6714|7037|7082|8728|9223|10630|10725|55193|57678|196528|201627|100133941	ABL1|ABL2|BMI1|CD47|MTOR|GLI2|HAS2|ITGA4|ITPKB|LYN|SMAD7|AFDN|NODAL|PDPK1|PTPN11|SLC7A1|SMARCC1|SRC|TFRC|TJP1|ADAM19|MAGI1|PDPN|NFAT5|PBRM1|GPAM|ARID2|DENND6A|CD24	-2.60161	0	52	0	0	-8.44255	2.52065
1	-4.05504	GO:0050865	M1	1	0	GO Biological Processes	19	regulation of cell activation	19_GO:0032501 multicellular organismal process	-4.05504	1.81085	4.21504	30337	639	1206	46	3.81426	0.551553	25|27|196|472|648|673|836|868|961|1840|2241|2475|2736|2776|3707|4067|4092|4208|5170|5578|5592|5781|5795|6422|6541|6599|6714|7037|8654|8660|9231|9760|10630|27242|54542|55183|55193|57181|57678|83737|84630|140685|145581|149041|196528|100133941	ABL1|ABL2|AHR|ATM|BMI1|BRAF|CASP3|CBLB|CD47|DTX1|FER|MTOR|GLI2|GNAQ|ITPKB|LYN|SMAD7|MEF2C|PDPK1|PRKCA|PRKG1|PTPN11|PTPRJ|SFRP1|SLC7A1|SMARCC1|SRC|TFRC|PDE5A|IRS2|DLG5|TOX|PDPN|TNFRSF21|RC3H2|RIF1|PBRM1|SLC39A10|GPAM|ITCH|TTBK1|ZBTB46|LRFN5|RC3H1|ARID2|CD24	-2.48972	0	52	0	0	-8.44255	2.52065
1	-4.02195	GO:1903037	M1	1	0	GO Biological Processes	19	regulation of leukocyte cell-cell adhesion	19_GO:0050789 regulation of biological process	-4.02195	2.06931	4.31887	30337	389	1206	32	2.6534	0.462794	25|27|648|836|868|961|1840|2475|2736|3037|3676|3707|4067|4092|5170|5781|6541|6599|6714|7037|8654|9231|10725|27242|54542|55193|57678|65125|83737|149041|196528|100133941	ABL1|ABL2|BMI1|CASP3|CBLB|CD47|DTX1|MTOR|GLI2|HAS2|ITGA4|ITPKB|LYN|SMAD7|PDPK1|PTPN11|SLC7A1|SMARCC1|SRC|TFRC|PDE5A|DLG5|NFAT5|TNFRSF21|RC3H2|PBRM1|GPAM|WNK1|ITCH|RC3H1|ARID2|CD24	-2.46115	0	52	0	0	-8.44255	2.52065
1	-3.5035	GO:0002694	M1	1	0	GO Biological Processes	19	regulation of leukocyte activation	19_GO:0002376 immune system process	-3.5035	1.77514	3.83846	30337	581	1206	41	3.39967	0.521836	25|27|196|472|648|673|836|868|961|1840|2241|2475|2736|3707|4067|4092|4208|5170|5781|6422|6541|6599|6714|7037|8654|8660|9231|9760|27242|54542|55183|55193|57181|57678|83737|84630|140685|145581|149041|196528|100133941	ABL1|ABL2|AHR|ATM|BMI1|BRAF|CASP3|CBLB|CD47|DTX1|FER|MTOR|GLI2|ITPKB|LYN|SMAD7|MEF2C|PDPK1|PTPN11|SFRP1|SLC7A1|SMARCC1|SRC|TFRC|PDE5A|IRS2|DLG5|TOX|TNFRSF21|RC3H2|RIF1|PBRM1|SLC39A10|GPAM|ITCH|TTBK1|ZBTB46|LRFN5|RC3H1|ARID2|CD24	-2.02296	0	52	0	0	-8.44255	2.52065
1	-3.41415	GO:0051249	M1	1	0	GO Biological Processes	19	regulation of lymphocyte activation	19_GO:0002376 immune system process	-3.41415	1.81785	3.79744	30337	512	1206	37	3.06799	0.496578	25|27|196|472|648|673|836|868|961|1840|2475|2736|3707|4067|4092|4208|5170|5781|6422|6541|6599|6714|7037|8654|8660|9231|9760|27242|54542|55183|55193|57181|57678|83737|149041|196528|100133941	ABL1|ABL2|AHR|ATM|BMI1|BRAF|CASP3|CBLB|CD47|DTX1|MTOR|GLI2|ITPKB|LYN|SMAD7|MEF2C|PDPK1|PTPN11|SFRP1|SLC7A1|SMARCC1|SRC|TFRC|PDE5A|IRS2|DLG5|TOX|TNFRSF21|RC3H2|RIF1|PBRM1|SLC39A10|GPAM|ITCH|RC3H1|ARID2|CD24	-1.94371	0	52	0	0	-8.44255	2.52065
1	-3.33389	GO:0050863	M1	1	0	GO Biological Processes	19	regulation of T cell activation	19_GO:0002376 immune system process	-3.33389	1.93998	3.79651	30337	389	1206	30	2.48756	0.44848	25|27|648|673|836|868|961|1840|2475|2736|3707|4067|4092|5170|5781|6541|6599|6714|7037|8654|9231|9760|27242|54542|55193|57678|83737|149041|196528|100133941	ABL1|ABL2|BMI1|BRAF|CASP3|CBLB|CD47|DTX1|MTOR|GLI2|ITPKB|LYN|SMAD7|PDPK1|PTPN11|SLC7A1|SMARCC1|SRC|TFRC|PDE5A|DLG5|TOX|TNFRSF21|RC3H2|PBRM1|GPAM|ITCH|RC3H1|ARID2|CD24	-1.88015	0	52	0	0	-8.44255	2.52065
1	-2.35323	GO:1903039	M1	1	0	GO Biological Processes	19	positive regulation of leukocyte cell-cell adhesion	19_GO:0048518 positive regulation of biological process	-2.35323	1.87992	3.01511	30337	281	1206	21	1.74129	0.376659	25|27|648|961|2475|2736|3037|3676|3707|4067|5170|5781|6541|6599|6714|7037|10725|55193|57678|196528|100133941	ABL1|ABL2|BMI1|CD47|MTOR|GLI2|HAS2|ITGA4|ITPKB|LYN|PDPK1|PTPN11|SLC7A1|SMARCC1|SRC|TFRC|NFAT5|PBRM1|GPAM|ARID2|CD24	-1.14061	0	52	0	0	-8.44255	2.52065
1	-2.12971	GO:0051251	M1	1	0	GO Biological Processes	19	positive regulation of lymphocyte activation	19_GO:0002376 immune system process	-2.12971	1.74267	2.76849	30337	332	1206	23	1.90713	0.393854	25|27|648|961|2475|2736|3707|4067|4208|5170|5781|6541|6599|6714|7037|8660|9760|55183|55193|57181|57678|196528|100133941	ABL1|ABL2|BMI1|CD47|MTOR|GLI2|ITPKB|LYN|MEF2C|PDPK1|PTPN11|SLC7A1|SMARCC1|SRC|TFRC|IRS2|TOX|RIF1|PBRM1|SLC39A10|GPAM|ARID2|CD24	-0.974222	0	52	0	0	-8.44255	2.52065
1	-8.25914	GO:0030055	M1	1	0	GO Cellular Components	20	cell-substrate junction		-8.25914	2.60824	6.86617	30337	434	1206	45	3.73134	0.54576	70|575|667|867|950|1264|1605|2321|3676|3685|3696|3845|3897|4026|4810|5170|5239|5500|5576|5817|6645|6714|8412|8462|8826|8895|8994|9124|10580|10672|10971|10982|23114|23122|23332|29780|55740|55901|57669|60312|79834|83481|83543|83872|85464	ACTC1|ADGRB1|DST|CBL|SCARB2|CNN1|DAG1|FLT1|ITGA4|ITGAV|ITGB8|KRAS|L1CAM|LPP|NHS|PDPK1|PGM5|PPP1CB|PRKAR2A|PVR|SNTB2|SRC|BCAR3|KLF11|IQGAP1|CPNE3|LIMD1|PDLIM1|SORBS1|GNA13|YWHAQ|MAPRE2|NFASC|CLASP2|CLASP1|PARVB|ENAH|THSD1|EPB41L5|AFAP1|PEAK1|EPPK1|AIF1L|HMCN1|SSH2	-6.09845	0	53	1	1	-8.25914	2.60824
1	-7.63995	GO:0005925	M1	1	0	GO Cellular Components	20	focal adhesion		-7.63995	2.5511	6.54438	30337	424	1206	43	3.56551	0.533953	70|575|667|867|950|1264|1605|2321|3676|3685|3696|3845|3897|4026|4810|5170|5239|5500|5576|5817|6645|6714|8412|8462|8826|8895|8994|9124|10580|10672|10971|10982|23114|23122|23332|29780|55740|55901|57669|60312|79834|83543|85464	ACTC1|ADGRB1|DST|CBL|SCARB2|CNN1|DAG1|FLT1|ITGA4|ITGAV|ITGB8|KRAS|L1CAM|LPP|NHS|PDPK1|PGM5|PPP1CB|PRKAR2A|PVR|SNTB2|SRC|BCAR3|KLF11|IQGAP1|CPNE3|LIMD1|PDLIM1|SORBS1|GNA13|YWHAQ|MAPRE2|NFASC|CLASP2|CLASP1|PARVB|ENAH|THSD1|EPB41L5|AFAP1|PEAK1|AIF1L|SSH2	-5.56035	0	53	0	0	-8.25914	2.60824
1	-8.16629	GO:0001667	M1	1	0	GO Biological Processes	19	ameboidal-type cell migration	19_GO:0009987 cellular process	-8.16629	3.53941	7.31268	30337	199	1206	28	2.32172	0.433641	25|949|2013|2549|3670|3676|4838|5308|5629|5781|6091|6273|7046|8660|8826|8879|9037|9124|9350|10163|10505|23129|51057|57556|57669|154796|154810|392255	ABL1|SCARB1|EMP2|GAB1|ISL1|ITGA4|NODAL|PITX2|PROX1|PTPN11|ROBO1|S100A2|TGFBR1|IRS2|IQGAP1|SGPL1|SEMA5A|PDLIM1|CER1|WASF2|SEMA4F|PLXND1|WDPCP|SEMA6A|EPB41L5|AMOT|AMOTL1|GDF6	-6.01414	0	54	1	1	-8.16629	3.56178
1	-4.98308	GO:0090130	M1	1	0	GO Biological Processes	19	tissue migration	19_GO:0032501 multicellular organismal process	-4.98308	3.56178	5.55111	30337	113	1206	16	1.3267	0.329467	25|70|949|2013|2549|5629|5781|6091|6273|7046|8660|23129|51057|57669|154796|392255	ABL1|ACTC1|SCARB1|EMP2|GAB1|PROX1|PTPN11|ROBO1|S100A2|TGFBR1|IRS2|PLXND1|WDPCP|EPB41L5|AMOT|GDF6	-3.26145	0	54	0	0	-8.16629	3.56178
1	-4.19009	GO:0010631	M1	1	0	GO Biological Processes	19	epithelial cell migration	19_GO:0032501 multicellular organismal process	-4.19009	3.38626	4.95985	30337	104	1206	14	1.16086	0.308447	25|949|2013|2549|5629|5781|6091|6273|7046|8660|23129|51057|154796|392255	ABL1|SCARB1|EMP2|GAB1|PROX1|PTPN11|ROBO1|S100A2|TGFBR1|IRS2|PLXND1|WDPCP|AMOT|GDF6	-2.5955	0	54	0	0	-8.16629	3.56178
1	-4.05342	GO:0090132	M1	1	0	GO Biological Processes	19	epithelium migration	19_GO:0032501 multicellular organismal process	-4.05342	3.29132	4.83095	30337	107	1206	14	1.16086	0.308447	25|949|2013|2549|5629|5781|6091|6273|7046|8660|23129|51057|154796|392255	ABL1|SCARB1|EMP2|GAB1|PROX1|PTPN11|ROBO1|S100A2|TGFBR1|IRS2|PLXND1|WDPCP|AMOT|GDF6	-2.48972	0	54	0	0	-8.16629	3.56178
1	-2.62369	GO:0043542	M1	1	0	GO Biological Processes	19	endothelial cell migration	19_GO:0032501 multicellular organismal process	-2.62369	3.10131	3.65732	30337	73	1206	9	0.746269	0.247826	25|949|2013|2549|6091|6273|7046|23129|154796	ABL1|SCARB1|EMP2|GAB1|ROBO1|S100A2|TGFBR1|PLXND1|AMOT	-1.33645	0	54	0	0	-8.16629	3.56178
1	-8.03716	GO:0007272	M1	1	0	GO Biological Processes	19	ensheathment of neurons	19_GO:0032502 developmental process	-8.03716	4.25701	7.57203	30337	130	1206	22	1.82421	0.38536	1605|2065|4763|5010|6334|7248|7572|8455|9215|9331|9334|9444|10100|23114|23405|26011|27242|57211|64398|81846|84668|200576	DAG1|ERBB3|NF1|CLDN11|SCN8A|TSC1|ZNF24|ATRN|LARGE1|B4GALT6|B4GALT5|QKI|TSPAN2|NFASC|DICER1|TENM4|TNFRSF21|ADGRG6|PALS1|SBF2|HYCC1|PIKFYVE	-5.90912	0	55	1	1	-8.03716	4.33708
1	-8.03716	GO:0008366	M1	1	0	GO Biological Processes	19	axon ensheathment	19_GO:0032502 developmental process	-8.03716	4.25701	7.57203	30337	130	1206	22	1.82421	0.38536	1605|2065|4763|5010|6334|7248|7572|8455|9215|9331|9334|9444|10100|23114|23405|26011|27242|57211|64398|81846|84668|200576	DAG1|ERBB3|NF1|CLDN11|SCN8A|TSC1|ZNF24|ATRN|LARGE1|B4GALT6|B4GALT5|QKI|TSPAN2|NFASC|DICER1|TENM4|TNFRSF21|ADGRG6|PALS1|SBF2|HYCC1|PIKFYVE	-5.90912	0	55	0	0	-8.03716	4.33708
1	-7.45843	GO:0042552	M1	1	0	GO Biological Processes	19	myelination	19_GO:0032502 developmental process	-7.45843	4.127	7.2134	30337	128	1206	21	1.74129	0.376659	1605|2065|4763|6334|7248|7572|8455|9215|9331|9334|9444|10100|23114|23405|26011|27242|57211|64398|81846|84668|200576	DAG1|ERBB3|NF1|SCN8A|TSC1|ZNF24|ATRN|LARGE1|B4GALT6|B4GALT5|QKI|TSPAN2|NFASC|DICER1|TENM4|TNFRSF21|ADGRG6|PALS1|SBF2|HYCC1|PIKFYVE	-5.40207	0	55	0	0	-8.03716	4.33708
1	-7.24955	GO:0010001	M1	1	0	GO Biological Processes	19	glial cell differentiation	19_GO:0032502 developmental process	-7.24955	3.21617	6.69711	30337	219	1206	28	2.32172	0.433641	25|1462|1600|1605|1840|2065|2475|3845|4067|4763|4919|5781|5795|5803|6886|8320|9215|9331|9334|9444|10100|10810|23405|23512|26011|57211|64398|253782	ABL1|VCAN|DAB1|DAG1|DTX1|ERBB3|MTOR|KRAS|LYN|NF1|ROR1|PTPN11|PTPRJ|PTPRZ1|TAL1|EOMES|LARGE1|B4GALT6|B4GALT5|QKI|TSPAN2|WASF3|DICER1|SUZ12|TENM4|ADGRG6|PALS1|CERS6	-5.23622	0	55	0	0	-8.03716	4.33708
1	-6.65436	GO:0042063	M1	1	0	GO Biological Processes	19	gliogenesis	19_GO:0032502 developmental process	-6.65436	2.82539	6.19845	30337	276	1206	31	2.57048	0.4557	25|1462|1600|1605|1840|2043|2065|2475|3845|3953|4067|4763|4919|5781|5795|5803|6886|7042|8320|9215|9331|9334|9444|10100|10810|23405|23512|26011|57211|64398|253782	ABL1|VCAN|DAB1|DAG1|DTX1|EPHA4|ERBB3|MTOR|KRAS|LEPR|LYN|NF1|ROR1|PTPN11|PTPRJ|PTPRZ1|TAL1|TGFB2|EOMES|LARGE1|B4GALT6|B4GALT5|QKI|TSPAN2|WASF3|DICER1|SUZ12|TENM4|ADGRG6|PALS1|CERS6	-4.70208	0	55	0	0	-8.03716	4.33708
1	-3.87541	GO:0048709	M1	1	0	GO Biological Processes	19	oligodendrocyte differentiation	19_GO:0032502 developmental process	-3.87541	3.5513	4.79258	30337	85	1206	12	0.995025	0.285806	2475|4067|4763|5795|5803|9331|9334|10100|10810|23512|26011|253782	MTOR|LYN|NF1|PTPRJ|PTPRZ1|B4GALT6|B4GALT5|TSPAN2|WASF3|SUZ12|TENM4|CERS6	-2.33577	0	55	0	0	-8.03716	4.33708
1	-3.75066	GO:0021782	M1	1	0	GO Biological Processes	19	glial cell development	19_GO:0032502 developmental process	-3.75066	2.94786	4.49334	30337	128	1206	15	1.24378	0.319139	1605|2065|3845|4067|4763|4919|9331|9334|10100|10810|23405|26011|57211|64398|253782	DAG1|ERBB3|KRAS|LYN|NF1|ROR1|B4GALT6|B4GALT5|TSPAN2|WASF3|DICER1|TENM4|ADGRG6|PALS1|CERS6	-2.23324	0	55	0	0	-8.03716	4.33708
1	-3.31202	GO:0007422	M1	1	0	GO Biological Processes	19	peripheral nervous system development	19_GO:0032502 developmental process	-3.31202	3.29411	4.28396	30337	84	1206	11	0.912106	0.273753	575|576|1605|2065|3670|4763|6334|23114|23405|57211|64398	ADGRB1|ADGRB2|DAG1|ERBB3|ISL1|NF1|SCN8A|NFASC|DICER1|ADGRG6|PALS1	-1.86556	0	55	0	0	-8.03716	4.33708
1	-2.27758	GO:0022011	M1	1	0	GO Biological Processes	19	myelination in peripheral nervous system	19_GO:0032502 developmental process	-2.27758	4.33708	3.65815	30337	29	1206	5	0.414594	0.185027	1605|4763|23405|57211|64398	DAG1|NF1|DICER1|ADGRG6|PALS1	-1.08435	0	55	0	0	-8.03716	4.33708
1	-2.27758	GO:0032292	M1	1	0	GO Biological Processes	19	peripheral nervous system axon ensheathment	19_GO:0032502 developmental process	-2.27758	4.33708	3.65815	30337	29	1206	5	0.414594	0.185027	1605|4763|23405|57211|64398	DAG1|NF1|DICER1|ADGRG6|PALS1	-1.08435	0	55	0	0	-8.03716	4.33708
1	-2.22123	GO:0014044	M1	1	0	GO Biological Processes	19	Schwann cell development	19_GO:0032502 developmental process	-2.22123	3.59358	3.42227	30337	42	1206	6	0.497512	0.202603	1605|2065|4763|23405|57211|64398	DAG1|ERBB3|NF1|DICER1|ADGRG6|PALS1	-1.04022	0	55	0	0	-8.03716	4.33708
1	-8.02556	GO:0005543	M1	1	0	GO Molecular Functions	21	phospholipid binding		-8.02556	2.47427	6.68031	30337	488	1206	48	3.9801	0.562929	273|575|949|950|1687|2909|3092|3709|4131|4643|4763|5287|5922|8291|8411|8826|8895|9644|9693|9743|10087|10788|23001|23174|23541|29993|51479|51735|51760|53373|55041|55686|55704|57580|80339|81609|81846|84725|92017|114882|117583|131034|139285|143425|157680|163486|257364|285590	AMPH|ADGRB1|SCARB1|SCARB2|GSDME|ARHGAP35|HIP1|ITPR2|MAP1B|MYO1E|NF1|PIK3C2B|RASA2|DYSF|EEA1|IQGAP1|CPNE3|SH3PXD2A|RAPGEF2|ARHGAP32|CERT1|IQGAP2|WDFY3|ZCCHC14|SEC14L2|PACSIN1|ANKFY1|RAPGEF6|SYT17|TPCN1|PLEKHB2|MREG|CCDC88A|PREX1|PNPLA3|SNX27|SBF2|PLEKHA8|SNX29|OSBPL8|PARD3B|CPNE4|AMER1|SYT9|VPS13B|DENND1B|SNX33|SH3PXD2B	-5.90338	0	56	1	1	-8.02556	2.73425
1	-6.15665	GO:0035091	M1	1	0	GO Molecular Functions	21	phosphatidylinositol binding		-6.15665	2.73425	5.88896	30337	276	1206	30	2.48756	0.44848	949|1687|3092|3709|4643|5287|8411|8826|9644|9743|10788|23001|23174|51479|53373|55041|55686|55704|81609|81846|84725|92017|114882|117583|139285|143425|157680|163486|257364|285590	SCARB1|GSDME|HIP1|ITPR2|MYO1E|PIK3C2B|EEA1|IQGAP1|SH3PXD2A|ARHGAP32|IQGAP2|WDFY3|ZCCHC14|ANKFY1|TPCN1|PLEKHB2|MREG|CCDC88A|SNX27|SBF2|PLEKHA8|SNX29|OSBPL8|PARD3B|AMER1|SYT9|VPS13B|DENND1B|SNX33|SH3PXD2B	-4.26994	0	56	0	0	-8.02556	2.73425
1	-3.08066	GO:1901981	M1	1	0	GO Molecular Functions	21	phosphatidylinositol phosphate binding		-3.08066	2.38903	3.79238	30337	179	1206	17	1.40962	0.339465	1687|3092|8826|9644|9743|10788|51479|53373|55041|81609|84725|114882|139285|143425|157680|163486|285590	GSDME|HIP1|IQGAP1|SH3PXD2A|ARHGAP32|IQGAP2|ANKFY1|TPCN1|PLEKHB2|SNX27|PLEKHA8|OSBPL8|AMER1|SYT9|VPS13B|DENND1B|SH3PXD2B	-1.68051	0	56	0	0	-8.02556	2.73425
1	-7.9435	GO:0008283	M1	1	0	GO Biological Processes	19	cell population proliferation	19_GO:0009987 cellular process	-7.9435	2.16914	6.45549	30337	719	1206	62	5.14096	0.635899	25|657|868|949|995|1490|1836|2000|2013|2258|3340|3670|3707|3836|3845|3953|3988|4208|4297|4325|4361|4763|4838|4853|5087|5291|5629|6714|6789|7042|7046|7248|7296|7476|7976|8642|8654|8660|9037|9350|9837|10060|10087|10413|10468|10622|10642|10818|11184|23305|23367|23512|26011|28996|54331|54542|57678|83737|84376|131405|149041|196528	ABL1|BMPR1A|CBLB|SCARB1|CDC25C|CCN2|SLC26A2|ELF4|EMP2|FGF13|NDST1|ISL1|ITPKB|KPNA1|KRAS|LEPR|LIPA|MEF2C|KMT2A|MMP16|MRE11|NF1|NODAL|NOTCH2|PBX1|PIK3CB|PROX1|SRC|STK4|TGFB2|TGFBR1|TSC1|TXNRD1|WNT7A|FZD3|DCHS1|PDE5A|IRS2|SEMA5A|CER1|GINS1|ABCC9|CERT1|YAP1|FST|POLR3G|IGF2BP1|FRS2|MAP4K1|ACSL6|LARP1|SUZ12|TENM4|HIPK2|GNG2|RC3H2|GPAM|ITCH|HOOK3|TRIM71|RC3H1|ARID2	-5.83172	0	57	1	1	-7.9435	2.16914
1	-7.92978	GO:0032535	M1	1	0	GO Biological Processes	19	regulation of cellular component size	19_GO:0065007 biological regulation	-7.92978	2.76351	6.80045	30337	355	1206	39	3.23383	0.509386	25|119|538|1185|1955|2241|2258|2475|2909|3778|3897|4131|4703|5063|6558|6792|7248|7476|9037|9943|9990|10000|10505|10565|23341|23369|26999|29767|54434|55243|57580|57609|57679|65125|79822|85464|93663|150465|253260	ABL1|ADD2|ATP7A|CLCN6|MEGF9|FER|FGF13|MTOR|ARHGAP35|KCNMA1|L1CAM|MAP1B|NEB|PAK3|SLC12A2|CDKL5|TSC1|WNT7A|SEMA5A|OXSR1|SLC12A6|AKT3|SEMA4F|ARFGEF1|DNAJC16|PUM2|CYFIP2|TMOD2|SSH1|KIRREL1|PREX1|DIP2B|ALS2|WNK1|ARHGAP28|SSH2|ARHGAP18|TTL|RICTOR	-5.82055	0	58	1	1	-7.92978	3.03596
[truncated: 1,179 more rows]

## Sheet: c
Table S5. Differential expression gene analysis and GO analysis of sESC
Functional enrichment analysis of sfPSCs upregulated genes.
_MEMBER_MyList	_LogP_MyList	GO	_PATTERN_	_RANK_	GiniIndex	Category	CategoryID	Description	PARENT_GO	LogP	Enrichment	Z-score	#TotalGeneInLibrary	#GeneInGO	#GeneInHitList	#GeneInGOAndHitList	%InGO	STDV %InGO	GeneID	Hits	Log(q-value)	EvidenceCutoff	GROUP_ID	FirstInGroupByEnrichment	FirstInGroupByLogP	BestLogPInGroup	BestEnrichmentInGroup	URL
[truncated: 1,933 more rows]
