# Supplementary material for: Tracing and Capturing the Epiblast Pluripotency of Sheep Preimplantation Embryos
Source: Adv Sci (Weinh). 2025 Jun 30;12(36):e17764. doi: 10.1002/advs.202417764 (PMC12463017; doi:10.1002/advs.202417764)
Supplement: Supplementary file 2 — Supporting Tables [file ADVS-12-e17764-s001.zip › Table S6.xlsx]

## Sheet: Sheet1
Table S6. Statistical table of the number of chimera embryos transplantation.
Cell line	Embryonic stage	No. recipient sheep	No. injection embryos	No. Pregnant sheep	No. chimera fetus
sfPSCs	Early blastocyst	10	27	5	Normal 10
					Retarded 1
