# Supplementary material for: Tracing and Capturing the Epiblast Pluripotency of Sheep Preimplantation Embryos
Source: Adv Sci (Weinh). 2025 Jun 30;12(36):e17764. doi: 10.1002/advs.202417764 (PMC12463017; doi:10.1002/advs.202417764)
Supplement: Supplementary file 2 — Supporting Tables [file ADVS-12-e17764-s001.zip › Table S7.xlsx]

## Sheet: Sheet1
Table S7. Statistics of experimental results of PA (parthenogenesis activation) embryos, sfPSCs-SCNT embryos and SEF-SCNT embryos
Embryo type	No. of oocytes	Rate of cleavage	Rate of blastocyst
PA	92	78（84.5±2.4）	22（23.3±4.9）
sfPSCs-SCNT	155	70（81.0±3.3）	20（24.0±6.5）
SEF-SCNT	149	60（84.5±4.2）	13（18.3±2.4）
